# Supplementary material for: Integrated Analysis of the Transcriptome and Metabolome Reveals Genes Involved in Terpenoid and Flavonoid Biosynthesis in the Loblolly Pine (Pinus taeda L.)
Source: Front Plant Sci. 2021 Oct 1;12:729161. doi: 10.3389/fpls.2021.729161 (PMC8519504; doi:10.3389/fpls.2021.729161)
Supplement: Supplementary file 2 [file Data_Sheet_2.ZIP]

Archive with 12 entries (12 files):
- Supplementary Table 1.doc
- Supplementary Table 10.xlsx
- Supplementary Table 11.xls
- Supplementary Table 12.xls
- Supplementary Table 2.xls
- Supplementary Table 3.xls
- Supplementary Table 4.xls
- Supplementary Table 5.xls
- Supplementary Table 6.doc
- Supplementary Table 7.xls
- Supplementary Table 8.xls
- Supplementary Table 9.xls
