# Supplementary material for: Integrated Analysis of the Transcriptome and Metabolome Reveals Genes Involved in Terpenoid and Flavonoid Biosynthesis in the Loblolly Pine (Pinus taeda L.)
Source: Front Plant Sci. 2021 Oct 1;12:729161. doi: 10.3389/fpls.2021.729161 (PMC8519504; doi:10.3389/fpls.2021.729161)
Supplement: Supplementary file 2 [file Data_Sheet_2.ZIP › Supplementary Table 10.xlsx]

## Sheet: Sheet1
Supplementary Table 10 K-means analysis of 493 DAMs
Index	Group	Formula	Compounds	Class	CAS	ST1	ST2	ST3	SP1	SP2	SP3	SG1	SG2	SG3	SZ1	SZ2	SZ3	SY1	SY2	SY3
mws0256	Sub class 1	C5H11NO2	L-Valine	Amino acids and derivatives	72-18-4	9879800	8658600	9269200	17616000	13736000	34552000	3775800	5432800	8307900	2840800	4273000	5959700	14435000	18340000	15026000
mws0263	Sub class 1	C5H7NO3	L-PyroglutamicAcid	Amino acids and derivatives	98-79-3	5038	2822.4	3930.2	10607	5797	8261.5	4200.9	9246.2	2801.3	9	9	9	7316.5	10314	8970.2
mws0227	Sub class 1	C6H13NO2	L-Leucine*	Amino acids and derivatives	61-90-5	5673400	6138600	5906000	15155000	11341000	18354000	3450500	4651300	5329500	1233200	2862200	4443300	8420700	11230000	11545000
mws1587	Sub class 1	C6H13NO2	α-Aminocaproic acid	Amino acids and derivatives	327-57-1	9817800	8462200	9140000	13923000	11375000	18071000	3050600	6214700	4226900	2746000	2509300	2475000	9430800	12972000	9691800
mws0258	Sub class 1	C6H13NO2	L-Isoleucine*	Amino acids and derivatives	73-32-5	5824400	6288500	6056450	15063000	11359000	17514000	3369500	4301100	5176200	1236700	2874300	4513400	8309000	11002000	11764000
mws0103	Sub class 1	C9H7NO	Indole-3-carboxaldehyde	Alkaloids	487-89-8	27880	24618	26249	56856	42391	43761	12492	10853	10474	38059	30288	18263	44858	48296	57246
pme0513	Sub class 1	C5H12O5	Xylitol	Others	87-99-0	12025	28679	20352	52675	49303	60008	9	11820	9	9	9259.4	17671	9	5439.2	6691.8
mws0437	Sub class 1	C5H12O5	D-Arabitol	Others	488-82-4	24844	57956	41400	69636	73282	98690	4329.7	20757	3098.2	7512.5	20377	24861	7909	13362	8530.7
pmb3099	Sub class 1	C4H11O4P	Diethyl phosphate	Organic acids	598-02-7	15846	12535	14190.5	28113	31224	7304.6	9	9	9	9	9	9	11512	7096.8	31608
mws0254	Sub class 1	C6H9N3O2	L-Histidine	Amino acids and derivatives	71-00-1	434020	404460	419240	2102800	583940	2005400	64769	110490	445590	127040	141620	216020	502120	734380	1552700
mws0898	Sub class 1	C10H12O2	Isoeugenol	Phenolic acids	97-54-1	6502.4	9	3255.7	56143	59006	58345	9381.1	18402	18104	9	9	9	9	9	9
pme1383	Sub class 1	C8H11NO3	Pyridoxine	Others	65-23-6	357200	563160	460180	3409900	2044600	2262000	95111	195280	447200	1976100	2560600	593260	315310	555250	326270
mws0024	Sub class 1	C7H6O5	Gallic acid	Tannins	149-91-7	2944700	2488500	2716600	5283200	4485800	3044200	610130	986470	187920	777720	383560	281860	3092300	2417400	2795600
mws2212	Sub class 1	C9H8O4	Caffeic acid	Phenolic acids	331-39-5	191410	78755	135082	37704	1471800	24433	78330	87631	35078	41374	24135	37041	360330	270080	1088600
mws0250	Sub class 1	C9H11NO3	L-(-)-Tyrosine	Amino acids and derivatives	60-18-4	1497100	1309400	1403250	3833800	1719900	4571900	967090	628440	978780	862420	1314600	2201400	3428400	3237000	3163400
mws0014	Sub class 1	C10H10O4	Ferulic acid	Phenolic acids	537-98-4	600870	535870	568370	2345700	1376400	2739500	96183	192020	93814	104960	29838	35112	357430	3513000	840300
pmb2620	Sub class 1	C11H12O4	3,4-Dimethoxycinnamic acid	Phenolic acids	14737-89-4	21834	29064	25449	863160	354230	943730	20529	79735	26767	2074.4	2586.2	7005.7	3878.1	2899.2	3601.7
mws0119	Sub class 1	C14H28O2	Myristic Acid	Lipids	544-63-8	1219700	1040700	1130200	1567900	3518100	3179000	1751600	1305700	2463000	1023200	1078900	1750000	931660	687370	1061900
mws2103	Sub class 1	C14H12O4	Piceatannol	Phenolic acids	10083-24-6	1053000	1078500	1065750	8676900	25384000	35099000	318530	8241400	1609600	16230	26005	29626	444500	491220	1216900
mws0120	Sub class 1	C8H20NO6P	Choline alfoscerate	Lipids	28319-77-9	6526500	11643000	9084750	11065000	14132000	10591000	2794800	11689000	1718400	2863400	4897500	21817000	1662500	1062800	1264300
mws0383	Sub class 1	C17H32O2	Cis-10-Heptadecenoic Acid	Lipids	29743-97-3	516520	490110	503315	750570	807710	692990	170180	559960	188790	122680	205910	415550	386170	300770	366510
pmp000571	Sub class 1	C15H10O5	Apigenin	Flavonoids	520-36-5	28433	27864	28148.5	67918	41064	20224	9	9	9	19970	20713	51436	22133	37845	38276
mws1173	Sub class 1	C15H12O5	Garbanzol	Flavonoids	1226-22-8	27811	27907	27859	72812	57688	98731	6323.2	33447	9349.7	9	9	6623.3	10935	13914	27041
pme1201	Sub class 1	C15H14O5	Phloretin	Flavonoids	60-82-2	125330	145200	135265	965750	1096700	643920	35662	64252	36595	44233	24459	37793	523650	1066500	512310
mws0668	Sub class 1	C10H12N4O6	Xanthosine	Nucleotides and derivatives	146-80-5	253840	213640	233740	340640	292270	272440	126900	94419	71658	453620	186440	162700	153400	247940	219260
pme0088	Sub class 1	C15H10O6	Luteolin	Flavonoids	491-70-3	396670	304310	350490	413920	629440	310830	2622.7	25640	5661.2	11723	21067	39726	367040	177450	537110
pme3609	Sub class 1	C15H11O6+	Cyanidin	Flavonoids	13306-05-3	89436	100050	94743	324970	447360	405200	9	9	9	9	9	9	226590	164590	181900
mws0064	Sub class 1	C15H12O6	Eriodictyol	Flavonoids	552-58-9	10657000	10429000	10543000	26279000	50239000	29211000	88070	357420	47404	146120	546360	841580	31508000	11103000	24675000
pmp000548	Sub class 1	C16H12O6	Pratensein	Flavonoids	2284-31-3	104250	185740	144995	841050	1017900	436740	9977.9	34368	14432	96545	281850	538400	184230	445630	380070
Hmcn002875	Sub class 1	C15H10O7	6-Hydroxyluteolin	Flavonoids	18003-33-3	636020	776960	706490	1747700	1265500	1316000	33081	473910	39152	89503	108660	129110	598400	216340	1079000
pme2954	Sub class 1	C15H10O7	Quercetin	Flavonoids	117-39-5	2711600	3762800	3237200	13597000	9240400	7918000	9	2034900	9	9	9	9	2292200	685360	4216700
mws0044	Sub class 1	C15H12O7	Dihydroquercetin(Taxifolin)	Flavonoids	480-18-2	211610	403100	307355	2478500	3987500	2787900	13620	79629	13259	47092	70321	90560	412470	381060	781370
mws0944	Sub class 1	C20H34O2	5(Z),8(Z),11(Z)-Eicosatrienoic acid	Lipids	20590-32-3	189860	199570	194715	217970	317930	230700	40405	154860	48034	97361	180200	328040	160060	91728	147190
pmn001610	Sub class 1	C20H36O2	Eicosadienoic acid	Lipids	5598-38-9	1159400	1120400	1139900	1373700	1736300	1174000	108730	329990	219390	163820	247730	494600	1096600	790890	1098100
pmn001606	Sub class 1	C20H38O2	Eicosenoic acid	Lipids	26764-41-0	634440	486070	560255	3470100	2052900	1822500	206170	325970	184230	176570	119350	142110	565620	307030	632100
pmn001689	Sub class 1	C18H32O4	9-Hydroxy-12-oxo-10-octadecenoic acid	Lipids	-	18754	21085	19919.5	24303	277830	4687.6	1736.5	3491.8	1551.3	7893	3727.2	3555.3	85215	198910	35709
Rfmb087	Sub class 1	C18H32O4	13-Oxo-9-hydroxy-10-octadecenoic acid	Lipids	-	218420	191730	205075	315690	388420	208740	45851	77991	58376	9912.6	7629.8	9464.7	194060	223920	191620
Rfmb089	Sub class 1	C18H34O4	9,10-Dihydroxy-12-octadecenoic acid	Lipids	263399-34-4	9352.5	8864.8	9108.65	61761	47031	14353	1223.5	6136.6	2243.2	9	9	9	10406	9913	13744
mws0066	Sub class 1	C16H12O7	Isorhamnetin	Flavonoids	480-19-3	129710	235170	182440	335060	223600	693560	9668.7	21199	11177	18249	28659	40794	71295	87357	104270
mws0032	Sub class 1	C15H10O8	Myricetin	Flavonoids	529-44-2	11581000	15772000	13676500	26336000	19681000	11103000	94834	1236900	43284	79367	58113	219390	15862000	5109400	27207000
mws0744	Sub class 1	C15H12O8	Dihydromyricetin(Ampelopsin)	Flavonoids	27200-12-0	3803900	8442600	6123250	24290000	32143000	21454000	26549	229390	10565	1101200	274300	336840	8995400	5822300	10859000
mws0959	Sub class 1	C20H32O3	20-Hydroxyeicosatetraenoic acid(20-HETE)	Lipids	79551-86-3	1192.4	608.23	900.32	15540	12469	2807.7	9	9	9	9	9	9	1914.2	2978.1	2551.5
pme3188	Sub class 1	C9H13N2O9P	Uridine 5'-monophosphate	Nucleotides and derivatives	58-97-9	30249	29692	29970.5	175720	222430	204140	31117	43073	164470	11987	35091	34098	10807	19115	15784
pmn001694	Sub class 1	C18H34O5	9,10,13-Trihyroxy-11-octadecadienoic acid	Lipids	-	2518800	1847900	2183350	6555400	5686100	3873800	251370	551420	768850	20347	24057	32724	1757500	1548900	2815800
pmb3068	Sub class 1	C16H18O8	1-O-p-Coumaroyl quinic acid*	Phenolic acids	-	1558600	807580	1183090	1646200	2203000	2014000	446210	247480	869510	681030	538110	70669	3566400	971770	1573300
pmp000231	Sub class 1	C16H18O8	Trans-3-O-p-coumaric quinic acid*	Phenolic acids	-	276320	177690	227005	1531400	913680	938570	224080	106950	419050	22365	9	9	267390	179600	157100
pmb0998	Sub class 1	C10H14N5O8P	Guanosine 5'-monophosphate	Nucleotides and derivatives	85-32-5	8549.3	4403.7	6476.5	7516.7	9786.4	15464	3232.5	1757.9	7239.1	3201.6	10189	4749.8	3389.5	5658.7	11518
pmn001400	Sub class 1	C19H20O8	2,3,5,4'-Tetrahydroxy-stilbene-2-O-D-xylose pyranoside	Others	-	14456	9	7232.5	50052	93710	420150	9	70768	19634	8719	9	9	9	9	9
pmp000091	Sub class 1	C23H24O9	Glyceryl 1,3-diferulate	Phenolic acids	83008-46-2	2014.9	5254.4	3634.65	20575	18543	20132	4966.5	5060.2	2320.4	9	9	9	9	9	1420.6
Lmlp003531	Sub class 1	C21H20O11	Luteolin 3'-O-β-D-glucoside	Flavonoids	5154-41-6	817470	1145800	981635	831490	1318600	882550	372310	448180	568680	821400	975400	1126000	831630	751710	774770
pmn001525	Sub class 1	C23H26O11	3,5-Di-O-galloylshikimic acid	Phenolic acids	95753-52-9	88367	124770	106568	3812900	2796400	5462200	375440	360750	541560	221370	100740	114320	11986	5996.7	16383
pmp000273	Sub class 1	C30H26O11	Gambiriin B3	Tannins	76236-90-3	228300	515890	372095	3408900	3686600	3275500	1162800	951560	2506600	8159.5	29825	197610	62595	68364	87566
Rfmb26203	Sub class 1	C28H36O13	Syringaresinol-Hex	Lignans and Coumarins	-	6799.9	12835	9817.45	193690	153960	265760	9	8524.4	9	9	9	9	9	9	9
Hmmp002336	Sub class 1	C30H26O14	Quercetin-O-feruloyl-Pentoside	Flavonoids	-	363630	233420	298525	1296900	637660	513700	98055	80759	37253	9	9	9	392170	113610	389340
pmb0711	Sub class 1	C27H30O16	Quercetin-7-O-rutinoside	Flavonoids	147714-62-3	246620	397000	321810	480290	632580	303060	127970	160420	119820	108930	315120	134620	167290	341650	205700
Li512117	Sub class 1	C27H30O16	Quercetin-3-O-neohesperidoside	Flavonoids	117611-67-3	314230	195790	255010	958560	440140	443600	65516	81850	42319	15446	22379	28141	337500	88457	270600
pmn001588	Sub class 1	C24H42O21	Nystose	Others	13133-07-8	507100	688060	597580	870370	1442600	1467000	452600	365820	627160	588390	657980	672050	465390	568910	482640
pmn001369	Sub class 1	C32H42O17	1-Hydroxypineolin Diglucoside	Lignans and Coumarins	-	6836.1	9625.4	8230.75	20052	17727	19029	9	9	7882.8	9	9	9	10908	14337	10659
pme3017	Sub class 2	C4H9NO2	2-Aminoisobutyric acid	Amino acids and derivatives	62-57-7	4399300	4522400	4460850	2046400	1727200	3200800	1106900	1048200	1628700	1592000	2112200	1678600	3944100	3388000	4237200
pmb0484	Sub class 2	C5H13NO	Choline	Alkaloids	62-49-7	32235000	32330000	32282500	13187000	11918000	17114000	8693600	8369100	11221000	15047000	18904000	15316000	29173000	25721000	30078000
pme0490	Sub class 2	C6H5NO2	Nicotinic acid	Others	59-67-6	160100	149160	154630	149730	68559	105970	39845	42095	30097	9	9	51747	124640	113600	185660
mws0567	Sub class 2	C5H11N3O2	4-Guanidinobutyric acid	Organic acids	463-00-3	1015300	930960	973130	113150	137840	444100	143720	393600	309390	451960	197980	382000	871550	790340	733560
mws0208	Sub class 2	C6H10O4	Adipic Acid	Organic acids	124-04-9	53139	62241	57690	36088	43578	42007	36892	58604	36627	33356	35917	16644	36721	29318	60462
mws1024	Sub class 2	C9H8O2	p-Coumaraldehyde	Phenolic acids	2538-87-6	432050	329410	380730	48547	40355	36127	7400	23276	11271	2584.1	5118.1	4968.8	233720	221260	359530
mws0213	Sub class 2	C5H12O5	Ribitol	Others	488-81-3	499330	683650	591490	389620	340130	327810	150610	153320	170650	558080	173480	322100	536590	298100	475070
mws0009	Sub class 2	C10H10O3	Coniferaldehyde	Phenolic acids	20649-42-7	305910	267180	286545	109940	146090	145110	81727	102260	73590	47316	52321	43977	149140	136010	213020
pmf0284	Sub class 2	C10H10O3	Riboprine	Phenolic acids	7724-76-7	7394100	4732300	6063200	1774000	1946000	2240100	1041600	1211200	1067100	367390	609290	223050	4030500	3065100	4544800
pme3255	Sub class 2	C11H14O2	Methyleugenol	Phenolic acids	93-15-2	15998	65624	40811	15622	9085	7961.7	11124	25659	5654.9	48045	19224	9	17434	58962	18171
mws1189	Sub class 2	C6H10O7	D-Galacturonic acid(Gal A)	Organic acids	685-73-4	1215700	1486900	1351300	367650	395230	443440	320110	403090	465440	521440	422360	448500	1057100	1179000	1115000
pme3705	Sub class 2	C6H10O7	D-Glucoronic acid	Others	6556/12/3	1393700	1689200	1541450	503660	396560	531330	323850	468090	490460	731490	718070	606670	1326100	1394500	1500600
VCmsp10137	Sub class 2	C16H16O2	Pinosylvin dimethyl ether	Others	-	627700	872800	750250	79450	32105	54544	12587	55044	14410	22328	212120	301070	268380	96833	225080
mws0248	Sub class 2	C9H12N2O6	Uridine	Nucleotides and derivatives	58-96-8	646770	599320	623045	601150	503350	359770	111670	163670	375570	404740	151090	133430	444560	902420	337150
mws0976	Sub class 2	C9H12N2O6	β-Pseudouridine	Nucleotides and derivatives	1445-07-4	71079	66866	68972.5	69427	56870	33791	16060	24452	42305	40902	23304	16810	45444	123120	48375
pme3961	Sub class 2	C10H13N5O3	Deoxyadenosine	Nucleotides and derivatives	958-09-8	1566600	1541700	1554150	121870	218790	187310	172090	889970	717080	103510	63950	45552	755810	685890	712290
mws1715	Sub class 2	C10H13N5O3	Cordycepin	Nucleotides and derivatives	73-03-0	19778	20338	20058	2250.1	3705.2	9	2961.5	10906	9099.7	9	9	9	6892.9	10157	10018
mws0866	Sub class 2	C6H13O9P	D-Glucose 6-phosphate	Others	56-73-5	1351400	1135700	1243550	9	9	9	9	9	9	269600	230710	101600	724010	629470	495100
pme1184	Sub class 2	C10H13N5O4	Deoxyguanosine	Nucleotides and derivatives	961-07-9	443130	391750	417440	71523	159870	124150	83660	375980	196640	29633	24433	32975	544440	331010	309520
mws1175	Sub class 2	C16H14O4	Pinostrobin	Flavonoids	480-37-5	574430	781090	677760	14105	10955	4650.1	6046.6	24253	3929.1	104850	33547	185560	299540	134540	271030
pme3285	Sub class 2	C15H14O5	Afzelechin(3,5,7,4'-Tetrahydroxyflavan)*	Flavonoids	2545-00-8	508850	303270	406060	68623	128140	92255	112670	135170	76346	19070	26221	30424	191480	105920	112360
pmb0889	Sub class 2	C18H30O2	Punicic acid	Lipids	544-72-9	908430	1445200	1176815	616200	851450	924780	156210	482020	232280	99307	111610	204220	825780	753270	922400
mws1068	Sub class 2	C15H10O6	Kaempferol	Flavonoids	520-18-3	64754	45687	55220.5	11253	5696.3	5520.7	9	9	1876.4	19061	18826	21589	21181	66813	42563
pmn001686	Sub class 2	C16H32O4	10,16-Dihydroxy-palmitic acid	Lipids	3233-90-7	98399	51356	74877.5	9	9	9	9	9	9	7044.4	29017	34782	69327	41332	95535
pmb2786	Sub class 2	C18H30O3	9-HOTrE	Lipids	89886-42-0	191020	186620	188820	78463	48665	97498	15144	62009	34198	19417	16467	25739	105220	88292	65156
pmb2778	Sub class 2	C18H32O3	9,10-EODE	Lipids	65167-83-1	1415700	1887900	1651800	965970	1213900	1226700	212970	731060	341620	93489	129050	207970	1232200	1405700	1295900
pmb2799	Sub class 2	C18H32O3	12,13-EODE	Lipids	6799-85-5	92401	57309	74855	25772	53286	27261	18306	16218	14596	17352	11122	8267.6	108000	71067	62384
pmn001688	Sub class 2	C18H32O3	9S-Hyroxy-10E,12E-octadecadienoic acid	Lipids	-	510510	668070	589290	287840	397020	436280	61828	276730	83193	54045	55206	91151	550240	526260	576480
Rfmb090	Sub class 2	C18H32O3	13-Hydroxy-9,11-octadecadienoic acid	Lipids	5204-88-6	569760	735630	652695	334670	460480	508280	71597	292870	94667	52393	62886	98502	583190	560040	620220
Rfmb091	Sub class 2	C18H32O3	9-Hydroxy-10,12-octadecadienoic acid	Lipids	15514-85-9	545990	711990	628990	332800	460610	510710	73918	292110	95258	51550	64381	94235	583970	553790	615160
pmp001204	Sub class 2	C17H14O5	Apigenin-7,4'-dimethylether	Flavonoids	5128-44-9	29337	37313	33325	3211.4	4019.7	1579.4	1778.8	18848	9	5512	9	9	30852	36692	38126
pme2816	Sub class 2	C20H28O2	4-Oxoretinol	Others	62702-55-0	138060	127260	132660	17733	14038	10124	62382	51201	32805	26602	38722	41686	184420	127250	128060
mws1349	Sub class 2	C18H39NO2	D-erythro-sphinganine	Alkaloids	764-22-7	404650	228020	316335	92809	76679	76754	222970	430430	126770	43026	18843	15663	269410	336860	250190
pme2246	Sub class 2	C14H6O8	Ellagic acid	Tannins	476-66-4	924460	339350	631905	54468	79249	18706	5102.1	23327	6793.1	21532	9557	11671	83568	17861	249470
mws1375	Sub class 2	C12H21N3O6	Nicotianamine	Amino acids and derivatives	34441-14-0	1929500	2622800	2276150	1235400	1002300	870810	300720	708230	763230	1320300	984670	919710	2292600	1652600	1040600
pme3967	Sub class 2	C12H17N5O5	2-(Dimethylamino)guanosine	Nucleotides and derivatives	2140-67-2	957600	1911500	1434550	975630	958990	1550700	258250	596500	740570	526980	335920	1051000	608180	1054000	796760
Lmhn001477	Sub class 2	C13H12O9	Caffeoyltartaric acid (Caftaric acid)	Phenolic acids	67879-58-7	8294	12300	10297	6812.9	10067	7765.1	9	4041.3	7062.7	9	3280	9	9118.8	9268	8895.8
mws1003	Sub class 2	C16H12O8	Laricitrin	Flavonoids	53472-37-0	1034800	908010	971405	248680	199520	209920	13874	25301	6454.5	19555	14743	40131	557330	251700	1076300
pmn001627	Sub class 2	C13H16O10	Glucogallin	Phenolic acids	58511-73-2	1483300	2795400	2139350	114910	210120	131960	54690	67625	155400	9	9	9	58394	77299	57697
mws0906	Sub class 2	C16H22O8	Coniferin	Phenolic acids	531-29-3	10227000	21008000	15617500	6939600	11740000	6011000	5551000	5598500	4445600	15634000	15401000	2638700	13321000	12660000	10308000
mws0609	Sub class 2	C10H12N5O7P	Guanosine 3',5'-cyclic monophosphate	Nucleotides and derivatives	7665-99-8	122180	47667	84923.5	19097	9445.3	8231.4	8278.8	27577	18371	9	9443.4	9	40852	84837	37655
mws0096	Sub class 2	C20H20O6	Piperitol	Lignans and Coumarins	52151-92-5	308440	365320	336880	214900	56206	58405	6440.5	37016	3278.1	11729	13888	31345	138430	111880	118150
mws0057	Sub class 2	C21H22O11	Eriodictyol 7-O-glucoside	Flavonoids	38965-51-4	534810	231870	383340	430080	250500	160980	197990	139080	130810	48980	116830	99261	456400	231520	100660
Lmdn003094	Sub class 2	C22H22O11	Azalein (Azaleatin-3-O-rhamnoside)	Flavonoids	29028-02-2	47259	37549	42404	9	9	9	9	9	9	9	9	9	21885	7533.9	18452
mws0056	Sub class 2	C21H20O12	Myricetin-3-O-rhamnoside (Myricitrin)	Flavonoids	17912-87-7	52455000	46775000	49615000	8504500	7277200	9130000	1788200	1114500	579390	6384400	5350900	1304000	23707000	7826400	35801000
Hmcp002298	Sub class 2	C22H22O12	Limocitrin-O-arabinoside	Flavonoids	-	1855000	3856800	2855900	743020	835740	833140	171790	282810	54869	1266000	783580	1183300	1037500	1281200	347750
Hmln001933	Sub class 2	C21H20O13	Myricetin-3-O-galactoside	Flavonoids	15648-86-9	42773000	24159000	33466000	549380	274340	750200	515060	269610	128240	7033700	2194900	2774500	11969000	18485000	19315000
pmn001526	Sub class 2	C20H20O14	1,6-Di-O-Galloyl-D-Glucose	Phenolic acids	-	288890	605450	447170	18852	28789	7504.8	9	6851.2	9	3675.9	5658.3	6034.9	71471	22931	136270
Hmjp003008	Sub class 2	C27H28O16	Luteolin-O-glucuronate-O-rhamnoside	Flavonoids	-	77697	51273	64485	9	9	9	14143	12264	26202	9	9	9	17420	9	9
Lmbp002336	Sub class 2	C27H30O16	Quercetin-3-O-(2-O-α-L-rhamnopyranosyl)-β-D-galactopyranoside	Flavonoids	-	948660	576810	762735	27291	53143	26370	132830	317290	271060	29147	60396	86957	42948	4566.7	62654
Lmhp002613	Sub class 2	C27H30O17	Myricetin-O-glucoside-rhamnoside	Flavonoids	-	473200	282940	378070	68334	51770	26988	23584	10809	9	9	9	9	392240	279160	339550
pmb0374	Sub class 3	C5H5N5	Aminopurine	Alkaloids	452-06-2	109270	72390	90830	62636	43262	28481	13239	29461	40416	119900	84343	42182	73017	54773	57388
Hmcp000233	Sub class 3	C9H19NO	Dihydro-N-methylisopelletierine	Alkaloids	-	97364	105790	101577	63179	36903	35514	74625	93505	95116	123930	136210	23859	40438	35792	52903
mws1500	Sub class 3	C11H12O2	Ethyl cinnamate	Phenolic acids	103-36-6	178160	891480	534820	172840	6368.2	9	9	9	9	38159	143010	2446300	215840	206860	52499
pme2253	Sub class 3	C6H10O6	L-Gulonic-γ-lactone	Others	1128-23-0	46776	24787	35781.5	7965.4	7615.7	9972.7	8124.2	6565.1	7853.7	31430	35704	94902	13298	17219	14609
pme0516	Sub class 3	C6H12O6	Inositol	Others	87-89-8	3488200	4443500	3965850	1843100	3549700	2144500	1744600	1718200	3189000	2227400	2697300	2186700	1367100	1138900	1760100
pme0534	Sub class 3	C6H12O7	Gluconic acid	Others	526-95-4	6838600	6237000	6537800	5748200	5442900	4064900	2446900	3476400	2367600	6111900	5995900	10879000	3874400	2773400	2821100
mws0040	Sub class 3	C15H10O4	Chrysin	Flavonoids	480-40-0	24916	149210	87063	6927.2	3084.4	9	9	9	9	77081	32371	324500	15283	47975	22312
pme0230	Sub class 3	C10H13N5O4	Adenosine	Nucleotides and derivatives	58-61-7	31499000	23008000	27253500	24856000	18239000	13015000	5486500	5426700	13397000	43165000	31520000	18640000	23302000	17928000	18858000
mws1174	Sub class 3	C17H14O6	3-O-Acetylpinobanksin	Flavonoids	52117-69-8	10633000	48997000	29815000	2695500	1815600	54241	93596	373360	9	1738100	25035000	46613000	1498300	6460100	5969300
mws0675	Sub class 3	C11H15N2O8P	β-Nicotinamide mononucleotide	Nucleotides and derivatives	1094-61-7	92846	128210	110528	12359	33232	21805	5958.2	10580	15918	112910	117560	205830	49226	28319	34382
pmn001394	Sub class 3	C20H22O9	2,3,5,4'-Tetrahydroxy-stilbene-2-O-D-glucopyranoside*	Others	-	306590	300650	303620	46123	61287	152260	298670	440710	336060	509070	403140	422000	213420	278370	270910
pmb0864	Sub class 3	C19H40NO7P	LysoPE 14:0	Lipids	-	39598	27151	33374.5	9670.2	11786	10306	12489	16629	24441	12997	25619	38647	28968	26675	19685
pmb3006	Sub class 3	C21H20O10	Apigenin 7-O-glucoside(Cosmosiin)*	Flavonoids	578-74-5	112800	186730	149765	41251	75767	91520	71591	270070	170380	87868	123210	171460	54714	98189	230680
mws1179	Sub class 3	C21H22O10	Naringenin-7-O-glucoside	Flavonoids	529-55-5	4100300	2455200	3277750	2690400	1307100	1761900	5008700	3435700	5384300	3427200	4119500	4420400	3690500	4040000	1171700
pmb0876	Sub class 3	C21H44NO7P	LysoPE 16:0	Lipids	53862-35-4	5322900	3721700	4522300	1635500	1873100	1757800	2237900	2809800	3479000	2041400	4295400	6511600	3436300	3042900	2899900
Lmzn001894	Sub class 3	C21H18O12	Kaempferol-3-O-β-D-glucuronide	Flavonoids	-	1193100	1977200	1585150	327820	184570	249520	592200	922730	589160	1072200	1458200	670790	679570	536140	394180
Lmzn001903	Sub class 3	C21H18O12	Scutellarein-7-O-glucuronide	Flavonoids	27740-01-8	1186300	1920300	1553300	320740	229160	252810	586020	1036500	538370	1087300	1310000	757110	595100	571480	400510
pmn001702	Sub class 3	C21H18O12	Tetahydroxy-flavone-7-O-β-D-glucuronide	Flavonoids	-	1228500	2177000	1702750	356460	224010	242410	596010	821470	552620	1075100	1316600	656770	608510	587140	423170
mws0061	Sub class 3	C21H20O12	Quercetin-3-O-β-D-Galactoside (Hyperin)	Flavonoids	482-36-0	2756600	2963800	2860200	1271700	1246200	966190	1182000	911100	568890	2201700	2010800	7292900	1119000	1267800	2745200
Lmdp003286	Sub class 3	C21H20O12	isohyperoside	Flavonoids	35589-21-0	30755000	30505000	30630000	19231000	17000000	12082000	11938000	8327100	5331600	21314000	19869000	52660000	13973000	15020000	33186000
mws0091	Sub class 3	C21H20O12	Quercetin-3-O-β-D-glucoside(Isoquercitrin)	Flavonoids	482-35-9	25239000	25427000	25333000	12139000	9607200	8974200	8172900	9955300	5388100	22158000	21115000	52639000	12913000	14333000	29790000
pme0444	Sub class 3	C23H25O12+	Malvidin-3-O-glucoside (Oenin)	Flavonoids	18470-06-9	34302	44891	39596.5	9	9	27771	21372	19390	24394	55343	43249	38803	9293.5	9909.6	17471
pme0443	Sub class 3	C23H25O12+	Malvidin-3-O-galactoside (Primulin)	Flavonoids	30113-37-2	31240	35637	33438.5	9	9	9430.6	18980	21984	11797	34526	46455	29661	7857.3	13191	21827
pmb0855	Sub class 3	C24H50NO7P	LysoPC 16:0	Lipids	17364-16-8	25873000	19726000	22799500	9672600	11916000	10495000	16702000	20133000	13216000	10774000	17049000	37738000	16119000	12651000	15509000
pmb3064	Sub class 3	C22H28O13	3-O-p-coumaroyl quinic acid O-hexoside*	Phenolic acids	-	1677700	676380	1177040	90141	85968	39286	43379	20167	15698	929440	791340	570050	619270	357340	259240
pmb3061	Sub class 3	C22H28O13	5-O-p-Coumaroyl quinic acid O-hexoside*	Phenolic acids	-	13421000	4221900	8821450	401520	154700	180070	310850	111080	117000	12970000	10160000	4745100	5296000	2751500	175600
Hmcp002399	Sub class 3	C23H24O13	Limocitrin 3-glucoside	Flavonoids	-	3842400	5317900	4580150	974880	774200	727250	286740	217900	80331	2003200	555820	7674900	554410	669640	1510000
pme0369	Sub class 3	C27H30O15	Kaempferol-3-O-rutinoside(Nicotiflorin)	Flavonoids	17650-84-9	3698.2	60321	32009.6	14233	9	12248	27437	8046.6	27551	53225	78595	30691	15098	25140	8081.3
mws0059	Sub class 3	C27H30O16	Quercetin-3-O-rutinoside (Rutin)	Flavonoids	153-18-4	331640	371410	351525	295500	213350	186300	432860	305230	336230	287440	465780	412470	93464	214900	152130
pme1540	Sub class 3	C28H32O16	Isorhamnetin-3-O-neohesperidoside	Flavonoids	55033-90-4	532140	378110	455125	63659	94857	86408	93416	114380	263630	133710	294620	185730	8061.5	9	15512
pmb1096	Sub class 4	C8H7N	Indole	Alkaloids	120-72-9	50406	32301	41353.5	13668	2902.9	4438.8	9	9	9	40587	48274	47891	64679	44344	113800
mws0191	Sub class 4	C5H11NO2	Betaine	Alkaloids	107-43-7	7366300	4441400	5903850	819990	588470	1084200	153250	698680	395990	3010700	5174000	5590700	11820000	4047800	10130000
mws0470	Sub class 4	C4H6O4	Methylmalonic acid	Organic acids	516-05-2	14929000	7420300	11174650	9992800	7537200	9085600	5222000	6262300	8018400	14715000	17533000	28016000	17677000	18811000	16107000
mws0192	Sub class 4	C4H6O4	Succinic acid	Organic acids	110-15-6	16218000	7916900	12067450	11251000	8119600	10123000	5834600	7048400	8856700	16172000	18916000	29667000	20151000	20280000	17019000
mws1499	Sub class 4	C5H10O5	D-(-)-Arabinose	Others	10323-20-3	81507	41377	61442	19505	9	9	9	9	9	58596	58068	225180	125530	207350	126890
pme0282	Sub class 4	C8H6O4	Phthalic acid	Organic acids	88-99-3	11023	11643	11333	9	9	9	9	4717.8	9	94421	25865	27941	27417	39406	60073
mws0344	Sub class 4	C5H10O6	D-Xylonic acid	Organic acids	526-91-0	17649000	7794400	12721700	1678600	1406800	1873300	481570	1120000	1226800	4982300	6924100	25764000	23152000	23319000	26110000
pme0181	Sub class 4	C7H11N3O2	1-Methylhistidine	Amino acids and derivatives	368-16-1	32966	18493	25729.5	3020.7	5249.6	2373.6	1081.5	4462.4	394.03	82002	165000	20003	50044	128460	63897
pme2244	Sub class 4	C11H11NO2	3-Indolepropionic acid	Alkaloids	830-96-6	6901.3	3984.6	5442.95	9	9	9	9	9	9	6973.9	9425.4	6719	9133.7	6316.4	18797
mws2104	Sub class 4	C7H14O6	D-Pinitol	Others	10284-63-6	813840	275780	544810	225530	176590	187470	120170	127980	119070	1596800	626850	281470	1543300	576060	649060
mws0677	Sub class 4	C12H14N2O2	N-Acetyl-5-hydroxytryptamine	Alkaloids	1210-83-9	42413	24822	33617.5	15182	15936	13470	9	9	10105	69133	54682	52360	54495	47247	50596
mws1337	Sub class 4	C9H17NO5	D-Pantothenic Acid	Others	79-83-4	955530	565570	760550	295720	112860	399510	184830	166100	280460	1729200	2057700	2430900	1936100	2050100	1246900
pme3732	Sub class 4	C9H13N3O5	Cytidine	Nucleotides and derivatives	65-46-3	1066100	834290	950195	665850	658440	357920	272170	289470	582840	1251900	821470	313330	919680	1193200	714870
mws0914	Sub class 4	C15H12O5	Pinobanksin	Flavonoids	548-82-3	31278	24339	27808.5	15166	21215	11849	4131.5	5743	4515.8	490590	377380	284180	223920	567340	150200
pme0376	Sub class 4	C15H12O5	Naringenin	Flavonoids	480-41-1	29669	27517	28593	16074	18243	11120	3679.5	7996.8	5797.7	489480	364930	288070	229910	548570	149790
mws0367	Sub class 4	C18H30O2	α-Linolenic Acid*	Lipids	463-40-1	7859.7	8394.6	8127.15	3944.3	5031.2	3362.2	1838.8	5038.4	1629.6	6390.3	6891.6	9460.9	11154	6511.5	6860.4
mws0366	Sub class 4	C18H30O2	γ-Linolenic Acid*	Lipids	506-26-3	7235900	8205200	7720550	2967100	4507300	3659700	1672700	4120100	1179000	5801500	7229600	8154600	8748900	5808400	5642100
pme3350	Sub class 4	C10H13N5O5	8-Hydroxy-2-deoxyguanosine	Nucleotides and derivatives	88847-89-6	3937.9	3198.4	3568.15	1797.4	3410.5	3485	1350.7	1470.8	1671.1	3687.9	4283.3	5445.9	4721.7	2331.3	4503.6
mws0042	Sub class 4	C15H14O7	Epigallocatechin*	Flavonoids	970-74-1	8198900	6557400	7378150	7763000	10224000	11063000	4631200	8289700	1995300	33428000	24698000	30468000	29163000	35777000	25719000
mws0049	Sub class 4	C15H14O7	Gallocatechin*	Flavonoids	970-73-0	8257800	7142800	7700300	7345000	10935000	10443000	4504600	9326100	2068700	34674000	25152000	25675000	32798000	41096000	27885000
pme3459	Sub class 4	C20H28O3	Caffeyl alcohol	Phenolic acids	469-83-0	9669400	6408100	8038750	1070800	1431300	1157100	2263700	6098700	1272900	20962000	17225000	4926100	12105000	23362000	14811000
mws0879	Sub class 4	C20H32O3	12(S)-HETE	Lipids	54397-83-0	180650	131240	155945	36338	21286	24841	61973	130880	66028	181310	99533	168450	164280	193640	195840
mws0884	Sub class 4	C10H12N5O6P	Cyclic AMP	Nucleotides and derivatives	60-92-4	41742	28493	35117.5	24275	18769	9294.2	2200.6	2944.9	10904	53599	41222	14518	40347	20397	28816
Zmhn001883	Sub class 4	C14H18O9	Vanillic acid glycoside	Phenolic acids	-	93507	43101	68304	27223	12699	27234	67095	57284	56829	94417	144600	76005	96144	104070	82702
pme1816	Sub class 4	C16H18O9	Neochlorogenic acid(5-O-Caffeoylquinic acid)	Phenolic acids	906-33-2	265290	74138	169714	86450	87958	278390	58336	27530	217250	680100	423320	28731	1144800	496710	563380
mws0097	Sub class 4	C20H22O6	Pinoresinol	Lignans and Coumarins	487-36-5	1310200	1897900	1604050	418670	796250	271410	291000	451440	372220	3627400	4450700	5032500	2079700	7014900	3394600
mws0179	Sub class 4	C17H20O9	Chlorogenic acid methyl ester	Phenolic acids	29708-87-0	39284	38904	39094	12830	5539.4	11046	11243	20109	17689	47381	63006	44187	64842	49543	42574
mws0232	Sub class 4	C17H20N4O6	Riboflavin	Others	83-88-5	195580	206770	201175	78319	68371	66726	15849	42729	26229	711950	166120	113000	354120	402190	264730
pmn001637	Sub class 4	C20H18O10	Juglanin	Flavonoids	5041-67-8	41685	109310	75497.5	23514	14565	74206	30679	52743	55135	184490	165380	867860	137620	1088400	174480
Lmbp003668	Sub class 4	C20H18O10	Kaempferol-3-arabinopyranoside	Flavonoids	-	101230	343320	222275	69046	54844	264170	80089	93749	169360	435480	413630	2370900	374010	2893500	455120
mws0072	Sub class 4	C21H20O10	Apigenin 5-O-glucoside	Flavonoids	28757-27-9	135520	312120	223820	30039	77407	49385	19134	46359	43519	162480	171410	489340	219640	132380	425970
mws0913	Sub class 4	C21H20O11	Kaempferol-3-O-galactoside (Trifolin)	Flavonoids	23627-87-4	290060	100260	195160	70417	71953	87111	76358	91793	103690	799890	1031700	1249700	299180	2071800	692030
Lmmp003903	Sub class 4	C23H22O12	Kaempferol-acetylglucoside	Flavonoids	-	677410	356940	517175	9	9	9	9	13018	9	2859500	3261800	4070300	3078000	12041000	6790100
Hmln002582	Sub class 4	C23H22O12	Kaempferol-3-O-(6''-acetyl)-glucoside	Flavonoids	-	199820	71774	135797	9	9	9	9	9	9	1075000	1100200	1043700	792360	3966600	1265000
pmp001270	Sub class 4	C24H48NO7P	LysoPC 16:1	Lipids	-	108190	54566	81378	33913	44069	37370	38476	42655	24322	52782	97097	182330	174060	134700	79846
Lmyp004407	Sub class 4	C30H26O13	Kaempferol 3-O-(2''-trans-p-Coumaroyl)-β-D-galactopyranoside*	Flavonoids	-	924990	491810	708400	9	13470	9	9	9	9	1101400	1819800	1283800	770200	3151700	1619400
Lmyp004318	Sub class 4	C30H26O13	Kaempferol 3-O-(6''-trans-p-Coumaroyl)-β-D-galactopyranoside*	Flavonoids	-	897480	469540	683510	9	9	9	9	9	9	954830	1650900	1460900	785970	2846000	1585800
mws1290	Sub class 4	C30H26O13	Tiliroside	Flavonoids	20316-62-5	3963300	2350700	3157000	13322	13953	17820	17746	37723	20775	3730800	6019700	4429600	3804700	18892000	6610200
Lmmp004326	Sub class 4	C30H26O13	Kaempferol-7-O-β-D-(6''-O-(E)-p-coumaroyl)galactoside*	Flavonoids	-	953490	517200	735345	9	10389	9	9	9	9	1012300	1793400	1475300	755080	3108100	1576800
Hmjn004446	Sub class 4	C30H26O13	Luteolin-caffeoyl-O-rhamnoside	Flavonoids	-	1752700	1044100	1398400	3233.1	5039	9786.7	10360	23994	8045.8	1532400	2750600	1790000	1695900	8896200	2980200
pme1793	Sub class 4	C27H31O15+	Pelargonidin-3,5-diglucoside	Flavonoids	17334-58-6	579180	501760	540470	315070	279150	267980	459910	663520	177730	511580	698810	1173700	806760	922900	976910
pme1773	Sub class 4	C27H31O15+	Cyanidin-3-O-rutinoside (Keracyanin)	Flavonoids	28338-59-2	537000	407450	472225	133070	202210	105190	208710	411610	103100	500860	587260	1030300	1241900	1072700	1050800
Lmyn001269	Sub class 4	C27H30O16	Kaempferol 3-O-β-D-sophoroside	Flavonoids	19895-95-5	42854	16600	29727	25039	34677	21192	5817.6	17867	9	79161	55834	64960	83522	111040	72255
pme3033	Sub class 5	C4H9NO2	N,N-Dimethylglycine	Amino acids and derivatives	1118-68-9	2089300	2271500	2180400	2861200	1877000	2745000	1550700	1705100	3628000	212040	222520	250190	830930	694920	637050
pme3011	Sub class 5	C4H9NO2	γ-Aminobutyric acid	Organic acids	1956/12/2	2730900	2633600	2682250	4041900	2468600	3713800	2098000	2271600	4975500	149030	108720	180380	846660	726570	535350
mws0890	Sub class 5	C3H7NO3	D-Serine	Amino acids and derivatives	312-84-5	123170	132120	127645	73184	76925	94173	89724	77627	115530	7734.8	12247	22236	38543	50333	48380
mws0255	Sub class 5	C4H5N3O	Cytosine	Nucleotides and derivatives	71-30-7	443590	521100	482345	452680	437030	429300	274960	293860	391040	279930	209900	166590	256170	308660	279930
pme2122	Sub class 5	C5H9N3	Histamine	Amino acids and derivatives	51-45-6	318530	402290	360410	388340	359450	354850	210000	249610	294670	209850	164930	135430	209070	234040	214940
Rfmb319	Sub class 5	C6H11NO2	Pipecolic acid	Amino acids and derivatives	4043-87-2	894080	1200000	1047040	2566000	2012400	2389500	1301100	1738500	2027300	335290	208020	307110	902550	493450	597400
pme2482	Sub class 5	C7H6O3	Protocatechuic aldehyde	Phenolic acids	139-85-5	580530	519840	550185	537160	513960	466660	426880	623460	515670	68964	114570	112910	358920	353750	312040
Lmgn001670	Sub class 5	C7H6O3	Salicylic acid	Phenolic acids	69-72-7	639980	449940	544960	563300	445180	468170	369830	394220	368950	52205	45619	41101	269100	292270	427250
mws0749	Sub class 5	C7H6O3	4-Hydroxybenzoic acid	Phenolic acids	99-96-7	152140	101770	126955	114680	148030	163750	128290	110270	108460	12419	27630	41718	61987	86482	93200
mws0639	Sub class 5	C7H6O4	2,3-Dihydroxybenzoic Acid	Organic acids	303-38-8	7702200	7216900	7459550	6520900	5475300	5477900	2497800	3731300	3020400	567760	436130	253520	3722400	2594500	4854800
mws0183	Sub class 5	C7H6O4	Protocatechuic acid*	Phenolic acids	99-50-3	7537900	6791200	7164550	6527200	5276400	5287500	2357100	3550300	2708800	549170	396380	257390	3282500	2471000	4795900
mws0180	Sub class 5	C7H6O4	2,5-Dihydroxybenzoic acid*	Phenolic acids	490-79-9	1780400	1658700	1719550	1582500	1255400	1320500	561220	817420	699110	124690	92785	57331	848550	552620	1130200
pme2758	Sub class 5	C5H9NO5	4-Hydroxy-L-glutamic acid	Amino acids and derivatives	3913-68-6	37299	72619	54959	69581	34038	63031	37172	29619	27724	9	9	9	17172	9213.8	16746
mws1512	Sub class 5	C10H12O5	Propyl gallate	Flavonoids	121-79-9	4398	4495.5	4446.75	3979.3	3963	1430	9	9	9	9	9	9	9	9	9
mws0359	Sub class 5	C15H30O2	Pentadecanoic Acid	Lipids	1002-84-2	393740	429080	411410	455720	505890	330400	223430	362350	345530	219870	207980	200000	332150	302780	388640
mws1090	Sub class 5	C6H13O9P	Glucose-1-phosphate	Others	59-56-3	535840	2254900	1395370	903670	1672600	1277200	1104700	1589200	1794200	109490	99861	64445	348890	238700	256330
mws2623	Sub class 5	C18H34O2	11-Octadecanoic acid(Vaccenic acid)	Lipids	506-17-2	11483000	12400000	11941500	11365000	16799000	12775000	4845600	13614000	3627800	2232400	2177400	7446800	8703700	6772800	8963300
mws0396	Sub class 5	C18H34O2	Elaidic Acid	Lipids	112-79-8	37243000	39984000	38613500	38050000	49065000	39516000	17936000	43593000	13762000	8905200	8744800	25680000	30597000	24035000	30990000
pme0460	Sub class 5	C15H14O6	Epicatechin*	Flavonoids	490-46-0	305220	334760	319990	294350	229900	265580	248270	284110	336000	14627	8821.9	15527	173870	134320	207710
mws0054	Sub class 5	C15H14O6	Catechin*	Flavonoids	154-23-4	3411000	3407400	3409200	3291000	3486500	3450600	2855900	3012300	3473600	890740	829360	1424000	2220400	2087200	2315300
mws2120	Sub class 5	C13H8O8	Brevifolin carboxylic acid	Phenolic acids	18490-95-4	3051800	2939200	2995500	2461800	2929100	3210900	2416900	3252400	2607600	807380	863100	1262100	1958800	2243000	2020500
pmn001515	Sub class 5	C14H14O9	3-Galloylshikimic acid	Phenolic acids	110082-91-2	11439	13588	12513.5	8343.2	12754	8210.4	8066.1	12422	8184.2	6478.1	4398.1	5052.4	4206.8	3760.6	1737.9
mws1080	Sub class 5	C12H22O11	Galactinol	Others	3687-64-7	16443000	21809000	19126000	29487000	23493000	22431000	20622000	28467000	26307000	2949000	2967800	10392000	9716500	8749000	9486300
mws0045	Sub class 5	C21H20O11	Quercetin-3-O-α-L-rhamnoside(Quercitrin )	Flavonoids	522-12-3	12669000	14134000	13401500	11389000	11190000	10934000	6853800	9087000	7485400	705610	1144000	862180	4852900	2422900	12151000
Smlp002277	Sub class 5	C21H21O11+	Petunidin-3-O-arabinoside	Flavonoids	-	8136.1	17632	12884	11493	5598.9	25257	7153.7	15932	19346	4321.8	9	9	9	9	9
pmb1912	Sub class 5	C20H23N7O7	10-Formyl-THF	Alkaloids	2800-34-2	649090	607320	628205	881070	716050	654980	645580	606480	376810	428800	136160	116040	497150	293340	249950
pmn001642	Sub class 5	C23H20O13	Kaempferol-3-O-β-(2''-O-acetyl-β-D-glucuronide)	Flavonoids	-	22494	29933	26213.5	27107	75210	13152	15852	37325	11335	9	9	9	9	11317	34488
pmb3000	Sub class 5	C24H24O12	Chrysoeriol-O-acetylhexoside	Flavonoids	-	95650	159030	127340	307040	235240	271950	184950	162020	170990	73346	9	9	69625	77661	104900
mws1589	Sub class 5	C18H32O16	Panose	Others	33401-87-5	373680	705890	539785	619830	556920	506240	502810	459450	514440	46121	55304	86472	149050	72809	122870
pmb2922	Sub class 5	C15H24N2O17P2	Uridine 5'-diphospho-D-glucose	Nucleotides and derivatives	133-89-1	4372300	4613600	4492950	6103100	3933500	6269200	2465100	3942500	5807700	1481000	1493300	1183900	3878300	5204600	4078900
mws0836	Sub class 5	C30H26O12	Procyanidin B1	Tannins	20315-25-7	3062500	3476400	3269450	4313800	4412000	4476400	4321100	4435600	4851000	427010	742050	1027700	2179300	2272900	2465100
pmn001667	Sub class 5	C30H26O12	Procyanidin B4	Tannins	29106-51-2	1368400	1787600	1578000	852140	1172100	930230	610580	992420	724760	72343	130540	72535	582400	692920	1009300
pme2493	Sub class 5	C27H30O14	Kaempferol-3,7-O-dirhamnoside(Kaempferitrin)	Flavonoids	482-38-2	4058300	4283200	4170750	3611700	5061800	4262600	4171900	4553300	4497500	296020	454000	266130	2961900	2606900	2585700
pme3227	Sub class 5	C27H30O14	Vitexin 2''-O-rhamnoside	Flavonoids	64820-99-1	119020	105940	112480	84730	115280	85252	98182	81201	88422	9240.5	5436	4148.7	68796	68996	85803
Smlp003276	Sub class 5	C26H27O15+	Malvidin-3-O-malonylglucoside	Flavonoids	-	57451	50969	54210	70171	56980	64113	37009	63504	66079	9	9	9	16450	34846	20109
pmp000275	Sub class 5	C30H28O12	Gambiriin A1	Tannins	76250-49-2	2220600	2813700	2517150	6421600	7786800	7041400	2427000	3081600	4942000	54282	117180	347790	614580	636680	891230
pmb0665	Sub class 5	C27H30O16	Luteolin-8-C-hexosyl-O-hexoside	Flavonoids	-	152270	156400	154335	251530	151320	163220	126080	109190	84647	80610	92244	89796	38298	38211	54150
Lmyp003139	Sub class 5	C28H24O16	Quercetin 3-O-(6′′-galloyl)-β-D-galactopyranoside	Flavonoids	53171-28-1	24227	43185	33706	36268	53670	51260	22702	34004	26620	7519.8	8176.2	32104	25864	23736	20500
Lmyp003349	Sub class 5	C28H24O16	Quercetin 3-O-(6″-galloyl)-β-D-glucopyranoside	Flavonoids	56316-75-7	68459	44476	56467.5	29727	30837	44048	24690	55881	17667	6359	11533	35683	8905.6	7081.3	16612
pmn001646	Sub class 5	C45H38O18	Procyanidin C1	Tannins	37064-30-5	6544300	8385000	7464650	10476000	9244400	9848400	8916500	10033000	11354000	309550	468840	424080	3156100	4051900	3500100
pmp000101	Sub class 5	C45H38O18	Arecatannin C1	Tannins	87727-69-3	613490	450610	532050	512850	444260	387190	380980	452390	153100	25144	67462	38126	491930	479450	466690
pmb2947	Sub class 5	C45H38O18	Catechin-catechin-catechin	Flavonoids	-	1625700	1839600	1732650	2172700	1578100	1962400	2154200	2208300	2295000	64417	82642	135620	650330	894690	794260
pmp000100	Sub class 5	C45H38O18	Arecatannin B1	Tannins	79763-28-3	2828200	2460800	2644500	3482400	2203300	2723400	3212300	2453400	3707400	172220	274930	202020	1933200	1936800	2086000
pme0257	Sub class 6	C4H4N2O2	Uracil	Nucleotides and derivatives	66-22-8	126580	135270	130925	131830	150430	156510	121690	116880	141580	311500	264190	190400	138320	143770	126930
mws0491	Sub class 6	C8H11N	Phenethylamine	Others	64-04-0	332400	21173	176786	27982	23957	80131	23733	17002	46894	116720000	408200	48890	310510	5118400	271870
pme2693	Sub class 6	C6H14N2O	N-Acetylputrescine	Alkaloids	18233-70-0	5740.6	9391.6	7566.1	7547	11818	7243.7	4367	7233.1	8523.7	39361	26622	93392	9	9	9
pmb0501	Sub class 6	C5H14N4	Agmatine	Alkaloids	306-60-5	11814	9187.9	10501	9335.3	11431	6086.4	4720.6	6571.8	8742.6	49958	24497	153230	15835	11225	12678
mws1336	Sub class 6	C7H7NO2	4-Aminobenzoic acid	Phenolic acids	150-13-0	4498.4	7931.8	6215.1	9212.9	17107	20153	3680.4	4317	5509.4	38407	38369	42220	10094	10521	9548.5
mws0596	Sub class 6	C7H7NO3	3-Hydroxyanthranilic acid	Organic acids	548-93-6	16489	11726	14107.5	9	9644.1	35285	15179	13810	37763	49092	38509	48144	9	9	9
mws4002	Sub class 6	C8H11NO2	Dopamine hydrochloride	Alkaloids	62-31-7	282160	474860	378510	300750	678030	381990	114550	523530	263270	637300	533950	511350	101940	109540	144320
pme1266	Sub class 6	C6H6N4O2	3-Methylxanthine	Nucleotides and derivatives	1076-22-8	32019	17796	24907.5	40684	16361	11584	38060	29545	21280	63557	38165	29944	14603	6179.9	6646.6
pme3009	Sub class 6	C6H6O6	Trans-Citridic acid	Organic acids	4023-65-8	643520	763380	703450	1008000	1227700	952540	1348800	1383600	1576300	1976500	2035000	3533900	329850	407930	352850
pme2596	Sub class 6	C8H9NO4	4-Pyridoxic acid	Others	82-82-6	4851.3	8568.5	6709.9	14439	10742	11660	1817.6	1980.9	3578.8	10859	31558	43995	4819.4	6044.8	5913.1
mws1014	Sub class 6	C10H8O5	Fraxetin	Lignans and Coumarins	574-84-5	13544	8116.2	10830.1	28336	19498	55582	43153	53858	36995	76066	41130	60277	10260	13208	12316
VCmsp08655	Sub class 6	C15H14O2	Trans-Pinosylvin methyl ether	Others	-	34680	181040	107860	216590	28006	12467	9327.6	8287	9	227800	2428300	4484400	27876	57600	89892
VCmsp08500	Sub class 6	C16H16O3	Dihydropinosylvin-O-methyl ether	Others	-	153480	108850	131165	44207	30170	15175	9233.8	30538	13240	190710	1262300	1066600	52415	54037	59519
Lmmp005125	Sub class 6	C16H14O4	Pinostrobin Chalcone	Flavonoids	18956-15-5	9	7995.7	4002.35	9	9	9	9	9	9	133000	381350	944460	9	8528.9	9
pmp000565	Sub class 6	C16H14O4	Alpinetin	Flavonoids	1090-65-9	9	4665.8	2337.4	9	9	9	9	3324.8	9	2388400	3837800	10759000	7727.8	59383	9
mws0129	Sub class 6	C16H12O5	Genkwanin	Flavonoids	437-64-9	2561.5	1820.5	2191	9	9	9	9	9	9	21355	7871	232620	2981	4438.6	9
mws4160	Sub class 6	C16H12O5	8-Methoxychrysin(Wogonin)	Flavonoids	632-85-9	9	3861.8	1935.4	9	9	9	9	6457.6	9	22649	8484.9	245020	3559	2177.5	5427.9
mws1489	Sub class 6	C18H36O2	Stearic Acid	Lipids	1957/11/4	20533000	25368000	22950500	41486000	54914000	49479000	34556000	24573000	43451000	39851000	54747000	41306000	14652000	12486000	15645000
mws1521	Sub class 6	C13H18O7	Salicin	Phenolic acids	138-52-3	11204	9588.1	10396	21929	14054	77098	30451	12092	58882	36814	22836	57168	9	9	9
mws0724	Sub class 6	C10H13N5O6	8-Hydroxyguanosine	Nucleotides and derivatives	3868-31-3	9	5282.8	2645.9	3440.2	4637	5424.6	9	6066.8	7825.6	18389	31335	34643	9	9	9
mws2367	Sub class 6	C14H20O7	Salidroside	Phenolic acids	10338-51-9	21488	24689	23088.5	20234	25897	49416	22242	21640	25866	178230	120010	93171	14438	20230	18227
mws0369	Sub class 6	C20H32O2	Arachidonic Acid	Lipids	506-32-1	23732	21325	22528.5	28392	29938	29730	6246.1	21534	6331.5	28936	60642	111180	15807	5197.9	9010.2
pme1373	Sub class 6	C9H14N3O7P	2'-Deoxycytidine-5'-monophosphate	Nucleotides and derivatives	1032-65-1	5787.6	6288.6	6038.1	2944.1	2810.1	4952.4	9	2889.7	2744.4	32393	25161	12846	9	5847.9	4721.5
pme1086	Sub class 6	C10H17N3O6S	Glutathione reduced form	Amino acids and derivatives	70-18-8	9	6322.7	3165.85	8715	4268.8	4753.9	9	9	9	3918200	3193900	317390	354470	448390	20684
pmp000002	Sub class 6	C17H14O6	Ladanein	Flavonoids	10176-71-3	36568	83541	60054.5	8835.6	16797	100200	9	16172	7225.1	438850	284000	1182900	58660	85073	220680
mws0988	Sub class 6	C16H12O7	Rhamnetin(7-O-Methxyl Quercetin)	Flavonoids	90-19-7	9	9	9	9	9	9	9	9	9	33195	44653	106080	6352.2	8515.2	4850.9
mws0917	Sub class 6	C17H14O7	3,7-Di-O-methylquercetin	Flavonoids	2068/2/2	249870	191650	220760	80074	86020	162250	4667.6	28504	11897	32822000	35289000	14737000	395870	855080	436530
pmp000004	Sub class 6	C17H14O7	Jaceosidin	Flavonoids	18085-97-7	29972	60354	45163	89331	106800	86718	3204.8	19538	5050.9	362450	248060	248560	85470	113940	92796
Lmtn002565	Sub class 6	C14H18O9	1'-O-vanilloyl-β-D-glucoside	Phenolic acids	-	3669400	2316200	2992800	4121600	2383500	3998600	6630800	4095800	8071000	14341000	9485700	10752000	4131600	6011100	4357400
pme3184	Sub class 6	C10H14N5O6P	2'-Deoxyadenosine-5'-monophosphate	Nucleotides and derivatives	653-63-4	11073	13887	12480	17497	8414.7	75774	14191	7116.3	69742	371340	443600	1716700	8450.7	15508	14494
HmLn000873	Sub class 6	C13H16O10	2-O-Galloyl-β-D-glucose	Tannins	-	357980	214600	286290	153090	83481	90511	59637	70118	33075	690670	481760	1291700	104300	59895	184930
mws1015	Sub class 6	C15H16O9	Esculin(6,7-DihydroxyCoumarin-6-glucoside)	Lignans and Coumarins	531-75-9	61089	20141	40615	9	9	9	7017.3	6678.2	5721.3	984890	1047000	1863800	16869	10628	9400.5
mws5039	Sub class 6	C15H16O9	Esculin Hydrate	Lignans and Coumarins	66778-17-4	69787	13143	41465	7905.5	9	9625.8	9	9	9	212600	250110	422600	9	9	9
Zmhp004065	Sub class 6	C18H16O7	7,8-Dihydroxy-5,6,4'-trimethoxyflavone	Flavonoids	-	84608	38117	61362.5	9	9	9	9	9	9	674710	2560100	996030	93404	220970	97873
pmp000786	Sub class 6	C18H16O7	Eupatorin	Flavonoids	855-96-9	68233	36433	52333	9	9	9	9	9	9	666400	2322400	964910	80509	182230	83996
pmb0801	Sub class 6	C14H19NO9	4-Pyridoxic acid O-hexoside	Others	-	9	16526	8267.5	7593.2	37196	32165	10603	11730	10796	9	28466	56967	9	9	9
mws1002	Sub class 6	C17H14O8	Syringetin	Flavonoids	4423-37-4	27446	17994	22720	4829.2	2370.2	9	9	9	1801.5	295970	291720	150180	18800	14999	16254
pmb0981	Sub class 6	C10H14N5O7P	Adenosine 5'-monophosphate	Nucleotides and derivatives	61-19-8	81353	38997	60175	118190	122120	166030	49597	29962	112590	23063	157620	302510	68008	71478	109210
mws0178	Sub class 6	C16H18O9	Chlorogenic acid	Phenolic acids	327-97-9	29024	12972	20998	8372.4	5418.8	22050	4905.5	10763	7059	107580	115840	55333	22798	18817	27943
mws1077	Sub class 6	C16H18O9	Scopolin	Lignans and Coumarins	531-44-2	79650	76524	78087	26517	23106	51315	17554	38235	53780	775510	145670	399870	65415	76680	64205
mws1526	Sub class 6	C16H22O9	Sweroside	Terpenoids	14215-86-2	328350	843060	585705	90204	184240	19475	280820	230000	37517	5735400	12555000	4438100	545140	1410200	94670
Hmlp002744	Sub class 6	C20H22O7	Nortrachelogenin	Lignans and Coumarins	-	97744	72862	85303	94230	64578	106990	100950	50735	70753	898930	3068700	2328700	208120	120410	66474
Lmyp004617	Sub class 6	C21H22O9	Pinocembrin 7-O-β-D-glucoside(Pinocembroside)	Flavonoids	75829-43-5	9	9	9	9	9	9	8614.5	12215	8978.6	160440	27219	1097700	9	9	9
pme3392	Sub class 6	C21H21O10+	Pelargonidin-3-O-glucoside	Flavonoids	47684-27-5	48807	41136	44971.5	42181	77702	84911	35396	48297	60001	271680	126110	169410	38762	37003	24251
Lmdp003509	Sub class 6	C20H18O11	Quercetin 3-O-β-D-xylopyranoside	Flavonoids	549-32-6	1588800	2693300	2141050	1658000	2216000	3226700	680700	1018800	1347800	1835900	1488600	8248600	693220	2375900	2839000
mws2186	Sub class 6	C20H18O11	Avicularin	Flavonoids	572-30-5	1659200	2688200	2173700	1780700	2397400	3749400	697140	1226100	1606100	1964900	1457800	8565600	753340	2488800	3110700
Hmcp002316	Sub class 6	C21H20O11	Isorhamnetin-3-O-arabinoside	Flavonoids	-	1001900	2350100	1676000	4225200	2897600	6445000	642690	819280	1897200	2264100	3350500	12172000	800440	3466600	1425000
pmb0478	Sub class 6	C21H26O11	Coumarin O-rutinoside	Phenolic acids	-	9	9	9	3459.2	1734.1	9	4326.2	1980.6	3160.3	9186.4	13030	21087	9	9	9
Lmmp002795	Sub class 6	C22H22O11	Pratensein 7-O-glucopyranoside	Flavonoids	36191-03-4	9	9	9	18568	13715	18545	35305	36872	17596	746510	1221600	3573400	56792	54661	26258
Hmcp002539	Sub class 6	C22H22O11	Isorhamnetin-3-O-rhamnoside	Flavonoids	-	88949	57295	73122	42061	30033	44122	49532	26658	16488	552820	1282900	103800	36953	53612	33230
pmb2999	Sub class 6	C22H22O11	Chrysoeriol-5-O-hexoside	Flavonoids	-	1395800	638750	1017275	273900	120880	222690	264680	88836	162610	2009500	4318200	415470	162500	36949	40997
Hmdn001667	Sub class 6	C20H16O13	Ellagicacid-4-O-β-D-galloyl-β-Dglucopyranoside	Tannins	-	202180	225210	213695	9	9	9	9	9	9	953870	1350900	1373200	9	9	9
pmp001309	Sub class 6	C21H20O12	6-Hydroxykaempferol-7-O-glucoside	Flavonoids	-	219740	255940	237840	437820	308050	324220	190330	260740	229510	1239700	1551800	2860900	94422	151840	32149
pmp000172	Sub class 6	C23H24O11	5,2'-Dihydroxy-7,8-dimethoxyflavone glycosides	Flavonoids	-	958410	160360	559385	9	9	9	9	9	9	19273000	26450000	26338000	283280	397040	113620
Hmpp003242	Sub class 6	C22H22O12	Isorhamnetin-3-O-glucoside	Flavonoids	-	17006000	33543000	25274500	22143000	19017000	18507000	9163200	8069800	9360000	26405000	44422000	57639000	8205200	17656000	19668000
Hmcp002207	Sub class 6	C22H22O12	Isorhamnetin-7-O-glucoside	Flavonoids	-	16793000	32680000	24736500	22686000	18070000	19779000	10139000	7722000	9245300	25704000	43472000	57037000	9243800	17444000	19619000
Hmyn007168	Sub class 6	C22H45O9P	LysoPG(16:0)	Lipids	-	601910	462750	532330	308390	354230	334220	270990	414500	271540	1000000	1956400	1419700	453180	406040	431120
Hmcp002268	Sub class 6	C23H24O12	Limocitrin 3-rhamnoside	Flavonoids	-	2007300	2486800	2247050	433500	902400	688910	226490	569840	352180	21992000	21544000	21360000	1509100	1563000	1179200
pmp001164	Sub class 6	C23H24O12	Iristectorin B	Flavonoids	94396-09-5	42723	53715	48219	3358.7	21540	20679	4563.2	9550.9	6091	403680	356130	331090	39757	35859	23063
pmb3042	Sub class 6	C23H24O12	Tricin 5-O-Glucoside	Flavonoids	32769-00-9	3762900	3991500	3877200	2290400	2454300	3035600	2461200	3504600	4497500	7710400	6492700	3911600	864050	701160	671160
VCmsp04305	Sub class 6	C25H32O10	(7S,8R-Threo-3′,4,9′-trihydroxy-3-methoxy-4′,7-epoxy-neolignan-9-O-α-L-rhamnopyranoside	Lignans and Coumarins	-	858680	433640	646160	365700	466610	289290	618290	653950	304260	2938200	2272500	1615400	573840	382470	574190
VCmsn02067	Sub class 6	C25H32O10	7S,8R-threo-3′,9,9′-trihydroxy-3-methoxy-4′,7-epoxy-neolignan-4-O-α-L-rhamnopyranoside	Lignans and Coumarins	-	1249400	1349900	1299650	1173800	853930	826720	1007700	1395200	1044300	3281700	3402500	1613800	1056800	922570	533690
VCmsn02371	Sub class 6	C25H32O10	(+)-Isolariciresinol-9-O-β-D-xylopyranoside	Lignans and Coumarins	-	2360400	2849200	2604800	1937400	2549000	1525000	2631700	3674300	2102000	5796000	4954800	1980900	1107600	1288800	1341100
pmn001643	Sub class 6	C26H34O10	Aviculin [(+)-isolariciresinol-9'-rhamnopyranoside]	Lignans and Coumarins	156765-33-2	149100	229700	189400	27875	128030	85910	95324	768890	201870	414200	1650300	901450	66645	373040	126010
Smpp002028	Sub class 6	C25H31O11+	Malvidin-3-O-glucuronic acid	Flavonoids	-	27037	28114	27575.5	25669	17567	22758	11409	14696	16271	92232	66139	70603	19872	30731	10793
VCmsn02383	Sub class 6	C25H34O11	(7S,8S-Threo-3′,4,7,9-tetrahydroxy-3-methoxy-8-O-4′-neolignan-9′-O-α-L-rhamnopyranoside	Lignans and Coumarins	-	21883000	2635400	12259200	4843400	2168800	2260800	11360000	1467900	4990000	60492000	51297000	40766000	16373000	1324200	11988000
pmb0854	Sub class 6	C26H48NO7P	LysoPC 18:3	Lipids	-	2457400	1667600	2062500	1133300	1421300	1409100	4424600	6395200	2970600	1813400	3419700	7326400	1835700	1569300	1613400
Li512111	Sub class 6	C24H24O13	Isorhamnetin-acetyl hexoside	Flavonoids	-	9	14414	7211.5	9	12144	5614	9	25808	2954.2	31865	38324	37666	9	9	9
VCmsp05051	Sub class 6	C26H34O11	(+)-Isolariciresinol-9-O-β-D-glucopyranoside	Lignans and Coumarins	-	2080900	1424600	1752750	1762200	1537500	1540100	1317700	1480600	770920	3900800	1819800	1461900	970760	508870	1068200
VCmsn02480	Sub class 6	C26H36O11	secoisolariciresinol 9-O-β-D-glucopyranoside	Lignans and Coumarins	63320-67-2	27576000	5595400	16585700	10308000	5610600	6926800	15199000	5180400	7542800	63153000	53475000	27188000	15322000	2686200	6773800
VCmsn01914	Sub class 6	C25H34O12	7R,8S-erythro-3′,4,9,9′-tetrahydroxy-3-methoxy-8-O-4′-neolignan-7-O-β-D-glucopyr-anoside,	Lignans and Coumarins	-	3553500	5977600	4765550	1469300	731490	138590	5703800	1508200	346030	35779000	29318000	17420000	4983100	4021200	3901600
Hmln002100	Sub class 6	C26H32O12	Nortrachelogenin 4-O-β-D-glucoside	Lignans and Coumarins	-	735790	510870	623330	428840	159250	408920	484470	716800	529050	2235900	15973000	7162900	270390	562230	177280
GQ512005	Sub class 6	C27H30O15	Kaempferol-3-O-glucoside-7-O-rhamnoside	Flavonoids	-	30317	78983	54650	44559	5839.3	24268	24374	23336	28323	73533	117120	64879	13766	34976	10130
pme1605	Sub class 6	C27H30O15	Kaempferol-3-O-robinobioside(Biorobin)	Flavonoids	17297-56-2	9	50502	25255.5	12402	9	9	15517	16354	16071	71026	98465	49435	8990.6	11964	9
pmp000593	Sub class 6	C27H30O15	Luteolin-7-O-rutinoside	Flavonoids	3563-98-2	31585	112210	71897.5	47966	16912	30832	33675	31656	41628	117220	178860	82758	14684	48574	9301
Lmlp002975	Sub class 6	C26H28O16	Quercetin-3-O-β-D-xylopyranosyl-(1→2)-β-D-galactopyranoside	Flavonoids	-	26019	9	13014	57324	32697	35394	37294	9	9	24491	34324	161210	18152	9	22875
Hmbp001825	Sub class 6	C26H28O16	Quercetin-3-sambubioside	Flavonoids	83048-35-5	30504	13907	22205.5	52865	26958	33463	31748	7081.2	7086.8	20432	36700	155840	19622	11974	26639
pmp000594	Sub class 6	C28H32O15	Diosmetin-7-O-rutinoside	Flavonoids	-	39076	38356	38716	23026	17840	14108	16338	22783	14597	1738000	2594000	814870	22277	51971	17098
pmp001080	Sub class 6	C28H32O15	Neodiosmin (Diosmetin-7-O-Neohesperidoside)	Flavonoids	38665-01-9	44774	22493	33633.5	16588	31639	8991.9	15466	27547	8725.2	1842000	2347400	762310	12088	35848	15753
Lmyp004516	Sub class 6	C30H26O14	Quercetin 3-O-(6''-trans-p-Coumaroyl)-β-D-glucopyranoside	Flavonoids	-	368140	303030	335585	9	14189	4781	9	21479	4275.3	10347000	7825300	8976900	178300	726220	232560
Lmbp002592	Sub class 6	C27H30O16	Kaempferol-3,7-di-O-β-D-glucopyranoside	Flavonoids	-	104610	64730	84670	9	9	9	10111	17075	25156	118890	153570	730460	9	9	9
Lmmp002963	Sub class 6	C28H32O16	methylquercetin glu-rha	Flavonoids	-	29026	22485	25755.5	84480	21904	46225	11667	11143	10346	135200	205660	71724	9	9	9
Smsp001641	Sub class 6	C28H33O16+	Petunidin-3-O-rutinoside	Flavonoids	-	9566.3	12481	11023.6	10518	12554	9976.6	9	3913.8	9	56416	49672	78062	13369	11286	12237
pmp001275	Sub class 6	C31H61O14N	3-Hydroxypropyl palmitate glc-glucosamine	Alkaloids	-	310810	357190	334000	120950	211450	118720	778850	487830	270880	1677900	1558700	1362300	596370	399800	284700
pmn001370	Sub class 6	C32H42O16	Pinoresinol diglucoside	Lignans and Coumarins	63902-38-5	6619.2	19676	13147.6	6178.5	7492.4	7111.4	9	9	9	151850	299550	26506	9104.7	10017	11088
mws0576	Sub class 7	C4H8O3	3-Hydroxybutyrate*	Organic acids	300-85-6	40666	33673	37169.5	29552	23090	13531	31633	195210	73522	19100	20079	22276	57256	45272	32629
pme2433	Sub class 7	C4H11NO2	Diethanolamine	Others	111-42-2	229670	512010	370840	443160	557090	444260	610540	726810	584050	96931	113920	178460	91431	103180	74190
pme0120	Sub class 7	C5H11NO2	5-Aminovaleric acid	Amino acids and derivatives	660-88-8	13622	10327	11974.5	6771.1	5750.6	7026.4	12134	22233	16087	1613.2	2006.1	3815.6	23150	10080	4792.8
mws0230	Sub class 7	C4H9NO3	L-(-)-Threonine	Amino acids and derivatives	72-19-5	1697800	2273500	1985650	2535000	2396300	2664300	2277300	2422400	1859400	1419800	1791500	1869300	997250	909260	863690
mws0671	Sub class 7	C4H9NO3	L-Homoserine	Organic acids	672-15-1	1788600	2383700	2086150	2733000	2615800	2793800	2493200	2595000	1843600	1474800	1792900	1992200	1135900	1003000	894010
mws0001	Sub class 7	C4H8N2O3	L-Asparagine	Amino acids and derivatives	70-47-3	1293700	3131800	2212750	6226700	7995200	21690000	5348100	7675300	19078000	126910	163280	396210	431690	461400	432590
mws0219	Sub class 7	C4H7NO4	L-AsparticAcid	Amino acids and derivatives	56-84-8	12331000	25733000	19032000	33042000	25143000	42030000	29226000	31149000	32100000	2097900	1770100	2473900	3317300	2980900	4575500
pme0014	Sub class 7	C5H9NO4	L-Glutamic acid	Amino acids and derivatives	56-86-0	2533400	3673200	3103300	2936400	3092200	3537700	4074800	4153700	4321300	1842700	1583700	2076300	1084200	902460	1025600
Hmbp001276	Sub class 7	C8H8O4	Gallacetophenone	Others	528-21-2	584870	398810	491840	924910	566900	865860	941480	471640	1262900	204440	173600	158920	236660	132150	219080
mws0981	Sub class 7	C6H5N5O2	Isoxanthopterin	Nucleotides and derivatives	529-69-1	7121.9	5344.5	6233.2	14208	6355.1	11280	17878	9171.6	12027	5153.4	2193.4	12766	4611.7	3245.9	3641.6
mws4170	Sub class 7	C6H12O6	D-Glucose	Others	14431-43-7	9487000	10568000	10027500	8602900	9662800	8422500	12558000	12581000	16812000	2377400	1622700	3076900	4914400	4675200	5028300
pme2237	Sub class 7	C6H14O6	Dulcitol	Others	608-66-2	89254	133400	111327	45479	50873	45172	61265	280650	107310	24777	53239	89386	56805	27697	46685
mws0214	Sub class 7	C6H14O6	D-Sorbitol	Others	50-70-4	90668	142290	116479	64881	69904	65555	87955	300300	160000	30996	46114	91366	64903	37847	55343
mws1155	Sub class 7	C6H14O6	Mannitol	Others	69-65-8	26683	41490	34086.5	7948.3	14146	12598	14925	73083	33469	10453	14208	25828	15563	7895.4	18023
pme1261	Sub class 7	C9H19NO4	Pantothenol	Others	16485-10-2	9540.8	5619.6	7580.2	9352.1	1514.2	1226.3	8465.7	73359	3568	6929.4	4398.7	5746	1791.8	642.45	2475
pme2773	Sub class 7	C7H14N2O4S	L-Cystathionine	Amino acids and derivatives	56-88-2	2756.6	9801.8	6279.2	1502.4	2511.7	1308.9	15690	24060	12888	4266.1	4444.1	6662.3	380.46	1815.1	1769.5
mws0520	Sub class 7	C11H13NO4	N-Acetyl-L-tyrosine	Amino acids and derivatives	537-55-3	281460	132000	206730	858220	252070	936560	718640	256820	693330	207800	125560	417580	88868	66347	51029
mws0221	Sub class 7	C6H12N2O4S2	L-(-)-Cystine	Amino acids and derivatives	56-89-3	26278	24470	25374	25834	38757	27402	57315	62903	56533	28607	35037	68894	9947.4	11382	4746.5
pme2266	Sub class 7	C10H16N2O3S	Biotin	Others	58-85-5	130730	93197	111964	81185	142330	157970	140080	284220	122540	9	9	9	74348	88467	94836
pmf0525	Sub class 7	C16H14O4	Imperatorin	Lignans and Coumarins	482-44-0	54297	49655	51976	49946	39011	57400	127280	259050	104210	14396	7883.1	9	98429	127300	72743
YC512118	Sub class 7	C18H35NO	Octadecenoic amide	Others	-	49859	59320	54589.5	73714	65260	167640	111200	82802	84560	53553	113700	38767	17208	10932	28961
Zmxn001997	Sub class 7	C13H16O8	Isosalicylic acid O-glycoside	Phenolic acids	-	916660	905380	911020	1028300	1763400	2030400	1782300	3613000	2200000	98669	358650	283360	84584	81610	197450
Zmhn001926	Sub class 7	C13H16O8	Salicylic acid O-glycoside	Phenolic acids	-	894690	1015600	955145	1040800	1538300	1707800	1630000	3886200	2110500	96831	360060	322830	109840	85307	225180
Hmtn001302	Sub class 7	C13H16O8	Glucosyloxybenzoic acid	Phenolic acids	-	673480	705420	689450	841240	1409800	1822900	1419100	2964700	1580000	79868	269960	220130	73072	58001	142290
mws0397	Sub class 7	C20H30O2	Cis-5,8,11,14,17-Eicosapentaenoic Acid	Lipids	10417-94-4	458340	672580	565460	512600	428630	390010	1420000	1471300	745270	741040	439140	378330	667970	783280	605970
pmb2871	Sub class 7	C13H16O9	2,5-Dihydroxy benzoic acid O-hexside*	Phenolic acids	-	24129000	19429000	21779000	26186000	23846000	26930000	34463000	32450000	31985000	12544000	18694000	18521000	9931700	10734000	7782400
pmn001367	Sub class 7	C13H16O9	Protocatechuic acid-4-glucoside*	Phenolic acids	-	8080300	9371100	8725700	14789000	12101000	7488700	22137000	20404000	21740000	8159100	11504000	10513000	3398100	4046600	3423700
pmn001517	Sub class 7	C15H22O8	3,4,5-Trimethoxyphenyl-β-D-Glucopyranoside	Phenolic acids	-	6313100	4949200	5631150	4267500	3422000	4635400	7373500	6850600	6442900	3990800	3456600	2148300	3889500	3647100	3958700
pme0519	Sub class 7	C12H22O11	D-(+)-Sucrose	Others	57-50-1	9929500	14096000	12012750	17304000	14184000	12455000	13572000	16450000	16884000	1853900	1886200	5032700	5041100	4687500	5439800
mws1333	Sub class 7	C12H22O11	Melibiose	Others	585-99-9	2956900	5192200	4074550	5865500	5920900	4356100	5183000	7602700	7706300	706390	638590	1401900	1719000	1518400	2112300
mws0264	Sub class 7	C12H22O11	D-(+)-TrehaloseAnhydrous	Others	99-20-7	4782300	6330800	5556550	7330900	7836100	8860200	9513100	10200000	9216500	506990	748330	1495700	2409600	1825700	2716900
mws5038	Sub class 7	C12H22O11	Isomaltulose	Others	13718-94-0	6338100	10121000	8229550	13395000	12983000	13303000	14025000	15687000	16875000	994910	889200	3364000	4383400	3799700	3970500
pmb2211	Sub class 7	C19H38N2O3	Cocamidopropyl betaine	Alkaloids	4292/10/8	12664	10932	11798	9599.8	4271.6	4273.1	24578	48009	18851	11107	10354	14475	7592.5	8696	6961.6
pmb0890	Sub class 7	C21H38O4	MAG(18:2)	Lipids	-	695210	587970	641590	384640	683440	550170	1785000	2134100	868240	233680	221750	527850	487910	693220	466840
pmb3107	Sub class 7	C15H20O10	Glucosyringic Acid	Phenolic acids	-	60866	35438	48152	50464	28340	118100	79619	67013	170130	46073	43494	52088	17427	15448	26105
mws0043	Sub class 7	C21H22O8	Nobiletin	Flavonoids	478-01-3	58964	30814	44889	28068	79229	25283	116350	154390	368830	40624	18890	408400	14457	7122.8	86537
Zmhn101746	Sub class 7	C20H22O9	Tetrahydroxy-stilbene-O-glucoside	Others	-	1278300	1326500	1302400	1175200	1834100	1819900	1774000	3484600	1830900	76964	78491	58228	671100	688300	861050
pmn001399	Sub class 7	C20H22O9	2,4,6,4'-Tetrahydroxy-stilbene-2-O-D-glucopyranoside*	Others	-	1218100	1303400	1260750	1060800	1973600	2074800	1916900	3608900	1925500	75314	86981	79890	595930	787220	821420
Zmhn001746	Sub class 7	C20H22O9	Piceatannol-O-glucoside	Others	-	1087600	1283600	1185600	894860	1857200	1804600	1856600	2795400	1777800	80789	84986	68988	619360	637910	721330
Smlp002532	Sub class 7	C20H19O10+	Cyanidin-3-O-arabinoside	Flavonoids	27214-72-8	10639	18775	14707	28549	40216	108260	45081	42871	99671	21590	24225	54930	9	9	6942.1
mws2523	Sub class 7	C12H23O14P	Trehalose 6-phosphate	Others	4484-88-2	250100	350350	300225	508160	320750	256440	419560	643110	355830	84527	93028	69139	116380	110840	143410
pme0321	Sub class 7	C21H20O10	Kaempferol-7-O-rhamnoside*	Flavonoids	20196-89-8	1567800	4186100	2876950	1371000	643810	3243000	3958500	3693000	8211900	1681000	4205000	1042200	722600	3801400	535170
mws0919	Sub class 7	C21H20O10	Kaempferol-3-O-rhamnoside (Afzelin)(Kaempferin)*	Flavonoids	482-39-3	1547300	4156700	2852000	1380800	718540	3220400	4238400	4166600	8635900	1824900	4265800	1165000	754740	4008100	554940
Smlp001915	Sub class 7	C20H19O11+	Delphinidin-3-O-arabinoside	Flavonoids	-	9	9	9	3208.2	4388.4	7757.4	8187.4	7223.8	7858.6	9	9	9	9	9	9
pme1014	Sub class 7	C31H40O2	Menaquinone (K2)	Others	11032-49-8	57572	47275	52423.5	52683	60040	75781	69097	83967	100610	28135	51658	66649	53235	29399	44105
Hmpp003270	Sub class 7	C21H20O11	Luteolin-4'-O-β-D-glucoside	Flavonoids	6920-38-3	513200	960170	736685	2584800	3505000	3591200	2477400	2363400	4550800	471860	1388300	1297400	720340	1622600	641690
Lmtn002796	Sub class 7	C21H22O11	Aromadendrin 7-glucoside	Terpenoids	-	10403000	11484000	10943500	18549000	15814000	27150000	31725000	42504000	38639000	10187000	9636500	11047000	11083000	16039000	11066000
pmb2957	Sub class 7	C24H19O10+	Cyanidin-O-syringic acid	Flavonoids	-	45913	47129	46521	150410	120060	110950	183330	64879	62193	11782	16086	11077	14262	10655	14080
pmd0130	Sub class 7	C22H46NO7P	LysoPC 14:0(2n isomer)	Lipids	-	21901	17779	19840	11668	14149	7715.7	37314	56162	23788	5525.2	13372	22385	22330	16654	20971
pmb2260	Sub class 7	C23H46NO7P	LysoPC 15:1	Lipids	-	79680	43313	61496.5	36936	40195	37477	57247	72877	64968	8469.6	12923	26993	42059	37656	41739
pmb2319	Sub class 7	C23H48NO7P	LysoPC 15:0	Lipids	-	102270	58842	80556	61435	91503	51613	126390	180050	82959	6690.5	10751	37887	43679	38071	49065
pme0500	Sub class 7	C18H32O16	D-(+)-Melezitose	Others	597-12-6	153590	258650	206120	253180	202860	206040	338320	353690	231570	23360	30265	46943	43630	34483	54091
Hmln002199	Sub class 7	C23H22O13	Quercetin-3-O-(6''-O-acetyl)-galactoside	Flavonoids	-	9	9	9	9	9	9	3127.3	46846	16022	10179	18798	7846.8	5860.2	20293	9405.2
pmb2406	Sub class 7	C25H52NO7P	LysoPC 17:0	Lipids	50930-23-9	477360	275940	376650	281240	366300	360000	443820	1011600	477870	20573	25187	127330	207860	92088	271440
Hmqp006235	Sub class 7	C21H46N3O9P	LysoPC 18:4	Lipids	-	70438	40916	55677	18409	18107	26374	259730	378240	167060	21799	37569	64014	55554	36908	37613
pma0791	Sub class 7	C24H24O13	Naringenin O-malonylhexoside	Flavonoids	-	9	9	9	9472.7	10610	6956.7	9821	14382	6350.4	10856	7534	3187.7	9	9	9
pmb3114	Sub class 7	C30H26O11	Epicatechin-epiafzelechin	Flavonoids	-	20772	24930	22851	53579	99756	82520	50875	58326	133340	9	9	9	23990	29279	43037
pme0430	Sub class 7	C30H24O12	Procyanidin A1	Tannins	103883-03-0	29006	30821	29913.5	21303	26613	21342	51899	65541	34265	9	9	9	20977	18478	27500
pme0432	Sub class 7	C30H24O12	Procyanidin A2	Tannins	41743-41-3	342010	275570	308790	200550	170160	256220	448380	525060	528040	9	9	9	128290	166210	141740
pme0434	Sub class 7	C30H26O12	Procyanidin B2	Tannins	29106-49-8	811880	842050	826965	1337500	937030	1341100	1205100	1381000	1214000	66438	88859	284230	319410	459040	425900
pme0436	Sub class 7	C30H26O12	Procyanidin B3	Tannins	23567-23-9	824340	720300	772320	1294000	998300	1244000	1389100	1299400	1286700	80353	112910	242140	311160	393620	456760
Smsp002643	Sub class 7	C27H31O14+	Pelargonidin-3-O-rutinoside	Flavonoids	-	16263000	18362000	17312500	22691000	24778000	24370000	25986000	25651000	25982000	2311800	4213200	5058400	12310000	14084000	11905000
Hmpp002612	Sub class 7	C27H30O16	Luteolin-7-O-β-D-gentiobioside	Flavonoids	-	24568	86066	55317	25901	87662	82388	45455	146690	156550	9	9	9	23625	93778	30638
Lmyp003873	Sub class 7	C28H24O16	Quercetin 3-O-(2″-galloyl)-β-D-glucopyranoside	Flavonoids	69624-79-9	20086	13588	16837	34299	28132	49918	26334	47742	56830	9	9	9	7922.9	14403	11794
pmn001530	Sub class 7	C27H24O18	2,4,6-Tri-O-Galloyl-D-Glucose	Phenolic acids	108043-99-8	9	4593.9	2301.45	20517	17128	26114	9228.9	12287	15115	9	9	9	9	9	9
pmb2653	Sub class 7	C24H42O20	D(+)-Melezitose O-rhamnoside	Others	-	286160	446420	366290	901220	511150	615060	476580	450310	1126900	11360	19452	23349	89271	49003	163360
mws1593	Sub class 7	C24H42O21	Maltotetraose	Others	34612-38-9	21110	27582	24346	21032	33944	11290	43755	30675	42288	1573.5	6399.8	9327.7	51858	4674.7	12274
pmn001647	Sub class 7	C45H38O18	Procyanidin C2	Tannins	37064-31-6	13568000	14726000	14147000	18643000	17156000	18951000	19917000	20220000	21989000	717370	1317200	1265800	7319600	10501000	9390300
pmp000103	Sub class 7	C60H50O24	Arecatannin A2	Tannins	79763-29-4	1252700	1441800	1347250	1555600	1819200	1619700	2124400	2175400	2703300	19605	63123	62136	612980	817580	797230
pmp000102	Sub class 7	C60H50O24	Arecatannin A1	Tannins	-	377160	537760	457460	857450	708110	779020	1675400	1505100	1801500	4816.6	13039	9310.4	86924	116290	80739
pmn001650	Sub class 7	C60H50O24	Cinnamtannin B2	Tannins	88038-12-4	2063800	2495700	2279750	2831600	3196000	3227100	3557700	4097100	4162600	101760	133320	128390	1145300	1534700	1396400
mws0574	Sub class 8	C4H8O3	α-Hydroxyisobutyric acid	Organic acids	594-61-6	15303	16164	15733.5	5001.4	3394.3	9008.3	2876.9	8293.7	4177.2	10909	9062.3	6753.8	16954	58527	47282
pme2049	Sub class 8	C4H8O3	2-Hydroxybutanoic acid*	Organic acids	600-15-7	51090	45377	48233.5	16963	13754	27988	9145.7	27310	15790	43049	20657	23301	62996	202450	157590
pme0006	Sub class 8	C5H9NO2	L-Proline	Amino acids and derivatives	147-85-3	392690	810310	601500	460840	398490	1364500	85772	183080	734900	885530	639250	605130	1350100	3553500	1409800
mws0147	Sub class 8	C5H10O3	3-Hydroxy-3-methyl butyric acid	Organic acids	625-08-1	32591	29053	30822	9	9	10979	9	5529.7	4982.4	44487	41130	30978	79611	353800	232370
pmp001287	Sub class 8	C8H9N	N-Benzylmethylene isomethylamine	Alkaloids	-	882850	1158100	1020475	1029700	949450	1593300	435560	474950	671590	649600	1000700	1134600	1872700	2391700	2151000
mws0628	Sub class 8	C7H6O2	4-Hydroxybenzaldehyde	Phenolic acids	123-08-0	4385200	2668200	3526700	344220	163380	193010	50213	152100	36391	445660	356460	116470	3219500	1877200	8625700
mws0425	Sub class 8	C5H6O4	Citraconic acid	Organic acids	498-23-7	121830	63808	92819	39830	13426	5978.8	14599	16157	10118	57109	36429	24588	87215	95931	129440
pme0274	Sub class 8	C6H13NO2	6-Aminocaproic acid	Organic acids	60-32-2	749700	595530	672615	688410	588700	754740	115490	343700	244250	120210	199840	165010	713590	904470	648910
mws0473	Sub class 8	C5H8O4	2-Methylsuccinic acid	Organic acids	498-21-5	417390	594090	505740	760380	668150	373330	63217	107770	105490	321310	324650	211940	2976800	3711700	1164300
mws0275	Sub class 8	C4H6O5	L-(-)-Malic acid	Organic acids	636-61-3	1091400	759170	925285	304690	274940	610650	249420	509900	270220	331980	405010	1138000	1332800	1485800	1341600
pme0040	Sub class 8	C5H5N5	Adenine	Nucleotides and derivatives	73-24-5	976160	608440	792300	479860	316430	478490	184170	211330	242760	1932800	655070	1079400	1946500	5340700	1924300
pme2268	Sub class 8	C7H7NO2	Trigonelline	Alkaloids	535-83-1	1179700	2560400	1870050	507870	510260	533070	361220	396140	492100	1442500	1797200	3435900	9586200	20284000	5045100
pme1738	Sub class 8	C7H9N2O	3-Carbamyl-1-methylpyridinium(1-Methylnicotinamide)	Others	1005-24-9	18589	12916	15752.5	19016	9408.5	4254.8	14730	9789.6	13790	13399	20254	7255.9	51890	49140	24113
Rfmb318	Sub class 8	C7H14NO2+	Proline betaine(ProBet)	Amino acids and derivatives	1195-94-4	612730	438870	525800	107630	97424	97613	30211	85694	119780	631570	414500	1048000	3929100	2527000	2469900
mws0924	Sub class 8	C6H10O4	2-Methylglutaric acid	Organic acids	617-62-9	93353	102750	98051.5	66910	60958	70969	27353	46563	30442	67931	62397	49230	305000	357850	250840
pme0193	Sub class 8	C5H10N2O3	L-Glutamine	Amino acids and derivatives	56-85-9	13556	30973	22264.5	55895	18599	60470	4599.7	2968	10426	6267.7	6979.8	6154.3	26472	60634	101030
pme0026	Sub class 8	C6H14N2O2	L-(+)-Lysine	Amino acids and derivatives	56-87-1	17875	32956	25415.5	53763	15832	58610	3450	6165.6	5981.1	6367.2	9487.5	3079	26467	58197	105880
pme1691	Sub class 8	C7H16NO2	Acetylcholine	Alkaloids	60-31-1	818390	566550	692470	485610	459190	484110	402140	398190	412240	801740	571900	283180	1276400	1189900	1022200
mws1050	Sub class 8	C5H9NO4	O-Acetylserine	Amino acids and derivatives	5147-00-2	518290	422750	470520	380330	333090	359820	874790	860960	602840	389110	247130	273850	1046300	701740	790220
mws2213	Sub class 8	C9H8O2	Cinnamic acid	Phenolic acids	140-10-3	5918.5	14194	10056.2	9354.4	6085.4	6230.7	3459.7	3032	3601.6	5871.3	9253.2	6227.8	8076.3	19078	10546
mws0262	Sub class 8	C4H6O6	L-(+)-Tartaric acid	Organic acids	87-69-4	127240	83052	105146	17921	29191	23541	15040	16475	12867	22164	33063	241110	243460	230260	389560
mws0921	Sub class 8	C9H10O2	p-Coumaryl alcohol	Phenolic acids	3690/5/9	578750	347670	463210	33437	22835	23508	26206	49780	47003	15681	33776	9514.4	776950	1311000	520740
pme1109	Sub class 8	C5H5N5O	Guanine	Nucleotides and derivatives	73-40-5	223680	121310	172495	124490	55012	76770	68116	68207	87606	70416	97056	68088	123930	379080	358980
pme0183	Sub class 8	C5H5N5O	2-Hydroxy-6-aminopurine	Nucleotides and derivatives	3373-53-3	107050	68042	87546	62849	34119	25861	28566	30529	34248	60237	73106	21752	70149	179820	146340
mws0458	Sub class 8	C8H8O3	Vanillin	Phenolic acids	121-33-5	8397200	5304000	6850600	2212800	2050900	1873200	1379100	1369200	1799000	948490	1541800	340120	8494800	5723400	10614000
mws0102	Sub class 8	C9H7NO2	Indole-5-carboxylic acid	Alkaloids	1670-81-1	29124	42151	35637.5	17279	26325	30150	5411.2	4705.7	4547.1	15453	19737	14586	37702	48333	46132
mws1417	Sub class 8	C9H7NO2	Indole-3-carboxylic acid	Alkaloids	771-50-6	31568	54012	42790	19136	25985	30885	4315.7	7190.1	7034.5	19627	17933	19419	45737	57042	54887
mws1346	Sub class 8	C6H11NO4	DL-2-Aminoadipic acid	Alkaloids	542-32-5	628920	596730	612825	823910	507070	843000	265500	496470	542570	153780	170140	464490	920470	862250	646070
pme2914	Sub class 8	C6H10O5	3-Hydroxy-3-methylpentane-1,5-dioic acid	Amino acids and derivatives	503-49-1	9	9	9	34928	50763	40779	9	14554	15386	9	23069	9	325830	220300	304400
pme1439	Sub class 8	C9H8O3	p-Coumaric acid	Phenolic acids	501-98-4	39210	36954	38082	9	25988	9	21999	26124	16298	9	9	9	38370	275170	50580
pme0021	Sub class 8	C9H11NO2	L-Phenylalanine	Amino acids and derivatives	63-91-2	22842000	26376000	24609000	23380000	22812000	32490000	11243000	12957000	17158000	17030000	23894000	26160000	37332000	42958000	41282000
mws1686	Sub class 8	C9H10O3	Paeonol	Phenolic acids	552-41-0	49945	26653	38299	5780.5	10011	12307	3167.9	40215	4519.7	19722	5141.2	13200	33375	35476	93937
mws0028	Sub class 8	C8H8O4	Vanillic acid	Phenolic acids	121-34-6	1143700	834080	988890	177620	71874	139420	31878	32332	18729	98113	39199	22984	1405800	1678100	1129300
mws0260	Sub class 8	C6H14N4O2	L-(+)-Arginine	Amino acids and derivatives	74-79-3	13303000	18170000	15736500	42882000	8496500	42784000	15873000	1940900	5699800	1481400	633410	482520	35411000	77692000	114030000
pme0008	Sub class 8	C6H13N3O3	L-Citrulline	Amino acids and derivatives	372-75-8	297890	379090	338490	571440	271480	610020	190670	412420	332840	75266	51328	57787	377890	809940	1143600
mws0093	Sub class 8	C10H12O3	Coniferyl alcohol	Phenolic acids	458-35-5	345220	210830	278025	184400	257380	338780	210020	224300	152220	65958	106090	38016	504870	556200	436580
pme0309	Sub class 8	C8H8O5	Methyl gallate	Tannins	99-24-1	104620	54856	79738	74640	44735	59740	17333	29443	3893.5	27099	20622	38971	97322	91855	105740
mws0237	Sub class 8	C9H16O4	Anchoic Acid	Organic acids	123-99-9	1165600	1257100	1211350	602740	1296300	486870	246520	382410	173380	259330	164000	143380	1298900	1260800	1625300
pme0122	Sub class 8	C8H16N2O3	N6-Acetyl-L-lysine	Amino acids and derivatives	692-04-6	15678	25732	20705	16253	56456	16550	10022	24771	27602	9	9	9	36532	69621	28552
pme3388	Sub class 8	C7H16N4O2	H-HomoArg-OH	Amino acids and derivatives	156-86-5	201680	310300	255990	372330	81141	332030	129570	18321	39128	28916	35343	292180	474680	987810	1293200
mws0281	Sub class 8	C6H8O7	Citric Acid	Organic acids	77-92-9	33622000	15154000	24388000	3212800	3713500	2849500	3360700	4990200	1289000	5790500	1978500	10219000	49176000	47688000	38006000
mws0277	Sub class 8	C7H12O6	Quinic Acid	Organic acids	77-95-2	18976000	7444000	13210000	2383800	1377100	1282300	3210400	4148300	733200	9	9	6287600	22174000	23766000	22473000
mws0018	Sub class 8	C10H26N4	Spermine	Alkaloids	71-44-3	19076000	16687000	17881500	12976000	13292000	13625000	13503000	10403000	7111300	19174000	17993000	5849000	19319000	25212000	19529000
mws0282	Sub class 8	C11H12N2O2	L-Tryptophan	Amino acids and derivatives	73-22-3	7506000	3866300	5686150	1487100	318060	373900	179780	179070	100950	3717300	5493700	3164500	10513000	5382000	18027000
mws4173	Sub class 8	C11H10O4	5,7-Dimethoxycoumarin	Lignans and Coumarins	487-06-9	9	4576.3	2292.65	1724.4	3860.9	1726	9	9	9	4049.3	4061.1	9	4626.3	65905	28302
mws1509	Sub class 8	C13H10O3	Phenyl salicylate	Phenolic acids	118-55-8	5342.9	9366.1	7354.5	9	9	9	9	9	9	9	9	9	115630	128100	74654
mws5045	Sub class 8	C12H24O3	12-Hydroxydodecanoic acid	Lipids	505-95-3	134350	28073	81211.5	9	908.74	1575.4	2384	1687.7	1927.4	38505	24673	17850	339720	69829	267890
pme1194	Sub class 8	C9H13N3O4	Deoxycytidine	Nucleotides and derivatives	951-77-9	38224	24908	31566	7378.7	10197	14425	5778.8	25445	23229	9	9	9	57438	58973	52356
mws0474	Sub class 8	C12H22O4	Dodecanedioic aicd	Organic acids	693-23-2	7576.5	2796.3	5186.4	1183.2	1516.3	1682.1	1846.4	2159.6	1612.4	1965.9	2219.8	2500.8	11894	3214.4	10107
pme0264	Sub class 8	C10H14N2O5	Thymidine	Nucleotides and derivatives	50-89-5	143660	163490	153575	68900	65481	45893	12636	53672	23052	6587.8	4650.9	3589.3	144900	152440	317980
pme1187	Sub class 8	C10H14N2O6	5-Methyluridine	Nucleotides and derivatives	1463-10-1	7527.7	5657.7	6592.7	4979	4844.8	4679.1	2089.7	3459.1	1838.6	6610.6	4533.4	2985.8	9559.2	10726	8109.8
pme1178	Sub class 8	C10H13N5O5	Guanosine	Nucleotides and derivatives	118-00-3	2723600	1961900	2342750	2566100	1973600	1774300	564770	782760	1311300	3840700	1417700	983790	3539400	5287600	3003500
mws1436	Sub class 8	C18H38O2	1,18-Octadecanediol	Lipids	3155-43-9	30674	16211	23442.5	15729	6865.8	6815.6	23400	20775	10915	15873	9089.5	9	52248	49309	49386
mws1094	Sub class 8	C15H12O6	Dihydrokaempferol	Flavonoids	480-20-6	256250	323450	289850	548280	318160	182030	43161	80232	40652	272150	264150	331630	399210	952970	408860
pmb3081	Sub class 8	C6H11PO11	Glucarate O-Phosphoric acid	Others	-	8398000	5381600	6889800	8102700	6875700	6488200	5409000	4970900	4117700	4414700	3768700	1383200	12287000	15587000	16742000
pmb2787	Sub class 8	C18H30O3	9-KODE	Lipids	54232-59-6	12334	11587	11960.5	9	9	9	2191.8	9	9	2548.2	9	7595	17978	16921	10915
pme1474	Sub class 8	C11H15N5O3S	5'-Deoxy-5'-(methylthio)adenosine	Nucleotides and derivatives	2457-80-9	1977100	1884700	1930900	2357500	1231500	1789900	320700	348900	365490	1401400	1783000	1259300	2586900	3232900	2195000
mws0058	Sub class 8	C16H12O6	Diosmetin	Flavonoids	520-34-3	7554.9	46517	27036	9	9	9	9	28598	9	9	9	9	46203	131780	142710
mws1564	Sub class 8	C17H16O5	Farrerol	Flavonoids	24211-30-1	127080	60553	93816.5	10157	5308.3	5952.4	11835	26232	12245	9	9	9	134840	173150	103100
pmp000003	Sub class 8	C16H12O7	Nepetin	Flavonoids	520-11-6	65097	76748	70922.5	146640	189490	160650	2503	14867	4298.4	129510	94555	84343	154940	259540	200450
mws0582	Sub class 8	C11H19N3O6S	S-(methyl)glutathione	Amino acids and derivatives	2922-56-7	21214	11289	16251.5	31499	20554	19755	19737	49791	16836	9	9	9	108350	118380	107990
mws0983	Sub class 8	C20H39NO2	N-Oleoylethanolamine	Others	111-58-0	227480	423830	325655	187820	386250	197740	38180	103120	97618	78370	62179	135270	290030	425550	382090
pmn001691	Sub class 8	C18H32O5	9,12,13-Trihyroxy-10,15-octadecadienoic acid	Lipids	-	3705300	2523100	3114200	529390	496510	567400	194750	1111900	233730	327730	120210	150130	3632800	5481500	5625400
pmb1207	Sub class 8	C19H14O6	O-Feruloyl 3-hydroxylcoumarin	Lignans and Coumarins	-	14889	13988	14438.5	6395.2	3693.2	6950	9	11770	6308	9	9	9	48444	55868	73737
pmp000232	Sub class 8	C16H18O8	Cis-3-p-coumaric quinic acid*	Phenolic acids	-	9089300	2982700	6036000	10470000	6286500	9121900	2164200	660850	4254200	1490800	817730	74029	19427000	4949800	7846400
mws0967	Sub class 8	C20H32O5	5(S),6(R)-Lipoxin A4	Lipids	89663-86-5	221840	82523	152182	9805.9	31285	42280	17346	176190	12841	19526	32955	9466.6	248940	492690	577080
pmb0752	Sub class 8	C17H20O9	3-O-Feruloyl quinic acid	Phenolic acids	1899-29-2	1375000	417270	896135	443620	352290	449320	107700	55003	180970	416060	347180	56019	8856300	1973100	1653300
mws4101	Sub class 8	C21H20O6	Licoarylcoumarin	Lignans and Coumarins	125709-31-1	12136	4769.6	8452.8	9	9	9	9	5181.5	9	1680.1	1307.4	9	10225	17106	14861
Hmgn004139	Sub class 8	C20H22O7	isohydroxymatairesinol	Lignans and Coumarins	-	39492	17219	28355.5	23402	27248	28107	6976	6703.6	14343	14487	7260.2	9	38252	62730	35189
Zmhn002227	Sub class 8	C17H22O10	Sinapic acid-glycoside	Phenolic acids	-	371810	145920	258865	21260	33367	83147	9	9	9	61524	17024	28362	533050	82283	309780
mws4168	Sub class 8	C21H22O7	Praeruptorin A	Lignans and Coumarins	73069-25-7	3899.6	4584.8	4242.2	9	9	9	9	9	9	9	9	9	90275	265020	9241.9
pme3007	Sub class 8	C9H14N2O12P2	Uridine 5'-diphosphate	Nucleotides and derivatives	27821-45-0	40969	37675	39322	35138	34705	37338	32315	27803	19218	30298	25253	5931.1	94965	80410	64328
pmn001640	Sub class 8	C20H18O12	Myricetin-3-O-arabinoside	Flavonoids	132679-85-7	464180	320130	392155	100620	69222	140100	9172.3	3872.2	4696.8	645420	288880	226440	355270	1834400	640690
mws1066	Sub class 8	C27H32O14	Naringenin-7-O-Rutinoside(Narirutin)	Flavonoids	14259-46-2	56044	8149.2	32096.6	5932.8	9	9	13721	54256	8821.3	15552	15105	9825.9	7622.6	9	126330
Smsp001640	Sub class 8	C27H31O16+	Petunidin-3-O-glucoside-O-arabinoside	Flavonoids	-	222050	206650	214350	986010	1526400	1616000	98681	147960	12908	1050500	723890	1179500	2426900	4957600	1771200
pme1777	Sub class 8	C27H31O16+	Cyanidin-3,5-O-diglucoside (Cyanin)	Flavonoids	2611-67-8	140630	164380	152505	1176800	1765800	1887900	102590	187980	9957.7	1184100	789980	1074900	2909100	5871800	1950700
mws0133	Sub class 9	C6H6N2O	Nicotinamide	Others	98-92-0	117560	90063	103812	73726	53526	55872	51128	76888	57024	156620	156460	98031	70069	92110	81556
mws0572	Sub class 9	C5H7N3O	5-Methylcytosine	Nucleotides and derivatives	554-01-8	8792.4	7234.5	8013.45	6080.1	5246.7	7332.4	5346.1	4598.6	6408.5	28976	23792	19152	15286	15288	14568
mws1167	Sub class 9	C4H4O5	Oxaloacetic acid	Organic acids	328-42-7	16492	9	8250.5	9	9	9	9	9	9	95871	46296	260070	37448	86908	25012
pme0295	Sub class 9	C6H11NO3	4-Acetamidobutyric acid	Organic acids	3025-96-5	44385	28575	36480	9	9	9	9	9	9	114570	120560	361820	194000	90559	54893
mws0154	Sub class 9	C7H10O5	Shikimic acid	Organic acids	138-59-0	1515500	1945200	1730350	850450	1835900	1213700	441570	939510	626090	2131400	3665500	2625000	1992500	2753900	1630700
pme3827	Sub class 9	C9H11NO4	3,4-Dihydroxy-DL-phenylalanine	Amino acids and derivatives	63-84-3	35138	9831	22484.5	7048.2	31208	7555.6	19507	7300	46391	84817	104130	122280	42723	49399	41478
pmb2640	Sub class 9	C12H24O2	Lauric acid	Lipids	143-07-7	8044.1	4317.7	6180.9	2493.4	2814.5	2519.5	3801.7	3148.7	3423.7	34128	22646	25365	29877	10657	22266
mws0789	Sub class 9	C15H12O4	Pinocembrin(Dihydrochrysin)	Flavonoids	480-39-7	3533000	16564000	10048500	667600	607020	14805	173490	57364	9	18301000	13426000	36810000	1413600	7883100	2847000
pme2960	Sub class 9	C15H12O5	Naringenin chalcone	Flavonoids	73692-50-9	30382	43926	37154	17635	17854	9548.3	3340.4	7692.4	6693.9	385190	327490	297570	154550	359310	97123
pme3475	Sub class 9	C15H12O5	Butin	Flavonoids	492-14-8	28779	44021	36400	19445	21066	10570	4093.6	4693.7	4447.1	385050	340810	278000	149590	360950	94945
mws1422	Sub class 9	C15H14O5	Epiafzelechin*	Flavonoids	24808-04-6	123320	72176	97748	74867	58687	105500	33148	88016	57417	346350	170430	221880	109510	278050	96266
pmn001687	Sub class 9	C13H12O8	Cis-Coutaric acid	Phenolic acids	27174-07-8	9	9	9	9	9	9	9	9	9	57452	44304	48287	23398	35511	37442
mws1316	Sub class 9	C16H12O6	Hydroxygenkwanin	Flavonoids	20243-59-8	3588.2	2608.8	3098.5	9	9	9	9	1421.7	9	6428.6	21025	16012	4169.4	5420.7	2425
VCmsp10182	Sub class 9	C20H32O3	(-)-Isocupressic acid	Terpenoids	1909-91-7	3137100	3406400	3271750	1180800	9	17171	87761	91296	24647	22907000	9921100	21028000	5290900	3515800	4479900
Zmhn002301	Sub class 9	C15H18O8	p-Coumaric acid-O-glycoside	Phenolic acids	-	4412400	4069400	4240900	631800	626760	1131700	552700	396380	981860	27423000	28502000	21933000	5593900	5870300	10131000
pmn001419	Sub class 9	C15H18O8	1-O-[(E)-p-Cumaroyl]-β-D-glucopyranose	Phenolic acids	-	8354300	7668300	8011300	952400	982100	1949900	1202300	857000	1956700	43541000	44591000	37303000	11241000	10480000	18166000
pmn001420	Sub class 9	C15H18O9	1-O-[(E)-Caffeoyl]-β-D-glucopyranose	Phenolic acids	-	4264900	3673300	3969100	1330900	758780	840160	2837700	2399900	1753000	8920900	7826700	3826100	3771700	3636100	2751500
Zmhn002422	Sub class 9	C16H20O9	Feruloyl glucose	Phenolic acids	-	1833300	1670100	1751700	297310	325660	339400	207860	121100	204750	12952000	12692000	4477400	3628400	3831800	4449400
Hmlp003129	Sub class 9	C20H22O6	Matairesinol	Lignans and Coumarins	580-72-3	451130	656830	553980	242120	1709900	309210	166570	524690	62332	2182900	2185800	12903000	2483300	1059400	4265400
mws0011	Sub class 9	C17H24O9	Syringin	Phenolic acids	118-34-3	606880	880460	743670	94571	40867	50526	541950	139900	160780	1853300	2488500	387260	1186800	816870	420790
pme3337	Sub class 9	C14H17N5O8	N6-Succinyl Adenosine	Nucleotides and derivatives	4542-23-8	156610	111340	133975	99197	90430	73831	117160	285340	70173	503310	208210	410920	249680	259540	255520
mws2209	Sub class 9	C21H20O11	Kaempferol-3-O-glucoside (Astragalin)	Flavonoids	480-10-4	9091500	14963000	12027250	1397000	725590	1673300	3967800	2974500	2489500	21764000	28408000	36204000	4293500	33574000	10005000
mws0089	Sub class 9	C21H20O11	Kaempferol-7-O-glucoside	Flavonoids	16290-07-6	1701100	2346100	2023600	128470	46986	169230	925960	880690	512140	8066800	9051500	11501000	817080	9599400	1710100
pma0214	Sub class 9	C22H22O12	Methylquercetin O-hexoside	Flavonoids	-	549130	438400	493765	128120	171280	105340	49849	71825	78730	1254100	1392300	616050	587730	584180	408840
pmn001378	Sub class 9	C26H32O11	Terpineol monO-glucoside	Lignans and Coumarins	-	825080	642130	733605	96903	71902	95832	197480	321290	319570	2011800	2804000	3226200	793980	1314500	863480
mws0126	Sub class 9	C26H54NO7P	LysoPC 18:0	Lipids	19420-57-6	833590	667570	750580	307360	313390	292130	456690	547820	378180	543060	733140	1653900	657620	541960	776620
pmb2833	Sub class 9	C23H30O14	3-O-Feruloyl quinic acid glucoside	Phenolic acids	-	2815.9	1865	2340.45	9	9	9	9	9	9	22208	17186	14795	7836.7	2472.8	9
pmn001375	Sub class 9	C26H32O12	1-Hydroxyterpinin monO-glucoside	Lignans and Coumarins	-	216650	197580	207115	19623	13605	24385	35338	25053	12175	987140	844390	315720	172740	315500	97206
pmp000589	Sub class 9	C24H22O15	Quercetin-7-O-(6'-O-malonyl)-β-D-glucoside	Flavonoids	-	2244.2	9	1126.6	9	1885	2823.8	9	1406.7	9	5656.2	4489.2	61073	3655.6	18355	9
Lmmp003305	Sub class 9	C30H26O13	Kaempferol 7-O-β-d-(6''-O-(E)-p-coumaroyl) glucopyranoside*	Flavonoids	-	1262500	617590	940045	9	9	9	9	9	9	1903400	1617700	873120	498220	836880	939540
Lmyp004889	Sub class 9	C30H26O13	Kaempferol 3-O-(2''-trans-p-Coumaroyl)-β-D-glucopyranoside*	Flavonoids	137018-32-7	2673400	1184500	1928950	9	9	9	9	9	9	4489300	4760200	5222000	1258900	1772000	2531400
Lmyp004635	Sub class 9	C30H26O13	Kaempferol 3-O-(6''-trans-p-Coumaroyl)-β-D-glucopyranoside*	Flavonoids	68170-52-5	1222100	604160	913130	9	9	9	9	9	9	1979300	1869800	987670	515330	733350	1210200
Lmyp004052	Sub class 9	C30H26O14	Quercetin 3-O-(6''-trans-p-Coumaroyl)-β-D-galactopyranoside	Flavonoids	-	50629	29683	40156	9	9	9	9	9	9	1189400	1140200	1977100	229960	1393500	350740
mws4134	Sub class 9	C20H32N6O12S2	Oxidized Glutathione	Amino acids and derivatives	121-24-4	48583	42242	45412.5	39643	15855	28857	5456.5	6083.2	13938	363890	733660	1086300	295750	337820	64095
pma2088	Sub class 9	C27H30O17	Quercetin-3,4'-O-di-β-glucoside	Flavonoids	29125-80-2	32026	73672	52849	9	9	9	9	9	9	79938	197890	287140	28187	76046	115350
pmb0530	Sub class 9	C21H27N7O14P2	Nicotinic acid adenine dinucleotide	Nucleotides and derivatives	53-84-9	47073	48376	47724.5	24908	12468	41234	19789	10880	29422	135260	132390	137900	72476	67641	43266
