# Supplementary material for: Integrated Analysis of the Transcriptome and Metabolome Reveals Genes Involved in Terpenoid and Flavonoid Biosynthesis in the Loblolly Pine (Pinus taeda L.)
Source: Front Plant Sci. 2021 Oct 1;12:729161. doi: 10.3389/fpls.2021.729161 (PMC8519504; doi:10.3389/fpls.2021.729161)
Supplement: Supplementary file 2 [file Data_Sheet_2.ZIP › Supplementary Table 11.xls]

## Sheet: SG_vs_SY
Supplementary Table 11-1 Correlation analysis of the DEGs and DAMs identified between SG and SY
#Kegg_pathway	ko_id	P-value_gene	P-value_meta	gene ID	gene Count	gene Annotation	meta ID	meta Count	meta Annotation
Metabolic pathways	ko01100	6.34726e-05	0.0742179	unigene006890;unigene028922;unigene023450;unigene062172;unigene049007;unigene022734;unigene062569;unigene062570;unigene069849;unigene092917;unigene078821;unigene016228;unigene084940;unigene007108;unigene026095;unigene028913;unigene028914;unigene041822;unigene059230;unigene085578;unigene085580;unigene103161;unigene042492;unigene097802;unigene012949;unigene018812;unigene019823;unigene047429;unigene…	545	K00001+ K00001+ K00002+ K00008+ K00012+ K00021+ K00021+ K00021+ K00021+ K00021+ K00026+ K00029+ K00029+ K00036+ K00051+ K00083+ K00083+ K00083+ K00083+ K00083+ K00083+ K00099+ K00122+ K00122+ K00128+ K00134+ K00218+ K00228+ K00228+ K00231+ K00261+ K00262+ K00262+ K00264+ K00276+ K00318+ K00423+ K00430+ K00430+ K00430+ K00430+ K00430+ K00430+ K00430+ K00430+ K00430+ K00430+ K00430+ K00430+ K00430+…	mws0366;pme3705;pme2596;mws0214;mws2213;pme2253;pme0026;pme0014;pme3011;mws0596;mws0093;pmp000571;mws0264;pme2960;mws0277;mws0567;mws0044;mws2523;pme0519;mws0367;mws0227;mws1090;pme3007;mws0668;mws0014;mws0671;pme0376;pmb0530;pme3009;mws4170;mws0191;mws1167;mws1068;mws0628;mws0921;mws0213;pme0274;mws0064;mws0059;mws0256;mws0344;mws0001;mws0890;mws0675;mws0192;mws0219;mws1189;pmb1096;pme0264;pme01…	100	C18H30O2+ C6H10O7+ C8H9NO4+ C6H14O6+ C9H8O2+ C6H10O6+ C6H14N2O2+ C5H9NO4+ C4H9NO2+ C7H7NO3+ C10H12O3+ C15H10O5+ C12H22O11+ C15H12O5+ C7H12O6+ C5H11N3O2+ C15H12O7+ C12H23O14P+ C12H22O11+ C18H30O2+ C6H13NO2+ C6H13O9P+ C9H14N2O12P2+ C10H12N4O6+ C10H10O4+ C4H9NO3+ C15H12O5+ C21H27N7O14P2+ C6H6O6+ C6H12O6+ C5H11NO2+ C4H4O5+ C15H10O6+ C7H6O2+ C9H10O2+ C5H12O5+ C6H13NO2+ C15H12O6+ C27H30O16+ C5H11NO2+ C…
Biosynthesis of secondary metabolites	ko01110	5.93895e-06	0.120376	unigene006890;unigene028922;unigene023450;unigene022734;unigene062569;unigene062570;unigene069849;unigene092917;unigene078821;unigene007108;unigene028913;unigene028914;unigene041822;unigene059230;unigene085578;unigene085580;unigene103161;unigene012949;unigene018812;unigene019823;unigene047429;unigene062460;unigene032996;unigene095941;unigene041257;unigene031310;unigene001740;unigene002430;unigene…	337	K00001+ K00001+ K00002+ K00021+ K00021+ K00021+ K00021+ K00021+ K00026+ K00036+ K00083+ K00083+ K00083+ K00083+ K00083+ K00083+ K00099+ K00128+ K00134+ K00218+ K00228+ K00228+ K00231+ K00264+ K00276+ K00318+ K00430+ K00430+ K00430+ K00430+ K00430+ K00430+ K00430+ K00430+ K00430+ K00430+ K00430+ K00430+ K00430+ K00430+ K00430+ K00430+ K00430+ K00430+ K00430+ K00430+ K00430+ K00454+ K00454+ K00454+…	mws0064;mws0059;mws0042;mws1337;mws0256;mws0001;mws0219;mws0192;pmb1096;mws0250;pme0490;pme0006;Hmlp003129;mws0154;mws0178;mws0232;mws0668;mws0014;mws0097;mws0671;mws0049;pme0376;pme1014;mws4170;pme2773;mws1167;mws1068;pme0021;mws0921;mws0744;mws2212;mws0093;mws0282;pmp000571;mws1024;pme1201;mws0264;pme2960;mws0032;mws0458;mws0044;mws0258;mws0367;mws0227;mws1090;pme3609;mws0230;mws0281;mws0260;pm…	56	C15H12O6+ C27H30O16+ C15H14O7+ C9H17NO5+ C5H11NO2+ C4H8N2O3+ C4H7NO4+ C4H6O4+ C8H7N+ C9H11NO3+ C6H5NO2+ C5H9NO2+ C20H22O6+ C7H10O5+ C16H18O9+ C17H20N4O6+ C10H12N4O6+ C10H10O4+ C20H22O6+ C4H9NO3+ C15H14O7+ C15H12O5+ C31H40O2+ C6H12O6+ C7H14N2O4S+ C4H4O5+ C15H10O6+ C9H11NO2+ C9H10O2+ C15H12O8+ C9H8O4+ C10H12O3+ C11H12N2O2+ C15H10O5+ C9H8O2+ C15H14O5+ C12H22O11+ C15H12O5+ C15H10O8+ C8H8O3+ C15H12O7+…
ABC transporters	ko02010	0.068698	0.044834	unigene003911;unigene013394;unigene013826;unigene014458;unigene016594;unigene037222;unigene037982;unigene038582;unigene039363;unigene047761;unigene069726;unigene071424;unigene074481;unigene094676;unigene105721;unigene041616;unigene081401	17	K05658+ K05658+ K05658+ K05658+ K05658+ K05658+ K05658+ K05658+ K05658+ K05658+ K05658+ K05658+ K05658+ K05658+ K05658+ K05665+ K05665	pme0193;pme0014;pme0230;pme0021;pme0026;mws4170;mws0191;mws0221;mws0214;mws0260;mws1333;mws0668;mws0230;pme1086;mws0227;pme0006;mws0232;mws0258;pme0519;pme1178;pme0282;mws0219;mws1189;pme3732;mws0264;pmb0484;mws0256	27	C5H10N2O3+ C5H9NO4+ C10H13N5O4+ C9H11NO2+ C6H14N2O2+ C6H12O6+ C5H11NO2+ C6H12N2O4S2+ C6H14O6+ C6H14N4O2+ C12H22O11+ C10H12N4O6+ C4H9NO3+ C10H17N3O6S+ C6H13NO2+ C5H9NO2+ C17H20N4O6+ C6H13NO2+ C12H22O11+ C10H13N5O5+ C8H6O4+ C4H7NO4+ C6H10O7+ C9H13N3O5+ C12H22O11+ C5H13NO+ C5H11NO2
Flavonoid biosynthesis	ko00941	0.00193796	0.288884	unigene022812;unigene013806;unigene011905;unigene107513;unigene108294;unigene098834;unigene005118;unigene030457;unigene030458;unigene057790;unigene096277;unigene027852;unigene022034;unigene032897;unigene053059;unigene062396;unigene098748;unigene104146;unigene071253;unigene071254;unigene063981;unigene015274;unigene105976	23	K00475+ K00487+ K00588+ K00588+ K00588+ K00660+ K05277+ K05277+ K05277+ K05277+ K05277+ K05278+ K05280+ K05280+ K05280+ K05280+ K05280+ K08695+ K13065+ K13065+ K13081+ K13082+ K13082	pme3475;mws0049;mws0064;pme3609;mws0042;pme0088;pme1201;pme0376;pmp000571;pme2960;mws0032;mws1175;mws0914;mws0178;mws0744;mws0040;mws1094;mws0044;mws1068	19	C15H12O5+ C15H14O7+ C15H12O6+ C15H11O6++ C15H14O7+ C15H10O6+ C15H14O5+ C15H12O5+ C15H10O5+ C15H12O5+ C15H10O8+ C16H14O4+ C15H12O5+ C16H18O9+ C15H12O8+ C15H10O4+ C15H12O6+ C15H12O7+ C15H10O6
Biosynthesis of amino acids	ko01230	0.996834	0.0192666	unigene018812;unigene095941;unigene019980;unigene083286;unigene006832;unigene076114;unigene048748;unigene006122;unigene015114;unigene023574;unigene095846;unigene094464;unigene046431;unigene046905;unigene108012;unigene052803;unigene088303;unigene016877;unigene023347;unigene014273;unigene051575;unigene008250;unigene065931;unigene053192;unigene032705;unigene027850;unigene062925;unigene054406;unigene…	39	K00134+ K00264+ K00549+ K00600+ K00615+ K00615+ K00640+ K00789+ K00789+ K00789+ K00800+ K00826+ K00873+ K00873+ K00873+ K00927+ K00927+ K01623+ K01623+ K01652+ K01689+ K01754+ K01783+ K01807+ K01814+ K01834+ K01915+ K01953+ K01953+ K05359+ K05359+ K05359+ K05359+ K06001+ K12657+ K13832+ K13832+ K14272+ K15227	mws0219;pme2773;pme0026;mws0250;pme0014;pme0021;mws1167;mws0258;mws0154;mws0227;pme0006;pme0193;mws0230;mws0256;mws0671;mws0260;mws0281;mws0001;mws0282	19	C4H7NO4+ C7H14N2O4S+ C6H14N2O2+ C9H11NO3+ C5H9NO4+ C9H11NO2+ C4H4O5+ C6H13NO2+ C7H10O5+ C6H13NO2+ C5H9NO2+ C5H10N2O3+ C4H9NO3+ C5H11NO2+ C4H9NO3+ C6H14N4O2+ C6H8O7+ C4H8N2O3+ C11H12N2O2
Aminoacyl-tRNA biosynthesis	ko00970	0.972558	0.0193162	unigene051960;unigene006774;unigene072869;unigene090798;unigene044158	5	K01874+ K01875+ K01893+ K02433+ K02434	mws0230;mws0256;mws0001;mws0282;mws0260;mws0219;mws0250;pme0026;mws0258;pme0021;pme0014;mws0227;pme0006;pme0193	14	C4H9NO3+ C5H11NO2+ C4H8N2O3+ C11H12N2O2+ C6H14N4O2+ C4H7NO4+ C9H11NO3+ C6H14N2O2+ C6H13NO2+ C9H11NO2+ C5H9NO4+ C6H13NO2+ C5H9NO2+ C5H10N2O3
2-Oxocarboxylic acid metabolism	ko01210	0.999955	0.0133752	unigene094464;unigene014273;unigene028757	3	K00826+ K01652+ K14272	mws0282;mws0281;mws0425;mws0256;mws0258;mws1167;pme0021;pme0014;mws0227;mws0219;mws0250;pme0026	12	C11H12N2O2+ C6H8O7+ C5H6O4+ C5H11NO2+ C6H13NO2+ C4H4O5+ C9H11NO2+ C5H9NO4+ C6H13NO2+ C4H7NO4+ C9H11NO3+ C6H14N2O2
Phenylpropanoid biosynthesis	ko00940	8.13449e-06	0.359603	unigene028913;unigene028914;unigene041822;unigene059230;unigene085578;unigene085580;unigene001740;unigene002430;unigene004901;unigene010599;unigene010600;unigene015906;unigene016986;unigene017625;unigene019467;unigene020565;unigene041830;unigene050194;unigene050195;unigene060697;unigene062556;unigene062557;unigene079681;unigene092037;unigene098719;unigene105032;unigene108561;unigene013806;unigene…	59	K00083+ K00083+ K00083+ K00083+ K00083+ K00083+ K00430+ K00430+ K00430+ K00430+ K00430+ K00430+ K00430+ K00430+ K00430+ K00430+ K00430+ K00430+ K00430+ K00430+ K00430+ K00430+ K00430+ K00430+ K00430+ K00430+ K00430+ K00487+ K00588+ K00588+ K00588+ K01188+ K01188+ K01188+ K01188+ K01188+ K01904+ K01904+ K01904+ K01904+ K01904+ K05349+ K05350+ K09753+ K09753+ K09753+ K09753+ K09753+ K09753+ K09753+…	mws2213;mws0014;mws0250;mws2212;mws0093;mws0898;pme0021;mws0906;mws1024;mws0921;mws0178	11	C9H8O2+ C10H10O4+ C9H11NO3+ C9H8O4+ C10H12O3+ C10H12O2+ C9H11NO2+ C16H22O8+ C9H8O2+ C9H10O2+ C16H18O9
Glycine, serine and threonine metabolism	ko00260	0.611819	0.010808	unigene041257;unigene083286;unigene049892;unigene080529;unigene080530;unigene008250;unigene027850;unigene033378;unigene039736;unigene028757	10	K00276+ K00600+ K00605+ K00827+ K00827+ K01754+ K01834+ K02437+ K06001+ K14272	mws0219;mws0191;mws0230;pme3033;pmb0484;pme2773;mws0671;mws0282;mws0890	9	C4H7NO4+ C5H11NO2+ C4H9NO3+ C4H9NO2+ C5H13NO+ C7H14N2O4S+ C4H9NO3+ C11H12N2O2+ C3H7NO3
Flavone and flavonol biosynthesis	ko00944	0.0697731	0.937186	unigene022034;unigene032897;unigene053059;unigene062396;unigene098748	5	K05280+ K05280+ K05280+ K05280+ K05280	mws0917;mws0032;mws0913;mws0059;mws1003;pme0088;mws1068;mws1002;pmp000571	9	C17H14O7+ C15H10O8+ C21H20O11+ C27H30O16+ C16H12O8+ C15H10O6+ C15H10O6+ C17H14O8+ C15H10O5
Alanine, aspartate and glutamate metabolism	ko00250	0.0309232	0.0181013	unigene026071;unigene067106;unigene087942;unigene095941;unigene007882;unigene069119;unigene091977;unigene107410;unigene080529;unigene080530;unigene036597;unigene036598;unigene046139;unigene046140;unigene065194;unigene065195;unigene065196;unigene084685;unigene084686;unigene090255;unigene062925;unigene054406;unigene086067;unigene014422;unigene028757	25	K00261+ K00262+ K00262+ K00264+ K00609+ K00764+ K00764+ K00820+ K00827+ K00827+ K01580+ K01580+ K01580+ K01580+ K01580+ K01580+ K01580+ K01580+ K01580+ K01580+ K01915+ K01953+ K01953+ K13051+ K14272	mws0219;mws0192;pme3011;pme0193;pme0014;mws0281;mws1167;mws0001	8	C4H7NO4+ C4H6O4+ C4H9NO2+ C5H10N2O3+ C5H9NO4+ C6H8O7+ C4H4O5+ C4H8N2O3
Arginine and proline metabolism	ko00330	0.422317	0.32047	unigene012949;unigene031310;unigene038893;unigene045704;unigene018332;unigene075163;unigene014672;unigene041230;unigene070476;unigene080219;unigene107225;unigene035807;unigene050927;unigene065152;unigene014132;unigene066869;unigene090628	17	K00128+ K00318+ K00472+ K00472+ K00797+ K00819+ K01581+ K01583+ K01611+ K01611+ K12259+ K12657+ K13366+ K13366+ K17839+ K17839+ K17839	pme0006;pme2693;mws0567;pme3011;mws0018;pme0295;pme0014;mws0260	8	C5H9NO2+ C6H14N2O+ C5H11N3O2+ C4H9NO2+ C10H26N4+ C6H11NO3+ C5H9NO4+ C6H14N4O2
Nicotinate and nicotinamide metabolism	ko00760	0.970102	0.0764472	unigene015367	1	K00858	pme0490;mws0219;mws0192;pme2268;pme1738;pme3011;pmb0530;mws0675	8	C6H5NO2+ C4H7NO4+ C4H6O4+ C7H7NO2+ C7H9N2O+ C4H9NO2+ C21H27N7O14P2+ C11H15N2O8P
Purine metabolism	ko00230	0.688947	0.879033	unigene038868;unigene069119;unigene091977;unigene089646;unigene107925;unigene046431;unigene046905;unigene108012;unigene044197;unigene058127;unigene080992;unigene006923;unigene095540;unigene091929;unigene052153;unigene101654;unigene054600;unigene105839;unigene101203	19	K00759+ K00764+ K00764+ K00860+ K00860+ K00873+ K00873+ K00873+ K00939+ K00939+ K00939+ K00940+ K00940+ K00942+ K01490+ K02083+ K06966+ K10808+ K14641	pme1109;pme0193;pme1178;pme0040;mws0668;pme0230;mws0884	7	C5H5N5O+ C5H10N2O3+ C10H13N5O5+ C5H5N5+ C10H12N4O6+ C10H13N5O4+ C10H12N5O6P
Pyrimidine metabolism	ko00240	0.0462145	0.977217	unigene007882;unigene023634;unigene006923;unigene095540;unigene081918;unigene037996;unigene080531;unigene054600;unigene052555;unigene105839;unigene101203;unigene019315;unigene026127;unigene026128;unigene081390	15	K00609+ K00761+ K00940+ K00940+ K01489+ K01520+ K01937+ K06966+ K09903+ K10808+ K14641+ K16904+ K16904+ K16904+ K16904	pme3732;mws0572;mws0470;pme3007;pme0264;pme0193	6	C9H13N3O5+ C5H7N3O+ C4H6O4+ C9H14N2O12P2+ C10H14N2O5+ C5H10N2O3
Cysteine and methionine metabolism	ko00270	0.822063	0.170668	unigene078821;unigene019980;unigene031344;unigene074439;unigene106062;unigene048748;unigene006122;unigene015114;unigene023574;unigene018332;unigene023771;unigene094464;unigene080529;unigene080530;unigene070476;unigene080219;unigene025128;unigene089309;unigene059129;unigene086918	20	K00026+ K00549+ K00558+ K00558+ K00558+ K00640+ K00789+ K00789+ K00789+ K00797+ K00815+ K00826+ K00827+ K00827+ K01611+ K01611+ K01761+ K01762+ K05933+ K08967	mws0221;pme2773;pme1474;mws0671;mws0219;pme1086	6	C6H12N2O4S2+ C7H14N2O4S+ C11H15N5O3S+ C4H9NO3+ C4H7NO4+ C10H17N3O6S
Phenylalanine, tyrosine and tryptophan biosynthesis	ko00400	0.174948	0.170668	unigene095846;unigene023771;unigene060538;unigene066405;unigene091139;unigene092405;unigene039736;unigene084651;unigene084652;unigene092994	10	K00800+ K00815+ K05359+ K05359+ K05359+ K05359+ K06001+ K13832+ K13832+ K15227	mws0282;pme0021;mws0277;mws0250;pmb1096;mws0154	6	C11H12N2O2+ C9H11NO2+ C7H12O6+ C9H11NO3+ C8H7N+ C7H10O5
Cyanoamino acid metabolism	ko00460	0.220757	0.0502819	unigene083286;unigene004845;unigene004847;unigene009803;unigene026142;unigene093033;unigene007616;unigene017246;unigene048442;unigene084115;unigene014422;unigene057235	12	K00600+ K01188+ K01188+ K01188+ K01188+ K01188+ K01455+ K05349+ K05350+ K08248+ K13051+ K18592	mws0256;mws0250;pme0021;mws0219;mws0001;mws0258	6	C5H11NO2+ C9H11NO3+ C9H11NO2+ C4H7NO4+ C4H8N2O3+ C6H13NO2
Starch and sucrose metabolism	ko00500	0.0678247	0.170668	unigene018251;unigene019783;unigene029279;unigene060796;unigene072162;unigene084075;unigene041855;unigene062578;unigene081251;unigene093399;unigene011741;unigene020401;unigene056311;unigene078587;unigene027893;unigene027894;unigene075144;unigene095515;unigene065379;unigene077208;unigene007235;unigene030478;unigene060720;unigene065525;unigene004845;unigene004847;unigene009803;unigene026142;unigene…	36	K00688+ K00688+ K00695+ K00695+ K00695+ K00695+ K00696+ K00696+ K00696+ K00700+ K00705+ K00844+ K00844+ K00847+ K00975+ K00975+ K00975+ K00975+ K01087+ K01176+ K01177+ K01177+ K01177+ K01179+ K01188+ K01188+ K01188+ K01188+ K01188+ K01193+ K01214+ K05349+ K05350+ K16055+ K16055+ K19891	mws0264;mws1090;mws2523;pme0519;mws0866;mws4170	6	C12H22O11+ C6H13O9P+ C12H23O14P+ C12H22O11+ C6H13O9P+ C6H12O6
Glyoxylate and dicarboxylate metabolism	ko00630	0.999924	0.0502819	unigene078821;unigene042492;unigene097802;unigene083286;unigene049892;unigene007616;unigene068346;unigene062925;unigene033378;unigene093409;unigene021826;unigene043285;unigene028757;unigene005167;unigene009977;unigene082876	16	K00026+ K00122+ K00122+ K00600+ K00605+ K01455+ K01602+ K01915+ K02437+ K03781+ K11517+ K11517+ K14272+ K19269+ K22133+ K22133	mws0192;mws0262;mws1167;mws0281;pme0014;pme0193	6	C4H6O4+ C4H6O6+ C4H4O5+ C6H8O7+ C5H9NO4+ C5H10N2O3
Glucosinolate biosynthesis	ko00966	0.640293	0.0502819	unigene094464	1	K00826	mws0282;mws0258;pme0021;mws0250;mws0227;mws0256	6	C11H12N2O2+ C6H13NO2+ C9H11NO2+ C9H11NO3+ C6H13NO2+ C5H11NO2
Biosynthesis of various secondary metabolites - part 2	ko00998	0.640293	0.170668	unigene088503	1	K21568	mws0093;Hmlp003129;mws0260;mws0097;pme0014;mws0866	6	C10H12O3+ C20H22O6+ C6H14N4O2+ C20H22O6+ C5H9NO4+ C6H13O9P
Pentose and glucuronate interconversions	ko00040	0.427461	0.623716	unigene023450;unigene062172;unigene049007;unigene007804;unigene021756;unigene027476;unigene045271;unigene050283;unigene050284;unigene057236;unigene098679;unigene103360;unigene105823;unigene000018;unigene020077;unigene058279;unigene064905;unigene079747;unigene085155;unigene065931	20	K00002+ K00008+ K00012+ K01051+ K01051+ K01051+ K01051+ K01051+ K01051+ K01051+ K01051+ K01051+ K01051+ K01728+ K01728+ K01728+ K01728+ K01728+ K01728+ K01783	pme3705;mws1090;mws0344;mws0213;mws1189	5	C6H10O7+ C6H13O9P+ C5H10O6+ C5H12O5+ C6H10O7
Galactose metabolism	ko00052	0.0114256	0.623716	unigene020401;unigene056311;unigene083460;unigene087624;unigene083324;unigene029048;unigene029049;unigene029918;unigene034951;unigene091997;unigene006124;unigene006126;unigene022963;unigene078273;unigene089804;unigene089805;unigene014348;unigene014349;unigene027837;unigene027838;unigene039404;unigene040394;unigene054601;unigene106688	24	K00844+ K00844+ K01193+ K01785+ K06611+ K06617+ K06617+ K06617+ K06617+ K06617+ K07407+ K07407+ K07407+ K07407+ K07407+ K07407+ K18819+ K18819+ K18819+ K18819+ K18819+ K18819+ K18819+ K18819	pme0519;mws4170;mws1333;mws0214;mws1090	5	C12H22O11+ C6H12O6+ C12H22O11+ C6H14O6+ C6H13O9P
Valine, leucine and isoleucine biosynthesis	ko00290	0.651735	0.083404	unigene094464;unigene014273;unigene008250	3	K00826+ K01652+ K01754	mws0258;mws0230;mws0425;mws0227;mws0256	5	C6H13NO2+ C4H9NO3+ C5H6O4+ C6H13NO2+ C5H11NO2
Phenylalanine metabolism	ko00360	0.52587	0.249015	unigene041257;unigene023771;unigene033439;unigene036744;unigene080325	5	K00276+ K00815+ K10775+ K10775+ K10775	mws0250;pme0021;mws0491;mws0192;mws2213	5	C9H11NO3+ C9H11NO2+ C8H11N+ C4H6O4+ C9H8O2
Carbon metabolism	ko01200	1	0.623716	unigene078821;unigene016228;unigene084940;unigene007108;unigene026095;unigene042492;unigene097802;unigene018812;unigene026071;unigene083286;unigene049892;unigene006832;unigene076114;unigene048748;unigene020401;unigene056311;unigene046431;unigene046905;unigene108012;unigene052803;unigene088303;unigene079901;unigene007616;unigene068346;unigene105807;unigene016877;unigene023347;unigene051575;unigene…	42	K00026+ K00029+ K00029+ K00036+ K00051+ K00122+ K00122+ K00134+ K00261+ K00600+ K00605+ K00615+ K00615+ K00640+ K00844+ K00844+ K00873+ K00873+ K00873+ K00927+ K00927+ K01100+ K01455+ K01602+ K01610+ K01623+ K01623+ K01689+ K01754+ K01783+ K01807+ K01834+ K02437+ K03781+ K03841+ K05298+ K05298+ K05298+ K11517+ K11517+ K14272+ K19269	mws0281;pme0014;mws0192;mws0219;mws1167	5	C6H8O7+ C5H9NO4+ C4H6O4+ C4H7NO4+ C4H4O5
Glycolysis / Gluconeogenesis	ko00010	0.999934	0.137912	unigene006890;unigene028922;unigene023450;unigene012949;unigene018812;unigene020401;unigene056311;unigene046431;unigene046905;unigene108012;unigene052803;unigene088303;unigene054028;unigene067411;unigene105807;unigene016877;unigene023347;unigene051575;unigene087624;unigene027850;unigene061477;unigene006892;unigene026070;unigene037675;unigene082797;unigene103137	26	K00001+ K00001+ K00002+ K00128+ K00134+ K00844+ K00844+ K00873+ K00873+ K00873+ K00927+ K00927+ K01568+ K01568+ K01610+ K01623+ K01623+ K01689+ K01785+ K01834+ K03841+ K18857+ K18857+ K18857+ K18857+ K18857	mws1521;mws1090;mws1167;mws4170	4	C13H18O7+ C6H13O9P+ C4H4O5+ C6H12O6
Arginine biosynthesis	ko00220	0.784192	0.355945	unigene026071;unigene067106;unigene087942;unigene062925;unigene028757	5	K00261+ K00262+ K00262+ K01915+ K14272	mws0260;pme0014;mws0219;pme0193	4	C6H14N4O2+ C5H9NO4+ C4H7NO4+ C5H10N2O3
Valine, leucine and isoleucine degradation	ko00280	0.99325	0.137912	unigene012949;unigene094464;unigene080529;unigene080530;unigene035520;unigene016979	6	K00128+ K00826+ K00827+ K00827+ K07513+ K18660	mws0470;mws0258;mws0227;mws0256	4	C4H6O4+ C6H13NO2+ C6H13NO2+ C5H11NO2
beta-Alanine metabolism	ko00410	0.211273	0.569805	unigene012949;unigene041257;unigene036597;unigene036598;unigene046139;unigene046140;unigene065194;unigene065195;unigene065196;unigene084685;unigene084686;unigene090255;unigene060057;unigene107225;unigene050927;unigene065152;unigene014132;unigene066869;unigene090628	19	K00128+ K00276+ K01580+ K01580+ K01580+ K01580+ K01580+ K01580+ K01580+ K01580+ K01580+ K01580+ K01918+ K12259+ K13366+ K13366+ K17839+ K17839+ K17839	pme3011;mws0219;mws0018;mws1337	4	C4H9NO2+ C4H7NO4+ C10H26N4+ C9H17NO5
Amino sugar and nucleotide sugar metabolism	ko00520	0.363118	0.355945	unigene049007;unigene047558;unigene073363;unigene107410;unigene020401;unigene056311;unigene078587;unigene080149;unigene027893;unigene027894;unigene075144;unigene095515;unigene008327;unigene023660;unigene033786;unigene047564;unigene048394;unigene063268;unigene056212;unigene052570;unigene041424;unigene054409;unigene074372;unigene027485;unigene058119;unigene093449;unigene051677	27	K00012+ K00326+ K00326+ K00820+ K00844+ K00844+ K00847+ K00966+ K00975+ K00975+ K00975+ K00975+ K01183+ K01183+ K01183+ K01183+ K01183+ K01183+ K12373+ K12450+ K13648+ K13648+ K13648+ K15920+ K15920+ K15920+ K17497	mws1189;mws4170;mws1090;pme3705	4	C6H10O7+ C6H12O6+ C6H13O9P+ C6H10O7
Butanoate metabolism	ko00650	0.297148	0.137912	unigene036597;unigene036598;unigene046139;unigene046140;unigene065194;unigene065195;unigene065196;unigene084685;unigene084686;unigene090255;unigene014273	11	K01580+ K01580+ K01580+ K01580+ K01580+ K01580+ K01580+ K01580+ K01580+ K01580+ K01652	pme0014;mws0192;pme3011;mws0275	4	C5H9NO4+ C4H6O4+ C4H9NO2+ C4H6O5
Zeatin biosynthesis	ko00908	0.386624	0.736368	unigene022335;unigene026123;unigene069661;unigene010132;unigene081904	5	K00279+ K00279+ K10717+ K13495+ K13496	pme0040;pme1474;pme3007;pmf0284	4	C5H5N5+ C11H15N5O3S+ C9H14N2O12P2+ C10H10O3
Anthocyanin biosynthesis	ko00942	0.253251	0.736368	unigene061035	1	K17193	pme1777;Smsp002643;pme3609;pme1773	4	C27H31O16++ C27H31O14++ C15H11O6++ C27H31O15+
Tropane, piperidine and pyridine alkaloid biosynthesis	ko00960	0.776912	0.137912	unigene041257;unigene023771	2	K00276+ K00815	mws0258;pme0021;pme0490;pme0026	4	C6H13NO2+ C9H11NO2+ C6H5NO2+ C6H14N2O2
Citrate cycle (TCA cycle)	ko00020	1	0.22734	unigene078821;unigene105807;unigene103831	3	K00026+ K01610+ K01648	mws1167;mws0192;mws0281	3	C4H4O5+ C4H6O4+ C6H8O7
Ascorbate and aldarate metabolism	ko00053	0.839296	0.705138	unigene049007;unigene012949;unigene071747;unigene026741;unigene101235;unigene054651;unigene101385;unigene039759;unigene064319;unigene006352	10	K00012+ K00128+ K00423+ K00434+ K00434+ K00469+ K10047+ K14190+ K14190+ K21888	pme3705;pme2253;mws1189	3	C6H10O7+ C6H10O6+ C6H10O7
Ubiquinone and other terpenoid-quinone biosynthesis	ko00130	0.00296503	0.705138	unigene013806;unigene023771;unigene000387;unigene022174;unigene027306;unigene080041;unigene103296;unigene095946;unigene095947;unigene030626;unigene045269;unigene037397;unigene108136;unigene085691;unigene000955	15	K00487+ K00815+ K01904+ K01904+ K01904+ K01904+ K01904+ K05928+ K05928+ K09833+ K09833+ K12501+ K12502+ K14760+ K17872	mws2213;pme1014;mws0250	3	C9H8O2+ C31H40O2+ C9H11NO3
Histidine metabolism	ko00340	0.970862	0.705138	unigene012949;unigene032705;unigene038685	3	K00128+ K01814+ K20246	pme0181;mws0219;pme0014	3	C7H11N3O2+ C4H7NO4+ C5H9NO4
Tryptophan metabolism	ko00380	0.998195	0.705138	unigene012949;unigene053569;unigene062361;unigene093409;unigene003719;unigene029849	6	K00128+ K00486+ K00486+ K03781+ K11816+ K16903	pmb1096;mws0282;mws0596	3	C8H7N+ C11H12N2O2+ C7H7NO3
Glutathione metabolism	ko00480	0.835443	0.495622	unigene007108;unigene019304;unigene019305;unigene026741;unigene101235;unigene018332;unigene006919;unigene008239;unigene031539;unigene046158;unigene065934;unigene068882;unigene068883;unigene081477;unigene086910;unigene091342;unigene099495;unigene106664;unigene106665;unigene076990;unigene014672;unigene105839;unigene057235;unigene006352	24	K00036+ K00432+ K00432+ K00434+ K00434+ K00797+ K00799+ K00799+ K00799+ K00799+ K00799+ K00799+ K00799+ K00799+ K00799+ K00799+ K00799+ K00799+ K00799+ K01255+ K01581+ K10808+ K18592+ K21888	pme0014;pme1086;mws0018	3	C5H9NO4+ C10H17N3O6S+ C10H26N4
Arachidonic acid metabolism	ko00590	0.069698	0.495622	unigene019304;unigene019305;unigene010550;unigene010551;unigene098805;unigene098807;unigene105128;unigene057235	8	K00432+ K00432+ K01047+ K01047+ K01254+ K01254+ K14674+ K18592	mws0879;mws0959;mws0967	3	C20H32O3+ C20H32O3+ C20H32O5
C5-Branched dibasic acid metabolism	ko00660	0.767993	0.22734	unigene014273	1	K01652	mws0425;pme3009;pme0014	3	C5H6O4+ C6H6O6+ C5H9NO4
Pantothenate and CoA biosynthesis	ko00770	0.722498	0.705138	unigene012949;unigene094464;unigene014273;unigene060057;unigene061111;unigene014132;unigene066869;unigene090628	8	K00128+ K00826+ K01652+ K01918+ K02201+ K17839+ K17839+ K17839	mws0256;mws0219;mws1337	3	C5H11NO2+ C4H7NO4+ C9H17NO5
Biosynthesis of unsaturated fatty acids	ko01040	0.267381	0.918548	unigene048449;unigene048450;unigene064794;unigene050723;unigene006810;unigene018238;unigene028444;unigene035520;unigene090548;unigene093703;unigene039723;unigene014548	12	K00507+ K00507+ K00507+ K01068+ K03921+ K03921+ K03921+ K07513+ K10249+ K10256+ K10258+ K10703	mws0366;mws0367;pmn001610	3	C18H30O2+ C18H30O2+ C20H36O2
Fatty acid biosynthesis	ko00061	0.992122	0.836694	unigene047031;unigene101249;unigene006810;unigene018238;unigene028444;unigene010499;unigene016979	7	K01897+ K01897+ K03921+ K03921+ K03921+ K10782+ K18660	pmb2640;mws0119	2	C12H24O2+ C14H28O2
Oxidative phosphorylation	ko00190	1	0.373612	unigene089326;unigene055381;unigene079811;unigene001165;unigene030581;unigene069171;unigene108504;unigene005195;unigene071067;unigene100959;unigene053235;unigene039150	12	K01507+ K01535+ K02109+ K02113+ K02113+ K02115+ K02128+ K02132+ K02133+ K02136+ K02267+ K03937	pmb0530;mws0192	2	C21H27N7O14P2+ C4H6O4
Lysine degradation	ko00310	0.992711	0.924398	unigene012949;unigene067534;unigene068594;unigene083551	4	K00128+ K11420+ K11420+ K11430	pme0026;mws0192	2	C6H14N2O2+ C4H6O4
Tyrosine metabolism	ko00350	0.591142	0.985488	unigene006890;unigene028922;unigene041257;unigene039836;unigene004559;unigene004560;unigene023771;unigene006892;unigene026070;unigene037675;unigene082797;unigene103137	12	K00001+ K00001+ K00276+ K00451+ K00545+ K00545+ K00815+ K18857+ K18857+ K18857+ K18857+ K18857	mws0250;mws0192	2	C9H11NO3+ C4H6O4
Inositol phosphate metabolism	ko00562	0.628742	0.666158	unigene054651;unigene089475;unigene001226;unigene053039;unigene083557;unigene051305;unigene103570;unigene101385;unigene069380;unigene084699	10	K00469+ K00889+ K00913+ K01092+ K01110+ K01858+ K05857+ K10047+ K10572+ K19517	pme3705;mws0866	2	C6H10O7+ C6H13O9P
Glycerophospholipid metabolism	ko00564	0.890439	0.666158	unigene021158;unigene015503;unigene074042;unigene010550;unigene010551;unigene057476;unigene027637;unigene053160;unigene105699;unigene005350;unigene038144;unigene105128;unigene096889	13	K00550+ K00901+ K00901+ K01047+ K01047+ K01115+ K01126+ K01613+ K13510+ K14156+ K14156+ K14674+ K16860	pmb0484;pme2433	2	C5H13NO+ C4H11NO2
Pyruvate metabolism	ko00620	1	0.373612	unigene078821;unigene016228;unigene084940;unigene026095;unigene012949;unigene046431;unigene046905;unigene108012;unigene105807	9	K00026+ K00029+ K00029+ K00051+ K00128+ K00873+ K00873+ K00873+ K01610	mws1167;mws0192	2	C4H4O5+ C4H6O4
Carbon fixation in photosynthetic organisms	ko00710	0.836301	0.373612	unigene078821;unigene016228;unigene084940;unigene026095;unigene018812;unigene006832;unigene076114;unigene052803;unigene088303;unigene079901;unigene068346;unigene105807;unigene016877;unigene023347;unigene065931;unigene053192;unigene061477;unigene062138;unigene062139;unigene080719;unigene028757	21	K00026+ K00029+ K00029+ K00051+ K00134+ K00615+ K00615+ K00927+ K00927+ K01100+ K01602+ K01610+ K01623+ K01623+ K01783+ K01807+ K03841+ K05298+ K05298+ K05298+ K14272	mws1167;mws0219	2	C4H4O5+ C4H7NO4
Thiamine metabolism	ko00730	0.719187	0.373612	unigene044197;unigene058127;unigene080992;unigene018175	4	K00939+ K00939+ K00939+ K01662	pmb0530;mws0250	2	C21H27N7O14P2+ C9H11NO3
Riboflavin metabolism	ko00740	0.450483	0.373612	unigene069178;unigene102845;unigene072096	3	K11752+ K11752+ K14652	mws0232;mws0213	2	C17H20N4O6+ C5H12O5
Porphyrin and chlorophyll metabolism	ko00860	3.36525e-11	0.373612	unigene019823;unigene047429;unigene062460;unigene032996;unigene082868;unigene075685;unigene024381;unigene076068;unigene086430;unigene105016;unigene092088;unigene009899;unigene089299;unigene056662;unigene049457;unigene008678;unigene060699;unigene021103;unigene108238;unigene006435;unigene032123;unigene053107;unigene062743;unigene037470;unigene041033	25	K00218+ K00228+ K00228+ K00231+ K01719+ K01772+ K02492+ K03404+ K03428+ K03794+ K04035+ K08099+ K08099+ K10960+ K13071+ K13545+ K13600+ K13606+ K13606+ K18010+ K19073+ K21480+ K21480+ K22013+ K22013	pme0014;mws0230	2	C5H9NO4+ C4H9NO3
Nitrogen metabolism	ko00910	0.528164	0.373612	unigene026071;unigene067106;unigene087942;unigene095941;unigene007616;unigene062925;unigene041121	7	K00261+ K00262+ K00262+ K00264+ K01455+ K01915+ K02575	pme0193;pme0014	2	C5H10N2O3+ C5H9NO4
Sulfur metabolism	ko00920	0.577701	0.666158	unigene048748;unigene089646;unigene107925;unigene033321;unigene006208	5	K00640+ K00860+ K00860+ K01082+ K05907	mws0192;mws0671	2	C4H6O4+ C4H9NO3
Pentose phosphate pathway	ko00030	0.999914	0.850687	unigene007108;unigene006832;unigene076114;unigene016877;unigene023347;unigene065931;unigene053192;unigene061477	8	K00036+ K00615+ K00615+ K01623+ K01623+ K01783+ K01807+ K03841	mws4170	1	C6H12O6
Fructose and mannose metabolism	ko00051	0.515198	0.850687	unigene062172;unigene020401;unigene056311;unigene078587;unigene080149;unigene016877;unigene023347;unigene061477;unigene051677;unigene005321;unigene007601;unigene014258;unigene030623;unigene061121;unigene086629;unigene092456	16	K00008+ K00844+ K00844+ K00847+ K00966+ K01623+ K01623+ K03841+ K17497+ K19355+ K19355+ K19355+ K19355+ K19355+ K19355+ K19355	mws0214	1	C6H14O6
Cutin, suberine and wax biosynthesis	ko00073	0.00284455	0.850687	unigene020717;unigene024605;unigene055656;unigene076755;unigene012553;unigene036020;unigene055836;unigene106721;unigene002336;unigene005784;unigene011515;unigene031240;unigene073793;unigene073794;unigene104924;unigene003315;unigene082725;unigene054257	18	K13356+ K13356+ K13356+ K13356+ K15400+ K15400+ K15400+ K15400+ K15402+ K15402+ K15402+ K15402+ K15402+ K15402+ K15404+ K17991+ K17991+ K21995	pmn001686	1	C16H32O4
Taurine and hypotaurine metabolism	ko00430	0.0299163	0.61215	unigene036597;unigene036598;unigene046139;unigene046140;unigene065194;unigene065195;unigene065196;unigene084685;unigene084686;unigene090255;unigene057235	11	K01580+ K01580+ K01580+ K01580+ K01580+ K01580+ K01580+ K01580+ K01580+ K01580+ K18592	pme0014	1	C5H9NO4
Glycerolipid metabolism	ko00561	0.708671	0.850687	unigene023450;unigene012949;unigene028467;unigene015503;unigene074042;unigene011266;unigene025941;unigene069696;unigene006124;unigene006126;unigene022963;unigene078273;unigene089804;unigene089805;unigene093075;unigene107466;unigene092209;unigene105128	18	K00002+ K00128+ K00864+ K00901+ K00901+ K01054+ K01054+ K01054+ K07407+ K07407+ K07407+ K07407+ K07407+ K07407+ K09480+ K14452+ K14457+ K14674	mws1090	1	C6H13O9P
Linoleic acid metabolism	ko00591	0.00260897	0.850687	unigene025412;unigene047830;unigene048754;unigene010550;unigene010551;unigene105128;unigene001798;unigene030415;unigene044885;unigene097753;unigene107291;unigene107292	12	K00454+ K00454+ K00454+ K01047+ K01047+ K14674+ K15718+ K15718+ K15718+ K15718+ K15718+ K15718	mws0366	1	C18H30O2
alpha-Linolenic acid metabolism	ko00592	0.0136726	0.61215	unigene025412;unigene047830;unigene048754;unigene010550;unigene010551;unigene000995;unigene049089;unigene054032;unigene066117;unigene049743;unigene097430;unigene035520;unigene032810;unigene034554;unigene072166;unigene076661;unigene105128;unigene006892;unigene026070;unigene037675;unigene082797;unigene103137	22	K00454+ K00454+ K00454+ K01047+ K01047+ K01723+ K01723+ K01723+ K01723+ K05894+ K05894+ K07513+ K10526+ K10526+ K10526+ K10529+ K14674+ K18857+ K18857+ K18857+ K18857+ K18857	mws0367	1	C18H30O2
Vitamin B6 metabolism	ko00750	0.916671	0.850687	unigene102893	1	K06215	pme2596	1	C8H9NO4
Folate biosynthesis	ko00790	0.596644	0.850687	unigene038879;unigene050356;unigene072096;unigene053080	4	K01495+ K03635+ K14652+ K15631	mws1336	1	C7H7NO2
Stilbenoid, diarylheptanoid and gingerol biosynthesis	ko00945	0.026937	0.850687	unigene013806;unigene011905;unigene107513;unigene108294;unigene071253;unigene071254	6	K00487+ K00588+ K00588+ K00588+ K13065+ K13065	mws0178	1	C16H18O9
Isoquinoline alkaloid biosynthesis	ko00950	0.69342	0.97837	unigene041257;unigene023771	2	K00276+ K00815	mws0250	1	C9H11NO3
Betalain biosynthesis	ko00965	0.872309	0.850687	unigene004559;unigene004560	2	K00545+ K00545	mws0250	1	C9H11NO3

## Sheet: SG_vs_SZ
Supplementary Table 11-2 Correlation analysis of the DEGs and DAMs identified between SG and SZ
#Kegg_pathway	ko_id	P-value_gene	P-value_meta	gene ID	gene Count	gene Annotation	meta ID	meta Count	meta Annotation
Metabolic pathways	ko01100	5.1878e-22	0.676566	unigene006890;unigene088936;unigene096232;unigene023450;unigene029554;unigene066318;unigene083341;unigene037858;unigene049007;unigene079598;unigene039589;unigene066848;unigene008616;unigene008617;unigene078821;unigene097535;unigene039135;unigene007108;unigene055505;unigene026095;unigene042926;unigene023603;unigene073979;unigene091841;unigene015708;unigene033037;unigene057914;unigene059230;unigene…	897	K00001+ K00001+ K00001+ K00002+ K00002+ K00002+ K00008+ K00012+ K00012+ K00012+ K00013+ K00016+ K00021+ K00021+ K00026+ K00026+ K00033+ K00036+ K00036+ K00051+ K00058+ K00059+ K00059+ K00059+ K00083+ K00083+ K00083+ K00083+ K00083+ K00083+ K00083+ K00083+ K00083+ K00083+ K00083+ K00099+ K00102+ K00122+ K00122+ K00128+ K00128+ K00128+ K00130+ K00131+ K00161+ K00162+ K00164+ K00207+ K00218+ K00225+…	pme2773;pme1184;pme3827;pme0230;mws0366;pme0264;pme0257;pme0122;pme0120;pme3033;Lmgn001670;pme2266;mws0263;pme1383;pmb0530;mws0001;pme1086;pme0008;mws0369;mws0183;pmb0501;mws1068;mws0470;mws0344;mws1337;mws0192;pme3961;mws1050;mws1349;pme3011;mws0232;mws0677;pme2960;mws0572;mws0264;mws4170;pme0181;mws1090;mws0191;mws0133;pme1194;mws1333;mws0890;mws0425;pme2253;pme1474;mws0675;pmb1096;pme0519;mws0…	82	C7H14N2O4S+ C10H13N5O4+ C9H11NO4+ C10H13N5O4+ C18H30O2+ C10H14N2O5+ C4H4N2O2+ C8H16N2O3+ C5H11NO2+ C4H9NO2+ C7H6O3+ C10H16N2O3S+ C5H7NO3+ C8H11NO3+ C21H27N7O14P2+ C4H8N2O3+ C10H17N3O6S+ C6H13N3O3+ C20H32O2+ C7H6O4+ C5H14N4+ C15H10O6+ C4H6O4+ C5H10O6+ C9H17NO5+ C4H6O4+ C10H13N5O3+ C5H9NO4+ C18H39NO2+ C4H9NO2+ C17H20N4O6+ C12H14N2O2+ C15H12O5+ C5H7N3O+ C12H22O11+ C6H12O6+ C7H11N3O2+ C6H13O9P+ C5H11…
Biosynthesis of secondary metabolites	ko01110	0	0.242333	unigene006890;unigene088936;unigene096232;unigene023450;unigene029554;unigene066318;unigene053954;unigene039589;unigene066848;unigene008616;unigene008617;unigene078821;unigene097535;unigene039135;unigene007108;unigene055505;unigene042926;unigene023603;unigene073979;unigene091841;unigene015708;unigene033037;unigene057914;unigene059230;unigene059678;unigene085574;unigene085576;unigene099763;unigene…	538	K00001+ K00001+ K00001+ K00002+ K00002+ K00002+ K00006+ K00013+ K00016+ K00021+ K00021+ K00026+ K00026+ K00033+ K00036+ K00036+ K00058+ K00059+ K00059+ K00059+ K00083+ K00083+ K00083+ K00083+ K00083+ K00083+ K00083+ K00083+ K00083+ K00083+ K00083+ K00099+ K00128+ K00128+ K00128+ K00161+ K00162+ K00164+ K00218+ K00225+ K00227+ K00228+ K00228+ K00228+ K00231+ K00231+ K00232+ K00232+ K00232+ K00234+…	mws0097;mws1068;mws0183;mws1337;mws0192;mws1422;mws1077;mws2103;mws1050;mws0232;mws1090;mws0264;mws4170;pme2960;pme3827;pme2773;mws2209;Lmgn001670;mws0001;pmf0284;pme0008;mws0049;mws0749;mws0054;pme0534;Hmlp003129;pme1439;mws0091;pme3392;pme3285;pme0014;mws1167;pme0460;mws0367;mws0219;pmb1096;mws1024;mws0154;mws0093;mws1094;mws0260;mws2213;mws0639;mws0178;pme0376;pmp000571;mws0042;mws0282	48	C20H22O6+ C15H10O6+ C7H6O4+ C9H17NO5+ C4H6O4+ C15H14O5+ C16H18O9+ C14H12O4+ C5H9NO4+ C17H20N4O6+ C6H13O9P+ C12H22O11+ C6H12O6+ C15H12O5+ C9H11NO4+ C7H14N2O4S+ C21H20O11+ C7H6O3+ C4H8N2O3+ C10H10O3+ C6H13N3O3+ C15H14O7+ C7H6O3+ C15H14O6+ C6H12O7+ C20H22O6+ C9H8O3+ C21H20O12+ C21H21O10++ C15H14O5+ C5H9NO4+ C4H4O5+ C15H14O6+ C18H30O2+ C4H7NO4+ C8H7N+ C9H8O2+ C7H10O5+ C10H12O3+ C15H12O6+ C6H14N4O2+ C…
Flavonoid biosynthesis	ko00941	0.000124684	0.222483	unigene022811;unigene085205;unigene013806;unigene108294;unigene079200;unigene079201;unigene094854;unigene095238;unigene097386;unigene098834;unigene077007;unigene092310;unigene027852;unigene022030;unigene022031;unigene022032;unigene022034;unigene032896;unigene062396;unigene098747;unigene098748;unigene051616;unigene070861;unigene090748;unigene104145;unigene068232;unigene007634;unigene053176;unigene…	34	K00475+ K00475+ K00487+ K00588+ K00660+ K00660+ K00660+ K00660+ K00660+ K00660+ K01859+ K05277+ K05278+ K05280+ K05280+ K05280+ K05280+ K05280+ K05280+ K05280+ K05280+ K08695+ K08695+ K08695+ K08695+ K09754+ K13065+ K13065+ K13065+ K13065+ K13081+ K13082+ K13082+ K13082	mws1068;mws0054;mws0914;pme3475;mws1175;mws1422;mws0178;mws1094;pme3285;mws0042;mws0049;pme2960;mws0789;pmp000571;pme0376;mws0040;pme0460	17	C15H10O6+ C15H14O6+ C15H12O5+ C15H12O5+ C16H14O4+ C15H14O5+ C16H18O9+ C15H12O6+ C15H14O5+ C15H14O7+ C15H14O7+ C15H12O5+ C15H12O4+ C15H10O5+ C15H12O5+ C15H10O4+ C15H14O6
ABC transporters	ko02010	0.00513982	0.930261	unigene001167;unigene013394;unigene013826;unigene014458;unigene016594;unigene036095;unigene036783;unigene036784;unigene037222;unigene037982;unigene039363;unigene047761;unigene062047;unigene067246;unigene068896;unigene069726;unigene071424;unigene075904;unigene090649;unigene094676;unigene096708;unigene105720;unigene105721;unigene100153;unigene081401;unigene014431;unigene083317;unigene101690	28	K05657+ K05658+ K05658+ K05658+ K05658+ K05658+ K05658+ K05658+ K05658+ K05658+ K05658+ K05658+ K05658+ K05658+ K05658+ K05658+ K05658+ K05658+ K05658+ K05658+ K05658+ K05658+ K05658+ K05663+ K05665+ K05666+ K05666+ K05666	pme1086;mws0264;mws4170;mws0219;mws0232;pme0014;pme2266;mws0260;pme3961;pme0519;pme0282;pme1194;mws1333;pme0230;mws0191;pme1184	16	C10H17N3O6S+ C12H22O11+ C6H12O6+ C4H7NO4+ C17H20N4O6+ C5H9NO4+ C10H16N2O3S+ C6H14N4O2+ C10H13N5O3+ C12H22O11+ C8H6O4+ C9H13N3O4+ C12H22O11+ C10H13N5O4+ C5H11NO2+ C10H13N5O4
Biosynthesis of amino acids	ko01230	0.584127	0.906314	unigene039589;unigene042926;unigene095941;unigene055489;unigene019980;unigene026793;unigene083286;unigene006832;unigene082430;unigene071671;unigene071672;unigene073397;unigene002195;unigene045527;unigene048748;unigene075132;unigene002570;unigene006122;unigene015114;unigene023574;unigene039155;unigene096000;unigene095846;unigene056423;unigene030343;unigene073000;unigene025178;unigene025958;unigene…	83	K00013+ K00058+ K00264+ K00286+ K00549+ K00600+ K00600+ K00615+ K00615+ K00616+ K00616+ K00616+ K00640+ K00640+ K00640+ K00765+ K00766+ K00789+ K00789+ K00789+ K00789+ K00789+ K00800+ K00811+ K00818+ K00826+ K00831+ K00873+ K00873+ K00873+ K00891+ K00891+ K00927+ K00927+ K00948+ K00948+ K01586+ K01586+ K01609+ K01623+ K01623+ K01623+ K01624+ K01626+ K01626+ K01652+ K01693+ K01703+ K01714+ K01735+…	pme0008;mws0219;mws0154;mws0282;mws0001;mws1167;mws1050;pme0014;mws0260;pme2773	10	C6H13N3O3+ C4H7NO4+ C7H10O5+ C11H12N2O2+ C4H8N2O3+ C4H4O5+ C5H9NO4+ C5H9NO4+ C6H14N4O2+ C7H14N2O4S
Flavone and flavonol biosynthesis	ko00944	0.0120836	0.808499	unigene022030;unigene022031;unigene022032;unigene022034;unigene032896;unigene062396;unigene098747;unigene098748	8	K05280+ K05280+ K05280+ K05280+ K05280+ K05280+ K05280+ K05280	pme3227;pmp000571;mws0917;mws0091;mws0045;mws1002;mws2209;mws0913;mws1068	9	C27H30O14+ C15H10O5+ C17H14O7+ C21H20O12+ C21H20O11+ C17H14O8+ C21H20O11+ C21H20O11+ C15H10O6
Arginine and proline metabolism	ko00330	0.698452	0.37388	unigene014198;unigene019228;unigene029515;unigene055489;unigene082073;unigene018332;unigene044935;unigene056423;unigene106646;unigene044432;unigene041230;unigene070474;unigene070476;unigene001763;unigene057518;unigene107225;unigene035807;unigene050927;unigene108151;unigene105813;unigene014132;unigene066869	22	K00128+ K00128+ K00128+ K00286+ K00318+ K00797+ K00797+ K00811+ K01259+ K01426+ K01583+ K01611+ K01611+ K12251+ K12259+ K12259+ K12657+ K13366+ K13427+ K14455+ K17839+ K17839	pme0120;pme3011;pme2693;pme0014;pmb0501;mws0260;pme0295	7	C5H11NO2+ C4H9NO2+ C6H14N2O+ C5H9NO4+ C5H14N4+ C6H14N4O2+ C6H11NO3
Starch and sucrose metabolism	ko00500	0.220445	0.0126811	unigene018251;unigene019783;unigene082522;unigene029279;unigene060796;unigene072162;unigene084075;unigene092666;unigene041855;unigene062578;unigene082310;unigene093399;unigene106791;unigene011741;unigene078587;unigene005413;unigene075144;unigene000620;unigene065379;unigene037369;unigene077208;unigene007235;unigene059718;unigene019520;unigene023829;unigene065525;unigene078166;unigene001384;unigene…	47	K00688+ K00688+ K00688+ K00695+ K00695+ K00695+ K00695+ K00695+ K00696+ K00696+ K00700+ K00700+ K00703+ K00705+ K00847+ K00975+ K00975+ K01087+ K01087+ K01176+ K01176+ K01177+ K01177+ K01179+ K01179+ K01179+ K01179+ K01188+ K01188+ K01188+ K01193+ K01214+ K01810+ K05349+ K05349+ K05349+ K05349+ K05349+ K05349+ K07024+ K07024+ K16055+ K16055+ K18447+ K19891+ K19891+ K19891	mws1090;mws0264;mws4170;pmb2922;pme0519;mws2523;mws0866	7	C6H13O9P+ C12H22O11+ C6H12O6+ C15H24N2O17P2+ C12H22O11+ C12H23O14P+ C6H13O9P
Nicotinate and nicotinamide metabolism	ko00760	0.0965732	0.133746	unigene054397;unigene049034;unigene094334;unigene066145;unigene015277;unigene066283;unigene077038;unigene046582	8	K00278+ K00767+ K00858+ K01081+ K03426+ K03517+ K11414+ K18550	pme2268;mws0192;mws0219;pmb0530;mws0675;pme3011;mws0133	7	C7H7NO2+ C4H6O4+ C4H7NO4+ C21H27N7O14P2+ C11H15N2O8P+ C4H9NO2+ C6H6N2O
Phenylpropanoid biosynthesis	ko00940	0.000229261	0.872161	unigene015708;unigene033037;unigene057914;unigene059230;unigene059678;unigene085574;unigene085576;unigene099763;unigene101826;unigene102359;unigene106070;unigene001740;unigene002430;unigene004901;unigene009500;unigene010599;unigene010600;unigene010601;unigene015222;unigene015906;unigene020565;unigene025271;unigene050194;unigene050195;unigene051547;unigene060697;unigene062556;unigene062557;unigene…	74	K00083+ K00083+ K00083+ K00083+ K00083+ K00083+ K00083+ K00083+ K00083+ K00083+ K00083+ K00430+ K00430+ K00430+ K00430+ K00430+ K00430+ K00430+ K00430+ K00430+ K00430+ K00430+ K00430+ K00430+ K00430+ K00430+ K00430+ K00430+ K00430+ K00430+ K00430+ K00430+ K00430+ K00430+ K00430+ K00430+ K00430+ K00430+ K00487+ K00588+ K01188+ K01188+ K01188+ K01904+ K01904+ K01904+ K01904+ K01904+ K01904+ K01904+…	mws1077;mws0898;mws2213;mws0178;pme1439;mws1024;mws0093	7	C16H18O9+ C10H12O2+ C9H8O2+ C16H18O9+ C9H8O3+ C9H8O2+ C10H12O3
Biosynthesis of various secondary metabolites - part 2	ko00998	0.154122	0.0126811	unigene034625;unigene034626;unigene083304	3	K21568+ K21568+ K21568	mws0260;mws0097;mws1050;mws0866;pme0014;mws0093;Hmlp003129	7	C6H14N4O2+ C20H22O6+ C5H9NO4+ C6H13O9P+ C5H9NO4+ C10H12O3+ C20H22O6
Purine metabolism	ko00230	0.296441	0.877353	unigene064349;unigene038868;unigene076140;unigene069119;unigene091977;unigene107925;unigene025958;unigene046905;unigene108012;unigene044197;unigene058127;unigene080990;unigene080992;unigene001117;unigene095540;unigene033090;unigene091929;unigene081156;unigene081157;unigene066145;unigene029560;unigene065927;unigene037251;unigene001746;unigene101654;unigene028856;unigene025971;unigene025972;unigene…	34	K00365+ K00759+ K00759+ K00764+ K00764+ K00860+ K00873+ K00873+ K00873+ K00939+ K00939+ K00939+ K00939+ K00940+ K00940+ K00942+ K00942+ K00948+ K00948+ K01081+ K01427+ K01488+ K01517+ K01522+ K02083+ K10808+ K13811+ K13811+ K13811+ K13811+ K14641+ K18151+ K18447+ K18550	pme3184;pme0230;mws0884;pme0040;pme1184;pme3961	6	C10H14N5O6P+ C10H13N5O4+ C10H12N5O6P+ C5H5N5+ C10H13N5O4+ C10H13N5O3
Pyrimidine metabolism	ko00240	0.165441	0.921822	unigene075911;unigene007882;unigene023634;unigene038521;unigene001117;unigene095540;unigene066145;unigene072851;unigene106637;unigene043054;unigene081917;unigene081918;unigene052555;unigene028856;unigene101204;unigene026127;unigene026128;unigene081390	18	K00207+ K00609+ K00761+ K00857+ K00940+ K00940+ K01081+ K01464+ K01465+ K01489+ K01489+ K01489+ K09903+ K10808+ K14641+ K16904+ K16904+ K16904	pme0264;pme1194;mws0470;mws0572;pme0257;pmb2922	6	C10H14N2O5+ C9H13N3O4+ C4H6O4+ C5H7N3O+ C4H4N2O2+ C15H24N2O17P2
Alanine, aspartate and glutamate metabolism	ko00250	0.59333	0.202655	unigene026071;unigene095941;unigene054397;unigene007882;unigene069119;unigene091977;unigene056423;unigene107410;unigene080530;unigene046369;unigene046370;unigene036597;unigene046139;unigene046140;unigene046755;unigene065196;unigene084685;unigene084686;unigene084688;unigene086067;unigene014422;unigene046243;unigene028757;unigene105813;unigene069531	25	K00261+ K00264+ K00278+ K00609+ K00764+ K00764+ K00811+ K00820+ K00827+ K00830+ K00830+ K01580+ K01580+ K01580+ K01580+ K01580+ K01580+ K01580+ K01580+ K01953+ K13051+ K13051+ K14272+ K14455+ K17761	mws0219;mws0192;pme3011;pme0014;mws0001;mws1167	6	C4H7NO4+ C4H6O4+ C4H9NO2+ C5H9NO4+ C4H8N2O3+ C4H4O5
Glycine, serine and threonine metabolism	ko00260	0.0161613	0.340471	unigene042926;unigene035107;unigene011615;unigene041257;unigene074158;unigene023466;unigene009621;unigene049778;unigene026793;unigene083286;unigene049892;unigene080530;unigene046369;unigene046370;unigene025178;unigene008250;unigene008251;unigene103628;unigene033378;unigene028757;unigene066044;unigene002352;unigene064313;unigene073064	24	K00058+ K00130+ K00276+ K00276+ K00276+ K00281+ K00382+ K00382+ K00600+ K00600+ K00605+ K00827+ K00830+ K00830+ K00831+ K01754+ K01754+ K01834+ K02437+ K14272+ K15634+ K15893+ K15918+ K15919	pme2773;pme3033;mws0191;mws0890;mws0282;mws0219	6	C7H14N2O4S+ C4H9NO2+ C5H11NO2+ C3H7NO3+ C11H12N2O2+ C4H7NO4
Carbon metabolism	ko01200	0.99999	0.202655	unigene078821;unigene097535;unigene039135;unigene007108;unigene055505;unigene026095;unigene042926;unigene063278;unigene066249;unigene082668;unigene042553;unigene015153;unigene071286;unigene046619;unigene051688;unigene075129;unigene051511;unigene012008;unigene026071;unigene023466;unigene009621;unigene049778;unigene026793;unigene083286;unigene049892;unigene006832;unigene082430;unigene071671;unigene…	101	K00026+ K00026+ K00033+ K00036+ K00036+ K00051+ K00058+ K00122+ K00122+ K00131+ K00161+ K00162+ K00164+ K00232+ K00232+ K00232+ K00234+ K00235+ K00261+ K00281+ K00382+ K00382+ K00600+ K00600+ K00605+ K00615+ K00615+ K00616+ K00616+ K00616+ K00627+ K00640+ K00640+ K00640+ K00830+ K00830+ K00831+ K00863+ K00873+ K00873+ K00873+ K00927+ K00927+ K00948+ K00948+ K01100+ K01455+ K01455+ K01601+ K01602+…	mws1167;mws0192;mws0219;mws1050;pme0534;pme0014	6	C4H4O5+ C4H6O4+ C4H7NO4+ C5H9NO4+ C6H12O7+ C5H9NO4
Galactose metabolism	ko00052	0.822718	0.458241	unigene003405;unigene087623;unigene083324;unigene029046;unigene029048;unigene029049;unigene034951;unigene091997;unigene006126;unigene078273;unigene089805;unigene015334;unigene014349;unigene027837;unigene027838;unigene039404;unigene040394;unigene054601;unigene106688	19	K01193+ K01785+ K06611+ K06617+ K06617+ K06617+ K06617+ K06617+ K07407+ K07407+ K07407+ K12309+ K18819+ K18819+ K18819+ K18819+ K18819+ K18819+ K18819	mws1090;mws4170;mws1333;pme0519;pmb2922	5	C6H13O9P+ C6H12O6+ C12H22O11+ C12H22O11+ C15H24N2O17P2
Cysteine and methionine metabolism	ko00270	0.340424	0.298499	unigene066848;unigene078821;unigene097535;unigene042926;unigene052391;unigene019980;unigene106062;unigene002195;unigene045527;unigene048748;unigene006122;unigene015114;unigene023574;unigene039155;unigene096000;unigene018332;unigene044935;unigene056423;unigene024628;unigene073000;unigene080530;unigene025178;unigene073493;unigene016777;unigene026655;unigene070474;unigene070476;unigene037107;unigene…	38	K00016+ K00026+ K00026+ K00058+ K00547+ K00549+ K00558+ K00640+ K00640+ K00640+ K00789+ K00789+ K00789+ K00789+ K00789+ K00797+ K00797+ K00811+ K00815+ K00826+ K00827+ K00831+ K01244+ K01251+ K01251+ K01611+ K01611+ K01738+ K01739+ K01761+ K01762+ K01919+ K05933+ K08967+ K13034+ K14455+ K16054+ K21456	pme2773;pme1474;mws1050;mws0219;pme1086	5	C7H14N2O4S+ C11H15N5O3S+ C5H9NO4+ C4H7NO4+ C10H17N3O6S
Tyrosine metabolism	ko00350	0.0623853	0.298499	unigene006890;unigene088936;unigene096232;unigene011615;unigene041257;unigene074158;unigene039836;unigene044067;unigene004559;unigene004562;unigene004565;unigene013271;unigene090340;unigene056423;unigene024628;unigene039535;unigene062983;unigene105813;unigene008880;unigene006891;unigene026070;unigene037673;unigene037675;unigene074588;unigene095918	25	K00001+ K00001+ K00001+ K00276+ K00276+ K00276+ K00451+ K00457+ K00545+ K00545+ K00545+ K00545+ K00545+ K00811+ K00815+ K01555+ K01593+ K14455+ K15849+ K18857+ K18857+ K18857+ K18857+ K18857+ K18857	mws0180;mws2367;mws0192;pme1439;pme3827	5	C7H6O4+ C14H20O7+ C4H6O4+ C9H8O3+ C9H11NO4
Zeatin biosynthesis	ko00908	0.139291	0.298499	unigene026123;unigene003532;unigene102388;unigene105482;unigene010132;unigene010166;unigene040939;unigene047043;unigene081904	9	K00279+ K00791+ K00791+ K10717+ K13495+ K13495+ K13496+ K13496+ K13496	mws1050;pmf0284;pmb2922;pme0040;pme1474	5	C5H9NO4+ C10H10O3+ C15H24N2O17P2+ C5H5N5+ C11H15N5O3S
Aminoacyl-tRNA biosynthesis	ko00970	0.000435187	0.985897	unigene104046;unigene052376;unigene062965;unigene070843;unigene103673;unigene001556;unigene020232;unigene026987;unigene070631;unigene058116;unigene058750;unigene051960;unigene006774;unigene090613;unigene001670;unigene102875;unigene072406;unigene108449;unigene057135;unigene068543;unigene035459;unigene072869;unigene090798;unigene044158;unigene053502;unigene102890;unigene097341	27	K00604+ K01866+ K01867+ K01868+ K01869+ K01870+ K01870+ K01870+ K01870+ K01872+ K01873+ K01874+ K01875+ K01876+ K01880+ K01881+ K01883+ K01885+ K01889+ K01892+ K01893+ K01893+ K02433+ K02434+ K02435+ K04567+ K14164	mws0001;mws0260;pme0014;mws0282;mws0219	5	C4H8N2O3+ C6H14N4O2+ C5H9NO4+ C11H12N2O2+ C4H7NO4
2-Oxocarboxylic acid metabolism	ko01210	0.999963	0.92881	unigene056423;unigene030343;unigene073000;unigene062228;unigene072864;unigene028757;unigene105813	7	K00811+ K00818+ K00826+ K01652+ K01703+ K14272+ K14455	mws0282;pme0014;mws0425;mws0219;mws1167	5	C11H12N2O2+ C5H9NO4+ C5H6O4+ C4H7NO4+ C4H4O5
Arginine biosynthesis	ko00220	0.870114	0.242158	unigene026071;unigene056423;unigene030343;unigene029560;unigene108151;unigene028757;unigene105813	7	K00261+ K00811+ K00818+ K01427+ K13427+ K14272+ K14455	mws0219;pme0008;pme0014;mws0260	4	C4H7NO4+ C6H13N3O3+ C5H9NO4+ C6H14N4O2
Phenylalanine, tyrosine and tryptophan biosynthesis	ko00400	3.55266e-05	0.593518	unigene002570;unigene095846;unigene056423;unigene024628;unigene020343;unigene024478;unigene003377;unigene098781;unigene098782;unigene009780;unigene031805;unigene007094;unigene060538;unigene060553;unigene060554;unigene091139;unigene084651;unigene084652;unigene084653;unigene105813;unigene037854;unigene072791;unigene092994;unigene008880	24	K00766+ K00800+ K00811+ K00815+ K00891+ K00891+ K01609+ K01626+ K01626+ K01735+ K01817+ K05359+ K05359+ K05359+ K05359+ K05359+ K13832+ K13832+ K13832+ K14455+ K15227+ K15227+ K15227+ K15849	pmb1096;mws0282;mws0183;mws0154	4	C8H7N+ C11H12N2O2+ C7H6O4+ C7H10O5
beta-Alanine metabolism	ko00410	0.232074	0.424936	unigene014198;unigene019228;unigene029515;unigene075911;unigene046619;unigene051688;unigene075129;unigene011615;unigene041257;unigene074158;unigene072851;unigene036597;unigene046139;unigene046140;unigene046755;unigene065196;unigene084685;unigene084686;unigene084688;unigene060057;unigene029211;unigene074981;unigene057518;unigene107225;unigene050927;unigene014132;unigene066869	27	K00128+ K00128+ K00128+ K00207+ K00232+ K00232+ K00232+ K00276+ K00276+ K00276+ K01464+ K01580+ K01580+ K01580+ K01580+ K01580+ K01580+ K01580+ K01580+ K01918+ K05605+ K05605+ K12259+ K12259+ K13366+ K17839+ K17839	pme0257;mws1337;mws0219;pme3011	4	C4H4N2O2+ C9H17NO5+ C4H7NO4+ C4H9NO2
Biosynthesis of unsaturated fatty acids	ko01040	0.971005	0.593518	unigene046619;unigene051688;unigene075129;unigene047243;unigene107060;unigene090548;unigene033431;unigene009112;unigene014548	9	K00232+ K00232+ K00232+ K00507+ K00507+ K10249+ K10258+ K10703+ K10703	mws0397;mws0369;mws0367;mws0366	4	C20H30O2+ C20H32O2+ C18H30O2+ C18H30O2
Glycolysis / Gluconeogenesis	ko00010	0.999821	0.377283	unigene006890;unigene088936;unigene096232;unigene023450;unigene029554;unigene066318;unigene066848;unigene014198;unigene019228;unigene029515;unigene082668;unigene042553;unigene015153;unigene009621;unigene049778;unigene095999;unigene025958;unigene046905;unigene108012;unigene002330;unigene028405;unigene088303;unigene065430;unigene067412;unigene068325;unigene080818;unigene105807;unigene016877;unigene…	47	K00001+ K00001+ K00001+ K00002+ K00002+ K00002+ K00016+ K00128+ K00128+ K00128+ K00131+ K00161+ K00162+ K00382+ K00382+ K00627+ K00873+ K00873+ K00873+ K00895+ K00927+ K00927+ K01568+ K01568+ K01568+ K01568+ K01610+ K01623+ K01623+ K01623+ K01624+ K01785+ K01792+ K01803+ K01803+ K01810+ K01834+ K01895+ K03841+ K03841+ K15634+ K18857+ K18857+ K18857+ K18857+ K18857+ K18857	mws1090;mws4170;mws1167	3	C6H13O9P+ C6H12O6+ C4H4O5
Pentose and glucuronate interconversions	ko00040	0.184434	0.908519	unigene023450;unigene029554;unigene066318;unigene083341;unigene037858;unigene049007;unigene079598;unigene015853;unigene021756;unigene027476;unigene035772;unigene048995;unigene050284;unigene057236;unigene097291;unigene098679;unigene103155;unigene103156;unigene105823;unigene000015;unigene000018;unigene011596;unigene024349;unigene064903;unigene074693;unigene079744;unigene079745;unigene079746;unigene…	33	K00002+ K00002+ K00002+ K00008+ K00012+ K00012+ K00012+ K01051+ K01051+ K01051+ K01051+ K01051+ K01051+ K01051+ K01051+ K01051+ K01051+ K01051+ K01051+ K01728+ K01728+ K01728+ K01728+ K01728+ K01728+ K01728+ K01728+ K01728+ K01728+ K01728+ K01728+ K01783+ K01805	mws1090;mws0344;pmb2922	3	C6H13O9P+ C5H10O6+ C15H24N2O17P2
Ubiquinone and other terpenoid-quinone biosynthesis	ko00130	0.00198862	0.579971	unigene044067;unigene013806;unigene024628;unigene019471;unigene000387;unigene009787;unigene013594;unigene027306;unigene071786;unigene086941;unigene092503;unigene008461;unigene073498;unigene095946;unigene064347;unigene045481;unigene037397;unigene007199;unigene085691;unigene000955	20	K00457+ K00487+ K00815+ K01661+ K01904+ K01904+ K01904+ K01904+ K01904+ K01904+ K01904+ K02548+ K03809+ K05928+ K06127+ K09834+ K12501+ K14759+ K14760+ K17872	mws2213;pme1439;mws0749	3	C9H8O2+ C9H8O3+ C7H6O3
Lysine degradation	ko00310	0.94717	0.579971	unigene014198;unigene019228;unigene029515;unigene009621;unigene049778;unigene020724;unigene028237;unigene067534;unigene015647;unigene083551	10	K00128+ K00128+ K00128+ K00382+ K00382+ K11420+ K11420+ K11420+ K11423+ K11430	pme0122;mws0192;pme0120	3	C8H16N2O3+ C4H6O4+ C5H11NO2
Histidine metabolism	ko00340	0.553384	0.579971	unigene039589;unigene014198;unigene019228;unigene029515;unigene075132;unigene050099;unigene044174;unigene032705;unigene103564;unigene049090	10	K00013+ K00128+ K00128+ K00128+ K00765+ K01590+ K01693+ K01814+ K11755+ K18649	pme0014;mws0219;pme0181	3	C5H9NO4+ C4H7NO4+ C7H11N3O2
Phenylalanine metabolism	ko00360	0.00205564	0.735006	unigene011615;unigene041257;unigene074158;unigene044067;unigene056423;unigene024628;unigene044432;unigene062983;unigene033439;unigene036299;unigene036744;unigene069458;unigene080325;unigene105813;unigene008880	15	K00276+ K00276+ K00276+ K00457+ K00811+ K00815+ K01426+ K01593+ K10775+ K10775+ K10775+ K10775+ K10775+ K14455+ K15849	mws0192;Lmgn001670;mws2213	3	C4H6O4+ C7H6O3+ C9H8O2
Tryptophan metabolism	ko00380	0.950196	0.579971	unigene014198;unigene019228;unigene029515;unigene009621;unigene049778;unigene053569;unigene062361;unigene044432;unigene062983;unigene005782;unigene016835;unigene016836;unigene091258;unigene093409;unigene024442;unigene060690	16	K00128+ K00128+ K00128+ K00382+ K00382+ K00486+ K00486+ K01426+ K01593+ K03781+ K03781+ K03781+ K03781+ K03781+ K11816+ K11816	pmb1096;mws0677;mws0282	3	C8H7N+ C12H14N2O2+ C11H12N2O2
Glutathione metabolism	ko00480	0.0792017	0.377283	unigene039135;unigene007108;unigene055505;unigene066551;unigene019302;unigene068740;unigene106596;unigene108256;unigene023467;unigene026741;unigene032203;unigene064333;unigene018332;unigene044935;unigene006917;unigene006918;unigene006919;unigene008239;unigene008240;unigene016675;unigene021934;unigene026360;unigene031539;unigene031801;unigene037070;unigene046158;unigene046350;unigene060398;unigene…	51	K00033+ K00036+ K00036+ K00383+ K00432+ K00432+ K00432+ K00432+ K00434+ K00434+ K00434+ K00434+ K00797+ K00797+ K00799+ K00799+ K00799+ K00799+ K00799+ K00799+ K00799+ K00799+ K00799+ K00799+ K00799+ K00799+ K00799+ K00799+ K00799+ K00799+ K00799+ K00799+ K00799+ K00799+ K00799+ K00799+ K00799+ K00799+ K00799+ K00799+ K00799+ K00799+ K00799+ K00799+ K01255+ K01919+ K10808+ K18592+ K18592+ K21456+…	mws0263;pme0014;pme1086	3	C5H7NO3+ C5H9NO4+ C10H17N3O6S
Amino sugar and nucleotide sugar metabolism	ko00520	0.820263	0.579971	unigene037858;unigene049007;unigene079598;unigene073363;unigene107410;unigene078587;unigene005413;unigene075144;unigene000013;unigene000014;unigene023660;unigene033786;unigene052648;unigene061698;unigene033080;unigene003954;unigene100268;unigene103561;unigene029171;unigene056212;unigene100436;unigene028841;unigene052569;unigene052570;unigene025833;unigene050244;unigene038009;unigene042561;unigene…	33	K00012+ K00012+ K00012+ K00326+ K00820+ K00847+ K00975+ K00975+ K01183+ K01183+ K01183+ K01183+ K01183+ K01183+ K01711+ K01810+ K08679+ K08679+ K10046+ K12373+ K12448+ K12449+ K12450+ K12450+ K13379+ K13379+ K13648+ K13648+ K13648+ K13648+ K13648+ K15920+ K18677	pmb2922;mws1090;mws4170	3	C15H24N2O17P2+ C6H13O9P+ C6H12O6
Glyoxylate and dicarboxylate metabolism	ko00630	0.91216	0.735006	unigene078821;unigene097535;unigene063278;unigene066249;unigene023466;unigene076783;unigene009621;unigene049778;unigene026793;unigene083286;unigene049892;unigene046369;unigene046370;unigene100366;unigene007616;unigene007617;unigene020373;unigene068346;unigene073103;unigene102451;unigene104082;unigene031099;unigene043392;unigene084324;unigene045717;unigene033378;unigene005782;unigene016835;unigene…	43	K00026+ K00026+ K00122+ K00122+ K00281+ K00284+ K00382+ K00382+ K00600+ K00600+ K00605+ K00830+ K00830+ K01433+ K01455+ K01455+ K01601+ K01602+ K01602+ K01602+ K01637+ K01638+ K01638+ K01638+ K01895+ K02437+ K03781+ K03781+ K03781+ K03781+ K03781+ K11517+ K11517+ K11517+ K14272+ K15893+ K15918+ K15919+ K18121+ K18121+ K19269+ K19269+ K22133	pme0014;mws0192;mws1167	3	C5H9NO4+ C4H6O4+ C4H4O5
Butanoate metabolism	ko00650	0.625559	0.377283	unigene036597;unigene046139;unigene046140;unigene046755;unigene065196;unigene084685;unigene084686;unigene084688;unigene100880;unigene062228;unigene069531;unigene005598;unigene007850	13	K01580+ K01580+ K01580+ K01580+ K01580+ K01580+ K01580+ K01580+ K01640+ K01652+ K17761+ K18121+ K18121	pme0014;pme3011;mws0192	3	C5H9NO4+ C4H9NO2+ C4H6O4
Pantothenate and CoA biosynthesis	ko00770	0.410173	0.579971	unigene014198;unigene019228;unigene029515;unigene075911;unigene049423;unigene073000;unigene044559;unigene072851;unigene039178;unigene062228;unigene060057;unigene061111;unigene072998;unigene014132;unigene066869	15	K00128+ K00128+ K00128+ K00207+ K00606+ K00826+ K00859+ K01464+ K01598+ K01652+ K01918+ K02201+ K09680+ K17839+ K17839	pme0257;mws1337;mws0219	3	C4H4N2O2+ C9H17NO5+ C4H7NO4
Isoquinoline alkaloid biosynthesis	ko00950	0.0120836	0.377283	unigene011615;unigene041257;unigene074158;unigene056423;unigene024628;unigene062983;unigene105813;unigene008880	8	K00276+ K00276+ K00276+ K00811+ K00815+ K01593+ K14455+ K15849	pme1439;pme3827;pme2482	3	C9H8O3+ C9H11NO4+ C7H6O3
Citrate cycle (TCA cycle)	ko00020	1	0.563828	unigene078821;unigene097535;unigene042553;unigene015153;unigene071286;unigene051511;unigene012008;unigene009621;unigene049778;unigene095999;unigene105807	11	K00026+ K00026+ K00161+ K00162+ K00164+ K00234+ K00235+ K00382+ K00382+ K00627+ K01610	mws1167;mws0192	2	C4H4O5+ C4H6O4
Pentose phosphate pathway	ko00030	0.989893	0.293079	unigene039135;unigene007108;unigene055505;unigene082668;unigene006832;unigene082430;unigene071671;unigene071672;unigene073397;unigene002330;unigene081156;unigene081157;unigene016877;unigene048717;unigene097336;unigene056378;unigene065931;unigene036260;unigene053192;unigene003954;unigene040809;unigene061477	22	K00033+ K00036+ K00036+ K00131+ K00615+ K00615+ K00616+ K00616+ K00616+ K00895+ K00948+ K00948+ K01623+ K01623+ K01623+ K01624+ K01783+ K01807+ K01807+ K01810+ K03841+ K03841	mws4170;pme0534	2	C6H12O6+ C6H12O7
Ascorbate and aldarate metabolism	ko00053	0.191039	0.863973	unigene037858;unigene049007;unigene079598;unigene014198;unigene019228;unigene029515;unigene013962;unigene071747;unigene023467;unigene026741;unigene032203;unigene064333;unigene031921;unigene053659;unigene088264;unigene029171;unigene101386;unigene026774;unigene039759;unigene039760;unigene023457;unigene049090;unigene006352	23	K00012+ K00012+ K00012+ K00128+ K00128+ K00128+ K00225+ K00423+ K00434+ K00434+ K00434+ K00434+ K08232+ K08232+ K08232+ K10046+ K10047+ K14190+ K14190+ K14190+ K17744+ K18649+ K21888	pmb2922;pme2253	2	C15H24N2O17P2+ C6H10O6
Oxidative phosphorylation	ko00190	0.999998	0.293079	unigene051511;unigene012008;unigene070610;unigene068704;unigene055382;unigene097970;unigene079811;unigene076303;unigene001165;unigene003467;unigene030581;unigene069171;unigene026862;unigene092283;unigene050655;unigene108422;unigene101007;unigene016097;unigene086804;unigene021034;unigene053235;unigene056838;unigene039150;unigene014738;unigene084241;unigene052196;unigene016756;unigene022572;unigene…	30	K00234+ K00235+ K00413+ K00417+ K01535+ K01535+ K02109+ K02111+ K02113+ K02113+ K02113+ K02115+ K02134+ K02137+ K02138+ K02149+ K02151+ K02258+ K02259+ K02260+ K02267+ K03661+ K03937+ K03938+ K03939+ K03952+ K03953+ K03955+ K03955+ K03965	mws0192;pmb0530	2	C4H6O4+ C21H27N7O14P2
Monobactam biosynthesis	ko00261	0.105205	0.750372	unigene024333;unigene025971;unigene025972;unigene025973;unigene025974	5	K01714+ K13811+ K13811+ K13811+ K13811	mws0219;mws0260	2	C4H7NO4+ C6H14N4O2
Cyanoamino acid metabolism	ko00460	0.0549385	0.928457	unigene026793;unigene083286;unigene001384;unigene031047;unigene081570;unigene007616;unigene007617;unigene017244;unigene017245;unigene017246;unigene021068;unigene037887;unigene053203;unigene046777;unigene006464;unigene005160;unigene014422;unigene046243;unigene042602;unigene057235	20	K00600+ K00600+ K01188+ K01188+ K01188+ K01455+ K01455+ K05349+ K05349+ K05349+ K05349+ K05349+ K05349+ K08248+ K13034+ K13035+ K13051+ K13051+ K18592+ K18592	mws0001;mws0219	2	C4H8N2O3+ C4H7NO4
Glycerolipid metabolism	ko00561	0.671844	0.293079	unigene023450;unigene029554;unigene066318;unigene014198;unigene019228;unigene029515;unigene075045;unigene108617;unigene066347;unigene052673;unigene028467;unigene015503;unigene011265;unigene025941;unigene069696;unigene078999;unigene087476;unigene096679;unigene052383;unigene006126;unigene078273;unigene089805;unigene063163;unigene107527;unigene105128;unigene064313;unigene075176;unigene105245	28	K00002+ K00002+ K00002+ K00128+ K00128+ K00128+ K00630+ K00655+ K00679+ K00863+ K00864+ K00901+ K01054+ K01054+ K01054+ K01054+ K01054+ K03715+ K06119+ K07407+ K07407+ K07407+ K13508+ K13519+ K14674+ K15918+ K21362+ K21362	mws1090;pmb2922	2	C6H13O9P+ C15H24N2O17P2
Linoleic acid metabolism	ko00591	0.114776	0.293079	unigene048754;unigene074700;unigene010551;unigene057240;unigene105128;unigene001798;unigene020728;unigene030415;unigene044885;unigene081335;unigene107291	11	K00454+ K00454+ K01047+ K07418+ K14674+ K15718+ K15718+ K15718+ K15718+ K15718+ K15718	mws0366;mws0369	2	C18H30O2+ C20H32O2
Pyruvate metabolism	ko00620	0.99927	0.293079	unigene066848;unigene078821;unigene097535;unigene026095;unigene058517;unigene014198;unigene019228;unigene029515;unigene042553;unigene015153;unigene009621;unigene049778;unigene095999;unigene025958;unigene046905;unigene108012;unigene048663;unigene105807;unigene031099;unigene043392;unigene084324;unigene013152;unigene024860;unigene066246;unigene101242;unigene045717;unigene014274;unigene017960	28	K00016+ K00026+ K00026+ K00051+ K00102+ K00128+ K00128+ K00128+ K00161+ K00162+ K00382+ K00382+ K00627+ K00873+ K00873+ K00873+ K01512+ K01610+ K01638+ K01638+ K01638+ K01759+ K01759+ K01759+ K01759+ K01895+ K01961+ K01962	mws0192;mws1167	2	C4H6O4+ C4H4O5
Propanoate metabolism	ko00640	0.807302	0.563828	unigene066848;unigene046619;unigene051688;unigene075129;unigene009621;unigene049778;unigene045717;unigene014274;unigene017960;unigene029211;unigene074981;unigene038402	12	K00016+ K00232+ K00232+ K00232+ K00382+ K00382+ K01895+ K01961+ K01962+ K05605+ K05605+ K09699	mws0470;mws0192	2	C4H6O4+ C4H6O4
C5-Branched dibasic acid metabolism	ko00660	0.635021	0.563828	unigene062228;unigene072864	2	K01652+ K01703	mws0425;pme0014	2	C5H6O4+ C5H9NO4
Carbon fixation in photosynthetic organisms	ko00710	0.955065	0.293079	unigene078821;unigene097535;unigene026095;unigene006832;unigene082430;unigene028405;unigene088303;unigene079901;unigene020373;unigene068346;unigene073103;unigene102451;unigene105807;unigene016877;unigene048717;unigene097336;unigene056378;unigene065931;unigene009825;unigene069753;unigene036260;unigene053192;unigene040809;unigene061477;unigene062138;unigene062139;unigene080719;unigene028757;unigene…	29	K00026+ K00026+ K00051+ K00615+ K00615+ K00927+ K00927+ K01100+ K01601+ K01602+ K01602+ K01602+ K01610+ K01623+ K01623+ K01623+ K01624+ K01783+ K01803+ K01803+ K01807+ K01807+ K03841+ K03841+ K05298+ K05298+ K05298+ K14272+ K14455	mws0219;mws1167	2	C4H7NO4+ C4H4O5
Vitamin B6 metabolism	ko00750	0.0409157	0.293079	unigene025178;unigene031489;unigene031490;unigene066046;unigene102893;unigene028116;unigene084259	7	K00831+ K06215+ K06215+ K06215+ K06215+ K08681+ K13248	pme2596;pme1383	2	C8H9NO4+ C8H11NO3
Folate biosynthesis	ko00790	0.0107901	0.293079	unigene075367;unigene006813;unigene090262;unigene006841;unigene026231;unigene058433;unigene077355;unigene051593;unigene072096;unigene053080;unigene103187;unigene009393	12	K01113+ K01307+ K01495+ K01633+ K01724+ K01724+ K13950+ K14652+ K14652+ K15631+ K18482+ K20457	mws0749;mws1336	2	C7H6O3+ C7H7NO2
Indole alkaloid biosynthesis	ko00901	0.270006	0.563828	unigene062983;unigene012193	2	K01593+ K21026	mws4170;mws0282	2	C6H12O6+ C11H12N2O2
Sulfur metabolism	ko00920	0.026109	0.563828	unigene002195;unigene045527;unigene048748;unigene107925;unigene033321;unigene037107;unigene084222;unigene006464;unigene025971;unigene025972;unigene025973;unigene025974;unigene022818	13	K00640+ K00640+ K00640+ K00860+ K01082+ K01738+ K01739+ K13034+ K13811+ K13811+ K13811+ K13811+ K17725	mws1050;mws0192	2	C5H9NO4+ C4H6O4
Stilbenoid, diarylheptanoid and gingerol biosynthesis	ko00945	0.0555374	0.293079	unigene013806;unigene108294;unigene068232;unigene007634;unigene053176;unigene055480;unigene071254	7	K00487+ K00588+ K09754+ K13065+ K13065+ K13065+ K13065	mws2103;mws0178	2	C14H12O4+ C16H18O9
Fatty acid biosynthesis	ko00061	0.827345	0.957644	unigene023603;unigene073979;unigene091841;unigene013519;unigene014126;unigene015383;unigene016792;unigene025511;unigene078402;unigene101249;unigene014274;unigene017960;unigene025752;unigene097192;unigene081065;unigene010498;unigene010499;unigene016979	18	K00059+ K00059+ K00059+ K00645+ K01897+ K01897+ K01897+ K01897+ K01897+ K01897+ K01961+ K01962+ K09458+ K09458+ K10781+ K10782+ K10782+ K18660	pmb2640	1	C12H24O2
Cutin, suberine and wax biosynthesis	ko00073	0.073083	0.791827	unigene002048;unigene020716;unigene035982;unigene055657;unigene071521;unigene028935;unigene038108;unigene055836;unigene080363;unigene092257;unigene106721;unigene002272;unigene005784;unigene104924;unigene003315;unigene006266;unigene025099;unigene044151;unigene054257	19	K13356+ K13356+ K13356+ K13356+ K13407+ K15398+ K15400+ K15400+ K15400+ K15400+ K15400+ K15402+ K15402+ K15404+ K17991+ K20495+ K21995+ K21995+ K21995	pmn001686	1	C16H32O4
Valine, leucine and isoleucine degradation	ko00280	0.904235	0.957644	unigene014198;unigene019228;unigene029515;unigene095641;unigene009621;unigene049778;unigene073000;unigene080530;unigene100880;unigene082762;unigene029211;unigene074981;unigene055904;unigene038402;unigene016979	15	K00128+ K00128+ K00128+ K00253+ K00382+ K00382+ K00826+ K00827+ K01640+ K01969+ K05605+ K05605+ K05607+ K09699+ K18660	mws0470	1	C4H6O4
Valine, leucine and isoleucine biosynthesis	ko00290	0.557685	0.981062	unigene073000;unigene062228;unigene072864;unigene008250;unigene008251	5	K00826+ K01652+ K01703+ K01754+ K01754	mws0425	1	C5H6O4
Lysine biosynthesis	ko00300	0.12709	0.957644	unigene014572;unigene014573;unigene024333;unigene105667	4	K01586+ K01586+ K01714+ K10206	mws0219	1	C4H7NO4
Taurine and hypotaurine metabolism	ko00430	0.273084	0.542453	unigene036597;unigene046139;unigene046140;unigene046755;unigene065196;unigene084685;unigene084686;unigene084688;unigene089579;unigene042602;unigene057235	11	K01580+ K01580+ K01580+ K01580+ K01580+ K01580+ K01580+ K01580+ K10712+ K18592+ K18592	pme0014	1	C5H9NO4
Inositol phosphate metabolism	ko00562	0.225533	0.905826	unigene009933;unigene089475;unigene001226;unigene021800;unigene053112;unigene053039;unigene083557;unigene024116;unigene032368;unigene038647;unigene051714;unigene009825;unigene069753;unigene051305;unigene103570;unigene101386;unigene069380;unigene049090;unigene084699	19	K00888+ K00889+ K00913+ K00913+ K00913+ K01092+ K01110+ K01114+ K01114+ K01114+ K01114+ K01803+ K01803+ K01858+ K05857+ K10047+ K10572+ K18649+ K19517	mws0866	1	C6H13O9P
Glycerophospholipid metabolism	ko00564	0.416682	0.905826	unigene053954;unigene075045;unigene108617;unigene056480;unigene015503;unigene010551;unigene024116;unigene032368;unigene038647;unigene051714;unigene005409;unigene031303;unigene031304;unigene045634;unigene074333;unigene077741;unigene102609;unigene027637;unigene037251;unigene105329;unigene006116;unigene063163;unigene107527;unigene005350;unigene105128;unigene096889;unigene026021	27	K00006+ K00630+ K00655+ K00894+ K00901+ K01047+ K01114+ K01114+ K01114+ K01114+ K01115+ K01115+ K01115+ K01115+ K01115+ K01115+ K01115+ K01126+ K01517+ K01613+ K06129+ K13508+ K13519+ K14156+ K14674+ K16860+ K22389	pme2433	1	C4H11NO2
Arachidonic acid metabolism	ko00590	0.0563874	0.905826	unigene019302;unigene068740;unigene106596;unigene108256;unigene010551;unigene098807;unigene043542;unigene057240;unigene105128;unigene042602;unigene057235	11	K00432+ K00432+ K00432+ K00432+ K01047+ K01254+ K05309+ K07418+ K14674+ K18592+ K18592	mws0369	1	C20H32O2
alpha-Linolenic acid metabolism	ko00592	0.024174	0.542453	unigene046619;unigene051688;unigene075129;unigene048754;unigene074700;unigene010551;unigene049089;unigene066117;unigene074473;unigene007161;unigene049743;unigene049744;unigene075071;unigene097430;unigene001188;unigene002733;unigene032810;unigene032811;unigene072166;unigene082436;unigene076661;unigene105128;unigene006891;unigene026070;unigene037673;unigene037675;unigene074588;unigene095918;unigene…	29	K00232+ K00232+ K00232+ K00454+ K00454+ K01047+ K01723+ K01723+ K01723+ K05894+ K05894+ K05894+ K05894+ K05894+ K10526+ K10526+ K10526+ K10526+ K10526+ K10526+ K10529+ K14674+ K18857+ K18857+ K18857+ K18857+ K18857+ K18857+ K22389	mws0367	1	C18H30O2
Sphingolipid metabolism	ko00600	0.954261	0.542453	unigene043527;unigene061429;unigene043769;unigene006126;unigene078273;unigene089805;unigene015334;unigene088652	8	K00654+ K04708+ K04715+ K07407+ K07407+ K07407+ K12309+ K17108	mws1349	1	C18H39NO2
Thiamine metabolism	ko00730	0.0824004	0.791827	unigene044197;unigene058127;unigene080990;unigene080992;unigene081527;unigene003228;unigene013478;unigene019779;unigene092367;unigene084218;unigene084219	11	K00939+ K00939+ K00939+ K00939+ K00949+ K01662+ K03146+ K03146+ K06949+ K14153+ K14153	pmb0530	1	C21H27N7O14P2
Riboflavin metabolism	ko00740	0.0047646	0.791827	unigene012638;unigene090603;unigene051190;unigene069178;unigene102845;unigene029267;unigene051593;unigene072096;unigene020379	9	K00793+ K00794+ K11752+ K11752+ K11752+ K14379+ K14652+ K14652+ K20860	mws0232	1	C17H20N4O6
Biotin metabolism	ko00780	0.831207	0.791827	unigene023603;unigene073979;unigene091841;unigene025752;unigene097192	5	K00059+ K00059+ K00059+ K09458+ K09458	pme2266	1	C10H16N2O3S
Porphyrin and chlorophyll metabolism	ko00860	1.63714e-21	0.791827	unigene019823;unigene042342;unigene047429;unigene062460;unigene032993;unigene032996;unigene085999;unigene012253;unigene082868;unigene088350;unigene075684;unigene075685;unigene108449;unigene086804;unigene091451;unigene024381;unigene076068;unigene086430;unigene105016;unigene092088;unigene043211;unigene053108;unigene033422;unigene085247;unigene089299;unigene099389;unigene056662;unigene049457;unigene…	39	K00218+ K00228+ K00228+ K00228+ K00231+ K00231+ K01599+ K01698+ K01719+ K01749+ K01772+ K01772+ K01885+ K02259+ K02303+ K02492+ K03404+ K03428+ K03794+ K04035+ K04039+ K04040+ K08099+ K08099+ K08099+ K08101+ K10960+ K13071+ K13545+ K13600+ K13606+ K13606+ K18010+ K19054+ K19073+ K21480+ K21480+ K22013+ K22013	pme0014	1	C5H9NO4
Nitrogen metabolism	ko00910	0.0684209	0.791827	unigene026071;unigene095941;unigene076783;unigene002876;unigene007616;unigene007617;unigene023115;unigene105846;unigene034095;unigene053578;unigene096402;unigene051055;unigene078952;unigene034133;unigene041121	15	K00261+ K00264+ K00284+ K00366+ K01455+ K01455+ K01673+ K01673+ K01674+ K01674+ K01674+ K01725+ K01725+ K02575+ K02575	pme0014	1	C5H9NO4
Betalain biosynthesis	ko00965	0.400764	0.791827	unigene004559;unigene004562;unigene004565;unigene013271;unigene090340;unigene062983	6	K00545+ K00545+ K00545+ K00545+ K00545+ K01593	pme3827	1	C9H11NO4
Glucosinolate biosynthesis	ko00966	0.433108	0.991583	unigene073000;unigene072864	2	K00826+ K01703	mws0282	1	C11H12N2O2
Plant hormone signal transduction	ko04075	2.70932e-06	0.542453	unigene083859;unigene004947;unigene015924;unigene065949;unigene047178;unigene049891;unigene056124;unigene008267;unigene015307;unigene020801;unigene027866;unigene029485;unigene029486;unigene036687;unigene062281;unigene095742;unigene063648;unigene104367;unigene000984;unigene018869;unigene017073;unigene047166;unigene054589;unigene057367;unigene103141;unigene000812;unigene004702;unigene009226;unigene…	67	K13415+ K13422+ K13422+ K13422+ K13449+ K13449+ K13449+ K13464+ K13464+ K13464+ K13464+ K13464+ K13464+ K13464+ K13464+ K13464+ K13946+ K13946+ K14432+ K14432+ K14484+ K14484+ K14484+ K14484+ K14484+ K14488+ K14488+ K14488+ K14488+ K14488+ K14488+ K14488+ K14488+ K14488+ K14488+ K14488+ K14489+ K14489+ K14490+ K14490+ K14491+ K14492+ K14492+ K14493+ K14493+ K14494+ K14495+ K14495+ K14496+ K14496+…	Lmgn001670	1	C7H6O3

## Sheet: SP_vs_SG
Supplementary Table 11-3 Correlation analysis of the DEGs and DAMs identified between SP and SG
#Kegg_pathway	ko_id	P-value_gene	P-value_meta	gene ID	gene Count	gene Annotation	meta ID	meta Count	meta Annotation
Metabolic pathways	ko01100	0.00141656	0.602314	unigene026071;unigene093083;unigene050195;unigene062557;unigene079681;unigene101235;unigene089080;unigene009406;unigene004560;unigene021962;unigene098834;unigene081251;unigene106791;unigene071501;unigene091342;unigene080530;unigene020343;unigene057236;unigene011266;unigene077208;unigene007235;unigene033786;unigene055381;unigene067412;unigene080818;unigene065194;unigene069795;unigene016877;unigene…	63	K00261+ K00412+ K00430+ K00430+ K00430+ K00434+ K00511+ K00512+ K00545+ K00660+ K00660+ K00696+ K00703+ K00799+ K00799+ K00827+ K00891+ K01051+ K01054+ K01176+ K01177+ K01183+ K01535+ K01568+ K01568+ K01580+ K01620+ K01623+ K01897+ K01904+ K01904+ K02111+ K02132+ K03879+ K05277+ K05277+ K05277+ K05280+ K05282+ K05857+ K06617+ K07407+ K08695+ K08695+ K08695+ K09480+ K09590+ K09753+ K09840+ K10717+…	mws0369;mws0064;pme1474;pme2596;pme2954;mws0248;mws0014;pme1383;pme0274;mws0258;mws0213;pme0230;mws0250;pme0513;mws0044;mws1349;mws2213;pme0376;mws0884;mws0227;mws0628;mws0180;pme1086;pmb1096;pmp000571;pme1178;pme0264;pmb0981;mws1155;pme0120;mws0437;pme0026;pme3609;mws0668;mws0256;mws0214;pme0193;pme2773;mws1094;pme2237;pme0490;mws1024;pme2960;mws1336;mws1068;mws1050;mws0282;mws0232;pme3188;pme00…	54	C20H32O2+ C15H12O6+ C11H15N5O3S+ C8H9NO4+ C15H10O7+ C9H12N2O6+ C10H10O4+ C8H11NO3+ C6H13NO2+ C6H13NO2+ C5H12O5+ C10H13N5O4+ C9H11NO3+ C5H12O5+ C15H12O7+ C18H39NO2+ C9H8O2+ C15H12O5+ C10H12N5O6P+ C6H13NO2+ C7H6O2+ C7H6O4+ C10H17N3O6S+ C8H7N+ C15H10O5+ C10H13N5O5+ C10H14N2O5+ C10H14N5O7P+ C6H14O6+ C5H11NO2+ C5H12O5+ C6H14N2O2+ C15H11O6++ C10H12N4O6+ C5H11NO2+ C6H14O6+ C5H10N2O3+ C7H14N2O4S+ C15H12O…
Biosynthesis of secondary metabolites	ko01110	0.000922531	0.291537	unigene050195;unigene062557;unigene079681;unigene089080;unigene021962;unigene098834;unigene081251;unigene106791;unigene080530;unigene020343;unigene077208;unigene007235;unigene067412;unigene080818;unigene065194;unigene069795;unigene016877;unigene027306;unigene086941;unigene030457;unigene030458;unigene092310;unigene053059;unigene108462;unigene051616;unigene090749;unigene104143;unigene028863;unigene…	42	K00430+ K00430+ K00430+ K00511+ K00660+ K00660+ K00696+ K00703+ K00827+ K00891+ K01176+ K01177+ K01568+ K01568+ K01580+ K01620+ K01623+ K01904+ K01904+ K05277+ K05277+ K05277+ K05280+ K05282+ K08695+ K08695+ K08695+ K09590+ K09753+ K09840+ K10717+ K10775+ K13081+ K13513+ K13811+ K15746+ K15747+ K16086+ K18010+ K20623+ K20623+ K20623	mws0258;mws2103;pme2773;mws0744;mws0014;mws0256;mws0668;pme3609;pmb0981;pme0026;pme2954;mws0064;pmb1096;mws0032;pmp000571;pme0088;mws0232;pme0376;pme1201;mws0227;mws0254;mws1068;mws2209;mws0044;mws0282;mws2213;mws1050;mws0250;pme2960;mws1024;pme0490;mws1094	32	C6H13NO2+ C14H12O4+ C7H14N2O4S+ C15H12O8+ C10H10O4+ C5H11NO2+ C10H12N4O6+ C15H11O6++ C10H14N5O7P+ C6H14N2O2+ C15H10O7+ C15H12O6+ C8H7N+ C15H10O8+ C15H10O5+ C15H10O6+ C17H20N4O6+ C15H12O5+ C15H14O5+ C6H13NO2+ C6H9N3O2+ C15H10O6+ C21H20O11+ C15H12O7+ C11H12N2O2+ C9H8O2+ C5H9NO4+ C9H11NO3+ C15H12O5+ C9H8O2+ C6H5NO2+ C15H12O6
Flavonoid biosynthesis	ko00941	2.92247e-07	0.00346116	unigene021962;unigene098834;unigene030457;unigene030458;unigene092310;unigene053059;unigene051616;unigene090749;unigene104143;unigene063981	10	K00660+ K00660+ K05277+ K05277+ K05277+ K05280+ K08695+ K08695+ K08695+ K13081	pme0376;pme3475;pme0088;pme3609;pme1201;mws0032;mws0040;mws0914;pmp000571;mws0744;mws1173;mws0064;mws1094;pme2960;mws1068;mws0044;pme2954	17	C15H12O5+ C15H12O5+ C15H10O6+ C15H11O6++ C15H14O5+ C15H10O8+ C15H10O4+ C15H12O5+ C15H10O5+ C15H12O8+ C15H12O5+ C15H12O6+ C15H12O6+ C15H12O5+ C15H10O6+ C15H12O7+ C15H10O7
Biosynthesis of amino acids	ko01230	0.920147	0.217981	unigene020343;unigene069795;unigene016877	3	K00891+ K01620+ K01623	pme0193;mws0258;pme2773;mws0282;pme0026;mws1050;mws0250;mws0256;mws0227;mws0254	10	C5H10N2O3+ C6H13NO2+ C7H14N2O4S+ C11H12N2O2+ C6H14N2O2+ C5H9NO4+ C9H11NO3+ C5H11NO2+ C6H13NO2+ C6H9N3O2
Flavone and flavonol biosynthesis	ko00944	0.204128	0.193439	unigene053059	1	K05280	mws0032;mws2209;mws1068;mws1003;pmp000571;pme2954;mws0919;mws0917;pme0088	9	C15H10O8+ C21H20O11+ C15H10O6+ C16H12O8+ C15H10O5+ C15H10O7+ C21H20O10+ C17H14O7+ C15H10O6
Purine metabolism	ko00230	0.872617	0.191771	unigene025973	1	K13811	mws0884;pme1178;mws0668;pmb0981;pme0193;pme0230;pmb0998	7	C10H12N5O6P+ C10H13N5O5+ C10H12N4O6+ C10H14N5O7P+ C5H10N2O3+ C10H13N5O4+ C10H14N5O8P
Phenylpropanoid biosynthesis	ko00940	0.0176441	0.537197	unigene050195;unigene062557;unigene079681;unigene027306;unigene086941;unigene041604;unigene080325;unigene011879	8	K00430+ K00430+ K00430+ K01904+ K01904+ K09753+ K10775+ K12355	mws0250;mws0011;mws0014;mws1024;mws2213;mws0898	6	C9H11NO3+ C17H24O9+ C10H10O4+ C9H8O2+ C9H8O2+ C10H12O2
Cysteine and methionine metabolism	ko00270	0.905807	0.208248	unigene080530	1	K00827	mws1050;pme1474;pme2773;pme1086	4	C5H9NO4+ C11H15N5O3S+ C7H14N2O4S+ C10H17N3O6S
Pentose and glucuronate interconversions	ko00040	0.847809	0.591986	unigene057236	1	K01051	mws0213;mws0437;pme0513	3	C5H12O5+ C5H12O5+ C5H12O5
Valine, leucine and isoleucine degradation	ko00280	0.726472	0.13121	unigene080530	1	K00827	mws0256;mws0227;mws0258	3	C5H11NO2+ C6H13NO2+ C6H13NO2
Phenylalanine, tyrosine and tryptophan biosynthesis	ko00400	0.51011	0.484877	unigene020343	1	K00891	mws0282;pmb1096;mws0250	3	C11H12N2O2+ C8H7N+ C9H11NO3
Zeatin biosynthesis	ko00908	0.331869	0.484877	unigene032985	1	K10717	mws1050;pme1474;pmb0981	3	C5H9NO4+ C11H15N5O3S+ C10H14N5O7P
Fructose and mannose metabolism	ko00051	0.791663	0.126452	unigene016877	1	K01623	mws0214;mws1155	2	C6H14O6+ C6H14O6
Galactose metabolism	ko00052	0.0154489	0.846307	unigene091997;unigene078273;unigene014348;unigene014349;unigene027837	5	K06617+ K07407+ K18819+ K18819+ K18819	mws0214;pme2237	2	C6H14O6+ C6H14O6
Ubiquinone and other terpenoid-quinone biosynthesis	ko00130	0.152239	0.587192	unigene027306;unigene086941	2	K01904+ K01904	mws2213;mws0250	2	C9H8O2+ C9H11NO3
Glycine, serine and threonine metabolism	ko00260	0.273926	0.892711	unigene080530;unigene069795	2	K00827+ K01620	pme2773;mws0282	2	C7H14N2O4S+ C11H12N2O2
Tyrosine metabolism	ko00350	0.707242	0.782727	unigene004560	1	K00545	mws0250;mws0180	2	C9H11NO3+ C7H6O4
Phenylalanine metabolism	ko00360	0.375401	0.697627	unigene080325	1	K10775	mws2213;mws0250	2	C9H8O2+ C9H11NO3
Arginine biosynthesis	ko00220	0.468754	0.893127	unigene026071	1	K00261	pme0193	1	C5H10N2O3
Alanine, aspartate and glutamate metabolism	ko00250	0.23592	0.957143	unigene026071;unigene080530;unigene065194	3	K00261+ K00827+ K01580	pme0193	1	C5H10N2O3
Monobactam biosynthesis	ko00261	0.160163	0.83194	unigene025973	1	K13811	mws0250	1	C9H11NO3
beta-Alanine metabolism	ko00410	0.788804	0.932227	unigene065194	1	K01580	mws0254	1	C6H9N3O2
Glutathione metabolism	ko00480	0.527682	0.83194	unigene101235;unigene071501;unigene091342	3	K00434+ K00799+ K00799	pme1086	1	C10H17N3O6S
Sphingolipid metabolism	ko00600	0.56624	0.357143	unigene078273	1	K07407	mws1349	1	C18H39NO2
Nitrogen metabolism	ko00910	0.489846	0.587833	unigene026071	1	K00261	pme0193	1	C5H10N2O3
Sulfur metabolism	ko00920	0.392016	0.736451	unigene025973	1	K13811	mws1050	1	C5H9NO4
Betalain biosynthesis	ko00965	0.285337	0.587833	unigene004560	1	K00545	mws0250	1	C9H11NO3
Carbon metabolism	ko01200	0.9994	0.957143	unigene026071;unigene016877	2	K00261+ K01623	mws1050	1	C5H9NO4

## Sheet: SP_vs_SY
Supplementary Table 11-4 Correlation analysis of the DEGs and DAMs identified between SP and SY
#Kegg_pathway	ko_id	P-value_gene	P-value_meta	gene ID	gene Count	gene Annotation	meta ID	meta Count	meta Annotation
Metabolic pathways	ko01100	1.09559e-06	0.657169	unigene006890;unigene062172;unigene008617;unigene022734;unigene062569;unigene062570;unigene069849;unigene092917;unigene078821;unigene016228;unigene007108;unigene026095;unigene028914;unigene041822;unigene085578;unigene085580;unigene103161;unigene042492;unigene097802;unigene012949;unigene018812;unigene071286;unigene019823;unigene062460;unigene087942;unigene095941;unigene031310;unigene071747;unigene…	420	K00001+ K00008+ K00021+ K00021+ K00021+ K00021+ K00021+ K00021+ K00026+ K00029+ K00036+ K00051+ K00083+ K00083+ K00083+ K00083+ K00099+ K00122+ K00122+ K00128+ K00134+ K00164+ K00218+ K00228+ K00262+ K00264+ K00318+ K00423+ K00430+ K00430+ K00430+ K00430+ K00430+ K00430+ K00430+ K00430+ K00430+ K00430+ K00430+ K00430+ K00434+ K00434+ K00451+ K00454+ K00469+ K00475+ K00486+ K00486+ K00507+ K00507+…	pme1383;pme3009;mws0277;mws1167;pme0040;pme1738;mws0437;pme3033;mws0281;mws1024;mws1050;mws0264;mws1337;mws0671;mws1333;mws0369;pme3188;pmb0484;pme2960;mws0282;mws0921;mws0232;pme3011;mws0044;mws0344;pmb2640;mws0221;mws0567;mws1068;mws0609;pme0181;pme0376;pme3609;pme0282;pmb1096;mws0491;mws1189;pme0264;mws0001;pme1194;mws0628;pme3007;mws0425;mws1090;pme0519;mws0572;pme3827;mws0119;pme2693;mws0230…	68	C8H11NO3+ C6H6O6+ C7H12O6+ C4H4O5+ C5H5N5+ C7H9N2O+ C5H12O5+ C4H9NO2+ C6H8O7+ C9H8O2+ C5H9NO4+ C12H22O11+ C9H17NO5+ C4H9NO3+ C12H22O11+ C20H32O2+ C9H13N2O9P+ C5H13NO+ C15H12O5+ C11H12N2O2+ C9H10O2+ C17H20N4O6+ C4H9NO2+ C15H12O7+ C5H10O6+ C12H24O2+ C6H12N2O4S2+ C5H11N3O2+ C15H10O6+ C10H12N5O7P+ C7H11N3O2+ C15H12O5+ C15H11O6++ C8H6O4+ C8H7N+ C8H11N+ C6H10O7+ C10H14N2O5+ C4H8N2O3+ C9H13N3O4+ C7H6O2+…
Biosynthesis of secondary metabolites	ko01110	3.66132e-07	0.972482	unigene006890;unigene008617;unigene022734;unigene062569;unigene062570;unigene069849;unigene092917;unigene078821;unigene007108;unigene028914;unigene041822;unigene085578;unigene085580;unigene103161;unigene012949;unigene018812;unigene071286;unigene019823;unigene062460;unigene095941;unigene031310;unigene004901;unigene009500;unigene016986;unigene017625;unigene019467;unigene020565;unigene041830;unigene…	263	K00001+ K00021+ K00021+ K00021+ K00021+ K00021+ K00021+ K00026+ K00036+ K00083+ K00083+ K00083+ K00083+ K00099+ K00128+ K00134+ K00164+ K00218+ K00228+ K00264+ K00318+ K00430+ K00430+ K00430+ K00430+ K00430+ K00430+ K00430+ K00430+ K00430+ K00430+ K00430+ K00430+ K00454+ K00475+ K00588+ K00588+ K00600+ K00602+ K00615+ K00615+ K00640+ K00640+ K00660+ K00688+ K00695+ K00695+ K00696+ K00696+ K00696+…	mws0230;mws1050;mws0264;mws0671;mws1337;mws0042;pme2960;mws0282;mws2103;mws0219;mws0921;pme2954;mws1077;mws0097;mws1090;mws1167;pme3827;mws2209;mws0281;mws1024;pme0014;pme0376;pme3609;mws0458;pmb1096;mws0001;mws0049;mws0232;mws0044;mws0744;mws1068	31	C4H9NO3+ C5H9NO4+ C12H22O11+ C4H9NO3+ C9H17NO5+ C15H14O7+ C15H12O5+ C11H12N2O2+ C14H12O4+ C4H7NO4+ C9H10O2+ C15H10O7+ C16H18O9+ C20H22O6+ C6H13O9P+ C4H4O5+ C9H11NO4+ C21H20O11+ C6H8O7+ C9H8O2+ C5H9NO4+ C15H12O5+ C15H11O6++ C8H8O3+ C8H7N+ C4H8N2O3+ C15H14O7+ C17H20N4O6+ C15H12O7+ C15H12O8+ C15H10O6
ABC transporters	ko02010	0.637011	0.568378	unigene003911;unigene038582;unigene071424;unigene074481;unigene094676;unigene105721;unigene081401;unigene081406	8	K05658+ K05658+ K05658+ K05658+ K05658+ K05658+ K05665+ K05666	mws0230;pme0014;mws0264;pme0282;mws1333;mws0191;pme1184;pme1086;pmb0484;mws1189;pme3961;mws0219;pme1194;mws0232;pme0519;mws0221	16	C4H9NO3+ C5H9NO4+ C12H22O11+ C8H6O4+ C12H22O11+ C5H11NO2+ C10H13N5O4+ C10H17N3O6S+ C5H13NO+ C6H10O7+ C10H13N5O3+ C4H7NO4+ C9H13N3O4+ C17H20N4O6+ C12H22O11+ C6H12N2O4S2
Flavonoid biosynthesis	ko00941	0.0348347	0.486338	unigene022812;unigene011905;unigene107513;unigene079199;unigene077007;unigene057790;unigene027852;unigene022032;unigene032896;unigene062396;unigene104146;unigene071253;unigene071254;unigene063981;unigene015274	15	K00475+ K00588+ K00588+ K00660+ K01859+ K05277+ K05278+ K05280+ K05280+ K05280+ K08695+ K13065+ K13065+ K13081+ K13082	pme2960;pme2954;mws1173;pme0376;pme3609;pme3475;mws0042;mws0914;mws0744;mws1068;mws0049;mws0044;mws1175	13	C15H12O5+ C15H10O7+ C15H12O5+ C15H12O5+ C15H11O6++ C15H12O5+ C15H14O7+ C15H12O5+ C15H12O8+ C15H10O6+ C15H14O7+ C15H12O7+ C16H14O4
Biosynthesis of amino acids	ko01230	0.997609	0.775103	unigene018812;unigene095941;unigene083286;unigene006832;unigene076114;unigene045527;unigene048748;unigene023574;unigene095846;unigene094464;unigene046431;unigene046905;unigene108012;unigene057591;unigene016877;unigene023347;unigene048717;unigene051575;unigene065931;unigene053192;unigene027850;unigene062925;unigene054406;unigene039736;unigene035807;unigene028757	26	K00134+ K00264+ K00600+ K00615+ K00615+ K00640+ K00640+ K00789+ K00800+ K00826+ K00873+ K00873+ K00873+ K01079+ K01623+ K01623+ K01623+ K01689+ K01783+ K01807+ K01834+ K01915+ K01953+ K06001+ K12657+ K14272	mws0230;pme0014;mws1050;mws0671;mws1167;mws0282;mws0001;mws0281;mws0219	9	C4H9NO3+ C5H9NO4+ C5H9NO4+ C4H9NO3+ C4H4O5+ C11H12N2O2+ C4H8N2O3+ C6H8O7+ C4H7NO4
Glycine, serine and threonine metabolism	ko00260	0.508003	0.0426191	unigene083286;unigene080529;unigene080530;unigene057591;unigene027850;unigene033378;unigene039736;unigene028757	8	K00600+ K00827+ K00827+ K01079+ K01834+ K02437+ K06001+ K14272	mws0282;pme3033;pmb0484;mws0219;mws0230;mws0671;mws0191	7	C11H12N2O2+ C4H9NO2+ C5H13NO+ C4H7NO4+ C4H9NO3+ C4H9NO3+ C5H11NO2
Alanine, aspartate and glutamate metabolism	ko00250	0.121869	0.0788852	unigene087942;unigene095941;unigene091977;unigene080529;unigene080530;unigene046140;unigene065194;unigene065195;unigene065196;unigene084686;unigene084688;unigene090255;unigene062925;unigene054406;unigene014422;unigene046243;unigene028757	17	K00262+ K00264+ K00764+ K00827+ K00827+ K01580+ K01580+ K01580+ K01580+ K01580+ K01580+ K01580+ K01915+ K01953+ K13051+ K13051+ K14272	mws0219;mws0001;mws0281;mws1167;pme3011;pme0014	6	C4H7NO4+ C4H8N2O3+ C6H8O7+ C4H4O5+ C4H9NO2+ C5H9NO4
Flavone and flavonol biosynthesis	ko00944	0.237187	0.924041	unigene022032;unigene032896;unigene062396	3	K05280+ K05280+ K05280	Lmyn001269;mws0913;mws2209;mws0917;pme2954;mws1068	6	C27H30O16+ C21H20O11+ C21H20O11+ C17H14O7+ C15H10O7+ C15H10O6
Aminoacyl-tRNA biosynthesis	ko00970	0.725125	0.797933	unigene007497;unigene051960;unigene006774;unigene068543;unigene072869;unigene044158	6	K01868+ K01874+ K01875+ K01892+ K01893+ K02434	pme0014;mws0230;mws0282;pmb1912;mws0001;mws0219	6	C5H9NO4+ C4H9NO3+ C11H12N2O2+ C20H23N7O7+ C4H8N2O3+ C4H7NO4
Carbon metabolism	ko01200	0.999982	0.0788852	unigene078821;unigene016228;unigene007108;unigene026095;unigene042492;unigene097802;unigene018812;unigene071286;unigene083286;unigene006832;unigene076114;unigene045527;unigene048748;unigene020401;unigene056311;unigene046431;unigene046905;unigene108012;unigene057591;unigene079901;unigene007616;unigene068346;unigene016877;unigene023347;unigene048717;unigene084324;unigene051575;unigene065931;unigene…	41	K00026+ K00029+ K00036+ K00051+ K00122+ K00122+ K00134+ K00164+ K00600+ K00615+ K00615+ K00640+ K00640+ K00844+ K00844+ K00873+ K00873+ K00873+ K01079+ K01100+ K01455+ K01602+ K01623+ K01623+ K01623+ K01638+ K01689+ K01783+ K01807+ K01834+ K02437+ K03781+ K03781+ K03841+ K05298+ K05298+ K05298+ K11517+ K11517+ K14272+ K19269	mws1167;pme0014;mws1050;pmb1912;mws0281;mws0219	6	C4H4O5+ C5H9NO4+ C5H9NO4+ C20H23N7O7+ C6H8O7+ C4H7NO4
2-Oxocarboxylic acid metabolism	ko01210	0.999746	0.557867	unigene094464;unigene028757	2	K00826+ K14272	mws0282;pme0014;mws1167;mws0425;mws0281;mws0219	6	C11H12N2O2+ C5H9NO4+ C4H4O5+ C5H6O4+ C6H8O7+ C4H7NO4
Pentose and glucuronate interconversions	ko00040	0.0192225	0.244903	unigene062172;unigene055151;unigene007804;unigene021756;unigene027476;unigene043498;unigene045271;unigene050283;unigene057236;unigene098679;unigene103155;unigene105823;unigene094751;unigene000018;unigene020077;unigene024607;unigene058279;unigene064905;unigene079747;unigene085155;unigene107155;unigene065931	22	K00008+ K00963+ K01051+ K01051+ K01051+ K01051+ K01051+ K01051+ K01051+ K01051+ K01051+ K01051+ K01213+ K01728+ K01728+ K01728+ K01728+ K01728+ K01728+ K01728+ K01728+ K01783	mws0437;mws1189;mws1090;mws0344;pme3705	5	C5H12O5+ C6H10O7+ C6H13O9P+ C5H10O6+ C6H10O7
Pyrimidine metabolism	ko00240	0.0427408	0.878627	unigene006923;unigene095540;unigene081918;unigene037996;unigene009195;unigene080531;unigene105839;unigene029223;unigene101203;unigene019315;unigene026127;unigene081390	12	K00940+ K00940+ K01489+ K01520+ K01937+ K01937+ K10808+ K13998+ K14641+ K16904+ K16904+ K16904	pme1194;pme0264;pme3007;pme3188;mws0572	5	C9H13N3O4+ C10H14N2O5+ C9H14N2O12P2+ C9H13N2O9P+ C5H7N3O
Cysteine and methionine metabolism	ko00270	0.763809	0.141142	unigene078821;unigene045527;unigene048748;unigene023574;unigene023771;unigene024628;unigene094464;unigene080529;unigene080530;unigene070474;unigene070476;unigene080219;unigene025128;unigene059129;unigene086918	15	K00026+ K00640+ K00640+ K00789+ K00815+ K00815+ K00826+ K00827+ K00827+ K01611+ K01611+ K01611+ K01761+ K05933+ K08967	mws0219;mws0671;mws0221;pme1086;mws1050	5	C4H7NO4+ C4H9NO3+ C6H12N2O4S2+ C10H17N3O6S+ C5H9NO4
Arginine and proline metabolism	ko00330	0.505841	0.589658	unigene012949;unigene031310;unigene075163;unigene106645;unigene070474;unigene070476;unigene080219;unigene107225;unigene035807;unigene050927;unigene065152;unigene014132	12	K00128+ K00318+ K00819+ K01259+ K01611+ K01611+ K01611+ K12259+ K12657+ K13366+ K13366+ K17839	pme2693;pme0014;mws0567;pme0295;pme3011	5	C6H14N2O+ C5H9NO4+ C5H11N3O2+ C6H11NO3+ C4H9NO2
Starch and sucrose metabolism	ko00500	0.128869	0.141142	unigene018251;unigene029279;unigene084075;unigene041855;unigene062578;unigene081251;unigene020401;unigene056311;unigene055151;unigene027893;unigene027894;unigene077208;unigene007235;unigene030478;unigene060720;unigene019520;unigene004845;unigene004847;unigene009803;unigene078188;unigene093033;unigene083460;unigene069243;unigene017246;unigene048442;unigene060362	26	K00688+ K00695+ K00695+ K00696+ K00696+ K00696+ K00844+ K00844+ K00963+ K00975+ K00975+ K01176+ K01177+ K01177+ K01177+ K01179+ K01188+ K01188+ K01188+ K01188+ K01188+ K01193+ K01214+ K05349+ K05350+ K07024	mws0264;mws0866;pme0519;mws2523;mws1090	5	C12H22O11+ C6H13O9P+ C12H22O11+ C12H23O14P+ C6H13O9P
Phenylpropanoid biosynthesis	ko00940	0.00081975	0.915307	unigene028914;unigene041822;unigene085578;unigene085580;unigene004901;unigene009500;unigene016986;unigene017625;unigene019467;unigene020565;unigene041830;unigene060697;unigene079681;unigene098719;unigene105032;unigene108561;unigene011905;unigene107513;unigene004845;unigene004847;unigene009803;unigene078188;unigene093033;unigene000387;unigene022174;unigene080041;unigene086941;unigene017246;unigene…	41	K00083+ K00083+ K00083+ K00083+ K00430+ K00430+ K00430+ K00430+ K00430+ K00430+ K00430+ K00430+ K00430+ K00430+ K00430+ K00430+ K00588+ K00588+ K01188+ K01188+ K01188+ K01188+ K01188+ K01904+ K01904+ K01904+ K01904+ K05349+ K05350+ K09753+ K09753+ K09753+ K09753+ K09753+ K10775+ K12355+ K13065+ K13065+ K13066+ K13066+ K13066	mws0898;mws1077;mws1024;mws0011;mws0921	5	C10H12O2+ C16H18O9+ C9H8O2+ C17H24O9+ C9H10O2
Purine metabolism	ko00230	0.450357	0.937449	unigene107632;unigene091977;unigene107925;unigene046431;unigene046905;unigene108012;unigene044197;unigene058127;unigene006923;unigene095540;unigene052153;unigene101654;unigene105839;unigene025973;unigene025974;unigene101203	16	K00602+ K00764+ K00860+ K00873+ K00873+ K00873+ K00939+ K00939+ K00940+ K00940+ K01490+ K02083+ K10808+ K13811+ K13811+ K14641	pme3961;pme0040;pme1184;mws0609	4	C10H13N5O3+ C5H5N5+ C10H13N5O4+ C10H12N5O7P
Glyoxylate and dicarboxylate metabolism	ko00630	0.983526	0.242297	unigene078821;unigene042492;unigene097802;unigene083286;unigene007616;unigene068346;unigene084324;unigene062925;unigene033378;unigene093409;unigene105964;unigene021826;unigene043285;unigene028757;unigene005167;unigene082876	16	K00026+ K00122+ K00122+ K00600+ K01455+ K01602+ K01638+ K01915+ K02437+ K03781+ K03781+ K11517+ K11517+ K14272+ K19269+ K22133	pme0014;mws0281;mws0262;mws1167	4	C5H9NO4+ C6H8O7+ C4H6O6+ C4H4O5
Nicotinate and nicotinamide metabolism	ko00760	0.920161	0.627579	unigene066283	1	K03517	mws0219;pme1738;pme3011;pme2268	4	C4H7NO4+ C7H9N2O+ C4H9NO2+ C7H7NO2
Biosynthesis of various secondary metabolites - part 2	ko00998	0.149155	0.377171	unigene088503;unigene094537	2	K21568+ K21568	mws0097;mws0866;mws1050;pme0014	4	C20H22O6+ C6H13O9P+ C5H9NO4+ C5H9NO4
Glycolysis / Gluconeogenesis	ko00010	0.977762	0.231351	unigene006890;unigene012949;unigene018812;unigene020401;unigene056311;unigene046431;unigene046905;unigene108012;unigene054028;unigene067411;unigene067412;unigene080818;unigene016877;unigene023347;unigene048717;unigene051575;unigene087624;unigene086630;unigene027850;unigene061477;unigene006892;unigene026070;unigene037675;unigene082797;unigene103137	25	K00001+ K00128+ K00134+ K00844+ K00844+ K00873+ K00873+ K00873+ K01568+ K01568+ K01568+ K01568+ K01623+ K01623+ K01623+ K01689+ K01785+ K01792+ K01834+ K03841+ K18857+ K18857+ K18857+ K18857+ K18857	mws1090;mws1521;mws1167	3	C6H13O9P+ C13H18O7+ C4H4O5
Galactose metabolism	ko00052	0.417871	0.773972	unigene020401;unigene056311;unigene055151;unigene083460;unigene087624;unigene083324;unigene029048;unigene029049;unigene034951;unigene022963;unigene078273;unigene089804	12	K00844+ K00844+ K00963+ K01193+ K01785+ K06611+ K06617+ K06617+ K06617+ K07407+ K07407+ K07407	mws1333;mws1090;pme0519	3	C12H22O11+ C6H13O9P+ C12H22O11
Histidine metabolism	ko00340	0.994316	0.394763	unigene012949	1	K00128	mws0219;pme0014;pme0181	3	C4H7NO4+ C5H9NO4+ C7H11N3O2
Tryptophan metabolism	ko00380	0.928475	0.394763	unigene012949;unigene053569;unigene062361;unigene093409;unigene105964;unigene003719;unigene029849	7	K00128+ K00486+ K00486+ K03781+ K03781+ K11816+ K16903	mws0282;mws0677;pmb1096	3	C11H12N2O2+ C12H14N2O2+ C8H7N
Phenylalanine, tyrosine and tryptophan biosynthesis	ko00400	0.789195	0.674772	unigene095846;unigene023771;unigene024628;unigene039736	4	K00800+ K00815+ K00815+ K06001	mws0277;pmb1096;mws0282	3	C7H12O6+ C8H7N+ C11H12N2O2
beta-Alanine metabolism	ko00410	0.48093	0.547228	unigene012949;unigene046140;unigene065194;unigene065195;unigene065196;unigene084686;unigene084688;unigene090255;unigene107225;unigene050927;unigene065152;unigene014132	12	K00128+ K01580+ K01580+ K01580+ K01580+ K01580+ K01580+ K01580+ K12259+ K13366+ K13366+ K17839	mws1337;mws0219;pme3011	3	C9H17NO5+ C4H7NO4+ C4H9NO2
Amino sugar and nucleotide sugar metabolism	ko00520	0.933859	0.394763	unigene020401;unigene056311;unigene055151;unigene080149;unigene027893;unigene027894;unigene000013;unigene000014;unigene008327;unigene023660;unigene056212;unigene038009;unigene071721	13	K00844+ K00844+ K00963+ K00966+ K00975+ K00975+ K01183+ K01183+ K01183+ K01183+ K12373+ K13648+ K15920	pme3705;mws1090;mws1189	3	C6H10O7+ C6H13O9P+ C6H10O7
Glycerophospholipid metabolism	ko00564	0.377325	0.0859419	unigene074042;unigene054650;unigene010550;unigene010551;unigene032368;unigene057476;unigene027637;unigene006116;unigene017535;unigene010161;unigene005350;unigene038144;unigene096889;unigene026021	14	K00901+ K00968+ K01047+ K01047+ K01114+ K01115+ K01126+ K06129+ K13513+ K13523+ K14156+ K14156+ K16860+ K22389	mws0120;pmb0484;pme2433	3	C8H20NO6P+ C5H13NO+ C4H11NO2
Arachidonic acid metabolism	ko00590	0.228795	0.231351	unigene010550;unigene010551;unigene098805;unigene098807;unigene057240	5	K01047+ K01047+ K01254+ K01254+ K07418	mws0369;mws0967;mws0879	3	C20H32O2+ C20H32O5+ C20H32O3
Butanoate metabolism	ko00650	0.50877	0.231351	unigene046140;unigene065194;unigene065195;unigene065196;unigene084686;unigene084688;unigene090255	7	K01580+ K01580+ K01580+ K01580+ K01580+ K01580+ K01580	pme0014;pme3011;mws0275	3	C5H9NO4+ C4H9NO2+ C4H6O5
Zeatin biosynthesis	ko00908	0.587732	0.674772	unigene022335;unigene032985;unigene069661	3	K00279+ K10717+ K10717	pme0040;mws1050;pme3007	3	C5H5N5+ C5H9NO4+ C9H14N2O12P2
Anthocyanin biosynthesis	ko00942	0.18967	0.674772	unigene061035	1	K17193	pme1773;pme1793;pme3609	3	C27H31O15++ C27H31O15++ C15H11O6+
Citrate cycle (TCA cycle)	ko00020	1	0.415848	unigene078821;unigene071286;unigene103831	3	K00026+ K00164+ K01648	mws0281;mws1167	2	C6H8O7+ C4H4O5
Ascorbate and aldarate metabolism	ko00053	0.841536	0.737401	unigene012949;unigene071747;unigene026741;unigene101235;unigene054651;unigene101385;unigene006352	7	K00128+ K00423+ K00434+ K00434+ K00469+ K10047+ K21888	mws1189;pme3705	2	C6H10O7+ C6H10O7
Fatty acid biosynthesis	ko00061	0.910715	0.600345	unigene016792;unigene047031;unigene078402;unigene101249;unigene018238;unigene028444;unigene016979	7	K01897+ K01897+ K01897+ K01897+ K03921+ K03921+ K18660	mws0119;pmb2640	2	C14H28O2+ C12H24O2
Arginine biosynthesis	ko00220	0.861598	0.737401	unigene087942;unigene062925;unigene028757	3	K00262+ K01915+ K14272	pme0014;mws0219	2	C5H9NO4+ C4H7NO4
Monobactam biosynthesis	ko00261	0.377789	0.600345	unigene025973;unigene025974	2	K13811+ K13811	mws0230;mws0219	2	C4H9NO3+ C4H7NO4
Valine, leucine and isoleucine biosynthesis	ko00290	0.920161	0.737401	unigene094464	1	K00826	mws0230;mws0425	2	C4H9NO3+ C5H6O4
Cyanoamino acid metabolism	ko00460	0.0387826	0.832487	unigene083286;unigene004845;unigene004847;unigene009803;unigene078188;unigene093033;unigene007616;unigene017246;unigene048442;unigene084115;unigene014422;unigene046243	12	K00600+ K01188+ K01188+ K01188+ K01188+ K01188+ K01455+ K05349+ K05350+ K08248+ K13051+ K13051	mws0219;mws0001	2	C4H7NO4+ C4H8N2O3
Glutathione metabolism	ko00480	0.60576	0.600345	unigene007108;unigene026741;unigene101235;unigene006918;unigene006919;unigene008239;unigene021934;unigene031539;unigene046158;unigene046350;unigene065934;unigene068883;unigene071501;unigene081477;unigene099495;unigene106664;unigene106665;unigene076990;unigene105839;unigene006352	20	K00036+ K00434+ K00434+ K00799+ K00799+ K00799+ K00799+ K00799+ K00799+ K00799+ K00799+ K00799+ K00799+ K00799+ K00799+ K00799+ K00799+ K01255+ K10808+ K21888	pme1086;pme0014	2	C10H17N3O6S+ C5H9NO4
Inositol phosphate metabolism	ko00562	0.248233	0.415848	unigene054651;unigene001226;unigene053112;unigene053039;unigene032368;unigene051305;unigene103570;unigene101385;unigene069380;unigene084699	10	K00469+ K00913+ K00913+ K01092+ K01114+ K01858+ K05857+ K10047+ K10572+ K19517	mws0866;pme3705	2	C6H13O9P+ C6H10O7
Carbon fixation in photosynthetic organisms	ko00710	0.573311	0.195911	unigene078821;unigene016228;unigene026095;unigene018812;unigene006832;unigene076114;unigene079901;unigene068346;unigene016877;unigene023347;unigene048717;unigene065931;unigene053192;unigene061477;unigene062138;unigene062139;unigene080719;unigene028757	18	K00026+ K00029+ K00051+ K00134+ K00615+ K00615+ K01100+ K01602+ K01623+ K01623+ K01623+ K01783+ K01807+ K03841+ K05298+ K05298+ K05298+ K14272	mws1167;mws0219	2	C4H4O5+ C4H7NO4
Pantothenate and CoA biosynthesis	ko00770	0.971834	0.737401	unigene012949;unigene094464;unigene014132	3	K00128+ K00826+ K17839	mws0219;mws1337	2	C4H7NO4+ C9H17NO5
Porphyrin and chlorophyll metabolism	ko00860	1.52856e-08	0.195911	unigene019823;unigene062460;unigene075685;unigene076068;unigene086430;unigene105016;unigene092088;unigene009899;unigene089299;unigene099389;unigene056662;unigene049457;unigene008678;unigene060699;unigene108238;unigene032123;unigene053107;unigene037470;unigene041033	19	K00218+ K00228+ K01772+ K03404+ K03428+ K03794+ K04035+ K08099+ K08099+ K08101+ K10960+ K13071+ K13545+ K13600+ K13606+ K19073+ K21480+ K22013+ K22013	mws0230;pme0014	2	C4H9NO3+ C5H9NO4
Sulfur metabolism	ko00920	0.307822	0.415848	unigene045527;unigene048748;unigene107925;unigene025973;unigene025974	5	K00640+ K00640+ K00860+ K13811+ K13811	mws1050;mws0671	2	C5H9NO4+ C4H9NO3
Biosynthesis of unsaturated fatty acids	ko01040	0.177414	0.895573	unigene048449;unigene048450;unigene064794;unigene050723;unigene018238;unigene028444;unigene093703;unigene033431;unigene039723;unigene014548	10	K00507+ K00507+ K00507+ K01068+ K03921+ K03921+ K10256+ K10258+ K10258+ K10703	mws0369;pmn001606	2	C20H32O2+ C20H38O2
Cutin, suberine and wax biosynthesis	ko00073	6.6127e-05	0.69194	unigene020717;unigene024605;unigene055657;unigene076755;unigene028935;unigene036020;unigene055836;unigene092257;unigene106721;unigene002336;unigene005784;unigene011515;unigene031240;unigene073793;unigene073794;unigene104924;unigene003315;unigene082725	18	K13356+ K13356+ K13356+ K13356+ K15398+ K15400+ K15400+ K15400+ K15400+ K15402+ K15402+ K15402+ K15402+ K15402+ K15402+ K15404+ K17991+ K17991	pmn001686	1	C16H32O4
Tyrosine metabolism	ko00350	0.000517713	0.984833	unigene006890;unigene039836;unigene004558;unigene004559;unigene004560;unigene004561;unigene004562;unigene004563;unigene004564;unigene004565;unigene013271;unigene069066;unigene090340;unigene023771;unigene024628;unigene006892;unigene026070;unigene037675;unigene082797;unigene103137	20	K00001+ K00451+ K00545+ K00545+ K00545+ K00545+ K00545+ K00545+ K00545+ K00545+ K00545+ K00545+ K00545+ K00815+ K00815+ K18857+ K18857+ K18857+ K18857+ K18857	pme3827	1	C9H11NO4
Phenylalanine metabolism	ko00360	0.693107	0.972081	unigene023771;unigene024628;unigene080325	3	K00815+ K00815+ K10775	mws0491	1	C8H11N
Taurine and hypotaurine metabolism	ko00430	0.14396	0.443925	unigene046140;unigene065194;unigene065195;unigene065196;unigene084686;unigene084688;unigene090255	7	K01580+ K01580+ K01580+ K01580+ K01580+ K01580+ K01580	pme0014	1	C5H9NO4
Glycerolipid metabolism	ko00561	0.709989	0.69194	unigene012949;unigene028467;unigene074042;unigene011265;unigene011266;unigene025941;unigene022963;unigene078273;unigene089804;unigene017535;unigene010161;unigene107466;unigene105245	13	K00128+ K00864+ K00901+ K01054+ K01054+ K01054+ K07407+ K07407+ K07407+ K13513+ K13523+ K14452+ K21362	mws1090	1	C6H13O9P
Ether lipid metabolism	ko00565	0.510842	0.443925	unigene010550;unigene010551;unigene032368;unigene057476;unigene096889	5	K01047+ K01047+ K01114+ K01115+ K16860	mws0120	1	C8H20NO6P
Linoleic acid metabolism	ko00591	0.158259	0.69194	unigene025412;unigene010550;unigene010551;unigene057240;unigene001798;unigene097753	6	K00454+ K01047+ K01047+ K07418+ K15718+ K15718	mws0369	1	C20H32O2
Sphingolipid metabolism	ko00600	0.0854235	0.443925	unigene017564;unigene047256;unigene061429;unigene068152;unigene089037;unigene101710;unigene022963;unigene078273;unigene089804;unigene074463	10	K04708+ K04708+ K04708+ K04708+ K04708+ K04708+ K07407+ K07407+ K07407+ K12382	mws1349	1	C18H39NO2
Pyruvate metabolism	ko00620	0.999923	0.69194	unigene078821;unigene016228;unigene026095;unigene012949;unigene046431;unigene046905;unigene108012;unigene084324	8	K00026+ K00029+ K00051+ K00128+ K00873+ K00873+ K00873+ K01638	mws1167	1	C4H4O5
One carbon pool by folate	ko00670	0.539607	0.443925	unigene083286;unigene107632;unigene029223	3	K00600+ K00602+ K13998	pmb1912	1	C20H23N7O7
Riboflavin metabolism	ko00740	0.849681	0.69194	unigene069178	1	K11752	mws0232	1	C17H20N4O6
Nitrogen metabolism	ko00910	0.382047	0.69194	unigene087942;unigene095941;unigene007616;unigene023115;unigene062925;unigene041121	6	K00262+ K00264+ K01455+ K01673+ K01915+ K02575	pme0014	1	C5H9NO4
Stilbenoid, diarylheptanoid and gingerol biosynthesis	ko00945	0.0974167	0.69194	unigene011905;unigene107513;unigene071253;unigene071254	4	K00588+ K00588+ K13065+ K13065	mws2103	1	C14H12O4
Isoquinoline alkaloid biosynthesis	ko00950	0.517376	0.906532	unigene023771;unigene024628	2	K00815+ K00815	pme3827	1	C9H11NO4
Betalain biosynthesis	ko00965	1.09089e-05	0.69194	unigene004558;unigene004559;unigene004560;unigene004561;unigene004562;unigene004563;unigene004564;unigene004565;unigene013271;unigene069066;unigene090340	11	K00545+ K00545+ K00545+ K00545+ K00545+ K00545+ K00545+ K00545+ K00545+ K00545+ K00545	pme3827	1	C9H11NO4
Glucosinolate biosynthesis	ko00966	0.521146	0.972081	unigene094464	1	K00826	mws0282	1	C11H12N2O2
Sulfur relay system	ko04122	0.568986	0.443925	unigene050356	1	K03635	mws1050	1	C5H9NO4

## Sheet: SP_vs_SZ
Supplementary Table 11-5 Correlation analysis of the DEGs and DAMs identified between SP and SZ
#Kegg_pathway	ko_id	P-value_gene	P-value_meta	gene ID	gene Count	gene Annotation	meta ID	meta Count	meta Annotation
Metabolic pathways	ko01100	1.33088e-23	0.931477	unigene006890;unigene028922;unigene088936;unigene096232;unigene023450;unigene029554;unigene066318;unigene062172;unigene083341;unigene037858;unigene049007;unigene079598;unigene066848;unigene008616;unigene078821;unigene097535;unigene039135;unigene007108;unigene055505;unigene026095;unigene042926;unigene023603;unigene091841;unigene015708;unigene030214;unigene033037;unigene057914;unigene059678;unigene…	827	K00001+ K00001+ K00001+ K00001+ K00002+ K00002+ K00002+ K00008+ K00008+ K00012+ K00012+ K00012+ K00016+ K00021+ K00026+ K00026+ K00033+ K00036+ K00036+ K00051+ K00058+ K00059+ K00059+ K00083+ K00083+ K00083+ K00083+ K00083+ K00083+ K00083+ K00083+ K00083+ K00083+ K00083+ K00099+ K00102+ K00122+ K00122+ K00128+ K00128+ K00128+ K00130+ K00131+ K00134+ K00140+ K00161+ K00162+ K00164+ K00207+ K00218+…	mws0866;mws0675;pmb0530;pme0122;pme0181;pme1086;mws1167;pme0120;mws4170;mws0258;pme3609;pme0040;mws0264;mws2367;mws0091;mws0154;mws0093;pmb0501;mws0064;mws1024;mws0133;pme0274;pme2253;mws0009;pme0376;mws1349;pme0193;pme3827;pme0264;mws0890;pme2954;mws1346;mws0344;mws0677;mws0014;pme1373;mws1333;mws0191;pmb2640;pme0088;Lmgn001670;mws1090;pme2122;mws0254;mws0183;mws0263;pme0026;mws0227;mws0180;mws0…	87	C6H13O9P+ C11H15N2O8P+ C21H27N7O14P2+ C8H16N2O3+ C7H11N3O2+ C10H17N3O6S+ C4H4O5+ C5H11NO2+ C6H12O6+ C6H13NO2+ C15H11O6++ C5H5N5+ C12H22O11+ C14H20O7+ C21H20O12+ C7H10O5+ C10H12O3+ C5H14N4+ C15H12O6+ C9H8O2+ C6H6N2O+ C6H13NO2+ C6H10O6+ C10H10O3+ C15H12O5+ C18H39NO2+ C5H10N2O3+ C9H11NO4+ C10H14N2O5+ C3H7NO3+ C15H10O7+ C6H11NO4+ C5H10O6+ C12H14N2O2+ C10H10O4+ C9H14N3O7P+ C12H22O11+ C5H11NO2+ C12H24O…
Biosynthesis of secondary metabolites	ko01110	0	0.0753341	unigene006890;unigene028922;unigene088936;unigene096232;unigene023450;unigene029554;unigene066318;unigene053954;unigene066848;unigene008616;unigene078821;unigene097535;unigene039135;unigene007108;unigene055505;unigene042926;unigene023603;unigene091841;unigene015708;unigene030214;unigene033037;unigene057914;unigene059678;unigene085574;unigene085576;unigene099763;unigene101826;unigene102359;unigene…	497	K00001+ K00001+ K00001+ K00001+ K00002+ K00002+ K00002+ K00006+ K00016+ K00021+ K00026+ K00026+ K00033+ K00036+ K00036+ K00058+ K00059+ K00059+ K00083+ K00083+ K00083+ K00083+ K00083+ K00083+ K00083+ K00083+ K00083+ K00083+ K00083+ K00099+ K00128+ K00128+ K00128+ K00134+ K00161+ K00162+ K00164+ K00218+ K00227+ K00228+ K00228+ K00232+ K00232+ K00232+ K00234+ K00235+ K00264+ K00276+ K00276+ K00276+…	mws0042;mws1346;mws0256;pme2954;mws1422;mws0744;mws0054;pme0008;mws0044;mws0014;mws1068;mws0254;pme1201;pme2122;mws0178;mws1337;mws0183;Lmgn001670;pme0088;mws1090;pmb1096;mws0282;mws0227;pme0026;mws2209;pme3285;mws4170;pme3609;mws0032;mws0639;mws0258;mws0260;pmf0284;mws1167;mws0192;pme2773;mws0049;pme0460;mws0154;mws0091;mws0749;mws0097;mws0264;mws1077;mws0009;mws0219;pme3392;pme2960;pme0376;mws0…	55	C15H14O7+ C6H11NO4+ C5H11NO2+ C15H10O7+ C15H14O5+ C15H12O8+ C15H14O6+ C6H13N3O3+ C15H12O7+ C10H10O4+ C15H10O6+ C6H9N3O2+ C15H14O5+ C5H9N3+ C16H18O9+ C9H17NO5+ C7H6O4+ C7H6O3+ C15H10O6+ C6H13O9P+ C8H7N+ C11H12N2O2+ C6H13NO2+ C6H14N2O2+ C21H20O11+ C15H14O5+ C6H12O6+ C15H11O6++ C15H10O8+ C7H6O4+ C6H13NO2+ C6H14N4O2+ C10H10O3+ C4H4O5+ C4H6O4+ C7H14N2O4S+ C15H14O7+ C15H14O6+ C7H10O5+ C21H20O12+ C7H6O3…
Flavonoid biosynthesis	ko00941	0.000593189	0.00515912	unigene022811;unigene085205;unigene013806;unigene108294;unigene009782;unigene079201;unigene091115;unigene027852;unigene022030;unigene022031;unigene022032;unigene032896;unigene032897;unigene053059;unigene062396;unigene098747;unigene098748;unigene051616;unigene070861;unigene090748;unigene104145;unigene068232;unigene007634;unigene053176;unigene055480;unigene071254;unigene063981;unigene015274;unigene…	30	K00475+ K00475+ K00487+ K00588+ K00660+ K00660+ K00660+ K05278+ K05280+ K05280+ K05280+ K05280+ K05280+ K05280+ K05280+ K05280+ K05280+ K08695+ K08695+ K08695+ K08695+ K09754+ K13065+ K13065+ K13065+ K13065+ K13081+ K13082+ K13082+ K13082	pme0376;mws0178;pme2960;pme1201;mws1068;mws0064;pme0088;mws1175;mws0914;mws0032;pme3609;mws0042;pme3285;mws1422;pme2954;pme3475;pme0460;mws0054;mws0744;mws1173;mws0049;mws0044;mws0789	23	C15H12O5+ C16H18O9+ C15H12O5+ C15H14O5+ C15H10O6+ C15H12O6+ C15H10O6+ C16H14O4+ C15H12O5+ C15H10O8+ C15H11O6++ C15H14O7+ C15H14O5+ C15H14O5+ C15H10O7+ C15H12O5+ C15H14O6+ C15H14O6+ C15H12O8+ C15H12O5+ C15H14O7+ C15H12O7+ C15H12O4
ABC transporters	ko02010	0.0605796	0.841688	unigene001167;unigene014458;unigene036784;unigene037982;unigene039363;unigene047761;unigene062047;unigene067246;unigene068896;unigene069726;unigene071424;unigene074481;unigene090649;unigene094676;unigene096708;unigene105721;unigene100153;unigene014431;unigene050490;unigene070036;unigene083317;unigene101690	22	K05657+ K05658+ K05658+ K05658+ K05658+ K05658+ K05658+ K05658+ K05658+ K05658+ K05658+ K05658+ K05658+ K05658+ K05658+ K05658+ K05663+ K05666+ K05666+ K05666+ K05666+ K05666	pme1194;mws0256;mws0260;pme2266;pme1086;mws0254;mws4170;pme1184;mws0219;mws0258;pme0282;pme0519;pme3961;pme0026;pme0193;mws0227;mws0264;mws0191;mws1333	19	C9H13N3O4+ C5H11NO2+ C6H14N4O2+ C10H16N2O3S+ C10H17N3O6S+ C6H9N3O2+ C6H12O6+ C10H13N5O4+ C4H7NO4+ C6H13NO2+ C8H6O4+ C12H22O11+ C10H13N5O3+ C6H14N2O2+ C5H10N2O3+ C6H13NO2+ C12H22O11+ C5H11NO2+ C12H22O11
Biosynthesis of amino acids	ko01230	0.770902	0.33732	unigene042926;unigene088946;unigene095941;unigene055489;unigene019980;unigene083286;unigene006832;unigene082430;unigene071671;unigene071672;unigene073397;unigene018613;unigene002195;unigene016880;unigene045527;unigene048748;unigene075132;unigene002570;unigene006122;unigene023574;unigene095846;unigene056423;unigene030343;unigene094464;unigene025178;unigene089404;unigene025958;unigene046905;unigene…	71	K00058+ K00134+ K00264+ K00286+ K00549+ K00600+ K00615+ K00615+ K00616+ K00616+ K00616+ K00620+ K00640+ K00640+ K00640+ K00640+ K00765+ K00766+ K00789+ K00789+ K00800+ K00811+ K00818+ K00826+ K00831+ K00850+ K00873+ K00873+ K00873+ K00891+ K00927+ K00927+ K00948+ K00948+ K01586+ K01586+ K01609+ K01623+ K01623+ K01623+ K01624+ K01626+ K01626+ K01652+ K01663+ K01693+ K01703+ K01714+ K01735+ K01738+…	pme0008;mws0227;pme0193;pme0026;mws0154;mws0282;mws0001;mws1167;pme2773;mws0260;mws0256;mws1346;mws0258;mws0219;mws0254	15	C6H13N3O3+ C6H13NO2+ C5H10N2O3+ C6H14N2O2+ C7H10O5+ C11H12N2O2+ C4H8N2O3+ C4H4O5+ C7H14N2O4S+ C6H14N4O2+ C5H11NO2+ C6H11NO4+ C6H13NO2+ C4H7NO4+ C6H9N3O2
Flavone and flavonol biosynthesis	ko00944	0.00138444	0.263568	unigene022030;unigene022031;unigene022032;unigene032896;unigene032897;unigene053059;unigene062396;unigene098747;unigene098748	9	K05280+ K05280+ K05280+ K05280+ K05280+ K05280+ K05280+ K05280+ K05280	mws0032;mws0045;mws0913;mws1068;pme3227;pme2954;pme0088;mws0091;mws0917;Lmyn001269;mws2209;mws1002;mws1003	13	C15H10O8+ C21H20O11+ C21H20O11+ C15H10O6+ C27H30O14+ C15H10O7+ C15H10O6+ C21H20O12+ C17H14O7+ C27H30O16+ C21H20O11+ C17H14O8+ C16H12O8
Aminoacyl-tRNA biosynthesis	ko00970	2.60143e-05	0.288184	unigene104046;unigene052376;unigene015033;unigene062965;unigene070843;unigene103673;unigene001556;unigene020232;unigene026987;unigene070631;unigene058116;unigene058750;unigene051960;unigene006774;unigene090613;unigene001670;unigene102875;unigene072406;unigene108449;unigene057135;unigene068543;unigene035459;unigene072869;unigene090798;unigene044158;unigene053502;unigene102890;unigene097341	28	K00604+ K01866+ K01867+ K01867+ K01868+ K01869+ K01870+ K01870+ K01870+ K01870+ K01872+ K01873+ K01874+ K01875+ K01876+ K01880+ K01881+ K01883+ K01885+ K01889+ K01892+ K01893+ K01893+ K02433+ K02434+ K02435+ K04567+ K14164	mws0282;pme0026;pme0193;mws0227;mws0258;mws0254;mws0219;pmb1912;mws0001;mws0256;mws0260	11	C11H12N2O2+ C6H14N2O2+ C5H10N2O3+ C6H13NO2+ C6H13NO2+ C6H9N3O2+ C4H7NO4+ C20H23N7O7+ C4H8N2O3+ C5H11NO2+ C6H14N4O2
Pyrimidine metabolism	ko00240	0.0123486	0.576674	unigene075911;unigene007882;unigene023634;unigene038521;unigene001117;unigene095540;unigene066145;unigene072851;unigene043054;unigene081917;unigene081918;unigene037996;unigene054600;unigene052555;unigene066788;unigene028856;unigene029223;unigene101203;unigene101204;unigene019315;unigene081390	21	K00207+ K00609+ K00761+ K00857+ K00940+ K00940+ K01081+ K01464+ K01489+ K01489+ K01489+ K01520+ K06966+ K09903+ K10807+ K10808+ K13998+ K14641+ K14641+ K16904+ K16904	pme1373;mws0572;mws0255;pme3188;mws0470;pme0193;pme0264;pme1194;pmb2922	9	C9H14N3O7P+ C5H7N3O+ C4H5N3O+ C9H13N2O9P+ C4H6O4+ C5H10N2O3+ C10H14N2O5+ C9H13N3O4+ C15H24N2O17P2
Phenylpropanoid biosynthesis	ko00940	0.00141566	0.844769	unigene015708;unigene030214;unigene033037;unigene057914;unigene059678;unigene085574;unigene085576;unigene099763;unigene101826;unigene102359;unigene106070;unigene001740;unigene004901;unigene009500;unigene010599;unigene010601;unigene015906;unigene020565;unigene024162;unigene025271;unigene051547;unigene060697;unigene069172;unigene079680;unigene079681;unigene079682;unigene085388;unigene092794;unigene…	65	K00083+ K00083+ K00083+ K00083+ K00083+ K00083+ K00083+ K00083+ K00083+ K00083+ K00083+ K00430+ K00430+ K00430+ K00430+ K00430+ K00430+ K00430+ K00430+ K00430+ K00430+ K00430+ K00430+ K00430+ K00430+ K00430+ K00430+ K00430+ K00430+ K00430+ K00430+ K00487+ K00588+ K01188+ K01188+ K01188+ K01188+ K01188+ K01904+ K01904+ K01904+ K01904+ K01904+ K05349+ K05349+ K05349+ K05349+ K05349+ K05349+ K05350+…	mws0178;mws0009;mws1077;mws1024;mws0011;mws0014;mws0898;mws0093	8	C16H18O9+ C10H10O3+ C16H18O9+ C9H8O2+ C17H24O9+ C10H10O4+ C10H12O2+ C10H12O3
2-Oxocarboxylic acid metabolism	ko01210	0.999283	0.541664	unigene018613;unigene056423;unigene030343;unigene094464;unigene062228;unigene072864;unigene028757;unigene105813	8	K00620+ K00811+ K00818+ K00826+ K01652+ K01703+ K14272+ K14455	mws1167;mws0227;pme0026;mws0256;mws1346;mws0258;mws0219;mws0282	8	C4H4O5+ C6H13NO2+ C6H14N2O2+ C5H11NO2+ C6H11NO4+ C6H13NO2+ C4H7NO4+ C11H12N2O2
Starch and sucrose metabolism	ko00500	0.0662011	0.0228609	unigene018251;unigene019783;unigene082522;unigene029279;unigene060796;unigene072162;unigene084075;unigene092666;unigene041855;unigene062578;unigene081251;unigene082310;unigene106791;unigene070332;unigene078587;unigene005413;unigene027893;unigene075144;unigene000620;unigene037369;unigene077208;unigene059718;unigene019520;unigene065525;unigene078166;unigene001384;unigene031047;unigene061979;unigene…	47	K00688+ K00688+ K00688+ K00695+ K00695+ K00695+ K00695+ K00695+ K00696+ K00696+ K00696+ K00700+ K00703+ K00705+ K00847+ K00975+ K00975+ K00975+ K01087+ K01176+ K01176+ K01177+ K01179+ K01179+ K01179+ K01188+ K01188+ K01188+ K01188+ K01188+ K01193+ K01193+ K01193+ K01214+ K01810+ K05349+ K05349+ K05349+ K05349+ K05349+ K05349+ K05350+ K07024+ K18447+ K19891+ K19891+ K19891	mws0264;mws1090;mws0866;pmb2922;pme0519;mws2523;mws4170	7	C12H22O11+ C6H13O9P+ C6H13O9P+ C15H24N2O17P2+ C12H22O11+ C12H23O14P+ C6H12O6
Nicotinate and nicotinamide metabolism	ko00760	0.13718	0.205817	unigene054397;unigene094334;unigene066145;unigene015277;unigene066283;unigene077038;unigene046582	7	K00278+ K00858+ K01081+ K03426+ K03517+ K11414+ K18550	mws0192;pme3011;pmb0530;mws0675;pme2268;mws0133;mws0219	7	C4H6O4+ C4H9NO2+ C21H27N7O14P2+ C11H15N2O8P+ C7H7NO2+ C6H6N2O+ C4H7NO4
Alanine, aspartate and glutamate metabolism	ko00250	0.645583	0.28818	unigene095941;unigene054397;unigene007882;unigene091977;unigene056423;unigene107410;unigene080530;unigene046369;unigene046370;unigene046139;unigene046140;unigene046755;unigene065194;unigene084685;unigene084686;unigene084688;unigene090255;unigene046242;unigene046243;unigene028757;unigene105813;unigene069531	22	K00264+ K00278+ K00609+ K00764+ K00811+ K00820+ K00827+ K00830+ K00830+ K01580+ K01580+ K01580+ K01580+ K01580+ K01580+ K01580+ K01580+ K13051+ K13051+ K14272+ K14455+ K17761	pme0193;pme3011;mws0219;mws0001;mws1167;mws0192	6	C5H10N2O3+ C4H9NO2+ C4H7NO4+ C4H8N2O3+ C4H4O5+ C4H6O4
Glycine, serine and threonine metabolism	ko00260	0.00961329	0.452906	unigene042926;unigene035107;unigene011615;unigene041257;unigene074158;unigene023466;unigene009621;unigene049778;unigene083286;unigene049892;unigene080530;unigene046369;unigene046370;unigene025178;unigene008248;unigene008250;unigene008251;unigene103628;unigene033378;unigene028757;unigene002352;unigene064313;unigene073064	23	K00058+ K00130+ K00276+ K00276+ K00276+ K00281+ K00382+ K00382+ K00600+ K00605+ K00827+ K00830+ K00830+ K00831+ K01754+ K01754+ K01754+ K01834+ K02437+ K14272+ K15893+ K15918+ K15919	pme2773;pme3033;mws0219;mws0890;mws0191;mws0282	6	C7H14N2O4S+ C4H9NO2+ C4H7NO4+ C3H7NO3+ C5H11NO2+ C11H12N2O2
Arginine and proline metabolism	ko00330	0.764149	0.733142	unigene014198;unigene019228;unigene029515;unigene055489;unigene031310;unigene082073;unigene018332;unigene044935;unigene056423;unigene106646;unigene044432;unigene070476;unigene057518;unigene107225;unigene050927;unigene108151;unigene105813;unigene014132;unigene090628	19	K00128+ K00128+ K00128+ K00286+ K00318+ K00318+ K00797+ K00797+ K00811+ K01259+ K01426+ K01611+ K12259+ K12259+ K13366+ K13427+ K14455+ K17839+ K17839	pme2693;pme0120;pme0295;mws0260;pme3011;pmb0501	6	C6H14N2O+ C5H11NO2+ C6H11NO3+ C6H14N4O2+ C4H9NO2+ C5H14N4
Galactose metabolism	ko00052	0.927543	0.568623	unigene089404;unigene003405;unigene061639;unigene083460;unigene087623;unigene087624;unigene083324;unigene029046;unigene029048;unigene029049;unigene006126;unigene078273;unigene089805;unigene014348;unigene027837	15	K00850+ K01193+ K01193+ K01193+ K01785+ K01785+ K06611+ K06617+ K06617+ K06617+ K07407+ K07407+ K07407+ K18819+ K18819	mws1090;pme0519;pmb2922;mws1333;mws4170	5	C6H13O9P+ C12H22O11+ C15H24N2O17P2+ C12H22O11+ C6H12O6
Purine metabolism	ko00230	0.367232	0.981719	unigene076140;unigene091977;unigene107925;unigene025958;unigene046905;unigene108012;unigene044197;unigene058127;unigene080990;unigene001117;unigene095540;unigene091929;unigene081156;unigene081157;unigene066145;unigene029560;unigene065927;unigene037251;unigene101654;unigene054600;unigene066788;unigene028856;unigene025971;unigene025972;unigene025973;unigene025974;unigene101203;unigene101204;unigene…	30	K00759+ K00764+ K00860+ K00873+ K00873+ K00873+ K00939+ K00939+ K00939+ K00940+ K00940+ K00942+ K00948+ K00948+ K01081+ K01427+ K01488+ K01517+ K02083+ K06966+ K10807+ K10808+ K13811+ K13811+ K13811+ K13811+ K14641+ K14641+ K18447+ K18550	pme0193;pme3961;pme1184;pme0040;pme3184	5	C5H10N2O3+ C10H13N5O3+ C10H13N5O4+ C5H5N5+ C10H14N5O6P
Lysine degradation	ko00310	0.939367	0.0684441	unigene014198;unigene019228;unigene029515;unigene009621;unigene049778;unigene020724;unigene067534;unigene015647;unigene083551	9	K00128+ K00128+ K00128+ K00382+ K00382+ K11420+ K11420+ K11423+ K11430	pme0122;mws1346;mws0192;pme0120;pme0026	5	C8H16N2O3+ C6H11NO4+ C4H6O4+ C5H11NO2+ C6H14N2O2
Pentose and glucuronate interconversions	ko00040	0.0101342	0.812861	unigene023450;unigene029554;unigene066318;unigene062172;unigene083341;unigene037858;unigene049007;unigene079598;unigene015853;unigene021756;unigene027476;unigene035772;unigene045271;unigene048995;unigene050283;unigene050284;unigene057236;unigene103156;unigene105823;unigene000015;unigene000018;unigene011596;unigene018437;unigene024349;unigene024607;unigene047434;unigene047435;unigene064903;unigene…	37	K00002+ K00002+ K00002+ K00008+ K00008+ K00012+ K00012+ K00012+ K01051+ K01051+ K01051+ K01051+ K01051+ K01051+ K01051+ K01051+ K01051+ K01051+ K01051+ K01728+ K01728+ K01728+ K01728+ K01728+ K01728+ K01728+ K01728+ K01728+ K01728+ K01728+ K01728+ K01728+ K01728+ K01728+ K01728+ K01783+ K01805	pmb2922;mws0344;mws1090;mws0437	4	C15H24N2O17P2+ C5H10O6+ C6H13O9P+ C5H12O5
Arginine biosynthesis	ko00220	0.787958	0.315292	unigene018613;unigene056423;unigene030343;unigene029560;unigene108151;unigene028757;unigene105813	7	K00620+ K00811+ K00818+ K01427+ K13427+ K14272+ K14455	pme0193;mws0219;pme0008;mws0260	4	C5H10N2O3+ C4H7NO4+ C6H13N3O3+ C6H14N4O2
Valine, leucine and isoleucine degradation	ko00280	0.976887	0.117814	unigene014198;unigene019228;unigene029515;unigene058635;unigene095641;unigene009621;unigene049778;unigene094464;unigene080530;unigene055904;unigene038402	11	K00128+ K00128+ K00128+ K00140+ K00253+ K00382+ K00382+ K00826+ K00827+ K05607+ K09699	mws0256;mws0470;mws0227;mws0258	4	C5H11NO2+ C4H6O4+ C6H13NO2+ C6H13NO2
Histidine metabolism	ko00340	0.823429	0.315292	unigene014198;unigene019228;unigene029515;unigene075132;unigene100191;unigene044174;unigene103564	7	K00128+ K00128+ K00128+ K00765+ K01663+ K01693+ K11755	pme0181;mws0254;pme2122;mws0219	4	C7H11N3O2+ C6H9N3O2+ C5H9N3+ C4H7NO4
Tyrosine metabolism	ko00350	1.45807e-05	0.690742	unigene006890;unigene028922;unigene088936;unigene096232;unigene011615;unigene041257;unigene074158;unigene039836;unigene044067;unigene004558;unigene004559;unigene004560;unigene004561;unigene004562;unigene004563;unigene004564;unigene004565;unigene013271;unigene085506;unigene090340;unigene056423;unigene024628;unigene039535;unigene062983;unigene105813;unigene006891;unigene026070;unigene037673;unigene…	34	K00001+ K00001+ K00001+ K00001+ K00276+ K00276+ K00276+ K00451+ K00457+ K00545+ K00545+ K00545+ K00545+ K00545+ K00545+ K00545+ K00545+ K00545+ K00545+ K00545+ K00811+ K00815+ K01555+ K01593+ K14455+ K18857+ K18857+ K18857+ K18857+ K18857+ K18857+ K18857+ K18857+ K18857	mws0192;mws0180;mws2367;pme3827	4	C4H6O4+ C7H6O4+ C14H20O7+ C9H11NO4
Phenylalanine, tyrosine and tryptophan biosynthesis	ko00400	0.00496132	0.690742	unigene002570;unigene095846;unigene056423;unigene024628;unigene024478;unigene003377;unigene098781;unigene098782;unigene009780;unigene031805;unigene081200;unigene060553;unigene084651;unigene084653;unigene105813;unigene018054;unigene037854;unigene072791	18	K00766+ K00800+ K00811+ K00815+ K00891+ K01609+ K01626+ K01626+ K01735+ K01817+ K01850+ K05359+ K13832+ K13832+ K14455+ K15227+ K15227+ K15227	mws0183;mws0154;mws0282;pmb1096	4	C7H6O4+ C7H10O5+ C11H12N2O2+ C8H7N
beta-Alanine metabolism	ko00410	0.207388	0.520801	unigene014198;unigene019228;unigene029515;unigene058635;unigene075911;unigene046619;unigene051688;unigene075129;unigene011615;unigene041257;unigene074158;unigene072851;unigene046139;unigene046140;unigene046755;unigene065194;unigene084685;unigene084686;unigene084688;unigene090255;unigene057518;unigene107225;unigene050927;unigene014132;unigene090628	25	K00128+ K00128+ K00128+ K00140+ K00207+ K00232+ K00232+ K00232+ K00276+ K00276+ K00276+ K01464+ K01580+ K01580+ K01580+ K01580+ K01580+ K01580+ K01580+ K01580+ K12259+ K12259+ K13366+ K17839+ K17839	mws1337;mws0219;mws0254;pme3011	4	C9H17NO5+ C4H7NO4+ C6H9N3O2+ C4H9NO2
Cyanoamino acid metabolism	ko00460	0.0048329	0.520801	unigene083286;unigene001384;unigene031047;unigene061979;unigene078188;unigene081570;unigene007616;unigene007617;unigene017244;unigene017245;unigene017246;unigene021068;unigene037887;unigene053203;unigene048442;unigene046777;unigene006464;unigene005160;unigene046242;unigene046243;unigene042602;unigene057235	22	K00600+ K01188+ K01188+ K01188+ K01188+ K01188+ K01455+ K01455+ K05349+ K05349+ K05349+ K05349+ K05349+ K05349+ K05350+ K08248+ K13034+ K13035+ K13051+ K13051+ K18592+ K18592	mws0258;mws0001;mws0256;mws0219	4	C6H13NO2+ C4H8N2O3+ C5H11NO2+ C4H7NO4
Glucosinolate biosynthesis	ko00966	0.379212	0.520801	unigene094464;unigene072864	2	K00826+ K01703	mws0256;mws0282;mws0227;mws0258	4	C5H11NO2+ C11H12N2O2+ C6H13NO2+ C6H13NO2
Biosynthesis of various secondary metabolites - part 2	ko00998	0.121733	0.690742	unigene034625;unigene034626;unigene083304	3	K21568+ K21568+ K21568	mws0866;mws0093;mws0260;mws0097	4	C6H13O9P+ C10H12O3+ C6H14N4O2+ C20H22O6
Carbon metabolism	ko01200	0.999666	0.812861	unigene078821;unigene097535;unigene039135;unigene007108;unigene055505;unigene026095;unigene042926;unigene063278;unigene066249;unigene082668;unigene088946;unigene058635;unigene042553;unigene015153;unigene071286;unigene046619;unigene051688;unigene075129;unigene051511;unigene012008;unigene023466;unigene009621;unigene049778;unigene083286;unigene049892;unigene006832;unigene082430;unigene071671;unigene…	97	K00026+ K00026+ K00033+ K00036+ K00036+ K00051+ K00058+ K00122+ K00122+ K00131+ K00134+ K00140+ K00161+ K00162+ K00164+ K00232+ K00232+ K00232+ K00234+ K00235+ K00281+ K00382+ K00382+ K00600+ K00605+ K00615+ K00615+ K00616+ K00616+ K00616+ K00627+ K00640+ K00640+ K00640+ K00640+ K00830+ K00830+ K00831+ K00850+ K00863+ K00873+ K00873+ K00873+ K00927+ K00927+ K00948+ K00948+ K01100+ K01455+ K01455+…	mws0219;mws1167;mws0192;pmb1912	4	C4H7NO4+ C4H4O5+ C4H6O4+ C20H23N7O7
Glycolysis / Gluconeogenesis	ko00010	0.972178	0.454971	unigene006890;unigene028922;unigene088936;unigene096232;unigene023450;unigene029554;unigene066318;unigene066848;unigene014198;unigene019228;unigene029515;unigene082668;unigene088946;unigene042553;unigene015153;unigene009621;unigene049778;unigene046141;unigene089404;unigene025958;unigene046905;unigene108012;unigene002330;unigene028405;unigene088303;unigene065430;unigene067412;unigene068325;unigene…	52	K00001+ K00001+ K00001+ K00001+ K00002+ K00002+ K00002+ K00016+ K00128+ K00128+ K00128+ K00131+ K00134+ K00161+ K00162+ K00382+ K00382+ K00627+ K00850+ K00873+ K00873+ K00873+ K00895+ K00927+ K00927+ K01568+ K01568+ K01568+ K01568+ K01610+ K01623+ K01623+ K01623+ K01624+ K01785+ K01785+ K01792+ K01810+ K01834+ K01895+ K03103+ K03841+ K03841+ K18857+ K18857+ K18857+ K18857+ K18857+ K18857+ K18857+…	mws4170;mws1167;mws1090	3	C6H12O6+ C4H4O5+ C6H13O9P
Cysteine and methionine metabolism	ko00270	0.612484	0.89626	unigene066848;unigene078821;unigene097535;unigene042926;unigene052391;unigene019980;unigene002195;unigene016880;unigene045527;unigene048748;unigene006122;unigene023574;unigene018332;unigene044935;unigene056423;unigene024628;unigene094464;unigene080530;unigene025178;unigene073493;unigene016777;unigene026655;unigene070476;unigene037107;unigene084222;unigene025128;unigene059129;unigene006464;unigene…	31	K00016+ K00026+ K00026+ K00058+ K00547+ K00549+ K00640+ K00640+ K00640+ K00640+ K00789+ K00789+ K00797+ K00797+ K00811+ K00815+ K00826+ K00827+ K00831+ K01244+ K01251+ K01251+ K01611+ K01738+ K01739+ K01761+ K05933+ K13034+ K14455+ K16054+ K21456	mws0219;pme2773;pme1086	3	C4H7NO4+ C7H14N2O4S+ C10H17N3O6S
Valine, leucine and isoleucine biosynthesis	ko00290	0.271863	0.664491	unigene094464;unigene062228;unigene072864;unigene008248;unigene008250;unigene008251	6	K00826+ K01652+ K01703+ K01754+ K01754+ K01754	mws0258;mws0256;mws0227	3	C6H13NO2+ C5H11NO2+ C6H13NO2
Lysine biosynthesis	ko00300	0.0944497	0.454971	unigene014572;unigene014573;unigene024333;unigene105667	4	K01586+ K01586+ K01714+ K10206	pme0026;mws0219;mws1346	3	C6H14N2O2+ C4H7NO4+ C6H11NO4
Tryptophan metabolism	ko00380	0.874315	0.664491	unigene014198;unigene019228;unigene029515;unigene009621;unigene049778;unigene053569;unigene062361;unigene044432;unigene062983;unigene005782;unigene016835;unigene016836;unigene091258;unigene093409;unigene024442;unigene060690	16	K00128+ K00128+ K00128+ K00382+ K00382+ K00486+ K00486+ K01426+ K01593+ K03781+ K03781+ K03781+ K03781+ K03781+ K11816+ K11816	mws0282;mws0677;pmb1096	3	C11H12N2O2+ C12H14N2O2+ C8H7N
Amino sugar and nucleotide sugar metabolism	ko00520	0.239586	0.664491	unigene037858;unigene049007;unigene079598;unigene107410;unigene078587;unigene052514;unigene080149;unigene005413;unigene027893;unigene075144;unigene000014;unigene023660;unigene052648;unigene033080;unigene003242;unigene003954;unigene101597;unigene012883;unigene100268;unigene103561;unigene056212;unigene100436;unigene028841;unigene052569;unigene052570;unigene025833;unigene050244;unigene060996;unigene…	38	K00012+ K00012+ K00012+ K00820+ K00847+ K00966+ K00966+ K00975+ K00975+ K00975+ K01183+ K01183+ K01183+ K01711+ K01809+ K01810+ K05305+ K08678+ K08679+ K08679+ K12373+ K12448+ K12449+ K12450+ K12450+ K13379+ K13379+ K13379+ K13648+ K13648+ K13648+ K13648+ K13648+ K13648+ K15920+ K15920+ K15920+ K18677	mws4170;mws1090;pmb2922	3	C6H12O6+ C6H13O9P+ C15H24N2O17P2
Glyoxylate and dicarboxylate metabolism	ko00630	0.8616	0.808181	unigene078821;unigene097535;unigene063278;unigene066249;unigene023466;unigene076783;unigene009621;unigene049778;unigene083286;unigene049892;unigene046369;unigene046370;unigene100366;unigene007616;unigene007617;unigene020373;unigene068346;unigene073103;unigene102451;unigene104082;unigene031099;unigene043392;unigene084324;unigene045717;unigene033378;unigene005782;unigene016835;unigene016836;unigene…	40	K00026+ K00026+ K00122+ K00122+ K00281+ K00284+ K00382+ K00382+ K00600+ K00605+ K00830+ K00830+ K01433+ K01455+ K01455+ K01601+ K01602+ K01602+ K01602+ K01637+ K01638+ K01638+ K01638+ K01895+ K02437+ K03781+ K03781+ K03781+ K03781+ K03781+ K11517+ K11517+ K11517+ K14272+ K15893+ K15918+ K15919+ K18121+ K19269+ K22133	pme0193;mws0192;mws1167	3	C5H10N2O3+ C4H6O4+ C4H4O5
Pantothenate and CoA biosynthesis	ko00770	0.489398	0.664491	unigene014198;unigene019228;unigene029515;unigene075911;unigene049423;unigene094464;unigene044559;unigene072851;unigene039178;unigene062228;unigene072998;unigene014132;unigene090628	13	K00128+ K00128+ K00128+ K00207+ K00606+ K00826+ K00859+ K01464+ K01598+ K01652+ K09680+ K17839+ K17839	mws0219;mws0256;mws1337	3	C4H7NO4+ C5H11NO2+ C9H17NO5
Zeatin biosynthesis	ko00908	0.0852532	0.89626	unigene026123;unigene003532;unigene102388;unigene032985;unigene105482;unigene010132;unigene010166;unigene040939;unigene047043	9	K00279+ K00791+ K00791+ K10717+ K10717+ K13495+ K13495+ K13496+ K13496	pmf0284;pme0040;pmb2922	3	C10H10O3+ C5H5N5+ C15H24N2O17P2
Citrate cycle (TCA cycle)	ko00020	1	0.632387	unigene078821;unigene097535;unigene042553;unigene015153;unigene071286;unigene051511;unigene012008;unigene009621;unigene049778;unigene046141;unigene105807	11	K00026+ K00026+ K00161+ K00162+ K00164+ K00234+ K00235+ K00382+ K00382+ K00627+ K01610	mws1167;mws0192	2	C4H4O5+ C4H6O4
Ascorbate and aldarate metabolism	ko00053	0.131828	0.906677	unigene037858;unigene049007;unigene079598;unigene014198;unigene019228;unigene029515;unigene071747;unigene023467;unigene026741;unigene032203;unigene064333;unigene031921;unigene053659;unigene088264;unigene101386;unigene026774;unigene039759;unigene041470;unigene064319;unigene098247;unigene023457;unigene006352	22	K00012+ K00012+ K00012+ K00128+ K00128+ K00128+ K00423+ K00434+ K00434+ K00434+ K00434+ K08232+ K08232+ K08232+ K10047+ K14190+ K14190+ K14190+ K14190+ K14190+ K17744+ K21888	pme2253;pmb2922	2	C6H10O6+ C15H24N2O17P2
Oxidative phosphorylation	ko00190	0.999985	0.345531	unigene051511;unigene012008;unigene093083;unigene068704;unigene105578;unigene055381;unigene055382;unigene096619;unigene097970;unigene079811;unigene001165;unigene003467;unigene030581;unigene069171;unigene102379;unigene063773;unigene108422;unigene016097;unigene021034;unigene002726;unigene101495;unigene002722;unigene051799;unigene014738;unigene084241;unigene080369;unigene092600;unigene062167	28	K00234+ K00235+ K00412+ K00417+ K01507+ K01535+ K01535+ K01535+ K01535+ K02109+ K02113+ K02113+ K02113+ K02115+ K02126+ K02132+ K02149+ K02258+ K02260+ K03879+ K03879+ K03881+ K03881+ K03938+ K03939+ K03940+ K03942+ K03955	pmb0530;mws0192	2	C21H27N7O14P2+ C4H6O4
Monobactam biosynthesis	ko00261	0.0737052	0.809803	unigene024333;unigene025971;unigene025972;unigene025973;unigene025974	5	K01714+ K13811+ K13811+ K13811+ K13811	mws0219;mws0260	2	C4H7NO4+ C6H14N4O2
Phenylalanine metabolism	ko00360	0.00694684	0.955926	unigene011615;unigene041257;unigene074158;unigene044067;unigene056423;unigene024628;unigene044432;unigene062983;unigene033439;unigene036299;unigene036744;unigene080325;unigene105813	13	K00276+ K00276+ K00276+ K00457+ K00811+ K00815+ K01426+ K01593+ K10775+ K10775+ K10775+ K10775+ K14455	Lmgn001670;mws0192	2	C7H6O3+ C4H6O4
Glutathione metabolism	ko00480	0.0348708	0.809803	unigene039135;unigene007108;unigene055505;unigene066551;unigene019302;unigene106596;unigene023467;unigene026741;unigene032203;unigene064333;unigene018332;unigene044935;unigene006918;unigene006919;unigene006920;unigene008239;unigene008240;unigene016675;unigene021934;unigene026360;unigene031539;unigene031801;unigene037070;unigene046158;unigene046350;unigene060398;unigene061646;unigene063307;unigene…	49	K00033+ K00036+ K00036+ K00383+ K00432+ K00432+ K00434+ K00434+ K00434+ K00434+ K00797+ K00797+ K00799+ K00799+ K00799+ K00799+ K00799+ K00799+ K00799+ K00799+ K00799+ K00799+ K00799+ K00799+ K00799+ K00799+ K00799+ K00799+ K00799+ K00799+ K00799+ K00799+ K00799+ K00799+ K00799+ K00799+ K00799+ K00799+ K00799+ K00799+ K00799+ K01255+ K01469+ K10807+ K10808+ K18592+ K18592+ K21456+ K21888	mws0263;pme1086	2	C5H7NO3+ C10H17N3O6S
Glycerolipid metabolism	ko00561	0.281119	0.345531	unigene023450;unigene029554;unigene066318;unigene014198;unigene019228;unigene029515;unigene075045;unigene108617;unigene066347;unigene052673;unigene028467;unigene015503;unigene011265;unigene025941;unigene069696;unigene078999;unigene087476;unigene096679;unigene052383;unigene006126;unigene078273;unigene089805;unigene093075;unigene017535;unigene107527;unigene105128;unigene064313;unigene009356;unigene…	30	K00002+ K00002+ K00002+ K00128+ K00128+ K00128+ K00630+ K00655+ K00679+ K00863+ K00864+ K00901+ K01054+ K01054+ K01054+ K01054+ K01054+ K03715+ K06119+ K07407+ K07407+ K07407+ K09480+ K13513+ K13519+ K14674+ K15918+ K18693+ K21362+ K21362	mws1090;pmb2922	2	C6H13O9P+ C15H24N2O17P2
Arachidonic acid metabolism	ko00590	0.251878	0.809803	unigene019302;unigene106596;unigene010549;unigene098807;unigene043542;unigene105128;unigene042602;unigene057235	8	K00432+ K00432+ K01047+ K01254+ K05309+ K14674+ K18592+ K18592	mws0959;mws0879	2	C20H32O3+ C20H32O3
Pyruvate metabolism	ko00620	0.993367	0.345531	unigene066848;unigene078821;unigene097535;unigene026095;unigene058517;unigene014198;unigene019228;unigene029515;unigene042553;unigene015153;unigene009621;unigene049778;unigene046141;unigene025958;unigene046905;unigene108012;unigene048663;unigene105807;unigene031099;unigene043392;unigene084324;unigene013152;unigene024860;unigene066246;unigene101242;unigene045717;unigene014274;unigene017960	28	K00016+ K00026+ K00026+ K00051+ K00102+ K00128+ K00128+ K00128+ K00161+ K00162+ K00382+ K00382+ K00627+ K00873+ K00873+ K00873+ K01512+ K01610+ K01638+ K01638+ K01638+ K01759+ K01759+ K01759+ K01759+ K01895+ K01961+ K01962	mws0192;mws1167	2	C4H6O4+ C4H4O5
Propanoate metabolism	ko00640	0.78211	0.632387	unigene066848;unigene058635;unigene046619;unigene051688;unigene075129;unigene009621;unigene049778;unigene045717;unigene014274;unigene017960;unigene038402	11	K00016+ K00140+ K00232+ K00232+ K00232+ K00382+ K00382+ K01895+ K01961+ K01962+ K09699	mws0470;mws0192	2	C4H6O4+ C4H6O4
Butanoate metabolism	ko00650	0.711786	0.809803	unigene046139;unigene046140;unigene046755;unigene065194;unigene084685;unigene084686;unigene084688;unigene090255;unigene062228;unigene069531;unigene007850	11	K01580+ K01580+ K01580+ K01580+ K01580+ K01580+ K01580+ K01580+ K01652+ K17761+ K18121	mws0192;pme3011	2	C4H6O4+ C4H9NO2
Carbon fixation in photosynthetic organisms	ko00710	0.892516	0.345531	unigene078821;unigene097535;unigene026095;unigene088946;unigene006832;unigene082430;unigene028405;unigene088303;unigene079901;unigene020373;unigene068346;unigene073103;unigene102451;unigene105807;unigene016877;unigene048717;unigene097336;unigene056378;unigene065931;unigene036260;unigene053192;unigene040809;unigene061477;unigene062138;unigene062139;unigene080719;unigene028757;unigene105813	28	K00026+ K00026+ K00051+ K00134+ K00615+ K00615+ K00927+ K00927+ K01100+ K01601+ K01602+ K01602+ K01602+ K01610+ K01623+ K01623+ K01623+ K01624+ K01783+ K01807+ K01807+ K03841+ K03841+ K05298+ K05298+ K05298+ K14272+ K14455	mws0219;mws1167	2	C4H7NO4+ C4H4O5
Biotin metabolism	ko00780	0.881672	0.345531	unigene023603;unigene091841;unigene025752;unigene097192	4	K00059+ K00059+ K09458+ K09458	pme0026;pme2266	2	C6H14N2O2+ C10H16N2O3S
Folate biosynthesis	ko00790	0.0140456	0.345531	unigene075367;unigene090262;unigene006841;unigene026231;unigene058433;unigene074154;unigene077355;unigene029223;unigene051593;unigene053080;unigene103187	11	K01113+ K01495+ K01633+ K01724+ K01724+ K01930+ K13950+ K13998+ K14652+ K15631+ K18482	mws1336;mws0749	2	C7H7NO2+ C7H6O3
Indole alkaloid biosynthesis	ko00901	0.230519	0.632387	unigene062983;unigene012193	2	K01593+ K21026	mws0282;mws4170	2	C11H12N2O2+ C6H12O6
Stilbenoid, diarylheptanoid and gingerol biosynthesis	ko00945	0.0340629	0.345531	unigene013806;unigene108294;unigene068232;unigene007634;unigene053176;unigene055480;unigene071254	7	K00487+ K00588+ K09754+ K13065+ K13065+ K13065+ K13065	mws0178;mws2103	2	C16H18O9+ C14H12O4
Isoquinoline alkaloid biosynthesis	ko00950	0.0246339	0.809803	unigene011615;unigene041257;unigene074158;unigene056423;unigene024628;unigene062983;unigene105813	7	K00276+ K00276+ K00276+ K00811+ K00815+ K01593+ K14455	pme3827;pme2482	2	C9H11NO4+ C7H6O3
Tropane, piperidine and pyridine alkaloid biosynthesis	ko00960	0.146796	0.809803	unigene011615;unigene041257;unigene074158;unigene056423;unigene024628;unigene105813	6	K00276+ K00276+ K00276+ K00811+ K00815+ K14455	mws0258;pme0026	2	C6H13NO2+ C6H14N2O2
Biosynthesis of unsaturated fatty acids	ko01040	0.967565	0.979792	unigene046619;unigene051688;unigene075129;unigene047243;unigene107060;unigene090548;unigene033431;unigene014548	8	K00232+ K00232+ K00232+ K00507+ K00507+ K10249+ K10258+ K10703	pmn001610;pmn001606	2	C20H36O2+ C20H38O2
Pentose phosphate pathway	ko00030	0.932766	0.832039	unigene039135;unigene007108;unigene055505;unigene082668;unigene006832;unigene082430;unigene071671;unigene071672;unigene073397;unigene089404;unigene002330;unigene081156;unigene081157;unigene016877;unigene048717;unigene097336;unigene056378;unigene065931;unigene036260;unigene053192;unigene003954;unigene040809;unigene061477	23	K00033+ K00036+ K00036+ K00131+ K00615+ K00615+ K00616+ K00616+ K00616+ K00850+ K00895+ K00948+ K00948+ K01623+ K01623+ K01623+ K01624+ K01783+ K01807+ K01807+ K01810+ K03841+ K03841	mws4170	1	C6H12O6
Fatty acid biosynthesis	ko00061	0.935346	0.972552	unigene023603;unigene091841;unigene013519;unigene014126;unigene016792;unigene025511;unigene078402;unigene101249;unigene014274;unigene017960;unigene025752;unigene097192;unigene081065;unigene010498	14	K00059+ K00059+ K00645+ K01897+ K01897+ K01897+ K01897+ K01897+ K01961+ K01962+ K09458+ K09458+ K10781+ K10782	pmb2640	1	C12H24O2
Cutin, suberine and wax biosynthesis	ko00073	0.0968748	0.832039	unigene002048;unigene035982;unigene071521;unigene028935;unigene038108;unigene055836;unigene080363;unigene092257;unigene106721;unigene005784;unigene019133;unigene104924;unigene003315;unigene003316;unigene025099;unigene044151;unigene054257	17	K13356+ K13356+ K13407+ K15398+ K15400+ K15400+ K15400+ K15400+ K15400+ K15402+ K15402+ K15404+ K17991+ K17991+ K21995+ K21995+ K21995	pmn001686	1	C16H32O4
Ubiquinone and other terpenoid-quinone biosynthesis	ko00130	0.000535558	0.989021	unigene044067;unigene013806;unigene024628;unigene019471;unigene000387;unigene009787;unigene013594;unigene027306;unigene071786;unigene008461;unigene073498;unigene095947;unigene064347;unigene030626;unigene045481;unigene037397;unigene108136;unigene007199;unigene085691;unigene000955	20	K00457+ K00487+ K00815+ K01661+ K01904+ K01904+ K01904+ K01904+ K01904+ K02548+ K03809+ K05928+ K06127+ K09833+ K09834+ K12501+ K12502+ K14759+ K14760+ K17872	mws0749	1	C7H6O3
Inositol phosphate metabolism	ko00562	0.588548	0.931865	unigene058635;unigene089475;unigene001226;unigene053039;unigene060832;unigene024116;unigene038647;unigene051714;unigene095512;unigene051305;unigene050026;unigene103570;unigene101386;unigene084699	14	K00140+ K00889+ K00913+ K01092+ K01110+ K01114+ K01114+ K01114+ K01114+ K01858+ K03103+ K05857+ K10047+ K19517	mws0866	1	C6H13O9P
Glycerophospholipid metabolism	ko00564	0.0751793	0.931865	unigene053954;unigene075045;unigene108617;unigene056480;unigene015503;unigene010549;unigene024116;unigene038647;unigene051714;unigene095512;unigene031303;unigene031304;unigene045634;unigene074333;unigene077741;unigene102609;unigene105273;unigene027637;unigene037251;unigene105329;unigene006116;unigene070499;unigene017535;unigene107527;unigene005350;unigene038144;unigene105128;unigene096889;unigene…	30	K00006+ K00630+ K00655+ K00894+ K00901+ K01047+ K01114+ K01114+ K01114+ K01114+ K01115+ K01115+ K01115+ K01115+ K01115+ K01115+ K01115+ K01126+ K01517+ K01613+ K06129+ K08730+ K13513+ K13519+ K14156+ K14156+ K14674+ K16860+ K18693+ K22389	pme2433	1	C4H11NO2
Sphingolipid metabolism	ko00600	0.954538	0.588785	unigene061429;unigene009515;unigene091274;unigene006126;unigene078273;unigene089805;unigene088652	7	K04708+ K04710+ K04712+ K07407+ K07407+ K07407+ K17108	mws1349	1	C18H39NO2
C5-Branched dibasic acid metabolism	ko00660	0.574498	0.931865	unigene062228;unigene072864	2	K01652+ K01703	pme3009	1	C6H6O6
One carbon pool by folate	ko00670	0.41358	0.588785	unigene083286;unigene104046;unigene049892;unigene100366;unigene009217;unigene029223	6	K00600+ K00604+ K00605+ K01433+ K01934+ K13998	pmb1912	1	C20H23N7O7
Thiamine metabolism	ko00730	0.471761	0.832039	unigene044197;unigene058127;unigene080990;unigene013478;unigene019779;unigene092367;unigene084218	7	K00939+ K00939+ K00939+ K03146+ K03146+ K06949+ K14153	pmb0530	1	C21H27N7O14P2
Nitrogen metabolism	ko00910	0.116315	0.832039	unigene095941;unigene076783;unigene002876;unigene007616;unigene007617;unigene023115;unigene105846;unigene053578;unigene096402;unigene051055;unigene078952;unigene034133;unigene041121	13	K00264+ K00284+ K00366+ K01455+ K01455+ K01673+ K01673+ K01674+ K01674+ K01725+ K01725+ K02575+ K02575	pme0193	1	C5H10N2O3
Sulfur metabolism	ko00920	0.00139594	0.931865	unigene002195;unigene016880;unigene045527;unigene048748;unigene107925;unigene033321;unigene037107;unigene084222;unigene006208;unigene006464;unigene025971;unigene025972;unigene025973;unigene025974;unigene022818	15	K00640+ K00640+ K00640+ K00640+ K00860+ K01082+ K01738+ K01739+ K05907+ K13034+ K13811+ K13811+ K13811+ K13811+ K17725	mws0192	1	C4H6O4
Betalain biosynthesis	ko00965	0.000699515	0.832039	unigene004558;unigene004559;unigene004560;unigene004561;unigene004562;unigene004563;unigene004564;unigene004565;unigene013271;unigene085506;unigene090340;unigene062983	12	K00545+ K00545+ K00545+ K00545+ K00545+ K00545+ K00545+ K00545+ K00545+ K00545+ K00545+ K01593	pme3827	1	C9H11NO4
Plant hormone signal transduction	ko04075	3.33254e-05	0.588785	unigene083859;unigene015924;unigene065949;unigene049890;unigene049891;unigene056124;unigene008267;unigene015307;unigene027866;unigene029486;unigene036687;unigene105109;unigene045193;unigene063648;unigene012482;unigene047166;unigene054588;unigene054589;unigene057367;unigene081488;unigene103141;unigene103143;unigene004702;unigene013065;unigene013066;unigene037668;unigene051694;unigene052533;unigene…	59	K13415+ K13422+ K13422+ K13449+ K13449+ K13449+ K13464+ K13464+ K13464+ K13464+ K13464+ K13464+ K13946+ K13946+ K14432+ K14484+ K14484+ K14484+ K14484+ K14484+ K14484+ K14484+ K14488+ K14488+ K14488+ K14488+ K14488+ K14488+ K14488+ K14488+ K14488+ K14489+ K14489+ K14490+ K14490+ K14490+ K14491+ K14492+ K14492+ K14492+ K14492+ K14493+ K14493+ K14494+ K14495+ K14496+ K14496+ K14496+ K14497+ K14497+…	Lmgn001670	1	C7H6O3

## Sheet: ST_vs_SG
Supplementary Table 11-6 Correlation analysis of the DEGs and DAMs identified between ST and SG
#Kegg_pathway	ko_id	P-value_gene	P-value_meta	gene ID	gene Count	gene Annotation	meta ID	meta Count	meta Annotation
Metabolic pathways	ko01100	0.000134347	0.558093	unigene006890;unigene023450;unigene064827;unigene074697;unigene062172;unigene049007;unigene078821;unigene007108;unigene026095;unigene012148;unigene028913;unigene059230;unigene059678;unigene085578;unigene031371;unigene042492;unigene072492;unigene014198;unigene029515;unigene019823;unigene062460;unigene026071;unigene041257;unigene023087;unigene093083;unigene001740;unigene002430;unigene004901;unigene…	271	K00001+ K00002+ K00002+ K00002+ K00008+ K00012+ K00026+ K00036+ K00051+ K00083+ K00083+ K00083+ K00083+ K00083+ K00122+ K00122+ K00122+ K00128+ K00128+ K00218+ K00228+ K00261+ K00276+ K00412+ K00412+ K00430+ K00430+ K00430+ K00430+ K00430+ K00430+ K00430+ K00430+ K00430+ K00434+ K00454+ K00454+ K00469+ K00486+ K00487+ K00507+ K00507+ K00507+ K00511+ K00545+ K00545+ K00545+ K00558+ K00558+ K00600+…	pme0490;mws0064;mws0009;pme0193;mws0866;mws0458;pme0513;mws0677;mws0675;pme1474;pmp000571;mws0191;mws0044;mws0091;mws0668;pme2596;pme3732;pmb0484;mws0369;mws0232;pme3609;mws0262;pme0282;mws0344;mws0221;pme0376;mws0437;mws0976;mws0180;pme2960;pme2253;pme0040;pmb1096;mws0567;mws0213;pme0026;pme2954;pme0181;pme0295;pme1109;mws0014;mws0425;mws0921;mws0366;mws0183;pme0264;mws1189;mws0628;pmb0530;mws03…	58	C6H5NO2+ C15H12O6+ C10H10O3+ C5H10N2O3+ C6H13O9P+ C8H8O3+ C5H12O5+ C12H14N2O2+ C11H15N2O8P+ C11H15N5O3S+ C15H10O5+ C5H11NO2+ C15H12O7+ C21H20O12+ C10H12N4O6+ C8H9NO4+ C9H13N3O5+ C5H13NO+ C20H32O2+ C17H20N4O6+ C15H11O6++ C4H6O6+ C8H6O4+ C5H10O6+ C6H12N2O4S2+ C15H12O5+ C5H12O5+ C9H12N2O6+ C7H6O4+ C15H12O5+ C6H10O6+ C5H5N5+ C8H7N+ C5H11N3O2+ C5H12O5+ C6H14N2O2+ C15H10O7+ C7H11N3O2+ C6H11NO3+ C5H5N5O…
Biosynthesis of secondary metabolites	ko01110	0.000797052	0.708227	unigene006890;unigene023450;unigene064827;unigene074697;unigene078821;unigene007108;unigene012148;unigene028913;unigene059230;unigene059678;unigene085578;unigene014198;unigene029515;unigene019823;unigene062460;unigene041257;unigene001740;unigene002430;unigene004901;unigene015906;unigene020565;unigene041830;unigene050195;unigene062557;unigene092037;unigene047830;unigene048754;unigene013806;unigene…	163	K00001+ K00002+ K00002+ K00002+ K00026+ K00036+ K00083+ K00083+ K00083+ K00083+ K00083+ K00128+ K00128+ K00218+ K00228+ K00276+ K00430+ K00430+ K00430+ K00430+ K00430+ K00430+ K00430+ K00430+ K00430+ K00454+ K00454+ K00487+ K00511+ K00600+ K00615+ K00616+ K00640+ K00688+ K00688+ K00695+ K00696+ K00696+ K00705+ K00764+ K00789+ K00800+ K00827+ K00844+ K00844+ K00850+ K00873+ K00873+ K00901+ K00919+…	pmf0284;mws0668;pmp000571;mws0183;mws0091;mws0044;mws0014;pme1201;mws0921;mws0178;pme0026;pme0490;mws0009;mws0064;pme2954;mws0458;pmb1096;mws2209;pme2960;mws0032;mws1024;mws0744;pme0376;pme0088;mws0367;mws0232;mws1068;mws0282;mws0639;pme3609	30	C10H10O3+ C10H12N4O6+ C15H10O5+ C7H6O4+ C21H20O12+ C15H12O7+ C10H10O4+ C15H14O5+ C9H10O2+ C16H18O9+ C6H14N2O2+ C6H5NO2+ C10H10O3+ C15H12O6+ C15H10O7+ C8H8O3+ C8H7N+ C21H20O11+ C15H12O5+ C15H10O8+ C9H8O2+ C15H12O8+ C15H12O5+ C15H10O6+ C18H30O2+ C17H20N4O6+ C15H10O6+ C11H12N2O2+ C7H6O4+ C15H11O6+
Flavonoid biosynthesis	ko00941	0.84821	0.0018663	unigene013806;unigene005118;unigene030458;unigene063981	4	K00487+ K05277+ K05277+ K13081	mws0914;pme2960;pmp000571;mws0032;mws0044;mws0040;mws1175;mws0744;pme3475;pme0376;pme1201;pme0088;mws0178;mws0064;pme2954;mws1174;mws1068;pme3609	18	C15H12O5+ C15H12O5+ C15H10O5+ C15H10O8+ C15H12O7+ C15H10O4+ C16H14O4+ C15H12O8+ C15H12O5+ C15H12O5+ C15H14O5+ C15H10O6+ C16H18O9+ C15H12O6+ C15H10O7+ C17H14O6+ C15H10O6+ C15H11O6+
ABC transporters	ko02010	0.815415	0.63754	unigene071424;unigene094676;unigene096708;unigene081401	4	K05658+ K05658+ K05658+ K05665	pme0282;mws0248;mws0221;pmb0484;pme0026;pme0193;mws0232;pme0513;pme3961;mws0668;mws1189;pme3732;mws0191	13	C8H6O4+ C9H12N2O6+ C6H12N2O4S2+ C5H13NO+ C6H14N2O2+ C5H10N2O3+ C17H20N4O6+ C5H12O5+ C10H13N5O3+ C10H12N4O6+ C6H10O7+ C9H13N3O5+ C5H11NO2
Pentose and glucuronate interconversions	ko00040	0.186296	0.0327786	unigene023450;unigene064827;unigene074697;unigene062172;unigene049007;unigene007804;unigene027476;unigene050284;unigene098679;unigene024607;unigene058279;unigene065931	12	K00002+ K00002+ K00002+ K00008+ K00012+ K01051+ K01051+ K01051+ K01051+ K01728+ K01728+ K01783	pme0513;mws0437;pme3705;mws1189;mws0344;mws0213	6	C5H12O5+ C5H12O5+ C6H10O7+ C6H10O7+ C5H10O6+ C5H12O5
Phenylpropanoid biosynthesis	ko00940	0.0820408	0.594326	unigene012148;unigene028913;unigene059230;unigene059678;unigene085578;unigene001740;unigene002430;unigene004901;unigene015906;unigene020565;unigene041830;unigene050195;unigene062557;unigene092037;unigene013806;unigene081570;unigene022174;unigene086941;unigene048442;unigene070307;unigene090344;unigene069458	22	K00083+ K00083+ K00083+ K00083+ K00083+ K00430+ K00430+ K00430+ K00430+ K00430+ K00430+ K00430+ K00430+ K00430+ K00487+ K01188+ K01904+ K01904+ K05350+ K09753+ K09753+ K10775	mws0009;mws0178;mws1024;mws0014;mws0906;mws0921	6	C10H10O3+ C16H18O9+ C9H8O2+ C10H10O4+ C16H22O8+ C9H10O2
Biosynthesis of unsaturated fatty acids	ko01040	0.320486	0.011763	unigene047243;unigene107059;unigene107060;unigene006809;unigene006810;unigene090548	6	K00507+ K00507+ K00507+ K03921+ K03921+ K10249	pmn001610;mws0366;mws0397;mws0367;mws0369;pmn001606	6	C20H36O2+ C18H30O2+ C20H30O2+ C18H30O2+ C20H32O2+ C20H38O2
Purine metabolism	ko00230	0.655607	0.655033	unigene076140;unigene069119;unigene046905;unigene108012;unigene044197;unigene058127;unigene018709;unigene101654;unigene105839	9	K00759+ K00764+ K00873+ K00873+ K00939+ K00939+ K00940+ K02083+ K10808	mws0668;pme1109;pme3961;pme0040;pme0193	5	C10H12N4O6+ C5H5N5O+ C10H13N5O3+ C5H5N5+ C5H10N2O3
Pyrimidine metabolism	ko00240	0.080456	0.724863	unigene023634;unigene018709;unigene072851;unigene052555;unigene105839;unigene026127;unigene026128;unigene081390	8	K00761+ K00940+ K01464+ K09903+ K10808+ K16904+ K16904+ K16904	pme0193;mws0248;pme0264;mws0976;pme3732	5	C5H10N2O3+ C9H12N2O6+ C10H14N2O5+ C9H12N2O6+ C9H13N3O5
Ascorbate and aldarate metabolism	ko00053	0.572502	0.271313	unigene049007;unigene014198;unigene029515;unigene101235;unigene054651;unigene006352	6	K00012+ K00128+ K00128+ K00434+ K00469+ K21888	pme3705;mws1189;pme2253	3	C6H10O7+ C6H10O7+ C6H10O6
Glycine, serine and threonine metabolism	ko00260	0.742013	0.720834	unigene041257;unigene083286;unigene080530;unigene033378	4	K00276+ K00600+ K00827+ K02437	pmb0484;mws0282;mws0191	3	C5H13NO+ C11H12N2O2+ C5H11NO2
Tryptophan metabolism	ko00380	0.562573	0.271313	unigene014198;unigene029515;unigene062361;unigene016835;unigene079303;unigene091258;unigene093409	7	K00128+ K00128+ K00486+ K03781+ K03781+ K03781+ K03781	mws0282;mws0677;pmb1096	3	C11H12N2O2+ C12H14N2O2+ C8H7N
Phenylalanine, tyrosine and tryptophan biosynthesis	ko00400	0.450081	0.523324	unigene095846;unigene060538;unigene066405;unigene092405	4	K00800+ K05359+ K05359+ K05359	mws0282;mws0183;pmb1096	3	C11H12N2O2+ C7H6O4+ C8H7N
Nicotinate and nicotinamide metabolism	ko00760	0.799131	0.720834	unigene015367	1	K00858	pmb0530;pme0490;mws0675	3	C21H27N7O14P2+ C6H5NO2+ C11H15N2O8P
Zeatin biosynthesis	ko00908	0.58613	0.523324	unigene022335;unigene069661	2	K00279+ K10717	pme0040;pmf0284;pme1474	3	C5H5N5+ C10H10O3+ C11H15N5O3S
Aminoacyl-tRNA biosynthesis	ko00970	0.846308	0.974657	unigene070843;unigene006774;unigene044158	3	K01868+ K01875+ K02434	pme0193;pme0026;mws0282	3	C5H10N2O3+ C6H14N2O2+ C11H12N2O2
Biosynthesis of amino acids	ko01230	0.976518	0.998607	unigene083286;unigene006832;unigene071671;unigene048748;unigene023574;unigene095846;unigene089404;unigene046905;unigene108012;unigene088303;unigene016877;unigene008908;unigene065931;unigene060801;unigene060538;unigene066405;unigene092405;unigene035807	18	K00600+ K00615+ K00616+ K00640+ K00789+ K00800+ K00850+ K00873+ K00873+ K00927+ K01623+ K01624+ K01783+ K01807+ K05359+ K05359+ K05359+ K12657	mws0282;pme0193;pme0026	3	C11H12N2O2+ C5H10N2O3+ C6H14N2O2
Cysteine and methionine metabolism	ko00270	0.450389	0.808978	unigene078821;unigene074439;unigene106062;unigene048748;unigene023574;unigene018332;unigene080530;unigene070476;unigene080219;unigene025128;unigene089309;unigene059129	12	K00026+ K00558+ K00558+ K00640+ K00789+ K00797+ K00827+ K01611+ K01611+ K01761+ K01762+ K05933	pme1474;mws0221	2	C11H15N5O3S+ C6H12N2O4S2
Arginine and proline metabolism	ko00330	0.223036	0.959978	unigene014198;unigene029515;unigene018332;unigene041230;unigene070476;unigene080219;unigene035807;unigene065152;unigene014132;unigene066869	10	K00128+ K00128+ K00797+ K01583+ K01611+ K01611+ K12657+ K13366+ K17839+ K17839	pme0295;mws0567	2	C6H11NO3+ C5H11N3O2
Amino sugar and nucleotide sugar metabolism	ko00520	0.300739	0.618542	unigene049007;unigene107410;unigene020401;unigene056311;unigene027894;unigene075144;unigene095515;unigene033786;unigene037778;unigene047564;unigene048394;unigene058119;unigene093449;unigene051677	14	K00012+ K00820+ K00844+ K00844+ K00975+ K00975+ K00975+ K01183+ K01183+ K01183+ K01183+ K15920+ K15920+ K17497	pme3705;mws1189	2	C6H10O7+ C6H10O7
Inositol phosphate metabolism	ko00562	0.888	0.313927	unigene054651;unigene069380;unigene082808	3	K00469+ K10572+ K20278	mws0866;pme3705	2	C6H13O9P+ C6H10O7
Arachidonic acid metabolism	ko00590	0.638588	0.47965	unigene010551;unigene105128	2	K01047+ K14674	mws0959;mws0369	2	C20H32O3+ C20H32O2
Linoleic acid metabolism	ko00591	0.00208328	0.138651	unigene047830;unigene048754;unigene010551;unigene105128;unigene001798;unigene030415;unigene107291;unigene107292	8	K00454+ K00454+ K01047+ K14674+ K15718+ K15718+ K15718+ K15718	mws0369;mws0366	2	C20H32O2+ C18H30O2
Glyoxylate and dicarboxylate metabolism	ko00630	0.656061	0.727363	unigene078821;unigene031371;unigene042492;unigene072492;unigene083286;unigene020373;unigene068346;unigene033378;unigene016835;unigene079303;unigene091258;unigene093409;unigene043285;unigene005167;unigene009977	15	K00026+ K00122+ K00122+ K00122+ K00600+ K01601+ K01602+ K02437+ K03781+ K03781+ K03781+ K03781+ K11517+ K19269+ K22133	pme0193;mws0262	2	C5H10N2O3+ C4H6O6
Riboflavin metabolism	ko00740	0.106176	0.138651	unigene069178;unigene102845;unigene072096	3	K11752+ K11752+ K14652	mws0232;mws0213	2	C17H20N4O6+ C5H12O5
Tropane, piperidine and pyridine alkaloid biosynthesis	ko00960	0.737423	0.47965	unigene041257	1	K00276	pme0490;pme0026	2	C6H5NO2+ C6H14N2O2
Glycolysis / Gluconeogenesis	ko00010	0.826101	0.848856	unigene006890;unigene023450;unigene064827;unigene074697;unigene014198;unigene029515;unigene020401;unigene056311;unigene089404;unigene046905;unigene108012;unigene088303;unigene067412;unigene068325;unigene080818;unigene016877;unigene008908;unigene061477;unigene103137	19	K00001+ K00002+ K00002+ K00002+ K00128+ K00128+ K00844+ K00844+ K00850+ K00873+ K00873+ K00927+ K01568+ K01568+ K01568+ K01623+ K01624+ K03841+ K18857	mws1521	1	C13H18O7
Oxidative phosphorylation	ko00190	0.889809	0.609012	unigene023087;unigene093083;unigene055381;unigene102330;unigene079811;unigene076303;unigene001165;unigene030581;unigene069171;unigene083754;unigene102379;unigene063773;unigene020967;unigene033875	14	K00412+ K00412+ K01535+ K01535+ K02109+ K02111+ K02113+ K02113+ K02115+ K02126+ K02126+ K02132+ K03879+ K03883	pmb0530	1	C21H27N7O14P2
Arginine biosynthesis	ko00220	0.957081	0.906435	unigene026071	1	K00261	pme0193	1	C5H10N2O3
Alanine, aspartate and glutamate metabolism	ko00250	0.427461	0.978196	unigene026071;unigene069119;unigene107410;unigene080530;unigene065194;unigene065195;unigene065196;unigene084685;unigene014422	9	K00261+ K00764+ K00820+ K00827+ K01580+ K01580+ K01580+ K01580+ K13051	pme0193	1	C5H10N2O3
Lysine degradation	ko00310	0.954581	0.906435	unigene014198;unigene029515	2	K00128+ K00128	pme0026	1	C6H14N2O2
Histidine metabolism	ko00340	0.62177	0.906435	unigene014198;unigene029515;unigene050099	3	K00128+ K00128+ K01590	pme0181	1	C7H11N3O2
Tyrosine metabolism	ko00350	0.540162	0.964461	unigene006890;unigene041257;unigene004560;unigene004561;unigene087473;unigene103137	6	K00001+ K00276+ K00545+ K00545+ K00545+ K18857	mws0180	1	C7H6O4
Starch and sucrose metabolism	ko00500	0.0452939	0.964461	unigene018251;unigene019783;unigene029279;unigene062578;unigene081251;unigene011741;unigene020401;unigene056311;unigene027894;unigene075144;unigene095515;unigene065379;unigene037369;unigene007235;unigene030362;unigene030478;unigene081570;unigene048442;unigene060517;unigene096645	20	K00688+ K00688+ K00695+ K00696+ K00696+ K00705+ K00844+ K00844+ K00975+ K00975+ K00975+ K01087+ K01176+ K01177+ K01177+ K01177+ K01188+ K05350+ K16055+ K16055	mws0866	1	C6H13O9P
Glycerophospholipid metabolism	ko00564	0.713834	0.756555	unigene015503;unigene010551;unigene057476;unigene074333;unigene104272;unigene005350;unigene105128	7	K00901+ K01047+ K01115+ K01115+ K01115+ K14156+ K14674	pmb0484	1	C5H13NO
alpha-Linolenic acid metabolism	ko00592	0.469867	0.373832	unigene047830;unigene048754;unigene010551;unigene066117;unigene097430;unigene105128;unigene103137	7	K00454+ K00454+ K01047+ K01723+ K05894+ K14674+ K18857	mws0367	1	C18H30O2
Thiamine metabolism	ko00730	0.395904	0.609012	unigene044197;unigene058127;unigene018175	3	K00939+ K00939+ K01662	pmb0530	1	C21H27N7O14P2
Biotin metabolism	ko00780	0.890126	0.609012	unigene097192	1	K09458	pme0026	1	C6H14N2O2
Nitrogen metabolism	ko00910	0.842934	0.609012	unigene026071;unigene041121	2	K00261+ K02575	pme0193	1	C5H10N2O3
Stilbenoid, diarylheptanoid and gingerol biosynthesis	ko00945	0.699804	0.609012	unigene013806	1	K00487	mws0178	1	C16H18O9

## Sheet: ST_vs_SP
Supplementary Table 11-7 Correlation analysis of the DEGs and DAMs identified between ST and SP
#Kegg_pathway	ko_id	P-value_gene	P-value_meta	gene ID	gene Count	gene Annotation	meta ID	meta Count	meta Annotation
Metabolic pathways	ko01100	7.69665e-05	0.735703	unigene064827;unigene074697;unigene078821;unigene007108;unigene026095;unigene012148;unigene059678;unigene085578;unigene106070;unigene103161;unigene031371;unigene042492;unigene072492;unigene014198;unigene029515;unigene071286;unigene019823;unigene062460;unigene095941;unigene105826;unigene031310;unigene082073;unigene023087;unigene004901;unigene041830;unigene079681;unigene062361;unigene047243;unigene…	184	K00002+ K00002+ K00026+ K00036+ K00051+ K00083+ K00083+ K00083+ K00083+ K00099+ K00122+ K00122+ K00122+ K00128+ K00128+ K00164+ K00218+ K00228+ K00264+ K00294+ K00318+ K00318+ K00412+ K00430+ K00430+ K00430+ K00486+ K00507+ K00507+ K00507+ K00545+ K00545+ K00600+ K00616+ K00696+ K00703+ K00789+ K00799+ K00799+ K00799+ K00799+ K00799+ K00799+ K00799+ K00799+ K00799+ K00799+ K00799+ K00800+ K00815+…	mws1189;pme3961;pme2954;mws0258;pme0295;pme1194;pme3705;pme1383;mws0628;mws0191;mws0091;mws0425;pme1439;pme2773;mws0064;pme3188;pme2253;pmb2640;mws0044;pmb1096;mws0263;mws0014;mws1068;mws0119;mws0959;mws0227;mws0921;mws0567;mws0675;mws1155;mws0254;mws1349;pme1086;mws0866;pme2237;pme0282;pmb0484;pme1184;mws1024;mws0256;mws1336;pme0181;mws0251;mws0232;pme3609;mws0282;pme0264;mws0677;mws0214;mws0458	50	C6H10O7+ C10H13N5O3+ C15H10O7+ C6H13NO2+ C6H11NO3+ C9H13N3O4+ C6H10O7+ C8H11NO3+ C7H6O2+ C5H11NO2+ C21H20O12+ C5H6O4+ C9H8O3+ C7H14N2O4S+ C15H12O6+ C9H13N2O9P+ C6H10O6+ C12H24O2+ C15H12O7+ C8H7N+ C5H7NO3+ C10H10O4+ C15H10O6+ C14H28O2+ C20H32O3+ C6H13NO2+ C9H10O2+ C5H11N3O2+ C11H15N2O8P+ C6H14O6+ C6H9N3O2+ C18H39NO2+ C10H17N3O6S+ C6H13O9P+ C6H14O6+ C8H6O4+ C5H13NO+ C10H13N5O4+ C9H8O2+ C5H11NO2+ C7…
Biosynthesis of secondary metabolites	ko01110	0.0013975	0.841749	unigene064827;unigene074697;unigene078821;unigene007108;unigene012148;unigene059678;unigene085578;unigene106070;unigene103161;unigene014198;unigene029515;unigene071286;unigene019823;unigene062460;unigene095941;unigene031310;unigene082073;unigene004901;unigene041830;unigene079681;unigene083286;unigene071671;unigene062578;unigene106791;unigene023574;unigene095846;unigene024628;unigene094464;unigene…	110	K00002+ K00002+ K00026+ K00036+ K00083+ K00083+ K00083+ K00083+ K00099+ K00128+ K00128+ K00164+ K00218+ K00228+ K00264+ K00318+ K00318+ K00430+ K00430+ K00430+ K00600+ K00616+ K00696+ K00703+ K00789+ K00800+ K00815+ K00826+ K00844+ K00873+ K00873+ K00919+ K00939+ K00940+ K00975+ K00975+ K01114+ K01115+ K01115+ K01193+ K01580+ K01580+ K01580+ K01590+ K01602+ K01623+ K01624+ K01662+ K01770+ K01783+…	mws2103;mws0091;mws0254;mws1077;pme2954;mws0258;mws0921;mws0227;mws1068;mws0744;mws0014;mws2209;mws0458;pmb1096;mws0282;mws0044;pme1201;mws0232;pmf0284;pme3609;mws0256;mws1024;mws0064;pme1439;pme2773	25	C14H12O4+ C21H20O12+ C6H9N3O2+ C16H18O9+ C15H10O7+ C6H13NO2+ C9H10O2+ C6H13NO2+ C15H10O6+ C15H12O8+ C10H10O4+ C21H20O11+ C8H8O3+ C8H7N+ C11H12N2O2+ C15H12O7+ C15H14O5+ C17H20N4O6+ C10H10O3+ C15H11O6++ C5H11NO2+ C9H8O2+ C15H12O6+ C9H8O3+ C7H14N2O4S
ABC transporters	ko02010	0.882492	0.160453	unigene071424;unigene094676	2	K05658+ K05658	mws0232;pme1086;mws0191;mws0214;mws0254;mws1155;pme3961;pme0282;mws1189;mws0227;pme1194;mws0256;mws0258;pmb0484;pme1184	15	C17H20N4O6+ C10H17N3O6S+ C5H11NO2+ C6H14O6+ C6H9N3O2+ C6H14O6+ C10H13N5O3+ C8H6O4+ C6H10O7+ C6H13NO2+ C9H13N3O4+ C5H11NO2+ C6H13NO2+ C5H13NO+ C10H13N5O4
Flavonoid biosynthesis	ko00941	0.335703	0.77699	unigene095002;unigene022032;unigene032896;unigene051616;unigene015274	5	K01859+ K05280+ K05280+ K08695+ K13082	pme1201;mws0044;pme3609;mws0744;mws0064;mws1068;mws1175;pme2954	8	C15H14O5+ C15H12O7+ C15H11O6++ C15H12O8+ C15H12O6+ C15H10O6+ C16H14O4+ C15H10O7
Flavone and flavonol biosynthesis	ko00944	0.158415	0.450797	unigene022032;unigene032896	2	K05280+ K05280	mws1003;mws1002;mws2209;mws0091;pme2954;pmb3006;mws1068	7	C16H12O8+ C17H14O8+ C21H20O11+ C21H20O12+ C15H10O7+ C21H20O10+ C15H10O6
Phenylpropanoid biosynthesis	ko00940	0.354238	0.447491	unigene012148;unigene059678;unigene085578;unigene106070;unigene004901;unigene041830;unigene079681;unigene048442;unigene034581;unigene090344;unigene080325;unigene006022	12	K00083+ K00083+ K00083+ K00083+ K00430+ K00430+ K00430+ K05350+ K09753+ K09753+ K10775+ K13066	mws1024;mws0011;mws0921;mws0014;pme1439;mws1077	6	C9H8O2+ C17H24O9+ C9H10O2+ C10H10O4+ C9H8O3+ C16H18O9
Biosynthesis of amino acids	ko01230	0.837108	0.841054	unigene095941;unigene083286;unigene071671;unigene023574;unigene095846;unigene094464;unigene046905;unigene108012;unigene016877;unigene008908;unigene065931;unigene092405;unigene028757;unigene018093	14	K00264+ K00600+ K00616+ K00789+ K00800+ K00826+ K00873+ K00873+ K01623+ K01624+ K01783+ K05359+ K14272+ K15633	pme2773;mws0254;mws0258;mws0256;mws0227;mws0282	6	C7H14N2O4S+ C6H9N3O2+ C6H13NO2+ C5H11NO2+ C6H13NO2+ C11H12N2O2
2-Oxocarboxylic acid metabolism	ko01210	0.93264	0.442967	unigene094464;unigene028757	2	K00826+ K14272	mws0425;mws0282;mws0256;mws0227;mws0258	5	C5H6O4+ C11H12N2O2+ C5H11NO2+ C6H13NO2+ C6H13NO2
Pyrimidine metabolism	ko00240	0.0728696	0.796512	unigene018709;unigene009195;unigene080531;unigene029223;unigene026127;unigene081390	6	K00940+ K01937+ K01937+ K13998+ K16904+ K16904	pme3188;pme0264;mws0251;pme1194	4	C9H13N2O9P+ C10H14N2O5+ C5H6N2O2+ C9H13N3O4
Glycine, serine and threonine metabolism	ko00260	0.40668	0.343812	unigene083286;unigene033378;unigene028757;unigene018093	4	K00600+ K02437+ K14272+ K15633	pmb0484;pme2773;mws0191;mws0282	4	C5H13NO+ C7H14N2O4S+ C5H11NO2+ C11H12N2O2
Valine, leucine and isoleucine biosynthesis	ko00290	0.643663	0.0425883	unigene094464	1	K00826	mws0256;mws0227;mws0425;mws0258	4	C5H11NO2+ C6H13NO2+ C5H6O4+ C6H13NO2
Glucosinolate biosynthesis	ko00966	0.259633	0.0955012	unigene094464	1	K00826	mws0282;mws0227;mws0256;mws0258	4	C11H12N2O2+ C6H13NO2+ C5H11NO2+ C6H13NO2
Ascorbate and aldarate metabolism	ko00053	0.76256	0.205218	unigene014198;unigene029515;unigene031921	3	K00128+ K00128+ K08232	mws1189;pme3705;pme2253	3	C6H10O7+ C6H10O7+ C6H10O6
Valine, leucine and isoleucine degradation	ko00280	0.774962	0.10764	unigene014198;unigene029515;unigene094464	3	K00128+ K00128+ K00826	mws0258;mws0256;mws0227	3	C6H13NO2+ C5H11NO2+ C6H13NO2
Tryptophan metabolism	ko00380	0.308577	0.205218	unigene014198;unigene029515;unigene062361;unigene016835;unigene079303;unigene091258	6	K00128+ K00128+ K00486+ K03781+ K03781+ K03781	mws0282;mws0677;pmb1096	3	C11H12N2O2+ C12H14N2O2+ C8H7N
Pentose and glucuronate interconversions	ko00040	0.130129	0.807537	unigene064827;unigene074697;unigene043498;unigene057236;unigene098679;unigene103155;unigene094751;unigene064905;unigene065931	9	K00002+ K00002+ K01051+ K01051+ K01051+ K01051+ K01213+ K01728+ K01783	pme3705;mws1189	2	C6H10O7+ C6H10O7
Fructose and mannose metabolism	ko00051	0.214807	0.109034	unigene020401;unigene016877;unigene008908;unigene061477;unigene005321;unigene014258;unigene092456	7	K00844+ K01623+ K01624+ K03841+ K19355+ K19355+ K19355	mws1155;mws0214	2	C6H14O6+ C6H14O6
Galactose metabolism	ko00052	0.494211	0.807537	unigene020401;unigene083460;unigene029049;unigene033895;unigene027837	5	K00844+ K01193+ K06617+ K07407+ K18819	pme2237;mws0214	2	C6H14O6+ C6H14O6
Fatty acid biosynthesis	ko00061	0.989328	0.404615	unigene081065	1	K10781	pmb2640;mws0119	2	C12H24O2+ C14H28O2
Purine metabolism	ko00230	0.887891	0.975514	unigene046905;unigene108012;unigene058127;unigene018709	4	K00873+ K00873+ K00939+ K00940	pme3961;pme1184	2	C10H13N5O3+ C10H13N5O4
Cysteine and methionine metabolism	ko00270	0.449001	0.738113	unigene078821;unigene023574;unigene024628;unigene094464;unigene070474;unigene070476;unigene080219;unigene025128	8	K00026+ K00789+ K00815+ K00826+ K01611+ K01611+ K01611+ K01761	pme2773;pme1086	2	C7H14N2O4S+ C10H17N3O6S
Arginine and proline metabolism	ko00330	0.0571718	0.928641	unigene014198;unigene029515;unigene105826;unigene031310;unigene082073;unigene070474;unigene070476;unigene080219;unigene065152	9	K00128+ K00128+ K00294+ K00318+ K00318+ K01611+ K01611+ K01611+ K13366	mws0567;pme0295	2	C5H11N3O2+ C6H11NO3
Histidine metabolism	ko00340	0.339576	0.537547	unigene014198;unigene029515;unigene050099	3	K00128+ K00128+ K01590	pme0181;mws0254	2	C7H11N3O2+ C6H9N3O2
Phenylalanine, tyrosine and tryptophan biosynthesis	ko00400	0.385965	0.738113	unigene095846;unigene024628;unigene092405	3	K00800+ K00815+ K05359	pmb1096;mws0282	2	C8H7N+ C11H12N2O2
Cyanoamino acid metabolism	ko00460	0.559289	0.648854	unigene083286;unigene048442;unigene046243	3	K00600+ K05350+ K13051	mws0258;mws0256	2	C6H13NO2+ C5H11NO2
Glutathione metabolism	ko00480	0.0983604	0.404615	unigene007108;unigene006918;unigene006919;unigene008239;unigene031539;unigene046350;unigene061646;unigene068883;unigene081477;unigene095261;unigene098382;unigene106665;unigene076990	13	K00036+ K00799+ K00799+ K00799+ K00799+ K00799+ K00799+ K00799+ K00799+ K00799+ K00799+ K00799+ K01255	mws0263;pme1086	2	C5H7NO3+ C10H17N3O6S
Amino sugar and nucleotide sugar metabolism	ko00520	0.792264	0.537547	unigene020401;unigene027893;unigene027894;unigene037778;unigene025833;unigene071721	6	K00844+ K00975+ K00975+ K01183+ K13379+ K15920	mws1189;pme3705	2	C6H10O7+ C6H10O7
Inositol phosphate metabolism	ko00562	0.846088	0.256128	unigene032368;unigene103570	2	K01114+ K05857	pme3705;mws0866	2	C6H10O7+ C6H13O9P
Glycolysis / Gluconeogenesis	ko00010	0.8131	0.803411	unigene064827;unigene074697;unigene014198;unigene029515;unigene020401;unigene046905;unigene108012;unigene016877;unigene008908;unigene061477;unigene018093;unigene103137	12	K00002+ K00002+ K00128+ K00128+ K00844+ K00873+ K00873+ K01623+ K01624+ K03841+ K15633+ K18857	mws1521	1	C13H18O7
Cutin, suberine and wax biosynthesis	ko00073	0.310279	0.554517	unigene020717;unigene055657;unigene075454;unigene044151	4	K13356+ K13356+ K17991+ K21995	pmn001686	1	C16H32O4
Ubiquinone and other terpenoid-quinone biosynthesis	ko00130	0.374421	0.869877	unigene024628;unigene030626;unigene085691	3	K00815+ K09833+ K14760	pme1439	1	C9H8O3
Tyrosine metabolism	ko00350	0.535955	0.943409	unigene004562;unigene087473;unigene024628;unigene103137	4	K00545+ K00545+ K00815+ K18857	pme1439	1	C9H8O3
beta-Alanine metabolism	ko00410	0.353635	0.914081	unigene014198;unigene029515;unigene065195;unigene065196;unigene090255;unigene065152	6	K00128+ K00128+ K01580+ K01580+ K01580+ K13366	mws0254	1	C6H9N3O2
Starch and sucrose metabolism	ko00500	0.77393	0.943409	unigene062578;unigene106791;unigene020401;unigene027893;unigene027894;unigene083460;unigene048442	7	K00696+ K00703+ K00844+ K00975+ K00975+ K01193+ K05350	mws0866	1	C6H13O9P
Glycerophospholipid metabolism	ko00564	0.615931	0.703712	unigene054650;unigene032368;unigene057476;unigene074333;unigene005350	5	K00968+ K01114+ K01115+ K01115+ K14156	pmb0484	1	C5H13NO
Sphingolipid metabolism	ko00600	0.930939	0.331776	unigene033895	1	K07407	mws1349	1	C18H39NO2
Riboflavin metabolism	ko00740	0.538644	0.554517	unigene069178	1	K11752	mws0232	1	C17H20N4O6
Pantothenate and CoA biosynthesis	ko00770	0.549299	0.869877	unigene014198;unigene029515;unigene094464	3	K00128+ K00128+ K00826	mws0256	1	C5H11NO2
Folate biosynthesis	ko00790	0.129879	0.554517	unigene026231;unigene029223;unigene077880	3	K01724+ K13998+ K15376	mws1336	1	C7H7NO2
Zeatin biosynthesis	ko00908	0.724836	0.943409	unigene032985	1	K10717	pmf0284	1	C10H10O3
Isoquinoline alkaloid biosynthesis	ko00950	0.51836	0.803411	unigene024628	1	K00815	pme1439	1	C9H8O3
Tropane, piperidine and pyridine alkaloid biosynthesis	ko00960	0.576694	0.803411	unigene024628	1	K00815	mws0258	1	C6H13NO2
Biosynthesis of unsaturated fatty acids	ko01040	0.588445	0.943409	unigene047243;unigene107059;unigene107060	3	K00507+ K00507+ K00507	pmn001606	1	C20H38O2

## Sheet: ST_vs_SY
Supplementary Table 11-8 Correlation analysis of the DEGs and DAMs identified between ST and SY
#Kegg_pathway	ko_id	P-value_gene	P-value_meta	gene ID	gene Count	gene Annotation	meta ID	meta Count	meta Annotation
Metabolic pathways	ko01100	0.0164793	0.488736	unigene006890;unigene074697;unigene062172;unigene049007;unigene022734;unigene062569;unigene069849;unigene092917;unigene016228;unigene012148;unigene028914;unigene041822;unigene059678;unigene085580;unigene031371;unigene072492;unigene097802;unigene012949;unigene014198;unigene029515;unigene018812;unigene047429;unigene031310;unigene082073;unigene023087;unigene071747;unigene002430;unigene009500;unigene…	250	K00001+ K00002+ K00008+ K00012+ K00021+ K00021+ K00021+ K00021+ K00029+ K00083+ K00083+ K00083+ K00083+ K00083+ K00122+ K00122+ K00122+ K00128+ K00128+ K00128+ K00134+ K00228+ K00318+ K00318+ K00412+ K00423+ K00430+ K00430+ K00430+ K00430+ K00430+ K00430+ K00430+ K00430+ K00430+ K00434+ K00454+ K00454+ K00475+ K00487+ K00507+ K00507+ K00507+ K00507+ K00507+ K00511+ K00545+ K00545+ K00545+ K00545+…	pme0040;mws0260;pme1086;pme1194;mws0437;mws1050;mws0254;pme1178;pme2693;mws4170;pme2960;pme0376;mws0093;mws0675;pme0193;pme0006;pme0008;mws0890;pme1738;pme3033;mws1337;pme3007;pme0026;mws0221;mws2523;pme0516;pme3009;pme1266;mws1333;pme0519;pme3609;pme0295;mws0671;pme0282;pmb2640;pme3011;pme2237;mws0219;mws0263;mws1155;pme0122;mws0959;mws0001;mws0491;mws0596;pme0014;mws0262;mws1167;pme3961;mws0192…	60	C5H5N5+ C6H14N4O2+ C10H17N3O6S+ C9H13N3O4+ C5H12O5+ C5H9NO4+ C6H9N3O2+ C10H13N5O5+ C6H14N2O+ C6H12O6+ C15H12O5+ C15H12O5+ C10H12O3+ C11H15N2O8P+ C5H10N2O3+ C5H9NO2+ C6H13N3O3+ C3H7NO3+ C7H9N2O+ C4H9NO2+ C9H17NO5+ C9H14N2O12P2+ C6H14N2O2+ C6H12N2O4S2+ C12H23O14P+ C6H12O6+ C6H6O6+ C6H6N4O2+ C12H22O11+ C12H22O11+ C15H11O6++ C6H11NO3+ C4H9NO3+ C8H6O4+ C12H24O2+ C4H9NO2+ C6H14O6+ C4H7NO4+ C5H7NO3+ C6H…
Biosynthesis of secondary metabolites	ko01110	0.0434487	0.855882	unigene006890;unigene074697;unigene022734;unigene062569;unigene069849;unigene092917;unigene012148;unigene028914;unigene041822;unigene059678;unigene085580;unigene012949;unigene014198;unigene029515;unigene018812;unigene047429;unigene031310;unigene082073;unigene002430;unigene009500;unigene020565;unigene060697;unigene079681;unigene092037;unigene098719;unigene105032;unigene108561;unigene025412;unigene…	146	K00001+ K00002+ K00021+ K00021+ K00021+ K00021+ K00083+ K00083+ K00083+ K00083+ K00083+ K00128+ K00128+ K00128+ K00134+ K00228+ K00318+ K00318+ K00430+ K00430+ K00430+ K00430+ K00430+ K00430+ K00430+ K00430+ K00430+ K00454+ K00454+ K00475+ K00487+ K00511+ K00588+ K00588+ K00615+ K00616+ K00640+ K00695+ K00695+ K00764+ K00815+ K00819+ K00826+ K00830+ K00847+ K00873+ K00901+ K00940+ K00966+ K01092+…	mws0097;pme1201;pme3609;mws0049;mws0260;mws0671;mws0093;mws1050;mws0219;mws0254;mws4170;pme2960;pme0376;mws1337;pme0014;mws1167;Hmlp003129;mws0001;pme0008;pme0006;mws0059;pme2773;mws0230;mws0264;pme1266;mws0042;pme0026;mws0192;mws1090	29	C20H22O6+ C15H14O5+ C15H11O6++ C15H14O7+ C6H14N4O2+ C4H9NO3+ C10H12O3+ C5H9NO4+ C4H7NO4+ C6H9N3O2+ C6H12O6+ C15H12O5+ C15H12O5+ C9H17NO5+ C5H9NO4+ C4H4O5+ C20H22O6+ C4H8N2O3+ C6H13N3O3+ C5H9NO2+ C27H30O16+ C7H14N2O4S+ C4H9NO3+ C12H22O11+ C6H6N4O2+ C15H14O7+ C6H14N2O2+ C4H6O4+ C6H13O9P
ABC transporters	ko02010	0.0439162	0.00635665	unigene003911;unigene013394;unigene014458;unigene038582;unigene039363;unigene047761;unigene069726;unigene071424;unigene074481;unigene105721	10	K05658+ K05658+ K05658+ K05658+ K05658+ K05658+ K05658+ K05658+ K05658+ K05658	pme1194;pme3961;pme0014;mws0260;pme1086;pme0282;pme0006;pme0519;mws1333;pme0193;pme0516;mws0230;mws1155;mws0214;mws0264;mws4170;pme1178;pme0026;mws0254;mws0221;mws0219	21	C9H13N3O4+ C10H13N5O3+ C5H9NO4+ C6H14N4O2+ C10H17N3O6S+ C8H6O4+ C5H9NO2+ C12H22O11+ C12H22O11+ C5H10N2O3+ C6H12O6+ C4H9NO3+ C6H14O6+ C6H14O6+ C12H22O11+ C6H12O6+ C10H13N5O5+ C6H14N2O2+ C6H9N3O2+ C6H12N2O4S2+ C4H7NO4
Biosynthesis of amino acids	ko01230	0.997783	0.0177935	unigene018812;unigene076114;unigene071671;unigene048748;unigene094464;unigene046431;unigene023347;unigene051575;unigene060801;unigene062925;unigene054406;unigene086067;unigene039736;unigene035807	14	K00134+ K00615+ K00616+ K00640+ K00826+ K00873+ K01623+ K01689+ K01807+ K01915+ K01953+ K01953+ K06001+ K12657	mws1167;pme0014;mws0671;mws0260;mws0001;pme0008;pme0006;pme0193;mws0230;pme2773;mws0219;mws1050;mws0254;pme0026	14	C4H4O5+ C5H9NO4+ C4H9NO3+ C6H14N4O2+ C4H8N2O3+ C6H13N3O3+ C5H9NO2+ C5H10N2O3+ C4H9NO3+ C7H14N2O4S+ C4H7NO4+ C5H9NO4+ C6H9N3O2+ C6H14N2O2
Flavonoid biosynthesis	ko00941	0.0277509	0.823105	unigene022812;unigene013806;unigene011905;unigene107513;unigene030457;unigene027852;unigene032897;unigene062396;unigene104146;unigene071253;unigene071254	11	K00475+ K00487+ K00588+ K00588+ K05277+ K05278+ K05280+ K05280+ K08695+ K13065+ K13065	mws0049;pme0376;pme2960;pme3609;pme3475;pme1201;mws0914;mws0042;mws1175	9	C15H14O7+ C15H12O5+ C15H12O5+ C15H11O6++ C15H12O5+ C15H14O5+ C15H12O5+ C15H14O7+ C16H14O4
Aminoacyl-tRNA biosynthesis	ko00970	0.990539	0.103879	unigene072869	1	K01893	pme0193;pme0014;mws0230;mws0260;pme0026;mws0254;pme0006;mws0219;mws0001	9	C5H10N2O3+ C5H9NO4+ C4H9NO3+ C6H14N4O2+ C6H14N2O2+ C6H9N3O2+ C5H9NO2+ C4H7NO4+ C4H8N2O3
Galactose metabolism	ko00052	0.0868667	0.00562427	unigene083460;unigene083324;unigene029049;unigene034951;unigene078755;unigene089804;unigene014348;unigene014349;unigene027837;unigene027838;unigene040394	11	K01193+ K06611+ K06617+ K06617+ K07407+ K07407+ K18819+ K18819+ K18819+ K18819+ K18819	mws1090;mws4170;mws1333;pme0519;pme0516;mws0214;pme2237	7	C6H13O9P+ C6H12O6+ C12H22O11+ C12H22O11+ C6H12O6+ C6H14O6+ C6H14O6
Alanine, aspartate and glutamate metabolism	ko00250	0.548013	0.00562427	unigene091977;unigene046369;unigene065194;unigene084686;unigene062925;unigene054406;unigene086067;unigene014422	8	K00764+ K00830+ K01580+ K01580+ K01915+ K01953+ K01953+ K13051	pme0193;pme0014;pme3011;mws0192;mws1167;mws0001;mws0219	7	C5H10N2O3+ C5H9NO4+ C4H9NO2+ C4H6O4+ C4H4O5+ C4H8N2O3+ C4H7NO4
Glycine, serine and threonine metabolism	ko00260	0.96017	0.0772901	unigene046369;unigene039736	2	K00830+ K06001	mws0219;mws0890;pme3033;mws0671;mws0230;pme2773	6	C4H7NO4+ C3H7NO3+ C4H9NO2+ C4H9NO3+ C4H9NO3+ C7H14N2O4S
Cysteine and methionine metabolism	ko00270	0.987858	0.0135444	unigene048748;unigene023771;unigene094464;unigene059129;unigene086918	5	K00640+ K00815+ K00826+ K05933+ K08967	pme2773;mws1050;mws0219;mws0221;mws0671;pme1086	6	C7H14N2O4S+ C5H9NO4+ C4H7NO4+ C6H12N2O4S2+ C4H9NO3+ C10H17N3O6S
Arginine and proline metabolism	ko00330	0.20454	0.204947	unigene012949;unigene014198;unigene029515;unigene031310;unigene082073;unigene075163;unigene014672;unigene035807;unigene050927;unigene066869	10	K00128+ K00128+ K00128+ K00318+ K00318+ K00819+ K01581+ K12657+ K13366+ K17839	pme0006;pme3011;pme0014;pme2693;pme0295;mws0260	6	C5H9NO2+ C4H9NO2+ C5H9NO4+ C6H14N2O+ C6H11NO3+ C6H14N4O2
Starch and sucrose metabolism	ko00500	0.66563	0.0135444	unigene029279;unigene084075;unigene078587;unigene077208;unigene007235;unigene030362;unigene060720;unigene019520;unigene009803;unigene083460;unigene069243;unigene017246	12	K00695+ K00695+ K00847+ K01176+ K01177+ K01177+ K01177+ K01179+ K01188+ K01193+ K01214+ K05349	pme0519;mws0866;mws2523;mws0264;mws4170;mws1090	6	C12H22O11+ C6H13O9P+ C12H23O14P+ C12H22O11+ C6H12O6+ C6H13O9P
Nicotinate and nicotinamide metabolism	ko00760	0.791993	0.0772901	unigene066283	1	K03517	pme2268;mws0192;mws0219;pme1738;pme3011;mws0675	6	C7H7NO2+ C4H6O4+ C4H7NO4+ C7H9N2O+ C4H9NO2+ C11H15N2O8P
Arginine biosynthesis	ko00220	0.954038	0.0076468	unigene062925	1	K01915	pme0008;mws0219;pme0014;mws0260;pme0193	5	C6H13N3O3+ C4H7NO4+ C5H9NO4+ C6H14N4O2+ C5H10N2O3
Glyoxylate and dicarboxylate metabolism	ko00630	0.959917	0.0317946	unigene031371;unigene072492;unigene097802;unigene046369;unigene062925;unigene016835;unigene079303;unigene091258;unigene021826;unigene082876	10	K00122+ K00122+ K00122+ K00830+ K01915+ K03781+ K03781+ K03781+ K11517+ K22133	mws0192;mws0262;pme0014;mws1167;pme0193	5	C4H6O4+ C4H6O6+ C5H9NO4+ C4H4O5+ C5H10N2O3
Carbon metabolism	ko01200	0.999999	0.144278	unigene016228;unigene031371;unigene072492;unigene097802;unigene018812;unigene076114;unigene071671;unigene048748;unigene046369;unigene046431;unigene023347;unigene051575;unigene060801;unigene016835;unigene079303;unigene091258;unigene062139;unigene021826	18	K00029+ K00122+ K00122+ K00122+ K00134+ K00615+ K00616+ K00640+ K00830+ K00873+ K01623+ K01689+ K01807+ K03781+ K03781+ K03781+ K05298+ K11517	mws1167;mws1050;mws0219;pme0014;mws0192	5	C4H4O5+ C5H9NO4+ C4H7NO4+ C5H9NO4+ C4H6O4
Glycolysis / Gluconeogenesis	ko00010	0.980858	0.0205875	unigene006890;unigene074697;unigene012949;unigene014198;unigene029515;unigene018812;unigene046431;unigene054028;unigene067411;unigene067412;unigene080818;unigene023347;unigene051575;unigene037675	14	K00001+ K00002+ K00128+ K00128+ K00128+ K00134+ K00873+ K01568+ K01568+ K01568+ K01568+ K01623+ K01689+ K18857	mws1090;mws4170;mws1167;mws1521	4	C6H13O9P+ C6H12O6+ C4H4O5+ C13H18O7
Purine metabolism	ko00230	0.925527	0.856114	unigene091977;unigene046431;unigene006923;unigene054600;unigene105839;unigene101203	6	K00764+ K00873+ K00940+ K06966+ K10808+ K14641	pme0040;pme3961;pme0193;pme1178	4	C5H5N5+ C10H13N5O3+ C5H10N2O3+ C10H13N5O5
Pyrimidine metabolism	ko00240	0.152088	0.894692	unigene006923;unigene072851;unigene037996;unigene080531;unigene054600;unigene105839;unigene101203	7	K00940+ K01464+ K01520+ K01937+ K06966+ K10808+ K14641	pme3188;pme3007;pme1194;pme0193	4	C9H13N2O9P+ C9H14N2O12P2+ C9H13N3O4+ C5H10N2O3
Histidine metabolism	ko00340	0.607027	0.0723505	unigene012949;unigene014198;unigene029515	3	K00128+ K00128+ K00128	pme0181;mws0219;mws0254;pme0014	4	C7H11N3O2+ C4H7NO4+ C6H9N3O2+ C5H9NO4
beta-Alanine metabolism	ko00410	0.443214	0.153462	unigene012949;unigene014198;unigene029515;unigene072851;unigene065194;unigene084686;unigene050927;unigene066869	8	K00128+ K00128+ K00128+ K01464+ K01580+ K01580+ K13366+ K17839	mws0219;mws0254;mws1337;pme3011	4	C4H7NO4+ C6H9N3O2+ C9H17NO5+ C4H9NO2
Flavone and flavonol biosynthesis	ko00944	0.292576	0.973518	unigene032897;unigene062396	2	K05280+ K05280	mws0917;Lmyn001269;mws0059;mws0913	4	C17H14O7+ C27H30O16+ C27H30O16+ C21H20O11
2-Oxocarboxylic acid metabolism	ko01210	0.998782	0.806424	unigene094464	1	K00826	pme0014;pme0026;mws1167;mws0219	4	C5H9NO4+ C6H14N2O2+ C4H4O5+ C4H7NO4
Lysine degradation	ko00310	0.849269	0.286937	unigene012949;unigene014198;unigene029515	3	K00128+ K00128+ K00128	pme0122;mws0192;pme0026	3	C8H16N2O3+ C4H6O4+ C6H14N2O2
Glutathione metabolism	ko00480	0.856141	0.158185	unigene101235;unigene031539;unigene068882;unigene071501;unigene090576;unigene095261;unigene098382;unigene106664;unigene014672;unigene105839	10	K00434+ K00799+ K00799+ K00799+ K00799+ K00799+ K00799+ K00799+ K01581+ K10808	mws0263;pme1086;pme0014	3	C5H7NO3+ C10H17N3O6S+ C5H9NO4
Arachidonic acid metabolism	ko00590	0.884718	0.158185	unigene098807	1	K01254	mws0967;mws0959;mws0369	3	C20H32O5+ C20H32O3+ C20H32O2
Butanoate metabolism	ko00650	0.93144	0.158185	unigene065194;unigene084686	2	K01580+ K01580	mws0192;pme3011;pme0014	3	C4H6O4+ C4H9NO2+ C5H9NO4
Pantothenate and CoA biosynthesis	ko00770	0.258753	0.286937	unigene012949;unigene014198;unigene029515;unigene094464;unigene072851;unigene066869	6	K00128+ K00128+ K00128+ K00826+ K01464+ K17839	pme1261;mws0219;mws1337	3	C9H19NO4+ C4H7NO4+ C9H17NO5
Zeatin biosynthesis	ko00908	0.0379785	0.544583	unigene022335;unigene026123;unigene028434;unigene032985;unigene081904	5	K00279+ K00279+ K00279+ K10717+ K13496	pme3007;mws1050;pme0040	3	C9H14N2O12P2+ C5H9NO4+ C5H5N5
Sulfur metabolism	ko00920	0.688743	0.0549869	unigene048748;unigene022818	2	K00640+ K17725	mws0671;mws1050;mws0192	3	C4H9NO3+ C5H9NO4+ C4H6O4
Citrate cycle (TCA cycle)	ko00020	0.999996	0.327172	unigene103831	1	K01648	mws1167;mws0192	2	C4H4O5+ C4H6O4
Pentose and glucuronate interconversions	ko00040	0.100241	0.879607	unigene074697;unigene062172;unigene049007;unigene021756;unigene027476;unigene045271;unigene050283;unigene057236;unigene105823;unigene024607;unigene047435;unigene079747;unigene085155	13	K00002+ K00008+ K00012+ K01051+ K01051+ K01051+ K01051+ K01051+ K01051+ K01728+ K01728+ K01728+ K01728	mws1090;mws0437	2	C6H13O9P+ C5H12O5
Fructose and mannose metabolism	ko00051	0.75091	0.145715	unigene062172;unigene078587;unigene080149;unigene023347;unigene061121;unigene086629	6	K00008+ K00847+ K00966+ K01623+ K19355+ K19355	mws1155;mws0214	2	C6H14O6+ C6H14O6
Phenylalanine metabolism	ko00360	0.382698	0.743255	unigene023771;unigene036744;unigene080325	3	K00815+ K10775+ K10775	mws0491;mws0192	2	C8H11N+ C4H6O4
Cyanoamino acid metabolism	ko00460	0.643032	0.743255	unigene009803;unigene017246;unigene084115;unigene014422	4	K01188+ K05349+ K08248+ K13051	mws0219;mws0001	2	C4H7NO4+ C4H8N2O3
Amino sugar and nucleotide sugar metabolism	ko00520	0.621559	0.635641	unigene049007;unigene078587;unigene080149;unigene008327;unigene037778;unigene047564;unigene063268;unigene107295;unigene093448;unigene046475;unigene079167	11	K00012+ K00847+ K00966+ K01183+ K01183+ K01183+ K01183+ K01183+ K15920+ K20547+ K20547	mws4170;mws1090	2	C6H12O6+ C6H13O9P
Inositol phosphate metabolism	ko00562	0.735849	0.327172	unigene053039;unigene051305;unigene103570;unigene101385	4	K01092+ K01858+ K05857+ K10047	mws0866;pme0516	2	C6H13O9P+ C6H12O6
Glycerophospholipid metabolism	ko00564	0.907776	0.327172	unigene074042;unigene074333;unigene025372;unigene038144;unigene096889	5	K00901+ K01115+ K13508+ K14156+ K16860	mws0120;pme2433	2	C8H20NO6P+ C4H11NO2
Pyruvate metabolism	ko00620	0.99619	0.145715	unigene016228;unigene012949;unigene014198;unigene029515;unigene046431;unigene043950	6	K00029+ K00128+ K00128+ K00128+ K00873+ K01759	mws1167;mws0192	2	C4H4O5+ C4H6O4
Carbon fixation in photosynthetic organisms	ko00710	0.978907	0.145715	unigene016228;unigene018812;unigene076114;unigene023347;unigene060801;unigene062139	6	K00029+ K00134+ K00615+ K01623+ K01807+ K05298	mws0219;mws1167	2	C4H7NO4+ C4H4O5
Porphyrin and chlorophyll metabolism	ko00860	0.548386	0.145715	unigene047429;unigene075685;unigene009899	3	K00228+ K01772+ K08099	mws0230;pme0014	2	C4H9NO3+ C5H9NO4
Nitrogen metabolism	ko00910	0.834008	0.145715	unigene034095;unigene062925	2	K01674+ K01915	pme0193;pme0014	2	C5H10N2O3+ C5H9NO4
Pentose phosphate pathway	ko00030	0.992859	0.62064	unigene076114;unigene071671;unigene023347;unigene060801	4	K00615+ K00616+ K01623+ K01807	mws4170	1	C6H12O6
Ascorbate and aldarate metabolism	ko00053	0.384168	0.913312	unigene049007;unigene012949;unigene014198;unigene029515;unigene071747;unigene101235;unigene101385	7	K00012+ K00128+ K00128+ K00128+ K00423+ K00434+ K10047	pme0516	1	C6H12O6
Fatty acid biosynthesis	ko00061	0.660064	0.857778	unigene047031;unigene101249;unigene018238;unigene028444;unigene097192;unigene016979	6	K01897+ K01897+ K03921+ K03921+ K09458+ K18660	pmb2640	1	C12H24O2
Oxidative phosphorylation	ko00190	0.998054	0.62064	unigene023087;unigene083754;unigene108504;unigene005195;unigene071067;unigene100959;unigene020967;unigene033875	8	K00412+ K02126+ K02128+ K02132+ K02133+ K02136+ K03879+ K03883	mws0192	1	C4H6O4
Valine, leucine and isoleucine biosynthesis	ko00290	0.791993	0.913312	unigene094464	1	K00826	mws0230	1	C4H9NO3
Tyrosine metabolism	ko00350	0.00159213	0.96809	unigene006890;unigene004558;unigene004559;unigene004560;unigene004561;unigene004563;unigene004564;unigene004565;unigene013271;unigene085506;unigene087473;unigene090340;unigene023771;unigene037675	14	K00001+ K00545+ K00545+ K00545+ K00545+ K00545+ K00545+ K00545+ K00545+ K00545+ K00545+ K00545+ K00815+ K18857	mws0192	1	C4H6O4
Tryptophan metabolism	ko00380	0.384437	0.913312	unigene012949;unigene014198;unigene029515;unigene016835;unigene079303;unigene091258;unigene003719;unigene029849	8	K00128+ K00128+ K00128+ K03781+ K03781+ K03781+ K11816+ K16903	mws0596	1	C7H7NO3
Taurine and hypotaurine metabolism	ko00430	0.776711	0.383178	unigene065194;unigene084686	2	K01580+ K01580	pme0014	1	C5H9NO4
Glycerolipid metabolism	ko00561	0.212136	0.62064	unigene074697;unigene012949;unigene014198;unigene029515;unigene074042;unigene011265;unigene011266;unigene025941;unigene078755;unigene089804;unigene025372;unigene107466	12	K00002+ K00128+ K00128+ K00128+ K00901+ K01054+ K01054+ K01054+ K07407+ K07407+ K13508+ K14452	mws1090	1	C6H13O9P
Ether lipid metabolism	ko00565	0.807244	0.383178	unigene074333;unigene096889	2	K01115+ K16860	mws0120	1	C8H20NO6P
Linoleic acid metabolism	ko00591	0.20376	0.62064	unigene025412;unigene048754;unigene001798;unigene097753	4	K00454+ K00454+ K15718+ K15718	mws0369	1	C20H32O2
Biotin metabolism	ko00780	0.884718	0.62064	unigene097192	1	K09458	pme0026	1	C6H14N2O2
Phenylpropanoid biosynthesis	ko00940	0.000449827	0.999697	unigene012148;unigene028914;unigene041822;unigene059678;unigene085580;unigene002430;unigene009500;unigene020565;unigene060697;unigene079681;unigene092037;unigene098719;unigene105032;unigene108561;unigene013806;unigene011905;unigene107513;unigene009803;unigene000387;unigene022174;unigene027306;unigene103296;unigene017246;unigene070306;unigene090345;unigene036744;unigene080325;unigene095316;unigene…	30	K00083+ K00083+ K00083+ K00083+ K00083+ K00430+ K00430+ K00430+ K00430+ K00430+ K00430+ K00430+ K00430+ K00430+ K00487+ K00588+ K00588+ K01188+ K01904+ K01904+ K01904+ K01904+ K05349+ K09753+ K09753+ K10775+ K10775+ K12355+ K13065+ K13065	mws0093	1	C10H12O3
Tropane, piperidine and pyridine alkaloid biosynthesis	ko00960	0.729671	0.857778	unigene023771	1	K00815	pme0026	1	C6H14N2O2
Biosynthesis of unsaturated fatty acids	ko01040	0.036647	0.96809	unigene047243;unigene048449;unigene048450;unigene064794;unigene107059;unigene018238;unigene028444;unigene039723;unigene014548	9	K00507+ K00507+ K00507+ K00507+ K00507+ K03921+ K03921+ K10258+ K10703	mws0369	1	C20H32O2
Phosphatidylinositol signaling system	ko04070	0.342096	0.383178	unigene074042;unigene053039;unigene011207;unigene103570;unigene101385	5	K00901+ K01092+ K02183+ K05857+ K10047	pme0516	1	C6H12O6

## Sheet: ST_vs_SZ
Supplementary Table 11-9 Correlation analysis of the DEGs and DAMs identified between ST and SZ
#Kegg_pathway	ko_id	P-value_gene	P-value_meta	gene ID	gene Count	gene Annotation	meta ID	meta Count	meta Annotation
Metabolic pathways	ko01100	5.95655e-21	0.877999	unigene006890;unigene088936;unigene096232;unigene023450;unigene029554;unigene064827;unigene066318;unigene074697;unigene062172;unigene083341;unigene037858;unigene049007;unigene079598;unigene066848;unigene008616;unigene008617;unigene078821;unigene097535;unigene039135;unigene007108;unigene055505;unigene026095;unigene042926;unigene023603;unigene091841;unigene012148;unigene015708;unigene028913;unigene…	806	K00001+ K00001+ K00001+ K00002+ K00002+ K00002+ K00002+ K00002+ K00008+ K00008+ K00012+ K00012+ K00012+ K00016+ K00021+ K00021+ K00026+ K00026+ K00033+ K00036+ K00036+ K00051+ K00058+ K00059+ K00059+ K00083+ K00083+ K00083+ K00083+ K00083+ K00083+ K00083+ K00083+ K00083+ K00083+ K00083+ K00083+ K00122+ K00122+ K00122+ K00122+ K00122+ K00128+ K00128+ K00130+ K00131+ K00134+ K00162+ K00164+ K00207+…	pme2596;pme1194;mws2367;mws0572;pme0120;pme0460;mws1024;pme3609;mws0001;pme0376;pme1109;mws1336;mws0009;pmb2922;mws1068;mws0609;pme2122;pme1373;pme0519;pme2954;mws0256;pme1439;mws0093;mws1337;pme3392;Lmgn001670;pmb2640;pme1086;mws0255;pme3009;mws1189;pme0264;pme3033;mws1349;pme0122;pme2960;pme0088;pme0282;pme0295;mws0044;mws0890;pme0274;mws0458;pme2693;mws0219;pme3184;mws1090;pme3961;mws0263;pme0…	80	C8H9NO4+ C9H13N3O4+ C14H20O7+ C5H7N3O+ C5H11NO2+ C15H14O6+ C9H8O2+ C15H11O6++ C4H8N2O3+ C15H12O5+ C5H5N5O+ C7H7NO2+ C10H10O3+ C15H24N2O17P2+ C15H10O6+ C10H12N5O7P+ C5H9N3+ C9H14N3O7P+ C12H22O11+ C15H10O7+ C5H11NO2+ C9H8O3+ C10H12O3+ C9H17NO5+ C21H21O10++ C7H6O3+ C12H24O2+ C10H17N3O6S+ C4H5N3O+ C6H6O6+ C6H10O7+ C10H14N2O5+ C4H9NO2+ C18H39NO2+ C8H16N2O3+ C15H12O5+ C15H10O6+ C8H6O4+ C6H11NO3+ C15H12…
Biosynthesis of secondary metabolites	ko01110	0	0.0659447	unigene006890;unigene088936;unigene096232;unigene023450;unigene029554;unigene064827;unigene066318;unigene074697;unigene053954;unigene066848;unigene008616;unigene008617;unigene078821;unigene097535;unigene039135;unigene007108;unigene055505;unigene042926;unigene023603;unigene091841;unigene012148;unigene015708;unigene028913;unigene033037;unigene057914;unigene085574;unigene085576;unigene085578;unigene…	482	K00001+ K00001+ K00001+ K00002+ K00002+ K00002+ K00002+ K00002+ K00006+ K00016+ K00021+ K00021+ K00026+ K00026+ K00033+ K00036+ K00036+ K00058+ K00059+ K00059+ K00083+ K00083+ K00083+ K00083+ K00083+ K00083+ K00083+ K00083+ K00083+ K00083+ K00083+ K00083+ K00128+ K00128+ K00134+ K00162+ K00164+ K00218+ K00227+ K00228+ K00228+ K00228+ K00232+ K00235+ K00264+ K00276+ K00276+ K00281+ K00286+ K00318+…	Hmlp003129;pmf0284;mws0264;mws0921;mws0097;mws0260;mws0042;mws0744;mws0749;mws0254;mws1346;mws1167;mws0014;pme0490;mws0064;mws0219;mws1090;mws0049;pme0026;mws4170;mws0183;pme0008;mws0054;mws0044;mws0458;Lmgn001670;pme2960;pme0088;pme3285;pme2954;mws0256;mws2209;pme1439;pme1201;mws0178;mws2103;mws1422;pme2122;mws0093;mws1337;pme3392;pme0376;mws0001;mws0639;mws0009;mws1068;mws0032;mws1077;pme0460;m…	51	C20H22O6+ C10H10O3+ C12H22O11+ C9H10O2+ C20H22O6+ C6H14N4O2+ C15H14O7+ C15H12O8+ C7H6O3+ C6H9N3O2+ C6H11NO4+ C4H4O5+ C10H10O4+ C6H5NO2+ C15H12O6+ C4H7NO4+ C6H13O9P+ C15H14O7+ C6H14N2O2+ C6H12O6+ C7H6O4+ C6H13N3O3+ C15H14O6+ C15H12O7+ C8H8O3+ C7H6O3+ C15H12O5+ C15H10O6+ C15H14O5+ C15H10O7+ C5H11NO2+ C21H20O11+ C9H8O3+ C15H14O5+ C16H18O9+ C14H12O4+ C15H14O5+ C5H9N3+ C10H12O3+ C9H17NO5+ C21H21O10++ …
Flavonoid biosynthesis	ko00941	0.000457313	0.0036025	unigene022811;unigene085205;unigene013806;unigene108294;unigene014014;unigene079201;unigene095238;unigene097386;unigene095002;unigene092310;unigene027852;unigene022032;unigene022034;unigene032896;unigene062396;unigene098747;unigene098748;unigene051616;unigene070861;unigene090748;unigene104145;unigene068232;unigene007634;unigene053176;unigene055480;unigene071254;unigene063981;unigene019538;unigene…	30	K00475+ K00475+ K00487+ K00588+ K00660+ K00660+ K00660+ K00660+ K01859+ K05277+ K05278+ K05280+ K05280+ K05280+ K05280+ K05280+ K05280+ K08695+ K08695+ K08695+ K08695+ K09754+ K13065+ K13065+ K13065+ K13065+ K13081+ K13082+ K13082+ K13082	pme2954;mws0054;mws0032;pme1201;mws0178;mws1422;mws0044;pme3475;pme0460;mws1173;pme3609;pme0376;mws0064;mws0914;mws0049;pme2960;pme0088;pme3285;mws1068;mws1175;mws0042;mws0744	22	C15H10O7+ C15H14O6+ C15H10O8+ C15H14O5+ C16H18O9+ C15H14O5+ C15H12O7+ C15H12O5+ C15H14O6+ C15H12O5+ C15H11O6++ C15H12O5+ C15H12O6+ C15H12O5+ C15H14O7+ C15H12O5+ C15H10O6+ C15H14O5+ C15H10O6+ C16H14O4+ C15H14O7+ C15H12O8
ABC transporters	ko02010	0.00853738	0.750972	unigene001167;unigene013394;unigene013826;unigene014458;unigene016594;unigene036784;unigene037222;unigene037982;unigene039363;unigene047761;unigene067246;unigene068896;unigene069726;unigene071424;unigene090649;unigene094676;unigene096708;unigene105720;unigene105721;unigene100153;unigene014431;unigene050490;unigene070036;unigene083317;unigene101690	25	K05657+ K05658+ K05658+ K05658+ K05658+ K05658+ K05658+ K05658+ K05658+ K05658+ K05658+ K05658+ K05658+ K05658+ K05658+ K05658+ K05658+ K05658+ K05658+ K05663+ K05666+ K05666+ K05666+ K05666+ K05666	mws1155;mws0260;mws4170;pme0026;mws1333;pme0282;mws0219;mws0264;pme3961;pme1086;mws1189;pme0193;pme2266;pme1184;mws0254;mws0256;pme0519;pme1194	18	C6H14O6+ C6H14N4O2+ C6H12O6+ C6H14N2O2+ C12H22O11+ C8H6O4+ C4H7NO4+ C12H22O11+ C10H13N5O3+ C10H17N3O6S+ C6H10O7+ C5H10N2O3+ C10H16N2O3S+ C10H13N5O4+ C6H9N3O2+ C5H11NO2+ C12H22O11+ C9H13N3O4
Flavone and flavonol biosynthesis	ko00944	0.0714866	0.26865	unigene022032;unigene022034;unigene032896;unigene062396;unigene098747;unigene098748	6	K05280+ K05280+ K05280+ K05280+ K05280+ K05280	mws0045;mws1003;mws0913;Lmyn001269;mws1068;pme0088;mws0917;pme3227;mws2209;mws0032;pme2954;mws1002	12	C21H20O11+ C16H12O8+ C21H20O11+ C27H30O16+ C15H10O6+ C15H10O6+ C17H14O7+ C27H30O14+ C21H20O11+ C15H10O8+ C15H10O7+ C17H14O8
Biosynthesis of amino acids	ko01230	0.72434	0.897129	unigene042926;unigene034124;unigene095941;unigene055489;unigene019980;unigene026793;unigene083286;unigene006832;unigene082430;unigene071672;unigene073397;unigene018613;unigene002195;unigene002570;unigene006122;unigene023574;unigene039155;unigene076722;unigene096000;unigene095846;unigene056423;unigene017310;unigene061684;unigene030343;unigene025178;unigene089404;unigene025958;unigene108012;unigene…	71	K00058+ K00134+ K00264+ K00286+ K00549+ K00600+ K00600+ K00615+ K00615+ K00616+ K00616+ K00620+ K00640+ K00766+ K00789+ K00789+ K00789+ K00789+ K00789+ K00800+ K00811+ K00814+ K00817+ K00818+ K00831+ K00850+ K00873+ K00873+ K00891+ K00927+ K00927+ K00948+ K00948+ K01586+ K01586+ K01609+ K01623+ K01623+ K01624+ K01624+ K01626+ K01626+ K01652+ K01693+ K01703+ K01714+ K01735+ K01738+ K01738+ K01754+…	mws0256;pme0193;mws1346;mws0254;mws0001;mws0219;pme0008;mws1167;mws0260;pme0026	10	C5H11NO2+ C5H10N2O3+ C6H11NO4+ C6H9N3O2+ C4H8N2O3+ C4H7NO4+ C6H13N3O3+ C4H4O5+ C6H14N4O2+ C6H14N2O2
Pyrimidine metabolism	ko00240	0.0715531	0.409407	unigene075911;unigene007882;unigene023634;unigene038521;unigene001117;unigene018709;unigene066145;unigene106637;unigene043054;unigene081917;unigene081918;unigene037996;unigene052555;unigene066788;unigene028856;unigene101203;unigene101204;unigene026127	18	K00207+ K00609+ K00761+ K00857+ K00940+ K00940+ K01081+ K01465+ K01489+ K01489+ K01489+ K01520+ K09903+ K10807+ K10808+ K14641+ K14641+ K16904	pme1373;mws0255;pme0193;pme0264;pme1194;pme0257;mws0572;mws0976;pmb2922	9	C9H14N3O7P+ C4H5N3O+ C5H10N2O3+ C10H14N2O5+ C9H13N3O4+ C4H4N2O2+ C5H7N3O+ C9H12N2O6+ C15H24N2O17P2
Phenylpropanoid biosynthesis	ko00940	7.95544e-06	0.717128	unigene012148;unigene015708;unigene028913;unigene033037;unigene057914;unigene085574;unigene085576;unigene085578;unigene099763;unigene101826;unigene102359;unigene106070;unigene001740;unigene009500;unigene010599;unigene010601;unigene015906;unigene017625;unigene019467;unigene020565;unigene024162;unigene041830;unigene049437;unigene051547;unigene060697;unigene069172;unigene074598;unigene074846;unigene…	73	K00083+ K00083+ K00083+ K00083+ K00083+ K00083+ K00083+ K00083+ K00083+ K00083+ K00083+ K00083+ K00430+ K00430+ K00430+ K00430+ K00430+ K00430+ K00430+ K00430+ K00430+ K00430+ K00430+ K00430+ K00430+ K00430+ K00430+ K00430+ K00430+ K00430+ K00430+ K00430+ K00430+ K00430+ K00430+ K00430+ K00487+ K00588+ K01188+ K01188+ K01188+ K01188+ K01188+ K01904+ K01904+ K01904+ K01904+ K01904+ K01904+ K01904+…	mws1024;mws0009;mws0014;mws0093;pme1439;mws0921;mws0178;mws1077	8	C9H8O2+ C10H10O3+ C10H10O4+ C10H12O3+ C9H8O3+ C9H10O2+ C16H18O9+ C16H18O9
Starch and sucrose metabolism	ko00500	0.0252506	0.0118632	unigene018251;unigene019783;unigene082522;unigene029279;unigene041398;unigene060796;unigene072162;unigene084075;unigene041855;unigene062578;unigene081251;unigene008895;unigene082310;unigene082311;unigene106791;unigene020401;unigene078587;unigene005413;unigene027894;unigene075144;unigene000620;unigene065379;unigene077208;unigene030478;unigene059718;unigene019520;unigene023829;unigene065525;unigene…	49	K00688+ K00688+ K00688+ K00695+ K00695+ K00695+ K00695+ K00695+ K00696+ K00696+ K00696+ K00700+ K00700+ K00700+ K00703+ K00844+ K00847+ K00975+ K00975+ K00975+ K01087+ K01087+ K01176+ K01177+ K01177+ K01179+ K01179+ K01179+ K01179+ K01187+ K01188+ K01188+ K01188+ K01188+ K01188+ K01214+ K01810+ K05349+ K05349+ K05349+ K05349+ K05349+ K05349+ K05350+ K07024+ K07024+ K19891+ K19891+ K19891	mws4170;pmb2922;mws0264;mws1090;pme0519;mws2523;mws0866	7	C6H12O6+ C15H24N2O17P2+ C12H22O11+ C6H13O9P+ C12H22O11+ C12H23O14P+ C6H13O9P
Aminoacyl-tRNA biosynthesis	ko00970	0.000440382	0.862857	unigene104046;unigene052376;unigene062965;unigene070843;unigene103673;unigene020232;unigene026987;unigene058116;unigene058750;unigene051960;unigene006774;unigene090613;unigene001670;unigene102875;unigene072406;unigene108449;unigene057135;unigene068543;unigene035459;unigene072869;unigene090798;unigene044158;unigene053502;unigene102890;unigene097341	25	K00604+ K01866+ K01867+ K01868+ K01869+ K01870+ K01870+ K01872+ K01873+ K01874+ K01875+ K01876+ K01880+ K01881+ K01883+ K01885+ K01889+ K01892+ K01893+ K01893+ K02433+ K02434+ K02435+ K04567+ K14164	pme0193;mws0256;mws0254;mws0219;mws0001;pme0026;mws0260	7	C5H10N2O3+ C5H11NO2+ C6H9N3O2+ C4H7NO4+ C4H8N2O3+ C6H14N2O2+ C6H14N4O2
Purine metabolism	ko00230	0.805363	0.86894	unigene076140;unigene086755;unigene091977;unigene025958;unigene108012;unigene058127;unigene080990;unigene080991;unigene080992;unigene001117;unigene018709;unigene091929;unigene081156;unigene081157;unigene066145;unigene037251;unigene066788;unigene028856;unigene025971;unigene025972;unigene025973;unigene025974;unigene101203;unigene101204	24	K00759+ K00764+ K00764+ K00873+ K00873+ K00939+ K00939+ K00939+ K00939+ K00940+ K00940+ K00942+ K00948+ K00948+ K01081+ K01517+ K10807+ K10808+ K13811+ K13811+ K13811+ K13811+ K14641+ K14641	pme3184;pme3961;mws0609;pme1109;pme1184;pme0193	6	C10H14N5O6P+ C10H13N5O3+ C10H12N5O7P+ C5H5N5O+ C10H13N5O4+ C5H10N2O3
Arginine and proline metabolism	ko00330	0.875318	0.602652	unigene019228;unigene029515;unigene055489;unigene082073;unigene056423;unigene106646;unigene044432;unigene014672;unigene070474;unigene080219;unigene001763;unigene107225;unigene050927;unigene065152;unigene108151;unigene105813;unigene090628	17	K00128+ K00128+ K00286+ K00318+ K00811+ K01259+ K01426+ K01581+ K01611+ K01611+ K12251+ K12259+ K13366+ K13366+ K13427+ K14455+ K17839	mws0260;pme0120;pme2693;pme3011;pme0295;pmb0501	6	C6H14N4O2+ C5H11NO2+ C6H14N2O+ C4H9NO2+ C6H11NO3+ C5H14N4
Galactose metabolism	ko00052	0.803596	0.446313	unigene020401;unigene089404;unigene098966;unigene087624;unigene083324;unigene029046;unigene029048;unigene091997;unigene006126;unigene078273;unigene089805;unigene014349;unigene027837;unigene027838;unigene039404;unigene040394;unigene106688	17	K00844+ K00850+ K01187+ K01785+ K06611+ K06617+ K06617+ K06617+ K07407+ K07407+ K07407+ K18819+ K18819+ K18819+ K18819+ K18819+ K18819	mws1090;mws4170;pmb2922;mws1333;pme0519	5	C6H13O9P+ C6H12O6+ C15H24N2O17P2+ C12H22O11+ C12H22O11
Alanine, aspartate and glutamate metabolism	ko00250	0.523541	0.446313	unigene095941;unigene054397;unigene007882;unigene086755;unigene091977;unigene056423;unigene017310;unigene080530;unigene046369;unigene046370;unigene046139;unigene046140;unigene065194;unigene065195;unigene065196;unigene084686;unigene084688;unigene090255;unigene086067;unigene046243;unigene028757;unigene105813;unigene069531	23	K00264+ K00278+ K00609+ K00764+ K00764+ K00811+ K00814+ K00827+ K00830+ K00830+ K01580+ K01580+ K01580+ K01580+ K01580+ K01580+ K01580+ K01580+ K01953+ K13051+ K14272+ K14455+ K17761	pme3011;pme0193;mws1167;mws0219;mws0001	5	C4H9NO2+ C5H10N2O3+ C4H4O5+ C4H7NO4+ C4H8N2O3
beta-Alanine metabolism	ko00410	0.71174	0.144883	unigene019228;unigene029515;unigene075911;unigene051688;unigene011615;unigene074158;unigene046139;unigene046140;unigene065194;unigene065195;unigene065196;unigene084686;unigene084688;unigene090255;unigene074981;unigene107225;unigene050927;unigene065152;unigene090628	19	K00128+ K00128+ K00207+ K00232+ K00276+ K00276+ K01580+ K01580+ K01580+ K01580+ K01580+ K01580+ K01580+ K01580+ K05605+ K12259+ K13366+ K13366+ K17839	mws1337;mws0254;mws0219;pme0257;pme3011	5	C9H17NO5+ C6H9N3O2+ C4H7NO4+ C4H4N2O2+ C4H9NO2
Biosynthesis of various secondary metabolites - part 2	ko00998	0.117478	0.288874	unigene034625;unigene034626;unigene083304	3	K21568+ K21568+ K21568	mws0097;mws0866;Hmlp003129;mws0093;mws0260	5	C20H22O6+ C6H13O9P+ C20H22O6+ C10H12O3+ C6H14N4O2
2-Oxocarboxylic acid metabolism	ko01210	0.999105	0.923361	unigene018613;unigene056423;unigene017310;unigene030343;unigene062228;unigene072864;unigene028757;unigene105813	8	K00620+ K00811+ K00814+ K00818+ K01652+ K01703+ K14272+ K14455	pme0026;mws0219;mws1346;mws1167;mws0256	5	C6H14N2O2+ C4H7NO4+ C6H11NO4+ C4H4O5+ C5H11NO2
Glycolysis / Gluconeogenesis	ko00010	0.999746	0.0813743	unigene006890;unigene088936;unigene096232;unigene023450;unigene029554;unigene064827;unigene066318;unigene074697;unigene066848;unigene019228;unigene029515;unigene082668;unigene034124;unigene015153;unigene049778;unigene020401;unigene089404;unigene025958;unigene108012;unigene002330;unigene028405;unigene088303;unigene065430;unigene067412;unigene105807;unigene016877;unigene048717;unigene008908;unigene…	41	K00001+ K00001+ K00001+ K00002+ K00002+ K00002+ K00002+ K00002+ K00016+ K00128+ K00128+ K00131+ K00134+ K00162+ K00382+ K00844+ K00850+ K00873+ K00873+ K00895+ K00927+ K00927+ K01568+ K01568+ K01610+ K01623+ K01623+ K01624+ K01624+ K01785+ K01792+ K01810+ K01834+ K01895+ K03103+ K03841+ K03841+ K18857+ K18857+ K18857+ K18857	mws4170;mws1521;mws1167;mws1090	4	C6H12O6+ C13H18O7+ C4H4O5+ C6H13O9P
Arginine biosynthesis	ko00220	0.774037	0.234823	unigene018613;unigene056423;unigene017310;unigene030343;unigene108151;unigene028757;unigene105813	7	K00620+ K00811+ K00814+ K00818+ K13427+ K14272+ K14455	pme0193;pme0008;mws0260;mws0219	4	C5H10N2O3+ C6H13N3O3+ C6H14N4O2+ C4H7NO4
Lysine degradation	ko00310	0.998505	0.234823	unigene019228;unigene029515;unigene049778;unigene067534;unigene083551	5	K00128+ K00128+ K00382+ K11420+ K11430	mws1346;pme0026;pme0122;pme0120	4	C6H11NO4+ C6H14N2O2+ C8H16N2O3+ C5H11NO2
Amino sugar and nucleotide sugar metabolism	ko00520	0.119078	0.234823	unigene037858;unigene049007;unigene079598;unigene020401;unigene078587;unigene052514;unigene005413;unigene027894;unigene075144;unigene000014;unigene023660;unigene037778;unigene047564;unigene052648;unigene062509;unigene063268;unigene033080;unigene003954;unigene101597;unigene100268;unigene103561;unigene100436;unigene028841;unigene052569;unigene052570;unigene025833;unigene060996;unigene038009;unigene…	40	K00012+ K00012+ K00012+ K00844+ K00847+ K00966+ K00975+ K00975+ K00975+ K01183+ K01183+ K01183+ K01183+ K01183+ K01183+ K01183+ K01711+ K01810+ K05305+ K08679+ K08679+ K12448+ K12449+ K12450+ K12450+ K13379+ K13379+ K13648+ K13648+ K13648+ K13648+ K13648+ K13648+ K15920+ K15920+ K15920+ K15920+ K18677+ K20547+ K20547	pmb2922;mws1189;mws1090;mws4170	4	C15H24N2O17P2+ C6H10O7+ C6H13O9P+ C6H12O6
Nicotinate and nicotinamide metabolism	ko00760	0.446509	0.81911	unigene054397;unigene094334;unigene066145;unigene066283;unigene077038	5	K00278+ K00858+ K01081+ K03517+ K11414	pmb0530;mws0219;pme3011;pme0490	4	C21H27N7O14P2+ C4H7NO4+ C4H9NO2+ C6H5NO2
Pantothenate and CoA biosynthesis	ko00770	0.990182	0.234823	unigene019228;unigene029515;unigene075911;unigene039178;unigene062228;unigene090628	6	K00128+ K00128+ K00207+ K01598+ K01652+ K17839	pme0257;mws0256;mws1337;mws0219	4	C4H4N2O2+ C5H11NO2+ C9H17NO5+ C4H7NO4
Pentose and glucuronate interconversions	ko00040	1.35044e-07	0.903433	unigene023450;unigene029554;unigene064827;unigene066318;unigene074697;unigene062172;unigene083341;unigene037858;unigene049007;unigene079598;unigene007804;unigene015853;unigene021756;unigene027476;unigene027492;unigene035772;unigene043498;unigene045271;unigene048995;unigene050283;unigene050284;unigene057236;unigene096095;unigene097291;unigene098679;unigene103155;unigene103156;unigene105823;unigene…	51	K00002+ K00002+ K00002+ K00002+ K00002+ K00008+ K00008+ K00012+ K00012+ K00012+ K01051+ K01051+ K01051+ K01051+ K01051+ K01051+ K01051+ K01051+ K01051+ K01051+ K01051+ K01051+ K01051+ K01051+ K01051+ K01051+ K01051+ K01051+ K01213+ K01728+ K01728+ K01728+ K01728+ K01728+ K01728+ K01728+ K01728+ K01728+ K01728+ K01728+ K01728+ K01728+ K01728+ K01728+ K01728+ K01728+ K01728+ K01728+ K01728+ K01728+…	mws1090;pmb2922;mws1189	3	C6H13O9P+ C15H24N2O17P2+ C6H10O7
Glycine, serine and threonine metabolism	ko00260	0.0304935	0.945594	unigene042926;unigene035107;unigene011615;unigene074158;unigene023466;unigene049778;unigene026793;unigene083286;unigene049892;unigene080530;unigene046369;unigene046370;unigene025178;unigene008250;unigene008251;unigene103628;unigene033378;unigene028757;unigene002352;unigene064313;unigene073064	21	K00058+ K00130+ K00276+ K00276+ K00281+ K00382+ K00600+ K00600+ K00605+ K00827+ K00830+ K00830+ K00831+ K01754+ K01754+ K01834+ K02437+ K14272+ K15893+ K15918+ K15919	pme3033;mws0890;mws0219	3	C4H9NO2+ C3H7NO3+ C4H7NO4
Lysine biosynthesis	ko00300	0.0902962	0.369091	unigene014572;unigene014573;unigene024333;unigene105667	4	K01586+ K01586+ K01714+ K10206	pme0026;mws1346;mws0219	3	C6H14N2O2+ C6H11NO4+ C4H7NO4
Histidine metabolism	ko00340	0.957521	0.570492	unigene019228;unigene029515;unigene061684;unigene044174;unigene103564	5	K00128+ K00128+ K00817+ K01693+ K11755	pme2122;mws0254;mws0219	3	C5H9N3+ C6H9N3O2+ C4H7NO4
Tyrosine metabolism	ko00350	0.00104644	0.834135	unigene006890;unigene088936;unigene096232;unigene011615;unigene074158;unigene039836;unigene044067;unigene004558;unigene004559;unigene004560;unigene004561;unigene004562;unigene004563;unigene004564;unigene004565;unigene013271;unigene085506;unigene087473;unigene090340;unigene056423;unigene024628;unigene061684;unigene039535;unigene062983;unigene105813;unigene037673;unigene037675;unigene074588;unigene…	29	K00001+ K00001+ K00001+ K00276+ K00276+ K00451+ K00457+ K00545+ K00545+ K00545+ K00545+ K00545+ K00545+ K00545+ K00545+ K00545+ K00545+ K00545+ K00545+ K00811+ K00815+ K00817+ K01555+ K01593+ K14455+ K18857+ K18857+ K18857+ K18857	mws0180;pme1439;mws2367	3	C7H6O4+ C9H8O3+ C14H20O7
Cyanoamino acid metabolism	ko00460	0.00401186	0.726281	unigene026793;unigene083286;unigene001384;unigene004847;unigene031047;unigene061979;unigene081570;unigene007616;unigene007617;unigene017244;unigene017245;unigene017246;unigene021068;unigene037887;unigene053203;unigene048442;unigene046777;unigene006464;unigene005160;unigene046243;unigene042602;unigene057235	22	K00600+ K00600+ K01188+ K01188+ K01188+ K01188+ K01188+ K01455+ K01455+ K05349+ K05349+ K05349+ K05349+ K05349+ K05349+ K05350+ K08248+ K13034+ K13035+ K13051+ K18592+ K18592	mws0256;mws0219;mws0001	3	C5H11NO2+ C4H7NO4+ C4H8N2O3
Arachidonic acid metabolism	ko00590	0.0100293	0.369091	unigene019302;unigene068740;unigene106596;unigene108256;unigene010549;unigene010550;unigene098807;unigene043542;unigene057240;unigene105128;unigene042602;unigene057235	12	K00432+ K00432+ K00432+ K00432+ K01047+ K01047+ K01254+ K05309+ K07418+ K14674+ K18592+ K18592	mws0959;mws0369;mws0967	3	C20H32O3+ C20H32O2+ C20H32O5
Biosynthesis of unsaturated fatty acids	ko01040	0.998264	0.834135	unigene051688;unigene107059;unigene006809;unigene033431;unigene014548	5	K00232+ K00507+ K03921+ K10258+ K10703	pmn001610;pmn001606;mws0369	3	C20H36O2+ C20H38O2+ C20H32O2
Ascorbate and aldarate metabolism	ko00053	0.339584	0.858633	unigene037858;unigene049007;unigene079598;unigene019228;unigene029515;unigene071747;unigene023467;unigene026741;unigene032203;unigene064333;unigene088264;unigene101386;unigene026774;unigene039759;unigene041470;unigene064319;unigene098247;unigene023457;unigene006352	19	K00012+ K00012+ K00012+ K00128+ K00128+ K00423+ K00434+ K00434+ K00434+ K00434+ K08232+ K10047+ K14190+ K14190+ K14190+ K14190+ K14190+ K17744+ K21888	mws1189;pmb2922	2	C6H10O7+ C15H24N2O17P2
Ubiquinone and other terpenoid-quinone biosynthesis	ko00130	1.17801e-05	0.858633	unigene044067;unigene013806;unigene024628;unigene019471;unigene000387;unigene009787;unigene013594;unigene027306;unigene071786;unigene086941;unigene092503;unigene008461;unigene073498;unigene069051;unigene095946;unigene095947;unigene064347;unigene045481;unigene037397;unigene108136;unigene007199;unigene085691;unigene000955	23	K00457+ K00487+ K00815+ K01661+ K01904+ K01904+ K01904+ K01904+ K01904+ K01904+ K01904+ K02548+ K03809+ K05928+ K05928+ K05928+ K06127+ K09834+ K12501+ K12502+ K14759+ K14760+ K17872	pme1439;mws0749	2	C9H8O3+ C7H6O3
Monobactam biosynthesis	ko00261	0.069823	0.743377	unigene024333;unigene025971;unigene025972;unigene025973;unigene025974	5	K01714+ K13811+ K13811+ K13811+ K13811	mws0219;mws0260	2	C4H7NO4+ C6H14N4O2
Cysteine and methionine metabolism	ko00270	0.724722	0.961078	unigene066848;unigene078821;unigene097535;unigene042926;unigene052391;unigene019980;unigene002195;unigene006122;unigene023574;unigene039155;unigene076722;unigene096000;unigene056423;unigene024628;unigene080530;unigene025178;unigene073493;unigene016777;unigene026655;unigene070474;unigene080219;unigene037107;unigene084792;unigene059129;unigene054143;unigene006464;unigene105813;unigene048551;unigene…	29	K00016+ K00026+ K00026+ K00058+ K00547+ K00549+ K00640+ K00789+ K00789+ K00789+ K00789+ K00789+ K00811+ K00815+ K00827+ K00831+ K01244+ K01251+ K01251+ K01611+ K01611+ K01738+ K01738+ K05933+ K08967+ K13034+ K14455+ K16054+ K21456	mws0219;pme1086	2	C4H7NO4+ C10H17N3O6S
Glutathione metabolism	ko00480	0.146456	0.743377	unigene039135;unigene007108;unigene055505;unigene066551;unigene019302;unigene068740;unigene106596;unigene108256;unigene023467;unigene026741;unigene032203;unigene064333;unigene006918;unigene006920;unigene008240;unigene016675;unigene021934;unigene026360;unigene031539;unigene031801;unigene037070;unigene046158;unigene046350;unigene060398;unigene063307;unigene065934;unigene066051;unigene067686;unigene…	44	K00033+ K00036+ K00036+ K00383+ K00432+ K00432+ K00432+ K00432+ K00434+ K00434+ K00434+ K00434+ K00799+ K00799+ K00799+ K00799+ K00799+ K00799+ K00799+ K00799+ K00799+ K00799+ K00799+ K00799+ K00799+ K00799+ K00799+ K00799+ K00799+ K00799+ K00799+ K00799+ K00799+ K00799+ K00799+ K00799+ K00799+ K01581+ K10807+ K10808+ K18592+ K18592+ K21456+ K21888	pme1086;mws0263	2	C10H17N3O6S+ C5H7NO3
Glycerolipid metabolism	ko00561	0.324552	0.287614	unigene023450;unigene029554;unigene064827;unigene066318;unigene074697;unigene019228;unigene029515;unigene075045;unigene108617;unigene066347;unigene015504;unigene011265;unigene025941;unigene069696;unigene078999;unigene087476;unigene096679;unigene052383;unigene006126;unigene078273;unigene089805;unigene093075;unigene025372;unigene063163;unigene105128;unigene064313;unigene009356;unigene075176;unigene…	29	K00002+ K00002+ K00002+ K00002+ K00002+ K00128+ K00128+ K00630+ K00655+ K00679+ K00901+ K01054+ K01054+ K01054+ K01054+ K01054+ K03715+ K06119+ K07407+ K07407+ K07407+ K09480+ K13508+ K13508+ K14674+ K15918+ K18693+ K21362+ K21362	mws1090;pmb2922	2	C6H13O9P+ C15H24N2O17P2
Glyoxylate and dicarboxylate metabolism	ko00630	0.83556	0.924809	unigene078821;unigene097535;unigene031371;unigene042492;unigene063278;unigene066249;unigene072492;unigene023466;unigene076783;unigene049778;unigene026793;unigene083286;unigene049892;unigene046369;unigene046370;unigene100366;unigene007616;unigene007617;unigene068346;unigene102451;unigene104082;unigene031099;unigene043392;unigene084324;unigene045717;unigene033378;unigene005782;unigene016835;unigene…	40	K00026+ K00026+ K00122+ K00122+ K00122+ K00122+ K00122+ K00281+ K00284+ K00382+ K00600+ K00600+ K00605+ K00830+ K00830+ K01433+ K01455+ K01455+ K01602+ K01602+ K01637+ K01638+ K01638+ K01638+ K01895+ K02437+ K03781+ K03781+ K03781+ K03781+ K03781+ K11517+ K11517+ K11517+ K14272+ K15893+ K15918+ K15919+ K18121+ K19269	mws1167;pme0193	2	C4H4O5+ C5H10N2O3
Carbon fixation in photosynthetic organisms	ko00710	0.874036	0.287614	unigene078821;unigene097535;unigene026095;unigene034124;unigene006832;unigene082430;unigene017310;unigene028405;unigene088303;unigene079901;unigene068346;unigene102451;unigene105807;unigene016877;unigene048717;unigene008908;unigene056378;unigene065931;unigene036260;unigene053192;unigene060801;unigene040809;unigene061477;unigene062138;unigene062139;unigene080719;unigene028757;unigene105813	28	K00026+ K00026+ K00051+ K00134+ K00615+ K00615+ K00814+ K00927+ K00927+ K01100+ K01602+ K01602+ K01610+ K01623+ K01623+ K01624+ K01624+ K01783+ K01807+ K01807+ K01807+ K03841+ K03841+ K05298+ K05298+ K05298+ K14272+ K14455	mws0219;mws1167	2	C4H7NO4+ C4H4O5
Vitamin B6 metabolism	ko00750	0.0228064	0.287614	unigene025178;unigene025512;unigene031489;unigene031490;unigene066046;unigene102893;unigene028116	7	K00831+ K06215+ K06215+ K06215+ K06215+ K06215+ K08681	pme2596;pme1383	2	C8H9NO4+ C8H11NO3
Biotin metabolism	ko00780	0.87388	0.287614	unigene023603;unigene091841;unigene025752;unigene097192	4	K00059+ K00059+ K09458+ K09458	pme0026;pme2266	2	C6H14N2O2+ C10H16N2O3S
Folate biosynthesis	ko00790	0.0125891	0.287614	unigene075367;unigene038879;unigene090262;unigene026231;unigene058433;unigene074154;unigene077355;unigene051593;unigene053080;unigene103187;unigene009393	11	K01113+ K01495+ K01495+ K01724+ K01724+ K01930+ K13950+ K14652+ K15631+ K18482+ K20457	mws1336;mws0749	2	C7H7NO2+ C7H6O3
Zeatin biosynthesis	ko00908	0.00415248	0.961078	unigene022335;unigene026123;unigene028434;unigene003532;unigene102388;unigene069661;unigene105482;unigene010132;unigene010166;unigene040939;unigene047043;unigene081904	12	K00279+ K00279+ K00279+ K00791+ K00791+ K10717+ K10717+ K13495+ K13495+ K13496+ K13496+ K13496	pmf0284;pmb2922	2	C10H10O3+ C15H24N2O17P2
Stilbenoid, diarylheptanoid and gingerol biosynthesis	ko00945	0.0316175	0.287614	unigene013806;unigene108294;unigene068232;unigene007634;unigene053176;unigene055480;unigene071254	7	K00487+ K00588+ K09754+ K13065+ K13065+ K13065+ K13065	mws2103;mws0178	2	C14H12O4+ C16H18O9
Isoquinoline alkaloid biosynthesis	ko00950	0.0714866	0.743377	unigene011615;unigene074158;unigene056423;unigene024628;unigene062983;unigene105813	6	K00276+ K00276+ K00811+ K00815+ K01593+ K14455	pme2482;pme1439	2	C7H6O3+ C9H8O3
Tropane, piperidine and pyridine alkaloid biosynthesis	ko00960	0.13915	0.743377	unigene011615;unigene074158;unigene056423;unigene024628;unigene061684;unigene105813	6	K00276+ K00276+ K00811+ K00815+ K00817+ K14455	pme0026;pme0490	2	C6H14N2O2+ C6H5NO2
Carbon metabolism	ko01200	0.99998	0.980294	unigene078821;unigene097535;unigene039135;unigene007108;unigene055505;unigene026095;unigene042926;unigene031371;unigene042492;unigene063278;unigene066249;unigene072492;unigene082668;unigene034124;unigene015153;unigene071286;unigene051688;unigene012008;unigene023466;unigene049778;unigene026793;unigene083286;unigene049892;unigene006832;unigene082430;unigene071672;unigene073397;unigene002195;unigene…	89	K00026+ K00026+ K00033+ K00036+ K00036+ K00051+ K00058+ K00122+ K00122+ K00122+ K00122+ K00122+ K00131+ K00134+ K00162+ K00164+ K00232+ K00235+ K00281+ K00382+ K00600+ K00600+ K00605+ K00615+ K00615+ K00616+ K00616+ K00640+ K00814+ K00830+ K00830+ K00831+ K00844+ K00850+ K00873+ K00873+ K00927+ K00927+ K00948+ K00948+ K01100+ K01455+ K01455+ K01602+ K01602+ K01610+ K01623+ K01623+ K01624+ K01624+…	mws1167;mws0219	2	C4H4O5+ C4H7NO4
Citrate cycle (TCA cycle)	ko00020	1	0.902612	unigene078821;unigene097535;unigene015153;unigene071286;unigene012008;unigene049778;unigene105807	7	K00026+ K00026+ K00162+ K00164+ K00235+ K00382+ K01610	mws1167	1	C4H4O5
Pentose phosphate pathway	ko00030	0.920628	0.787153	unigene039135;unigene007108;unigene055505;unigene082668;unigene006832;unigene082430;unigene071672;unigene073397;unigene089404;unigene002330;unigene081156;unigene081157;unigene016877;unigene048717;unigene008908;unigene056378;unigene065931;unigene036260;unigene053192;unigene060801;unigene003954;unigene040809;unigene061477	23	K00033+ K00036+ K00036+ K00131+ K00615+ K00615+ K00616+ K00616+ K00850+ K00895+ K00948+ K00948+ K01623+ K01623+ K01624+ K01624+ K01783+ K01807+ K01807+ K01807+ K01810+ K03841+ K03841	mws4170	1	C6H12O6
Fructose and mannose metabolism	ko00051	0.0951337	0.787153	unigene062172;unigene083341;unigene020401;unigene078587;unigene089404;unigene002330;unigene052514;unigene016877;unigene048717;unigene008908;unigene056378;unigene033080;unigene040809;unigene061477;unigene101597;unigene005321;unigene007601;unigene013872;unigene014258;unigene021995;unigene030623;unigene043028;unigene061121;unigene066293;unigene082464;unigene086629;unigene092456	27	K00008+ K00008+ K00844+ K00847+ K00850+ K00895+ K00966+ K01623+ K01623+ K01624+ K01624+ K01711+ K03841+ K03841+ K05305+ K19355+ K19355+ K19355+ K19355+ K19355+ K19355+ K19355+ K19355+ K19355+ K19355+ K19355+ K19355	mws1155	1	C6H14O6
Fatty acid biosynthesis	ko00061	0.978087	0.955691	unigene023603;unigene091841;unigene016792;unigene025511;unigene078402;unigene101249;unigene017960;unigene006809;unigene025752;unigene097192;unigene010498;unigene016979	12	K00059+ K00059+ K01897+ K01897+ K01897+ K01897+ K01962+ K03921+ K09458+ K09458+ K10782+ K18660	pmb2640	1	C12H24O2
Oxidative phosphorylation	ko00190	1	0.787153	unigene012008;unigene023087;unigene105578;unigene055381;unigene055382;unigene102330;unigene079811;unigene001165;unigene003467;unigene030581;unigene069171;unigene083754;unigene102379;unigene108422;unigene016097;unigene021034;unigene020967;unigene033875;unigene026210;unigene080369;unigene062167	21	K00235+ K00412+ K01507+ K01535+ K01535+ K01535+ K02109+ K02113+ K02113+ K02113+ K02115+ K02126+ K02126+ K02149+ K02258+ K02260+ K03879+ K03883+ K03936+ K03940+ K03955	pmb0530	1	C21H27N7O14P2
Valine, leucine and isoleucine degradation	ko00280	0.998004	0.955691	unigene019228;unigene029515;unigene095641;unigene049778;unigene080530;unigene074981;unigene038402;unigene016979	8	K00128+ K00128+ K00253+ K00382+ K00827+ K05605+ K09699+ K18660	mws0256	1	C5H11NO2
Valine, leucine and isoleucine biosynthesis	ko00290	0.656885	0.979955	unigene062228;unigene072864;unigene008250;unigene008251	4	K01652+ K01703+ K01754+ K01754	mws0256	1	C5H11NO2
Phenylalanine metabolism	ko00360	0.016599	0.990985	unigene011615;unigene074158;unigene044067;unigene056423;unigene024628;unigene061684;unigene044432;unigene062983;unigene033439;unigene036744;unigene080325;unigene105813	12	K00276+ K00276+ K00457+ K00811+ K00815+ K00817+ K01426+ K01593+ K10775+ K10775+ K10775+ K14455	Lmgn001670	1	C7H6O3
Tryptophan metabolism	ko00380	0.910477	0.979955	unigene019228;unigene029515;unigene049778;unigene053569;unigene062361;unigene044432;unigene062983;unigene005782;unigene016835;unigene016836;unigene079303;unigene093409;unigene024442;unigene060690;unigene062716	15	K00128+ K00128+ K00382+ K00486+ K00486+ K01426+ K01593+ K03781+ K03781+ K03781+ K03781+ K03781+ K11816+ K11816+ K11816	mws0596	1	C7H7NO3
Phenylalanine, tyrosine and tryptophan biosynthesis	ko00400	0.000585108	0.995969	unigene002570;unigene095846;unigene056423;unigene024628;unigene061684;unigene024478;unigene003377;unigene098781;unigene098782;unigene009780;unigene031805;unigene081200;unigene007094;unigene060553;unigene067430;unigene084651;unigene105813;unigene018054;unigene037854;unigene072791	20	K00766+ K00800+ K00811+ K00815+ K00817+ K00891+ K01609+ K01626+ K01626+ K01735+ K01817+ K01850+ K05359+ K05359+ K05359+ K13832+ K14455+ K15227+ K15227+ K15227	mws0183	1	C7H6O4
Inositol phosphate metabolism	ko00562	0.779455	0.902612	unigene089475;unigene053112;unigene053039;unigene024116;unigene032368;unigene038647;unigene051714;unigene095512;unigene051305;unigene050026;unigene103570;unigene101386	12	K00889+ K00913+ K01092+ K01114+ K01114+ K01114+ K01114+ K01114+ K01858+ K03103+ K05857+ K10047	mws0866	1	C6H13O9P
Glycerophospholipid metabolism	ko00564	0.00861214	0.902612	unigene053954;unigene075045;unigene108617;unigene056480;unigene015504;unigene010549;unigene010550;unigene024116;unigene032368;unigene038647;unigene051714;unigene095512;unigene005409;unigene031303;unigene031304;unigene057476;unigene077741;unigene102608;unigene102609;unigene104272;unigene027637;unigene037251;unigene105329;unigene006116;unigene069350;unigene025372;unigene063163;unigene105699;unigene…	34	K00006+ K00630+ K00655+ K00894+ K00901+ K01047+ K01047+ K01114+ K01114+ K01114+ K01114+ K01114+ K01115+ K01115+ K01115+ K01115+ K01115+ K01115+ K01115+ K01115+ K01126+ K01517+ K01613+ K06129+ K06130+ K13508+ K13508+ K13510+ K14156+ K14156+ K14674+ K16860+ K18693+ K22389	pme2433	1	C4H11NO2
Linoleic acid metabolism	ko00591	0.0103292	0.787153	unigene047830;unigene074700;unigene010549;unigene010550;unigene057240;unigene105128;unigene001798;unigene009040;unigene020728;unigene044885;unigene063683;unigene081335;unigene107292	13	K00454+ K00454+ K01047+ K01047+ K07418+ K14674+ K15718+ K15718+ K15718+ K15718+ K15718+ K15718+ K15718	mws0369	1	C20H32O2
Sphingolipid metabolism	ko00600	0.896958	0.537383	unigene061429;unigene001751;unigene075597;unigene006126;unigene078273;unigene089805;unigene088652;unigene097097	8	K04708+ K04710+ K04713+ K07407+ K07407+ K07407+ K17108+ K17108	mws1349	1	C18H39NO2
Pyruvate metabolism	ko00620	0.999968	0.787153	unigene066848;unigene078821;unigene097535;unigene026095;unigene019228;unigene029515;unigene015153;unigene049778;unigene025958;unigene108012;unigene105807;unigene031099;unigene043392;unigene084324;unigene013152;unigene043950;unigene066246;unigene101242;unigene045717;unigene017960	20	K00016+ K00026+ K00026+ K00051+ K00128+ K00128+ K00162+ K00382+ K00873+ K00873+ K01610+ K01638+ K01638+ K01638+ K01759+ K01759+ K01759+ K01759+ K01895+ K01962	mws1167	1	C4H4O5
Butanoate metabolism	ko00650	0.692002	0.955691	unigene046139;unigene046140;unigene065194;unigene065195;unigene065196;unigene084686;unigene084688;unigene090255;unigene062228;unigene069531;unigene007850	11	K01580+ K01580+ K01580+ K01580+ K01580+ K01580+ K01580+ K01580+ K01652+ K17761+ K18121	pme3011	1	C4H9NO2
C5-Branched dibasic acid metabolism	ko00660	0.565594	0.902612	unigene062228;unigene072864	2	K01652+ K01703	pme3009	1	C6H6O6
Thiamine metabolism	ko00730	0.170281	0.787153	unigene058127;unigene080990;unigene080991;unigene080992;unigene013478;unigene019779;unigene092367;unigene084218;unigene084219	9	K00939+ K00939+ K00939+ K00939+ K03146+ K03146+ K06949+ K14153+ K14153	pmb0530	1	C21H27N7O14P2
Indole alkaloid biosynthesis	ko00901	0.0445692	0.902612	unigene062983;unigene012192;unigene012193	3	K01593+ K21026+ K21026	mws4170	1	C6H12O6
Nitrogen metabolism	ko00910	0.10637	0.787153	unigene095941;unigene076783;unigene002876;unigene007616;unigene007617;unigene023115;unigene105846;unigene053578;unigene096402;unigene051055;unigene078952;unigene034133;unigene041121	13	K00264+ K00284+ K00366+ K01455+ K01455+ K01673+ K01673+ K01674+ K01674+ K01725+ K01725+ K02575+ K02575	pme0193	1	C5H10N2O3
Glucosinolate biosynthesis	ko00966	0.75383	0.990985	unigene072864	1	K01703	mws0256	1	C5H11NO2
Plant hormone signal transduction	ko04075	1.84177e-09	0.537383	unigene083859;unigene015924;unigene065949;unigene049890;unigene056124;unigene008267;unigene015307;unigene020801;unigene023643;unigene027866;unigene029485;unigene029486;unigene029812;unigene036687;unigene062281;unigene095333;unigene095742;unigene045193;unigene104367;unigene000984;unigene018869;unigene075779;unigene047166;unigene054588;unigene054589;unigene057367;unigene081488;unigene103141;unigene…	70	K13415+ K13422+ K13422+ K13449+ K13449+ K13464+ K13464+ K13464+ K13464+ K13464+ K13464+ K13464+ K13464+ K13464+ K13464+ K13464+ K13464+ K13946+ K13946+ K14432+ K14432+ K14432+ K14484+ K14484+ K14484+ K14484+ K14484+ K14484+ K14487+ K14488+ K14488+ K14488+ K14488+ K14488+ K14488+ K14488+ K14488+ K14488+ K14488+ K14488+ K14488+ K14488+ K14488+ K14489+ K14489+ K14490+ K14490+ K14492+ K14492+ K14492+…	Lmgn001670	1	C7H6O3

## Sheet: SZ_vs_SY
Supplementary Table 11-10 Correlation analysis of the DEGs and DAMs identified between SZ and SY
#Kegg_pathway	ko_id	P-value_gene	P-value_meta	gene ID	gene Count	gene Annotation	meta ID	meta Count	meta Annotation
Metabolic pathways	ko01100	2.34521e-22	0.477605	unigene028922;unigene088936;unigene096232;unigene023450;unigene029554;unigene066318;unigene062172;unigene083341;unigene037858;unigene079598;unigene066848;unigene008616;unigene008617;unigene022734;unigene062569;unigene062570;unigene069849;unigene092917;unigene078821;unigene097535;unigene014470;unigene016228;unigene084940;unigene039135;unigene007108;unigene055505;unigene026095;unigene042926;unigene…	842	K00001+ K00001+ K00001+ K00002+ K00002+ K00002+ K00008+ K00008+ K00012+ K00012+ K00016+ K00021+ K00021+ K00021+ K00021+ K00021+ K00021+ K00021+ K00026+ K00026+ K00028+ K00029+ K00029+ K00033+ K00036+ K00036+ K00051+ K00058+ K00059+ K00059+ K00083+ K00083+ K00083+ K00083+ K00083+ K00083+ K00083+ K00083+ K00083+ K00083+ K00083+ K00083+ K00083+ K00083+ K00122+ K00122+ K00122+ K00128+ K00128+ K00128+…	mws0250;mws0275;mws0009;pme0088;pme3827;pme3705;mws4170;mws0890;pme3007;mws0596;mws2367;pme3392;pme1266;mws1090;pmb0501;mws1189;mws1336;mws0959;pme0274;pme2773;mws1050;pme3609;pme2253;mws0675;pme1383;pme1738;pme0026;mws1349;mws0263;pme0460;mws0260;pme3011;pme1439;pme2596;mws0567;mws0064;pme3961;mws0044;pme2693;pme1194;pme0264;pme0008;pme0006;mws0059;mws0221;pme2954;mws1346;mws0254;mws0369;pme3009…	80	C9H11NO3+ C4H6O5+ C10H10O3+ C15H10O6+ C9H11NO4+ C6H10O7+ C6H12O6+ C3H7NO3+ C9H14N2O12P2+ C7H7NO3+ C14H20O7+ C21H21O10++ C6H6N4O2+ C6H13O9P+ C5H14N4+ C6H10O7+ C7H7NO2+ C20H32O3+ C6H13NO2+ C7H14N2O4S+ C5H9NO4+ C15H11O6++ C6H10O6+ C11H15N2O8P+ C8H11NO3+ C7H9N2O+ C6H14N2O2+ C18H39NO2+ C5H7NO3+ C15H14O6+ C6H14N4O2+ C4H9NO2+ C9H8O3+ C8H9NO4+ C5H11N3O2+ C15H12O6+ C10H13N5O3+ C15H12O7+ C6H14N2O+ C9H13N3O…
Biosynthesis of secondary metabolites	ko01110	0	0.0608219	unigene028922;unigene088936;unigene096232;unigene023450;unigene029554;unigene066318;unigene053954;unigene066848;unigene008616;unigene008617;unigene022734;unigene062569;unigene062570;unigene069849;unigene092917;unigene078821;unigene097535;unigene039135;unigene007108;unigene055505;unigene042926;unigene023603;unigene091841;unigene015708;unigene028913;unigene028914;unigene033037;unigene041822;unigene…	517	K00001+ K00001+ K00001+ K00002+ K00002+ K00002+ K00006+ K00016+ K00021+ K00021+ K00021+ K00021+ K00021+ K00021+ K00021+ K00026+ K00026+ K00033+ K00036+ K00036+ K00058+ K00059+ K00059+ K00083+ K00083+ K00083+ K00083+ K00083+ K00083+ K00083+ K00083+ K00083+ K00083+ K00083+ K00083+ K00083+ K00083+ K00128+ K00128+ K00128+ K00128+ K00134+ K00134+ K00162+ K00164+ K00166+ K00166+ K00222+ K00228+ K00228+…	pme3609;mws1077;pme2773;mws1050;pme0026;pme1439;mws0260;pme0460;mws2103;mws0044;mws0064;mws0744;mws0009;mws0250;pme3285;mws0032;pme0088;pme3827;mws0054;mws4170;mws1090;pme1266;pme3392;mws0264;mws0639;mws0093;mws0281;Lmgn001670;mws0183;pme0369;mws0258;mws0256;mws0227;pme0534;mws0921;mws0749;pme1201;pmf0284;pme0006;pme0008;mws1346;pme2954;mws0059;mws0458;mws1024;mws0178;mws0254;mws0014;mws2212	49	C15H11O6++ C16H18O9+ C7H14N2O4S+ C5H9NO4+ C6H14N2O2+ C9H8O3+ C6H14N4O2+ C15H14O6+ C14H12O4+ C15H12O7+ C15H12O6+ C15H12O8+ C10H10O3+ C9H11NO3+ C15H14O5+ C15H10O8+ C15H10O6+ C9H11NO4+ C15H14O6+ C6H12O6+ C6H13O9P+ C6H6N4O2+ C21H21O10++ C12H22O11+ C7H6O4+ C10H12O3+ C6H8O7+ C7H6O3+ C7H6O4+ C27H30O15+ C6H13NO2+ C5H11NO2+ C6H13NO2+ C6H12O7+ C9H10O2+ C7H6O3+ C15H14O5+ C10H10O3+ C5H9NO2+ C6H13N3O3+ C6H11N…
ABC transporters	ko02010	0.0264846	0.857464	unigene001167;unigene003911;unigene014458;unigene016594;unigene036095;unigene036784;unigene037982;unigene038582;unigene039363;unigene047761;unigene067246;unigene068896;unigene069726;unigene074481;unigene090649;unigene094676;unigene096708;unigene105720;unigene105721;unigene100153;unigene014431;unigene050490;unigene069858;unigene070036	24	K05657+ K05658+ K05658+ K05658+ K05658+ K05658+ K05658+ K05658+ K05658+ K05658+ K05658+ K05658+ K05658+ K05658+ K05658+ K05658+ K05658+ K05658+ K05658+ K05663+ K05666+ K05666+ K05666+ K05666	pme1184;pme3961;mws1189;mws0256;mws0258;mws0227;mws0254;mws4170;mws0260;pme0193;pme2266;pme0026;mws0221;pme1194;pme0006;mws0264	16	C10H13N5O4+ C10H13N5O3+ C6H10O7+ C5H11NO2+ C6H13NO2+ C6H13NO2+ C6H9N3O2+ C6H12O6+ C6H14N4O2+ C5H10N2O3+ C10H16N2O3S+ C6H14N2O2+ C6H12N2O4S2+ C9H13N3O4+ C5H9NO2+ C12H22O11
Biosynthesis of amino acids	ko01230	0.771867	0.2229	unigene042926;unigene018812;unigene088946;unigene095941;unigene019980;unigene026793;unigene083285;unigene083286;unigene006832;unigene076114;unigene082430;unigene071671;unigene071672;unigene073397;unigene018613;unigene016880;unigene048748;unigene002570;unigene023574;unigene039155;unigene076722;unigene095846;unigene056423;unigene030343;unigene025178;unigene089404;unigene025958;unigene046431;unigene…	73	K00058+ K00134+ K00134+ K00264+ K00549+ K00600+ K00600+ K00600+ K00615+ K00615+ K00615+ K00616+ K00616+ K00616+ K00620+ K00640+ K00640+ K00766+ K00789+ K00789+ K00789+ K00800+ K00811+ K00818+ K00831+ K00850+ K00873+ K00873+ K00873+ K00891+ K00891+ K00927+ K00927+ K00948+ K00948+ K01586+ K01609+ K01623+ K01623+ K01623+ K01624+ K01626+ K01626+ K01652+ K01663+ K01689+ K01689+ K01693+ K01703+ K01714+…	mws1346;mws0281;pme0026;pme0193;mws1050;pme2773;pme0008;pme0006;mws0250;mws0260;mws0254;mws0227;mws0256;mws0258	14	C6H11NO4+ C6H8O7+ C6H14N2O2+ C5H10N2O3+ C5H9NO4+ C7H14N2O4S+ C6H13N3O3+ C5H9NO2+ C9H11NO3+ C6H14N4O2+ C6H9N3O2+ C6H13NO2+ C5H11NO2+ C6H13NO2
Flavonoid biosynthesis	ko00941	2.63538e-05	0.77081	unigene022811;unigene022812;unigene013806;unigene011905;unigene108294;unigene014014;unigene079199;unigene079201;unigene095238;unigene097386;unigene057790;unigene092310;unigene027852;unigene022031;unigene022032;unigene032896;unigene032897;unigene053059;unigene098747;unigene098748;unigene051616;unigene070861;unigene090748;unigene104145;unigene104146;unigene068232;unigene007634;unigene040124;unigene…	34	K00475+ K00475+ K00487+ K00588+ K00588+ K00660+ K00660+ K00660+ K00660+ K00660+ K05277+ K05277+ K05278+ K05280+ K05280+ K05280+ K05280+ K05280+ K05280+ K05280+ K08695+ K08695+ K08695+ K08695+ K08695+ K09754+ K13065+ K13065+ K13065+ K13065+ K13065+ K13065+ K13081+ K13082	pme0460;pme3609;mws0032;mws0178;pme3285;pme2954;mws0064;pme0088;mws0044;mws0789;mws0744;pme1201;mws0054	13	C15H14O6+ C15H11O6++ C15H10O8+ C16H18O9+ C15H14O5+ C15H10O7+ C15H12O6+ C15H10O6+ C15H12O7+ C15H12O4+ C15H12O8+ C15H14O5+ C15H14O6
Phenylpropanoid biosynthesis	ko00940	5.94158e-08	0.164442	unigene015708;unigene028913;unigene028914;unigene033037;unigene041822;unigene057914;unigene059678;unigene085574;unigene085576;unigene085580;unigene099763;unigene101826;unigene102359;unigene106070;unigene001740;unigene002430;unigene009500;unigene010601;unigene011392;unigene015222;unigene016986;unigene017625;unigene019467;unigene020565;unigene024162;unigene025271;unigene041830;unigene049437;unigene…	82	K00083+ K00083+ K00083+ K00083+ K00083+ K00083+ K00083+ K00083+ K00083+ K00083+ K00083+ K00083+ K00083+ K00083+ K00430+ K00430+ K00430+ K00430+ K00430+ K00430+ K00430+ K00430+ K00430+ K00430+ K00430+ K00430+ K00430+ K00430+ K00430+ K00430+ K00430+ K00430+ K00430+ K00430+ K00430+ K00430+ K00430+ K00430+ K00430+ K00430+ K00487+ K00588+ K00588+ K01188+ K01188+ K01188+ K01188+ K01188+ K01188+ K01188+…	mws0250;mws0178;mws0093;mws1024;mws0009;mws1077;pme1439;mws0921;mws0014;mws2212	10	C9H11NO3+ C16H18O9+ C10H12O3+ C9H8O2+ C10H10O3+ C16H18O9+ C9H8O3+ C9H10O2+ C10H10O4+ C9H8O4
Flavone and flavonol biosynthesis	ko00944	0.0282919	0.543157	unigene022031;unigene022032;unigene032896;unigene032897;unigene053059;unigene098747;unigene098748	7	K05280+ K05280+ K05280+ K05280+ K05280+ K05280+ K05280	mws0917;pme0369;pme3227;mws0032;mws1003;pme0088;pme2954;mws0045;mws1002;mws0059	10	C17H14O7+ C27H30O15+ C27H30O14+ C15H10O8+ C16H12O8+ C15H10O6+ C15H10O7+ C21H20O11+ C17H14O8+ C27H30O16
Aminoacyl-tRNA biosynthesis	ko00970	0.0194706	0.436498	unigene052376;unigene062965;unigene070843;unigene103673;unigene020232;unigene026987;unigene058116;unigene058750;unigene051960;unigene006774;unigene090613;unigene102875;unigene072406;unigene108449;unigene057135;unigene068543;unigene090798;unigene044158;unigene053502;unigene102890;unigene097341	21	K01866+ K01867+ K01868+ K01869+ K01870+ K01870+ K01872+ K01873+ K01874+ K01875+ K01876+ K01881+ K01883+ K01885+ K01889+ K01892+ K02433+ K02434+ K02435+ K04567+ K14164	mws0260;mws0227;pme0006;mws0250;mws0258;mws0256;mws0254;pme0026;pme0193	9	C6H14N4O2+ C6H13NO2+ C5H9NO2+ C9H11NO3+ C6H13NO2+ C5H11NO2+ C6H9N3O2+ C6H14N2O2+ C5H10N2O3
2-Oxocarboxylic acid metabolism	ko01210	0.999862	0.315178	unigene018613;unigene056423;unigene030343;unigene014273;unigene072864;unigene028757;unigene105813	7	K00620+ K00811+ K00818+ K01652+ K01703+ K14272+ K14455	mws0425;mws0227;mws0258;mws0250;mws0256;mws0281;pme0026;mws1346	8	C5H6O4+ C6H13NO2+ C6H13NO2+ C9H11NO3+ C5H11NO2+ C6H8O7+ C6H14N2O2+ C6H11NO4
Arginine and proline metabolism	ko00330	0.550266	0.296441	unigene012949;unigene014198;unigene019228;unigene029515;unigene031310;unigene082073;unigene038893;unigene045704;unigene056423;unigene075163;unigene106646;unigene044432;unigene014672;unigene070474;unigene080219;unigene057518;unigene035807;unigene065152;unigene108151;unigene105813;unigene066869;unigene090628	22	K00128+ K00128+ K00128+ K00128+ K00318+ K00318+ K00472+ K00472+ K00811+ K00819+ K01259+ K01426+ K01581+ K01611+ K01611+ K12259+ K12657+ K13366+ K13427+ K14455+ K17839+ K17839	mws0260;pme0120;pme3011;pme2693;pmb0501;mws0567;pme0006	7	C6H14N4O2+ C5H11NO2+ C4H9NO2+ C6H14N2O+ C5H14N4+ C5H11N3O2+ C5H9NO2
Purine metabolism	ko00230	0.812043	0.821139	unigene076140;unigene086755;unigene091977;unigene025958;unigene046431;unigene108012;unigene058127;unigene080990;unigene001117;unigene006923;unigene081156;unigene081157;unigene029560;unigene102948;unigene054600;unigene066788;unigene028856;unigene025971;unigene025972;unigene025973;unigene025974;unigene018796;unigene101203;unigene101204;unigene046582	25	K00759+ K00764+ K00764+ K00873+ K00873+ K00873+ K00939+ K00939+ K00940+ K00940+ K00948+ K00948+ K01427+ K01835+ K06966+ K10807+ K10808+ K13811+ K13811+ K13811+ K13811+ K14641+ K14641+ K14641+ K18550	mws0609;pme1109;pme3184;pme1184;pme0193;pme3961	6	C10H12N5O7P+ C5H5N5O+ C10H14N5O6P+ C10H13N5O4+ C5H10N2O3+ C10H13N5O3
Starch and sucrose metabolism	ko00500	0.00623779	0.242447	unigene019783;unigene082522;unigene029279;unigene060796;unigene072162;unigene084075;unigene092666;unigene092667;unigene081251;unigene008895;unigene082310;unigene106791;unigene020401;unigene056311;unigene078587;unigene005413;unigene027894;unigene075144;unigene095515;unigene000620;unigene065379;unigene077208;unigene007235;unigene030478;unigene059718;unigene060720;unigene019520;unigene023829;unigene…	54	K00688+ K00688+ K00695+ K00695+ K00695+ K00695+ K00695+ K00695+ K00696+ K00700+ K00700+ K00703+ K00844+ K00844+ K00847+ K00975+ K00975+ K00975+ K00975+ K01087+ K01087+ K01176+ K01177+ K01177+ K01177+ K01177+ K01179+ K01179+ K01179+ K01179+ K01188+ K01188+ K01188+ K01188+ K01188+ K01188+ K01188+ K01188+ K01193+ K01214+ K01810+ K01835+ K05349+ K05349+ K05349+ K05349+ K05349+ K05350+ K07024+ K07024+…	pmb2922;mws4170;mws0264;mws1090;mws0866	5	C15H24N2O17P2+ C6H12O6+ C12H22O11+ C6H13O9P+ C6H13O9P
Amino sugar and nucleotide sugar metabolism	ko00520	0.184228	0.0335248	unigene037858;unigene079598;unigene105418;unigene020401;unigene056311;unigene078587;unigene052514;unigene005413;unigene027894;unigene075144;unigene095515;unigene000013;unigene000014;unigene008327;unigene047564;unigene052648;unigene033080;unigene003242;unigene003954;unigene102948;unigene101597;unigene012883;unigene100268;unigene103561;unigene100436;unigene028841;unigene052569;unigene025833;unigene…	40	K00012+ K00012+ K00820+ K00844+ K00844+ K00847+ K00966+ K00975+ K00975+ K00975+ K00975+ K01183+ K01183+ K01183+ K01183+ K01183+ K01711+ K01809+ K01810+ K01835+ K05305+ K08678+ K08679+ K08679+ K12448+ K12449+ K12450+ K13379+ K13379+ K13379+ K13648+ K13648+ K13648+ K13648+ K13648+ K15920+ K15920+ K15920+ K15920+ K18677	pme3705;mws4170;pmb2922;mws1189;mws1090	5	C6H10O7+ C6H12O6+ C15H24N2O17P2+ C6H10O7+ C6H13O9P
Tyrosine metabolism	ko00350	0.125505	0.242447	unigene028922;unigene088936;unigene096232;unigene011615;unigene041257;unigene074158;unigene039836;unigene044067;unigene004559;unigene004560;unigene004562;unigene004565;unigene090340;unigene056423;unigene023771;unigene024628;unigene062983;unigene105813;unigene037673;unigene074588;unigene075747;unigene095918	22	K00001+ K00001+ K00001+ K00276+ K00276+ K00276+ K00451+ K00457+ K00545+ K00545+ K00545+ K00545+ K00545+ K00811+ K00815+ K00815+ K01593+ K14455+ K18857+ K18857+ K18857+ K18857	mws2367;mws0180;mws0250;pme1439;pme3827	5	C14H20O7+ C7H6O4+ C9H11NO3+ C9H8O3+ C9H11NO4
Pyrimidine metabolism	ko00240	0.0578949	0.956699	unigene075911;unigene023634;unigene001117;unigene006923;unigene078739;unigene072851;unigene043054;unigene081917;unigene037996;unigene009195;unigene080531;unigene054600;unigene052555;unigene066788;unigene028856;unigene018796;unigene101203;unigene101204;unigene026127	19	K00207+ K00761+ K00940+ K00940+ K00943+ K01464+ K01489+ K01489+ K01520+ K01937+ K01937+ K06966+ K09903+ K10807+ K10808+ K14641+ K14641+ K14641+ K16904	pme3007;pmb2922;pme0264;pme1194;pme0193	5	C9H14N2O12P2+ C15H24N2O17P2+ C10H14N2O5+ C9H13N3O4+ C5H10N2O3
Nicotinate and nicotinamide metabolism	ko00760	0.691701	0.529422	unigene054397;unigene094334;unigene077038;unigene046582	4	K00278+ K00858+ K11414+ K18550	mws0675;pme2268;pmb0530;pme3011;pme1738	5	C11H15N2O8P+ C7H7NO2+ C21H27N7O14P2+ C4H9NO2+ C7H9N2O
Anthocyanin biosynthesis	ko00942	0.342541	0.242447	unigene061035	1	K17193	pme1777;Smsp002643;pme0444;pme3609;pme3392	5	C27H31O16++ C27H31O14++ C23H25O12++ C15H11O6++ C21H21O10+
Pentose and glucuronate interconversions	ko00040	0.000404796	0.66507	unigene023450;unigene029554;unigene066318;unigene062172;unigene083341;unigene037858;unigene079598;unigene007804;unigene015853;unigene027476;unigene027492;unigene035772;unigene043498;unigene045271;unigene048995;unigene050283;unigene050284;unigene097291;unigene098679;unigene103155;unigene103156;unigene105823;unigene094751;unigene000015;unigene000018;unigene011594;unigene011595;unigene011596;unigene…	43	K00002+ K00002+ K00002+ K00008+ K00008+ K00012+ K00012+ K01051+ K01051+ K01051+ K01051+ K01051+ K01051+ K01051+ K01051+ K01051+ K01051+ K01051+ K01051+ K01051+ K01051+ K01051+ K01213+ K01728+ K01728+ K01728+ K01728+ K01728+ K01728+ K01728+ K01728+ K01728+ K01728+ K01728+ K01728+ K01728+ K01728+ K01728+ K01728+ K01728+ K01728+ K01728+ K01783	pmb2922;pme3705;mws1189;mws1090	4	C15H24N2O17P2+ C6H10O7+ C6H10O7+ C6H13O9P
Ascorbate and aldarate metabolism	ko00053	0.107689	0.199552	unigene037858;unigene079598;unigene012949;unigene014198;unigene019228;unigene029515;unigene071747;unigene023467;unigene026741;unigene032203;unigene064333;unigene101235;unigene054651;unigene053659;unigene101385;unigene101386;unigene026774;unigene039759;unigene039760;unigene041470;unigene064319;unigene098247;unigene023457	23	K00012+ K00012+ K00128+ K00128+ K00128+ K00128+ K00423+ K00434+ K00434+ K00434+ K00434+ K00434+ K00469+ K08232+ K10047+ K10047+ K14190+ K14190+ K14190+ K14190+ K14190+ K14190+ K17744	mws1189;pmb2922;pme2253;pme3705	4	C6H10O7+ C15H24N2O17P2+ C6H10O6+ C6H10O7
Lysine degradation	ko00310	0.906578	0.199552	unigene012949;unigene014198;unigene019228;unigene029515;unigene081048;unigene049778;unigene005489;unigene020724;unigene067534;unigene083551	10	K00128+ K00128+ K00128+ K00128+ K00306+ K00382+ K11419+ K11420+ K11420+ K11430	pme0026;mws1346;pme0122;pme0120	4	C6H14N2O2+ C6H11NO4+ C8H16N2O3+ C5H11NO2
Zeatin biosynthesis	ko00908	0.0976973	0.526031	unigene022335;unigene026123;unigene003532;unigene032985;unigene069661;unigene105482;unigene010132;unigene040939;unigene047043	9	K00279+ K00279+ K00791+ K10717+ K10717+ K10717+ K13495+ K13496+ K13496	pmb2922;pme3007;mws1050;pmf0284	4	C15H24N2O17P2+ C9H14N2O12P2+ C5H9NO4+ C10H10O3
Isoquinoline alkaloid biosynthesis	ko00950	0.00768076	0.0667302	unigene011615;unigene041257;unigene074158;unigene056423;unigene023771;unigene024628;unigene062983;unigene105813	8	K00276+ K00276+ K00276+ K00811+ K00815+ K00815+ K01593+ K14455	pme3827;pme1439;pme2482;mws0250	4	C9H11NO4+ C9H8O3+ C7H6O3+ C9H11NO3
Valine, leucine and isoleucine biosynthesis	ko00290	0.691701	0.199552	unigene014273;unigene072864;unigene008250;unigene008251	4	K01652+ K01703+ K01754+ K01754	mws0258;mws0256;mws0227;mws0425	4	C6H13NO2+ C5H11NO2+ C6H13NO2+ C5H6O4
Biosynthesis of various secondary metabolites - part 2	ko00998	0.0274313	0.526031	unigene034625;unigene034626;unigene083304;unigene088503	4	K21568+ K21568+ K21568+ K21568	mws0260;mws0866;mws0093;mws1050	4	C6H14N4O2+ C6H13O9P+ C10H12O3+ C5H9NO4
Glucosinolate biosynthesis	ko00966	0.769697	0.363983	unigene072864	1	K01703	mws0227;mws0250;mws0258;mws0256	4	C6H13NO2+ C9H11NO3+ C6H13NO2+ C5H11NO2
Carbon metabolism	ko01200	0.999686	0.874939	unigene078821;unigene097535;unigene014470;unigene016228;unigene084940;unigene039135;unigene007108;unigene055505;unigene026095;unigene042926;unigene063278;unigene066249;unigene097802;unigene082668;unigene018812;unigene088946;unigene015153;unigene071286;unigene051688;unigene075129;unigene012008;unigene023466;unigene049778;unigene026793;unigene083285;unigene083286;unigene049892;unigene006832;unigene…	100	K00026+ K00026+ K00028+ K00029+ K00029+ K00033+ K00036+ K00036+ K00051+ K00058+ K00122+ K00122+ K00122+ K00131+ K00134+ K00134+ K00162+ K00164+ K00232+ K00232+ K00235+ K00281+ K00382+ K00600+ K00600+ K00600+ K00605+ K00615+ K00615+ K00615+ K00616+ K00616+ K00616+ K00627+ K00640+ K00640+ K00830+ K00830+ K00831+ K00844+ K00844+ K00850+ K00863+ K00873+ K00873+ K00873+ K00927+ K00927+ K00948+ K00948+…	mws0281;mws1050;pme0534	3	C6H8O7+ C5H9NO4+ C6H12O7
Glycolysis / Gluconeogenesis	ko00010	0.984391	0.328615	unigene028922;unigene088936;unigene096232;unigene023450;unigene029554;unigene066318;unigene066848;unigene012949;unigene014198;unigene019228;unigene029515;unigene082668;unigene018812;unigene088946;unigene015153;unigene049778;unigene046141;unigene020401;unigene056311;unigene089404;unigene025958;unigene046431;unigene108012;unigene002330;unigene028405;unigene088303;unigene054028;unigene065430;unigene…	52	K00001+ K00001+ K00001+ K00002+ K00002+ K00002+ K00016+ K00128+ K00128+ K00128+ K00128+ K00131+ K00134+ K00134+ K00162+ K00382+ K00627+ K00844+ K00844+ K00850+ K00873+ K00873+ K00873+ K00895+ K00927+ K00927+ K01568+ K01568+ K01568+ K01568+ K01568+ K01568+ K01610+ K01623+ K01623+ K01623+ K01624+ K01689+ K01689+ K01785+ K01792+ K01810+ K01834+ K01834+ K01835+ K01895+ K03841+ K03841+ K18857+ K18857+…	mws4170;mws1521;mws1090	3	C6H12O6+ C13H18O7+ C6H13O9P
Cysteine and methionine metabolism	ko00270	0.446589	0.796238	unigene066848;unigene078821;unigene097535;unigene042926;unigene052391;unigene019980;unigene031344;unigene016880;unigene048748;unigene023574;unigene039155;unigene076722;unigene056423;unigene023771;unigene024628;unigene080530;unigene025178;unigene073493;unigene016777;unigene026655;unigene070474;unigene080219;unigene037107;unigene084792;unigene084222;unigene059129;unigene093998;unigene093999;unigene…	34	K00016+ K00026+ K00026+ K00058+ K00547+ K00549+ K00558+ K00640+ K00640+ K00789+ K00789+ K00789+ K00811+ K00815+ K00815+ K00827+ K00831+ K01244+ K01251+ K01251+ K01611+ K01611+ K01738+ K01738+ K01739+ K05933+ K05933+ K05933+ K08967+ K13034+ K14455+ K16054+ K21456+ K22207	pme2773;mws0221;mws1050	3	C7H14N2O4S+ C6H12N2O4S2+ C5H9NO4
Cyanoamino acid metabolism	ko00460	0.000194986	0.680435	unigene026793;unigene083285;unigene083286;unigene001384;unigene004847;unigene009803;unigene031047;unigene061979;unigene070659;unigene071217;unigene081570;unigene007616;unigene007617;unigene017244;unigene017245;unigene017246;unigene021068;unigene053203;unigene048442;unigene084115;unigene006464;unigene005160;unigene014422;unigene046243;unigene042602;unigene057235	26	K00600+ K00600+ K00600+ K01188+ K01188+ K01188+ K01188+ K01188+ K01188+ K01188+ K01188+ K01455+ K01455+ K05349+ K05349+ K05349+ K05349+ K05349+ K05350+ K08248+ K13034+ K13035+ K13051+ K13051+ K18592+ K18592	mws0256;mws0250;mws0258	3	C5H11NO2+ C9H11NO3+ C6H13NO2
Glycine, serine and threonine metabolism	ko00260	0.00306556	0.925615	unigene042926;unigene035107;unigene011615;unigene041257;unigene074158;unigene023466;unigene081048;unigene049778;unigene026793;unigene083285;unigene083286;unigene049892;unigene080530;unigene046369;unigene046370;unigene025178;unigene008250;unigene008251;unigene027850;unigene103628;unigene033378;unigene039736;unigene028757;unigene002352;unigene064313	25	K00058+ K00130+ K00276+ K00276+ K00276+ K00281+ K00306+ K00382+ K00600+ K00600+ K00600+ K00605+ K00827+ K00830+ K00830+ K00831+ K01754+ K01754+ K01834+ K01834+ K02437+ K06001+ K14272+ K15893+ K15918	pme2773;pme3033;mws0890	3	C7H14N2O4S+ C4H9NO2+ C3H7NO3
Ubiquinone and other terpenoid-quinone biosynthesis	ko00130	8.21333e-05	0.522209	unigene044067;unigene013806;unigene023771;unigene024628;unigene019471;unigene009787;unigene013594;unigene022174;unigene071786;unigene086941;unigene092503;unigene103296;unigene008461;unigene073498;unigene095947;unigene045269;unigene045481;unigene037397;unigene108136;unigene007199;unigene085691;unigene000955	22	K00457+ K00487+ K00815+ K00815+ K01661+ K01904+ K01904+ K01904+ K01904+ K01904+ K01904+ K01904+ K02548+ K03809+ K05928+ K09833+ K09834+ K12501+ K12502+ K14759+ K14760+ K17872	mws0250;mws0749;pme1439	3	C9H11NO3+ C7H6O3+ C9H8O3
Alanine, aspartate and glutamate metabolism	ko00250	0.697901	0.874939	unigene095941;unigene054397;unigene086755;unigene091977;unigene056423;unigene105418;unigene080530;unigene046369;unigene046370;unigene046140;unigene046755;unigene065195;unigene065196;unigene084686;unigene084688;unigene090255;unigene062925;unigene014422;unigene046243;unigene028757;unigene105813;unigene069531	22	K00264+ K00278+ K00764+ K00764+ K00811+ K00820+ K00827+ K00830+ K00830+ K01580+ K01580+ K01580+ K01580+ K01580+ K01580+ K01580+ K01915+ K13051+ K13051+ K14272+ K14455+ K17761	pme0193;pme3011;mws0281	3	C5H10N2O3+ C4H9NO2+ C6H8O7
Galactose metabolism	ko00052	0.788885	0.874939	unigene020401;unigene056311;unigene089404;unigene083460;unigene087624;unigene102948;unigene029046;unigene029048;unigene029049;unigene034951;unigene091997;unigene006126;unigene022963;unigene078273;unigene089804;unigene089805;unigene014348;unigene027837	18	K00844+ K00844+ K00850+ K01193+ K01785+ K01835+ K06617+ K06617+ K06617+ K06617+ K06617+ K07407+ K07407+ K07407+ K07407+ K07407+ K18819+ K18819	pmb2922;mws4170;mws1090	3	C15H24N2O17P2+ C6H12O6+ C6H13O9P
Arachidonic acid metabolism	ko00590	0.00493328	0.328615	unigene019302;unigene019305;unigene068740;unigene068741;unigene106596;unigene108256;unigene010550;unigene098805;unigene043542;unigene057240;unigene105128;unigene042602;unigene057235	13	K00432+ K00432+ K00432+ K00432+ K00432+ K00432+ K01047+ K01254+ K05309+ K07418+ K14674+ K18592+ K18592	mws0369;mws0959;mws0967	3	C20H32O2+ C20H32O3+ C20H32O5
Biosynthesis of unsaturated fatty acids	ko01040	0.621778	0.796238	unigene051688;unigene075129;unigene047243;unigene048449;unigene048450;unigene064794;unigene107060;unigene050723;unigene018238;unigene028444;unigene035520;unigene093703;unigene039723	13	K00232+ K00232+ K00507+ K00507+ K00507+ K00507+ K00507+ K01068+ K03921+ K03921+ K07513+ K10256+ K10258	pmn001606;mws0369;pmn001610	3	C20H38O2+ C20H32O2+ C20H36O2
Valine, leucine and isoleucine degradation	ko00280	0.992216	0.328615	unigene012949;unigene014198;unigene019228;unigene029515;unigene069937;unigene105858;unigene095641;unigene049778;unigene080530;unigene035520	10	K00128+ K00128+ K00128+ K00128+ K00166+ K00166+ K00253+ K00382+ K00827+ K07513	mws0227;mws0256;mws0258	3	C6H13NO2+ C5H11NO2+ C6H13NO2
Arginine biosynthesis	ko00220	0.687843	0.522209	unigene018613;unigene056423;unigene030343;unigene029560;unigene062925;unigene108151;unigene028757;unigene105813	8	K00620+ K00811+ K00818+ K01427+ K01915+ K13427+ K14272+ K14455	pme0193;pme0008;mws0260	3	C5H10N2O3+ C6H13N3O3+ C6H14N4O2
Glyoxylate and dicarboxylate metabolism	ko00630	0.828849	0.904465	unigene078821;unigene097535;unigene063278;unigene066249;unigene097802;unigene023466;unigene076783;unigene049778;unigene026793;unigene083285;unigene083286;unigene049892;unigene046369;unigene046370;unigene100366;unigene007616;unigene007617;unigene068346;unigene073103;unigene102451;unigene104082;unigene031099;unigene043392;unigene084324;unigene045717;unigene062925;unigene033378;unigene005782;unigene…	42	K00026+ K00026+ K00122+ K00122+ K00122+ K00281+ K00284+ K00382+ K00600+ K00600+ K00600+ K00605+ K00830+ K00830+ K01433+ K01455+ K01455+ K01602+ K01602+ K01602+ K01637+ K01638+ K01638+ K01638+ K01895+ K01915+ K02437+ K03781+ K03781+ K03781+ K03781+ K03781+ K11517+ K11517+ K11517+ K11517+ K14272+ K15893+ K15918+ K18121+ K19269+ K22133	pme0193;mws0281	2	C5H10N2O3+ C6H8O7
Glycerolipid metabolism	ko00561	0.148806	0.260696	unigene023450;unigene029554;unigene066318;unigene012949;unigene014198;unigene019228;unigene029515;unigene075045;unigene108617;unigene066347;unigene052673;unigene015504;unigene074042;unigene011265;unigene011266;unigene069696;unigene078999;unigene087476;unigene097916;unigene096679;unigene052383;unigene006126;unigene022963;unigene078273;unigene089804;unigene089805;unigene093075;unigene063163;unigene…	33	K00002+ K00002+ K00002+ K00128+ K00128+ K00128+ K00128+ K00630+ K00655+ K00679+ K00863+ K00901+ K00901+ K01054+ K01054+ K01054+ K01054+ K01054+ K01054+ K03715+ K06119+ K07407+ K07407+ K07407+ K07407+ K07407+ K09480+ K13508+ K14452+ K14674+ K15918+ K21362+ K21362	pmb2922;mws1090	2	C15H24N2O17P2+ C6H13O9P
Pentose phosphate pathway	ko00030	0.88923	0.260696	unigene039135;unigene007108;unigene055505;unigene082668;unigene006832;unigene076114;unigene082430;unigene071671;unigene071672;unigene073397;unigene089404;unigene002330;unigene081156;unigene081157;unigene016877;unigene023347;unigene048717;unigene056378;unigene065931;unigene036260;unigene053192;unigene003954;unigene102948;unigene040809;unigene061477	25	K00033+ K00036+ K00036+ K00131+ K00615+ K00615+ K00615+ K00616+ K00616+ K00616+ K00850+ K00895+ K00948+ K00948+ K01623+ K01623+ K01623+ K01624+ K01783+ K01807+ K01807+ K01810+ K01835+ K03841+ K03841	pme0534;mws4170	2	C6H12O7+ C6H12O6
beta-Alanine metabolism	ko00410	0.514464	0.904465	unigene012949;unigene014198;unigene019228;unigene029515;unigene075911;unigene051688;unigene075129;unigene011615;unigene041257;unigene074158;unigene072851;unigene046140;unigene046755;unigene065195;unigene065196;unigene084686;unigene084688;unigene090255;unigene057518;unigene065152;unigene066869;unigene090628	22	K00128+ K00128+ K00128+ K00128+ K00207+ K00232+ K00232+ K00276+ K00276+ K00276+ K01464+ K01580+ K01580+ K01580+ K01580+ K01580+ K01580+ K01580+ K12259+ K13366+ K17839+ K17839	pme3011;mws0254	2	C4H9NO2+ C6H9N3O2
Phenylalanine, tyrosine and tryptophan biosynthesis	ko00400	0.00664424	0.947756	unigene002570;unigene095846;unigene056423;unigene023771;unigene024628;unigene009652;unigene024478;unigene003377;unigene098781;unigene098782;unigene009780;unigene007094;unigene060553;unigene066405;unigene039736;unigene084651;unigene105813;unigene037854	18	K00766+ K00800+ K00811+ K00815+ K00815+ K00891+ K00891+ K01609+ K01626+ K01626+ K01735+ K05359+ K05359+ K05359+ K06001+ K13832+ K14455+ K15227	mws0250;mws0183	2	C9H11NO3+ C7H6O4
Inositol phosphate metabolism	ko00562	0.827241	0.517686	unigene054651;unigene009933;unigene089475;unigene053112;unigene060832;unigene024116;unigene032368;unigene038647;unigene051714;unigene095512;unigene101385;unigene101386	12	K00469+ K00888+ K00889+ K00913+ K01110+ K01114+ K01114+ K01114+ K01114+ K01114+ K10047+ K10047	pme3705;mws0866	2	C6H10O7+ C6H13O9P
Phenylalanine metabolism	ko00360	0.0527517	0.904465	unigene011615;unigene041257;unigene074158;unigene044067;unigene056423;unigene023771;unigene024628;unigene044432;unigene062983;unigene033439;unigene105813	11	K00276+ K00276+ K00276+ K00457+ K00811+ K00815+ K00815+ K01426+ K01593+ K10775+ K14455	Lmgn001670;mws0250	2	C7H6O3+ C9H11NO3
Folate biosynthesis	ko00790	0.0170853	0.260696	unigene075367;unigene038879;unigene090262;unigene026231;unigene058433;unigene074154;unigene050356;unigene077355;unigene051593;unigene072096;unigene103187	11	K01113+ K01495+ K01495+ K01724+ K01724+ K01930+ K03635+ K13950+ K14652+ K14652+ K18482	mws0749;mws1336	2	C7H6O3+ C7H7NO2
Butanoate metabolism	ko00650	0.840205	0.706757	unigene046140;unigene046755;unigene065195;unigene065196;unigene084686;unigene084688;unigene090255;unigene014273;unigene069531;unigene007850	10	K01580+ K01580+ K01580+ K01580+ K01580+ K01580+ K01580+ K01652+ K17761+ K18121	pme3011;mws0275	2	C4H9NO2+ C4H6O5
Stilbenoid, diarylheptanoid and gingerol biosynthesis	ko00945	0.000563081	0.260696	unigene013806;unigene011905;unigene108294;unigene068232;unigene007634;unigene040124;unigene053176;unigene055480;unigene071253;unigene071254	10	K00487+ K00588+ K00588+ K09754+ K13065+ K13065+ K13065+ K13065+ K13065+ K13065	mws2103;mws0178	2	C14H12O4+ C16H18O9
Pantothenate and CoA biosynthesis	ko00770	0.917897	0.829789	unigene012949;unigene014198;unigene019228;unigene029515;unigene075911;unigene072851;unigene014273;unigene066869;unigene090628	9	K00128+ K00128+ K00128+ K00128+ K00207+ K01464+ K01652+ K17839+ K17839	pme1261;mws0256	2	C9H19NO4+ C5H11NO2
Tropane, piperidine and pyridine alkaloid biosynthesis	ko00960	0.067243	0.706757	unigene011615;unigene041257;unigene074158;unigene056423;unigene023771;unigene024628;unigene105813	7	K00276+ K00276+ K00276+ K00811+ K00815+ K00815+ K14455	pme0026;mws0258	2	C6H14N2O2+ C6H13NO2
Betalain biosynthesis	ko00965	0.330507	0.260696	unigene004559;unigene004560;unigene004562;unigene004565;unigene090340;unigene062983	6	K00545+ K00545+ K00545+ K00545+ K00545+ K01593	mws0250;pme3827	2	C9H11NO3+ C9H11NO4
Monobactam biosynthesis	ko00261	0.0812253	0.706757	unigene024333;unigene025971;unigene025972;unigene025973;unigene025974	5	K01714+ K13811+ K13811+ K13811+ K13811	mws0250;mws0260	2	C9H11NO3+ C6H14N4O2
Thiamine metabolism	ko00730	0.818845	0.260696	unigene058127;unigene080990;unigene018175;unigene013478;unigene092367	5	K00939+ K00939+ K01662+ K03146+ K06949	pmb0530;mws0250	2	C21H27N7O14P2+ C9H11NO3
Vitamin B6 metabolism	ko00750	0.205718	0.260696	unigene025178;unigene031489;unigene031490;unigene066046;unigene028116	5	K00831+ K06215+ K06215+ K06215+ K08681	pme2596;pme1383	2	C8H9NO4+ C8H11NO3
Biotin metabolism	ko00780	0.895047	0.260696	unigene023603;unigene091841;unigene025752;unigene097192	4	K00059+ K00059+ K09458+ K09458	pme2266;pme0026	2	C10H16N2O3S+ C6H14N2O2
Lysine biosynthesis	ko00300	0.289632	0.706757	unigene014573;unigene024333;unigene105667	3	K01586+ K01714+ K10206	pme0026;mws1346	2	C6H14N2O2+ C6H11NO4
C5-Branched dibasic acid metabolism	ko00660	0.590693	0.517686	unigene014273;unigene072864	2	K01652+ K01703	pme3009;mws0425	2	C6H6O6+ C5H6O4
Plant hormone signal transduction	ko04075	1.66625e-07	0.511737	unigene083859;unigene015924;unigene065949;unigene049890;unigene056124;unigene008267;unigene015307;unigene029486;unigene029812;unigene081304;unigene045193;unigene063648;unigene000984;unigene012482;unigene018869;unigene020335;unigene047166;unigene057367;unigene081488;unigene090642;unigene103141;unigene103143;unigene069404;unigene097360;unigene000812;unigene013065;unigene013066;unigene019063;unigene…	67	K13415+ K13422+ K13422+ K13449+ K13449+ K13464+ K13464+ K13464+ K13464+ K13464+ K13946+ K13946+ K14432+ K14432+ K14432+ K14484+ K14484+ K14484+ K14484+ K14484+ K14484+ K14484+ K14487+ K14487+ K14488+ K14488+ K14488+ K14488+ K14488+ K14488+ K14488+ K14488+ K14488+ K14488+ K14488+ K14488+ K14488+ K14488+ K14489+ K14489+ K14490+ K14490+ K14491+ K14491+ K14492+ K14492+ K14493+ K14493+ K14494+ K14495+…	Lmgn001670	1	C7H6O3
Glutathione metabolism	ko00480	0.135075	0.944846	unigene039135;unigene007108;unigene055505;unigene066551;unigene019302;unigene019305;unigene068740;unigene068741;unigene106596;unigene108256;unigene023467;unigene026741;unigene032203;unigene064333;unigene101235;unigene006918;unigene006920;unigene008240;unigene016675;unigene021934;unigene026360;unigene031801;unigene037070;unigene046350;unigene060398;unigene061646;unigene063307;unigene065934;unigene…	46	K00033+ K00036+ K00036+ K00383+ K00432+ K00432+ K00432+ K00432+ K00432+ K00432+ K00434+ K00434+ K00434+ K00434+ K00434+ K00799+ K00799+ K00799+ K00799+ K00799+ K00799+ K00799+ K00799+ K00799+ K00799+ K00799+ K00799+ K00799+ K00799+ K00799+ K00799+ K00799+ K00799+ K00799+ K00799+ K00799+ K00799+ K00799+ K00799+ K00799+ K01581+ K10807+ K10808+ K18592+ K18592+ K21456	mws0263	1	C5H7NO3
Glycerophospholipid metabolism	ko00564	0.43035	0.885324	unigene053954;unigene075045;unigene108617;unigene015504;unigene074042;unigene010550;unigene024116;unigene032368;unigene038647;unigene051714;unigene095512;unigene005409;unigene031303;unigene031304;unigene057476;unigene074333;unigene077741;unigene102608;unigene102609;unigene105329;unigene006116;unigene069350;unigene063163;unigene105699;unigene105128	25	K00006+ K00630+ K00655+ K00901+ K00901+ K01047+ K01114+ K01114+ K01114+ K01114+ K01114+ K01115+ K01115+ K01115+ K01115+ K01115+ K01115+ K01115+ K01115+ K01613+ K06129+ K06130+ K13508+ K13510+ K14674	mws0120	1	C8H20NO6P
Tryptophan metabolism	ko00380	0.775699	0.973611	unigene012949;unigene014198;unigene019228;unigene029515;unigene049778;unigene053569;unigene062361;unigene044432;unigene062983;unigene005782;unigene016835;unigene016836;unigene091258;unigene093409;unigene003719;unigene024442;unigene060690;unigene062716	18	K00128+ K00128+ K00128+ K00128+ K00382+ K00486+ K00486+ K01426+ K01593+ K03781+ K03781+ K03781+ K03781+ K03781+ K11816+ K11816+ K11816+ K11816	mws0596	1	C7H7NO3
Oxidative phosphorylation	ko00190	1	0.762778	unigene012008;unigene089326;unigene055381;unigene097970;unigene079811;unigene001165;unigene003467;unigene030581;unigene069171;unigene108504;unigene005195;unigene071067;unigene100959;unigene016097;unigene021034;unigene080369	16	K00235+ K01507+ K01535+ K01535+ K02109+ K02113+ K02113+ K02113+ K02115+ K02128+ K02132+ K02133+ K02136+ K02258+ K02260+ K03940	pmb0530	1	C21H27N7O14P2
Ether lipid metabolism	ko00565	0.0099558	0.511737	unigene010550;unigene024116;unigene032368;unigene038647;unigene051714;unigene095512;unigene005409;unigene031303;unigene031304;unigene057476;unigene074333;unigene077741;unigene102608;unigene102609;unigene105699;unigene105128	16	K01047+ K01114+ K01114+ K01114+ K01114+ K01114+ K01115+ K01115+ K01115+ K01115+ K01115+ K01115+ K01115+ K01115+ K13510+ K14674	mws0120	1	C8H20NO6P
Sphingolipid metabolism	ko00600	0.181399	0.511737	unigene017564;unigene047256;unigene061429;unigene068152;unigene089037;unigene101710;unigene001751;unigene075597;unigene006126;unigene022963;unigene078273;unigene089804;unigene089805;unigene074463;unigene088652	15	K04708+ K04708+ K04708+ K04708+ K04708+ K04708+ K04710+ K04713+ K07407+ K07407+ K07407+ K07407+ K07407+ K12382+ K17108	mws1349	1	C18H39NO2
Nitrogen metabolism	ko00910	0.0391626	0.762778	unigene095941;unigene076783;unigene002876;unigene007616;unigene007617;unigene023115;unigene105846;unigene034095;unigene053578;unigene096402;unigene051055;unigene078952;unigene062925;unigene034133;unigene041121	15	K00264+ K00284+ K00366+ K01455+ K01455+ K01673+ K01673+ K01674+ K01674+ K01674+ K01725+ K01725+ K01915+ K02575+ K02575	pme0193	1	C5H10N2O3
Linoleic acid metabolism	ko00591	0.0145902	0.762778	unigene025412;unigene047830;unigene048754;unigene010550;unigene057240;unigene105128;unigene001798;unigene020728;unigene044885;unigene063683;unigene081335;unigene097753;unigene107292	13	K00454+ K00454+ K00454+ K01047+ K07418+ K14674+ K15718+ K15718+ K15718+ K15718+ K15718+ K15718+ K15718	mws0369	1	C20H32O2
Sulfur metabolism	ko00920	0.0755245	0.885324	unigene016880;unigene048748;unigene037107;unigene084792;unigene084222;unigene006208;unigene006464;unigene025971;unigene025972;unigene025973;unigene025974	11	K00640+ K00640+ K01738+ K01738+ K01739+ K05907+ K13034+ K13811+ K13811+ K13811+ K13811	mws1050	1	C5H9NO4
Citrate cycle (TCA cycle)	ko00020	1	0.885324	unigene078821;unigene097535;unigene015153;unigene071286;unigene012008;unigene049778;unigene046141;unigene105807;unigene103831	9	K00026+ K00026+ K00162+ K00164+ K00235+ K00382+ K00627+ K01610+ K01648	mws0281	1	C6H8O7
Histidine metabolism	ko00340	0.845232	0.973611	unigene012949;unigene014198;unigene019228;unigene029515;unigene100191;unigene044174;unigene038685	7	K00128+ K00128+ K00128+ K00128+ K01663+ K01693+ K20246	mws0254	1	C6H9N3O2
Propanoate metabolism	ko00640	0.988036	0.885324	unigene066848;unigene069937;unigene105858;unigene051688;unigene075129;unigene049778;unigene045717	7	K00016+ K00166+ K00166+ K00232+ K00232+ K00382+ K01895	pme2049	1	C4H8O3
Indole alkaloid biosynthesis	ko00901	0.0498651	0.885324	unigene062983;unigene012192;unigene012193	3	K01593+ K21026+ K21026	mws4170	1	C6H12O6
Sulfur relay system	ko04122	0.8133	0.511737	unigene050356	1	K03635	mws1050	1	C5H9NO4
