# Supplementary material for: Integrated Analysis of the Transcriptome and Metabolome Reveals Genes Involved in Terpenoid and Flavonoid Biosynthesis in the Loblolly Pine (Pinus taeda L.)
Source: Front Plant Sci. 2021 Oct 1;12:729161. doi: 10.3389/fpls.2021.729161 (PMC8519504; doi:10.3389/fpls.2021.729161)
Supplement: Supplementary file 2 [file Data_Sheet_2.ZIP › Supplementary Table 12.xls]

## Sheet: Sheet1
Supplementary Table 12 The Pearson's correlation coefficient between 219 DEGs and 45 DAMs
geneName	kegg	metaName	Formula	Compounds	PCC	PCCP
unigene029515	K00128	pme0181	C7H11N3O2	1-Methylhistidine	0.806	0.000289479
unigene050099	K01590	pme0181	C7H11N3O2	1-Methylhistidine	-0.824	0.000157781
unigene049778	K00382	mws0596	C7H7NO3	3-Hydroxyanthranilic acid	-0.806	0.000281092
unigene029515	K00128	pme0295	C6H11NO3	4-Acetamidobutyric acid	0.934	3.622e-07
unigene070476	K01611	pme0295	C6H11NO3	4-Acetamidobutyric acid	-0.926	7.23e-07
unigene072851	K01464	mws0572	C5H7N3O	5-Methylcytosine	0.877	1.77273e-05
unigene029515	K00128	mws1337	C9H17NO5	D-Pantothenic Acid	0.878	1.70873e-05
unigene041257	K00276	mws1337	C9H17NO5	D-Pantothenic Acid	0.829	0.000134916
unigene072851	K01464	mws1337	C9H17NO5	D-Pantothenic Acid	0.896	6.235e-06
unigene065931	K01783	mws0344	C5H10O6	D-Xylonic acid	0.827	0.000143186
unigene001226	K00913	mws0866	C6H13O9P	D-Glucose 6-phosphate	-0.837	0.000100551
unigene009825	K01803	mws0866	C6H13O9P	D-Glucose 6-phosphate	0.869	2.5626e-05
unigene018251	K00688	mws0866	C6H13O9P	D-Glucose 6-phosphate	-0.802	0.000324349
unigene042730	K18447	mws0866	C6H13O9P	D-Glucose 6-phosphate	0.816	0.000207422
unigene053039	K01092	mws0866	C6H13O9P	D-Glucose 6-phosphate	0.879	1.5615e-05
unigene058635	K00140	mws0866	C6H13O9P	D-Glucose 6-phosphate	-0.846	6.98053e-05
unigene069380	K10572	mws0866	C6H13O9P	D-Glucose 6-phosphate	0.845	7.25317e-05
unigene001226	K00913	pme3705	C6H10O7	D-Glucoronic acid	-0.842	8.24104e-05
unigene006352	K21888	pme3705	C6H10O7	D-Glucoronic acid	0.868	2.73661e-05
unigene021756	K01051	pme3705	C6H10O7	D-Glucoronic acid	-0.902	4.4018e-06
unigene026741	K00434	pme3705	C6H10O7	D-Glucoronic acid	0.814	0.000220935
unigene051305	K01858	pme3705	C6H10O7	D-Glucoronic acid	0.809	0.000257143
unigene053039	K01092	pme3705	C6H10O7	D-Glucoronic acid	0.889	9.4823e-06
unigene065931	K01783	pme3705	C6H10O7	D-Glucoronic acid	0.839	9.40328e-05
unigene080149	K00966	pme3705	C6H10O7	D-Glucoronic acid	-0.842	8.29804e-05
unigene083341	K00008	pme3705	C6H10O7	D-Glucoronic acid	0.863	3.46705e-05
unigene006122	K00789	mws0221	C6H12N2O4S2	L-(-)-Cystine	0.825	0.000150741
unigene013826	K05658	mws0221	C6H12N2O4S2	L-(-)-Cystine	0.878	1.68366e-05
unigene014458	K05658	mws0221	C6H12N2O4S2	L-(-)-Cystine	0.877	1.78356e-05
unigene025178	K00831	mws0221	C6H12N2O4S2	L-(-)-Cystine	0.865	3.11464e-05
unigene036784	K05658	mws0221	C6H12N2O4S2	L-(-)-Cystine	0.868	2.6897e-05
unigene037107	K01738	mws0221	C6H12N2O4S2	L-(-)-Cystine	-0.849	6.33996e-05
unigene042926	K00058	mws0221	C6H12N2O4S2	L-(-)-Cystine	0.809	0.000261904
unigene047761	K05658	mws0221	C6H12N2O4S2	L-(-)-Cystine	0.914	1.921e-06
unigene048551	K16054	mws0221	C6H12N2O4S2	L-(-)-Cystine	-0.833	0.000117194
unigene052391	K00547	mws0221	C6H12N2O4S2	L-(-)-Cystine	0.839	9.10033e-05
unigene056423	K00811	mws0221	C6H12N2O4S2	L-(-)-Cystine	-0.825	0.000153639
unigene067246	K05658	mws0221	C6H12N2O4S2	L-(-)-Cystine	0.839	9.37274e-05
unigene069726	K05658	mws0221	C6H12N2O4S2	L-(-)-Cystine	0.871	2.33648e-05
unigene071424	K05658	mws0221	C6H12N2O4S2	L-(-)-Cystine	0.874	2.01406e-05
unigene078821	K00026	mws0221	C6H12N2O4S2	L-(-)-Cystine	-0.876	1.86595e-05
unigene094676	K05658	mws0221	C6H12N2O4S2	L-(-)-Cystine	0.844	7.4872e-05
unigene105721	K05658	mws0221	C6H12N2O4S2	L-(-)-Cystine	0.874	2.09602e-05
unigene006435	K18010	mws0230	C4H9NO3	L-(-)-Threonine	-0.828	0.000139877
unigene006774	K01875	mws0230	C4H9NO3	L-(-)-Threonine	-0.892	8.0943e-06
unigene006832	K00615	mws0230	C4H9NO3	L-(-)-Threonine	-0.898	5.4181e-06
unigene008678	K13545	mws0230	C4H9NO3	L-(-)-Threonine	-0.863	3.46024e-05
unigene013826	K05658	mws0230	C4H9NO3	L-(-)-Threonine	0.852	5.51853e-05
unigene014458	K05658	mws0230	C4H9NO3	L-(-)-Threonine	0.885	1.18703e-05
unigene016877	K01623	mws0230	C4H9NO3	L-(-)-Threonine	-0.884	1.25746e-05
unigene019980	K00549	mws0230	C4H9NO3	L-(-)-Threonine	0.805	0.000290757
unigene021103	K13606	mws0230	C4H9NO3	L-(-)-Threonine	-0.892	7.9823e-06
unigene025973	K13811	mws0230	C4H9NO3	L-(-)-Threonine	-0.898	5.4142E-06
unigene025974	K13811	mws0230	C4H9NO3	L-(-)-Threonine	-0.898	5.4016E-06
unigene028757	K14272	mws0230	C4H9NO3	L-(-)-Threonine	-0.926	7.084e-07
unigene032123	K19073	mws0230	C4H9NO3	L-(-)-Threonine	-0.898	5.5723e-06
unigene033378	K02437	mws0230	C4H9NO3	L-(-)-Threonine	-0.907	3.0531e-06
unigene044158	K02434	mws0230	C4H9NO3	L-(-)-Threonine	-0.854	5.13545e-05
unigene046369	K00830	mws0230	C4H9NO3	L-(-)-Threonine	-0.937	2.75e-07
unigene046905	K00873	mws0230	C4H9NO3	L-(-)-Threonine	0.847	6.80532e-05
unigene047761	K05658	mws0230	C4H9NO3	L-(-)-Threonine	0.847	6.64254e-05
unigene048717	K01623	mws0230	C4H9NO3	L-(-)-Threonine	-0.918	1.3709e-06
unigene049457	K13071	mws0230	C4H9NO3	L-(-)-Threonine	-0.832	0.000119099
unigene049892	K00605	mws0230	C4H9NO3	L-(-)-Threonine	-0.888	9.8611e-06
unigene051960	K01874	mws0230	C4H9NO3	L-(-)-Threonine	-0.928	5.98e-07
unigene053107	K21480	mws0230	C4H9NO3	L-(-)-Threonine	-0.834	0.000113112
unigene053192	K01807	mws0230	C4H9NO3	L-(-)-Threonine	-0.885	1.13742e-05
unigene056662	K10960	mws0230	C4H9NO3	L-(-)-Threonine	-0.885	1.17293e-05
unigene060699	K13600	mws0230	C4H9NO3	L-(-)-Threonine	-0.931	4.816e-07
unigene060801	K01807	mws0230	C4H9NO3	L-(-)-Threonine	0.82	0.000179837
unigene062460	K00228	mws0230	C4H9NO3	L-(-)-Threonine	-0.916	1.5926e-06
unigene065931	K01783	mws0230	C4H9NO3	L-(-)-Threonine	-0.928	6.04e-07
unigene068543	K01892	mws0230	C4H9NO3	L-(-)-Threonine	-0.879	1.55855E-05
unigene069726	K05658	mws0230	C4H9NO3	L-(-)-Threonine	0.887	1.03427e-05
unigene071424	K05658	mws0230	C4H9NO3	L-(-)-Threonine	0.906	3.272e-06
unigene076068	K03404	mws0230	C4H9NO3	L-(-)-Threonine	-0.815	0.0002138
unigene083286	K00600	mws0230	C4H9NO3	L-(-)-Threonine	-0.908	2.953e-06
unigene086430	K03428	mws0230	C4H9NO3	L-(-)-Threonine	-0.903	4.117e-06
unigene088303	K00927	mws0230	C4H9NO3	L-(-)-Threonine	-0.928	6.38e-07
unigene089299	K08099	mws0230	C4H9NO3	L-(-)-Threonine	-0.859	4.07411e-05
unigene090798	K02433	mws0230	C4H9NO3	L-(-)-Threonine	-0.888	1.00058e-05
unigene092088	K04035	mws0230	C4H9NO3	L-(-)-Threonine	-0.89	8.6389e-06
unigene094676	K05658	mws0230	C4H9NO3	L-(-)-Threonine	0.897	5.8773e-06
unigene095941	K00264	mws0230	C4H9NO3	L-(-)-Threonine	0.849	6.28788e-05
unigene105721	K05658	mws0230	C4H9NO3	L-(-)-Threonine	0.889	9.4355e-06
unigene108012	K00873	mws0230	C4H9NO3	L-(-)-Threonine	0.887	1.06581e-05
unigene108238	K13606	mws0230	C4H9NO3	L-(-)-Threonine	-0.889	9.2129e-06
unigene070474	K01611	mws0260	C6H14N4O2	L-(+)-Arginine	0.814	0.00022301
unigene005167	K19269	mws0262	C4H6O6	L-(+)-Tartaric acid	0.813	0.000227629
unigene007616	K01455	mws0262	C4H6O6	L-(+)-Tartaric acid	0.806	0.000288718
unigene033378	K02437	mws0262	C4H6O6	L-(+)-Tartaric acid	0.816	0.000209748
unigene049892	K00605	mws0262	C4H6O6	L-(+)-Tartaric acid	0.818	0.000196472
unigene078821	K00026	mws0262	C4H6O6	L-(+)-Tartaric acid	0.829	0.000133164
unigene083286	K00600	mws0262	C4H6O6	L-(+)-Tartaric acid	0.836	0.000104423
unigene006832	K00615	pme0021	C9H11NO2	L-Phenylalanine	0.803	0.000308134
unigene015906	K00430	pme0021	C9H11NO2	L-Phenylalanine	0.807	0.000278278
unigene032705	K01814	pme0021	C9H11NO2	L-Phenylalanine	0.841	8.62662e-05
unigene044158	K02434	pme0021	C9H11NO2	L-Phenylalanine	0.83	0.000129167
unigene057235	K18592	pme0021	C9H11NO2	L-Phenylalanine	0.838	9.72739e-05
unigene090798	K02433	pme0021	C9H11NO2	L-Phenylalanine	0.824	0.000157179
unigene006832	K00615	mws0671	C4H9NO3	L-Homoserine	-0.882	1.38722e-05
unigene016877	K01623	mws0671	C4H9NO3	L-Homoserine	-0.885	1.15279e-05
unigene025973	K13811	mws0671	C4H9NO3	L-Homoserine	-0.877	0.000017372
unigene025974	K13811	mws0671	C4H9NO3	L-Homoserine	-0.882	1.34836e-05
unigene028757	K14272	mws0671	C4H9NO3	L-Homoserine	-0.904	3.7281e-06
unigene033378	K02437	mws0671	C4H9NO3	L-Homoserine	-0.895	6.5969e-06
unigene046369	K00830	mws0671	C4H9NO3	L-Homoserine	-0.932	4.332e-07
unigene046905	K00873	mws0671	C4H9NO3	L-Homoserine	0.83	0.000129597
unigene048717	K01623	mws0671	C4H9NO3	L-Homoserine	-0.904	3.8087e-06
unigene049892	K00605	mws0671	C4H9NO3	L-Homoserine	-0.871	2.4129e-05
unigene053192	K01807	mws0671	C4H9NO3	L-Homoserine	-0.879	1.5704e-05
unigene065931	K01783	mws0671	C4H9NO3	L-Homoserine	-0.92	1.1964e-06
unigene078821	K00026	mws0671	C4H9NO3	L-Homoserine	-0.872	2.29737e-05
unigene083286	K00600	mws0671	C4H9NO3	L-Homoserine	-0.897	6.0336e-06
unigene088303	K00927	mws0671	C4H9NO3	L-Homoserine	-0.904	3.6905e-06
unigene095941	K00264	mws0671	C4H9NO3	L-Homoserine	0.829	0.000131118
unigene108012	K00873	mws0671	C4H9NO3	L-Homoserine	0.861	3.81569e-05
unigene000414	K11517	pme0014	C5H9NO4	L-Glutamic acid	-0.811	0.000247234
unigene001167	K05657	pme0014	C5H9NO4	L-Glutamic acid	-0.815	0.000212214
unigene002352	K15893	pme0014	C5H9NO4	L-Glutamic acid	-0.861	3.79985e-05
unigene002570	K00766	pme0014	C5H9NO4	L-Glutamic acid	-0.839	9.21856e-05
unigene003377	K01609	pme0014	C5H9NO4	L-Glutamic acid	-0.878	1.71058e-05
unigene003954	K01810	pme0014	C5H9NO4	L-Glutamic acid	-0.886	1.08477e-05
unigene005167	K19269	pme0014	C5H9NO4	L-Glutamic acid	-0.861	3.74479e-05
unigene005782	K03781	pme0014	C5H9NO4	L-Glutamic acid	-0.86	3.9128e-05
unigene006435	K18010	pme0014	C5H9NO4	L-Glutamic acid	-0.865	3.1981e-05
unigene006774	K01875	pme0014	C5H9NO4	L-Glutamic acid	-0.878	1.71081e-05
unigene006832	K00615	pme0014	C5H9NO4	L-Glutamic acid	-0.862	3.51704e-05
unigene007108	K00036	pme0014	C5H9NO4	L-Glutamic acid	-0.908	2.8447e-06
unigene007850	K18121	pme0014	C5H9NO4	L-Glutamic acid	-0.877	1.74563e-05
unigene008240	K00799	pme0014	C5H9NO4	L-Glutamic acid	-0.838	9.61473e-05
unigene008678	K13545	pme0014	C5H9NO4	L-Glutamic acid	-0.868	2.72554e-05
unigene009780	K01735	pme0014	C5H9NO4	L-Glutamic acid	-0.806	0.000288584
unigene012253	K01698	pme0014	C5H9NO4	L-Glutamic acid	-0.809	0.00025683
unigene013826	K05658	pme0014	C5H9NO4	L-Glutamic acid	0.812	0.000235626
unigene014458	K05658	pme0014	C5H9NO4	L-Glutamic acid	0.816	0.000208763
unigene014573	K01586	pme0014	C5H9NO4	L-Glutamic acid	-0.831	0.000126163
unigene016675	K00799	pme0014	C5H9NO4	L-Glutamic acid	-0.913	2.0926e-06
unigene016835	K03781	pme0014	C5H9NO4	L-Glutamic acid	-0.904	3.6818e-06
unigene016836	K03781	pme0014	C5H9NO4	L-Glutamic acid	-0.931	4.888e-07
unigene020232	K01870	pme0014	C5H9NO4	L-Glutamic acid	-0.837	9.82862e-05
unigene021103	K13606	pme0014	C5H9NO4	L-Glutamic acid	-0.884	1.23747e-05
unigene023115	K01673	pme0014	C5H9NO4	L-Glutamic acid	-0.801	0.000327432
unigene023466	K00281	pme0014	C5H9NO4	L-Glutamic acid	-0.883	1.26377e-05
unigene023467	K00434	pme0014	C5H9NO4	L-Glutamic acid	-0.892	7.8178e-06
unigene024478	K00891	pme0014	C5H9NO4	L-Glutamic acid	-0.84	8.87031e-05
unigene026095	K00051	pme0014	C5H9NO4	L-Glutamic acid	-0.873	2.13024e-05
unigene026741	K00434	pme0014	C5H9NO4	L-Glutamic acid	-0.851	5.771e-05
unigene028405	K00927	pme0014	C5H9NO4	L-Glutamic acid	-0.855	4.8865e-05
unigene028757	K14272	pme0014	C5H9NO4	L-Glutamic acid	-0.846	6.90427e-05
unigene030343	K00818	pme0014	C5H9NO4	L-Glutamic acid	-0.854	5.17848e-05
unigene031099	K01638	pme0014	C5H9NO4	L-Glutamic acid	-0.92	1.1752e-06
unigene031801	K00799	pme0014	C5H9NO4	L-Glutamic acid	-0.917	1.526e-06
unigene032123	K19073	pme0014	C5H9NO4	L-Glutamic acid	-0.856	4.62652e-05
unigene033378	K02437	pme0014	C5H9NO4	L-Glutamic acid	-0.859	4.10469e-05
unigene033422	K08099	pme0014	C5H9NO4	L-Glutamic acid	0.818	0.000195884
unigene037107	K01738	pme0014	C5H9NO4	L-Glutamic acid	-0.832	0.000121394
unigene039135	K00033	pme0014	C5H9NO4	L-Glutamic acid	-0.844	7.58016e-05
unigene040809	K03841	pme0014	C5H9NO4	L-Glutamic acid	-0.881	1.47582e-05
unigene041121	K02575	pme0014	C5H9NO4	L-Glutamic acid	-0.813	0.000227035
unigene042926	K00058	pme0014	C5H9NO4	L-Glutamic acid	0.841	8.48962e-05
unigene043285	K11517	pme0014	C5H9NO4	L-Glutamic acid	-0.883	1.26586e-05
unigene043392	K01638	pme0014	C5H9NO4	L-Glutamic acid	-0.849	6.19756e-05
unigene044158	K02434	pme0014	C5H9NO4	L-Glutamic acid	-0.82	0.00018295
unigene044174	K01693	pme0014	C5H9NO4	L-Glutamic acid	-0.833	0.000113943
unigene044432	K01426	pme0014	C5H9NO4	L-Glutamic acid	-0.832	0.000121498
unigene045717	K01895	pme0014	C5H9NO4	L-Glutamic acid	-0.916	1.6788e-06
unigene046140	K01580	pme0014	C5H9NO4	L-Glutamic acid	0.828	0.000137037
unigene046243	K13051	pme0014	C5H9NO4	L-Glutamic acid	0.804	0.000302091
unigene046369	K00830	pme0014	C5H9NO4	L-Glutamic acid	-0.935	3.207e-07
unigene046370	K00830	pme0014	C5H9NO4	L-Glutamic acid	-0.841	8.60626e-05
unigene046755	K01580	pme0014	C5H9NO4	L-Glutamic acid	-0.831	0.00012265
unigene046905	K00873	pme0014	C5H9NO4	L-Glutamic acid	0.805	0.000293846
unigene048717	K01623	pme0014	C5H9NO4	L-Glutamic acid	-0.839	9.40077e-05
unigene049457	K13071	pme0014	C5H9NO4	L-Glutamic acid	-0.885	1.1467e-05
unigene049892	K00605	pme0014	C5H9NO4	L-Glutamic acid	-0.842	8.14561e-05
unigene050099	K01590	pme0014	C5H9NO4	L-Glutamic acid	0.823	0.000166878
unigene051960	K01874	pme0014	C5H9NO4	L-Glutamic acid	-0.863	3.41912e-05
unigene052376	K01866	pme0014	C5H9NO4	L-Glutamic acid	-0.826	0.000145891
unigene052673	K00863	pme0014	C5H9NO4	L-Glutamic acid	0.879	1.61954e-05
unigene053192	K01807	pme0014	C5H9NO4	L-Glutamic acid	-0.832	0.000120622
unigene056378	K01624	pme0014	C5H9NO4	L-Glutamic acid	-0.8	0.000337787
unigene056423	K00811	pme0014	C5H9NO4	L-Glutamic acid	-0.852	5.49908e-05
unigene057135	K01889	pme0014	C5H9NO4	L-Glutamic acid	-0.819	0.000188324
unigene057518	K12259	pme0014	C5H9NO4	L-Glutamic acid	0.806	0.00028146
unigene058116	K01872	pme0014	C5H9NO4	L-Glutamic acid	-0.833	0.000116506
unigene058750	K01873	pme0014	C5H9NO4	L-Glutamic acid	-0.806	0.00028517
unigene060398	K00799	pme0014	C5H9NO4	L-Glutamic acid	-0.926	7.253e-07
unigene060553	K05359	pme0014	C5H9NO4	L-Glutamic acid	-0.898	5.4929e-06
unigene060699	K13600	pme0014	C5H9NO4	L-Glutamic acid	-0.891	8.5208e-06
unigene062138	K05298	pme0014	C5H9NO4	L-Glutamic acid	-0.84	8.82853e-05
unigene062460	K00228	pme0014	C5H9NO4	L-Glutamic acid	-0.882	1.37492e-05
unigene062965	K01867	pme0014	C5H9NO4	L-Glutamic acid	-0.885	1.13794e-05
unigene063278	K00122	pme0014	C5H9NO4	L-Glutamic acid	-0.911	2.2792e-06
unigene063307	K00799	pme0014	C5H9NO4	L-Glutamic acid	-0.802	0.00032656
unigene064313	K15918	pme0014	C5H9NO4	L-Glutamic acid	-0.863	3.43615e-05
unigene065931	K01783	pme0014	C5H9NO4	L-Glutamic acid	-0.887	1.02319e-05
unigene065934	K00799	pme0014	C5H9NO4	L-Glutamic acid	-0.838	9.63677e-05
unigene066249	K00122	pme0014	C5H9NO4	L-Glutamic acid	-0.843	7.79314e-05
unigene066551	K00383	pme0014	C5H9NO4	L-Glutamic acid	-0.841	8.68017e-05
unigene067246	K05658	pme0014	C5H9NO4	L-Glutamic acid	0.856	4.69962e-05
unigene068346	K01602	pme0014	C5H9NO4	L-Glutamic acid	-0.826	0.000150197
unigene069119	K00764	pme0014	C5H9NO4	L-Glutamic acid	0.849	6.17285e-05
unigene069531	K17761	pme0014	C5H9NO4	L-Glutamic acid	-0.86	3.96711e-05
unigene069726	K05658	pme0014	C5H9NO4	L-Glutamic acid	0.815	0.00021627
unigene070843	K01868	pme0014	C5H9NO4	L-Glutamic acid	-0.902	4.3203e-06
unigene071286	K00164	pme0014	C5H9NO4	L-Glutamic acid	0.846	7.03698e-05
unigene071424	K05658	pme0014	C5H9NO4	L-Glutamic acid	0.837	0.000101331
unigene071672	K00616	pme0014	C5H9NO4	L-Glutamic acid	-0.901	4.5246e-06
unigene075129	K00232	pme0014	C5H9NO4	L-Glutamic acid	0.9	4.9167e-06
unigene075684	K01772	pme0014	C5H9NO4	L-Glutamic acid	-0.811	0.000245406
unigene075839	K11517	pme0014	C5H9NO4	L-Glutamic acid	-0.835	0.000105533
unigene076783	K00284	pme0014	C5H9NO4	L-Glutamic acid	-0.857	4.49859e-05
unigene078821	K00026	pme0014	C5H9NO4	L-Glutamic acid	-0.917	1.4623e-06
unigene078952	K01725	pme0014	C5H9NO4	L-Glutamic acid	-0.9	4.8796e-06
unigene079901	K01100	pme0014	C5H9NO4	L-Glutamic acid	-0.853	5.26931e-05
unigene083286	K00600	pme0014	C5H9NO4	L-Glutamic acid	-0.897	6.0187e-06
unigene084685	K01580	pme0014	C5H9NO4	L-Glutamic acid	0.865	3.13544e-05
unigene084688	K01580	pme0014	C5H9NO4	L-Glutamic acid	0.82	0.000180512
unigene086430	K03428	pme0014	C5H9NO4	L-Glutamic acid	-0.901	4.5675e-06
unigene088303	K00927	pme0014	C5H9NO4	L-Glutamic acid	-0.932	4.241e-07
unigene088350	K01749	pme0014	C5H9NO4	L-Glutamic acid	-0.859	4.09329e-05
unigene089299	K08099	pme0014	C5H9NO4	L-Glutamic acid	-0.851	5.80262e-05
unigene090576	K00799	pme0014	C5H9NO4	L-Glutamic acid	-0.849	6.34748e-05
unigene090798	K02433	pme0014	C5H9NO4	L-Glutamic acid	-0.885	1.13558e-05
unigene091258	K03781	pme0014	C5H9NO4	L-Glutamic acid	-0.853	5.21962e-05
unigene092088	K04035	pme0014	C5H9NO4	L-Glutamic acid	-0.859	4.15449e-05
unigene093409	K03781	pme0014	C5H9NO4	L-Glutamic acid	0.805	0.000291998
unigene094676	K05658	pme0014	C5H9NO4	L-Glutamic acid	0.833	0.000113735
unigene097336	K01623	pme0014	C5H9NO4	L-Glutamic acid	0.915	1.7437e-06
unigene097341	K14164	pme0014	C5H9NO4	L-Glutamic acid	-0.825	0.000153378
unigene100153	K05663	pme0014	C5H9NO4	L-Glutamic acid	-0.841	8.58774e-05
unigene100366	K01433	pme0014	C5H9NO4	L-Glutamic acid	-0.857	4.47169e-05
unigene102875	K01881	pme0014	C5H9NO4	L-Glutamic acid	-0.829	0.000134811
unigene102890	K04567	pme0014	C5H9NO4	L-Glutamic acid	-0.852	5.60325e-05
unigene103628	K01834	pme0014	C5H9NO4	L-Glutamic acid	-0.804	0.000307422
unigene103673	K01869	pme0014	C5H9NO4	L-Glutamic acid	-0.895	6.6064e-06
unigene104070	K00799	pme0014	C5H9NO4	L-Glutamic acid	-0.824	0.000160355
unigene104082	K01637	pme0014	C5H9NO4	L-Glutamic acid	-0.925	7.756e-07
unigene105721	K05658	pme0014	C5H9NO4	L-Glutamic acid	0.816	0.000206075
unigene105813	K14455	pme0014	C5H9NO4	L-Glutamic acid	-0.823	0.000165719
unigene106596	K00432	pme0014	C5H9NO4	L-Glutamic acid	-0.894	7.039e-06
unigene106646	K01259	pme0014	C5H9NO4	L-Glutamic acid	-0.834	0.000110957
unigene108012	K00873	pme0014	C5H9NO4	L-Glutamic acid	0.867	2.84512e-05
unigene108151	K13427	pme0014	C5H9NO4	L-Glutamic acid	-0.824	0.000156916
unigene108238	K13606	pme0014	C5H9NO4	L-Glutamic acid	-0.832	0.000121648
unigene098382	K00799	mws0263	C5H7NO3	L-PyroglutamicAcid	-0.987	0
unigene006774	K01875	mws0282	C11H12N2O2	L-Tryptophan	0.811	0.000245097
unigene029515	K00128	mws0282	C11H12N2O2	L-Tryptophan	0.808	0.000269506
unigene041257	K00276	mws0282	C11H12N2O2	L-Tryptophan	0.873	2.127e-05
unigene044158	K02434	mws0282	C11H12N2O2	L-Tryptophan	0.807	0.000272535
unigene046905	K00873	mws0282	C11H12N2O2	L-Tryptophan	-0.876	1.89114e-05
unigene060553	K05359	mws0282	C11H12N2O2	L-Tryptophan	0.859	4.11109e-05
unigene062361	K00486	mws0282	C11H12N2O2	L-Tryptophan	0.92	1.2149e-06
unigene062983	K01593	mws0282	C11H12N2O2	L-Tryptophan	0.854	5.03947e-05
unigene065931	K01783	mws0282	C11H12N2O2	L-Tryptophan	0.82	0.000179291
unigene075132	K00765	mws0282	C11H12N2O2	L-Tryptophan	0.813	0.000228949
unigene083286	K00600	mws0282	C11H12N2O2	L-Tryptophan	0.831	0.000124447
unigene095846	K00800	mws0282	C11H12N2O2	L-Tryptophan	0.849	6.32156e-05
unigene108012	K00873	mws0282	C11H12N2O2	L-Tryptophan	-0.82	0.000180421
unigene016835	K03781	mws0219	C4H7NO4	L-AsparticAcid	-0.911	2.4147e-06
unigene016836	K03781	mws0219	C4H7NO4	L-AsparticAcid	-0.892	7.8679e-06
unigene029515	K00128	mws0219	C4H7NO4	L-AsparticAcid	-0.854	5.02123e-05
unigene045717	K01895	mws0219	C4H7NO4	L-AsparticAcid	-0.905	3.5336e-06
unigene050099	K01590	mws0219	C4H7NO4	L-AsparticAcid	0.846	6.96109e-05
unigene063278	K00122	mws0219	C4H7NO4	L-AsparticAcid	-0.913	2.0038e-06
unigene072851	K01464	mws0219	C4H7NO4	L-AsparticAcid	-0.901	4.5988e-06
unigene091258	K03781	mws0219	C4H7NO4	L-AsparticAcid	-0.966	5e-09
unigene044432	K01426	pme2693	C6H14N2O	N-Acetylputrescine	-0.939	2.184e-07
unigene056423	K00811	pme2693	C6H14N2O	N-Acetylputrescine	-0.886	1.10496e-05
unigene082073	K00318	pme2693	C6H14N2O	N-Acetylputrescine	0.893	7.299e-06
unigene105813	K14455	pme2693	C6H14N2O	N-Acetylputrescine	-0.802	0.000323392
unigene106646	K01259	pme2693	C6H14N2O	N-Acetylputrescine	-0.902	4.2357e-06
unigene108151	K13427	pme2693	C6H14N2O	N-Acetylputrescine	-0.891	8.1288e-06
unigene021756	K01051	mws1189	C6H10O7	D-Galacturonic acid(Gal A)	-0.923	9.349e-07
unigene080149	K00966	mws1189	C6H10O7	D-Galacturonic acid(Gal A)	-0.831	0.000124126
unigene083341	K00008	mws1189	C6H10O7	D-Galacturonic acid(Gal A)	0.816	0.000204778
unigene014198	K00128	pme3011	C4H9NO2	γ-Aminobutyric acid	-0.832	0.000121639
unigene016835	K03781	mws1167	C4H4O5	Oxaloacetic acid	0.905	3.4924e-06
unigene016836	K03781	mws1167	C4H4O5	Oxaloacetic acid	0.848	6.48776e-05
unigene029515	K00128	mws1167	C4H4O5	Oxaloacetic acid	0.865	3.20472e-05
unigene045717	K01895	mws1167	C4H4O5	Oxaloacetic acid	0.863	3.50209e-05
unigene063278	K00122	mws1167	C4H4O5	Oxaloacetic acid	0.869	2.63146e-05
unigene069119	K00764	mws1167	C4H4O5	Oxaloacetic acid	-0.8	0.000341407
unigene091258	K03781	mws1167	C4H4O5	Oxaloacetic acid	0.974	8e-10
unigene005350	K14156	pmb0484	C5H13NO	Choline	0.851	5.81422e-05
unigene027637	K01126	pmb0484	C5H13NO	Choline	0.912	2.2446e-06
unigene080529	K00827	pmb0484	C5H13NO	Choline	-0.811	0.000244856
unigene009787	K01904	mws0921	C9H10O2	p-Coumaryl alcohol	0.852	5.41969e-05
unigene017245	K05349	mws0921	C9H10O2	p-Coumaryl alcohol	0.841	8.59483e-05
unigene020565	K00430	mws0921	C9H10O2	p-Coumaryl alcohol	-0.864	3.30128E-05
unigene021068	K05349	mws0921	C9H10O2	p-Coumaryl alcohol	0.812	0.000235473
unigene057239	K13066	mws0921	C9H10O2	p-Coumaryl alcohol	0.823	0.000163624
unigene071254	K13065	mws0921	C9H10O2	p-Coumaryl alcohol	0.897	5.8832e-06
unigene100556	K00430	mws0921	C9H10O2	p-Coumaryl alcohol	0.821	0.000174256
unigene074333	K01115	pme2433	C4H11NO2	Diethanolamine	-0.886	1.10106e-05
unigene092310	K05277	pme1201	C15H14O5	Phloretin	-0.815	0.000210877
unigene069178	K11752	mws0232	C17H20N4O6	Riboflavin	0.896	6.3235e-06
unigene046582	K18550	pme2268	C7H7NO2	Trigonelline	0.895	6.6011e-06
unigene054397	K00278	pme2268	C7H7NO2	Trigonelline	0.804	0.000301484
unigene094334	K00858	pme2268	C7H7NO2	Trigonelline	0.817	0.000200097
unigene091258	K03781	mws0192	C4H6O4	Succinic acid	0.874	2.03133e-05
unigene072851	K01464	mws0470	C4H6O4	Methylmalonic acid	0.847	6.66711e-05
unigene086910	K00799	mws0018	C10H26N4	Spermine	-0.81	0.000254621
unigene003532	K00791	pme3007	C9H14N2O12P2	Uridine 5'-diphosphate	0.84	9.01448e-05
unigene003377	K01609	mws0281	C6H8O7	Citric Acid	0.805	0.00029637
unigene005167	K19269	mws0281	C6H8O7	Citric Acid	0.824	0.000159652
unigene014573	K01586	mws0281	C6H8O7	Citric Acid	0.817	0.000198248
unigene023466	K00281	mws0281	C6H8O7	Citric Acid	0.803	0.000311788
unigene024478	K00891	mws0281	C6H8O7	Citric Acid	0.813	0.000227206
unigene025958	K00873	mws0281	C6H8O7	Citric Acid	0.821	0.000172769
unigene028757	K14272	mws0281	C6H8O7	Citric Acid	0.826	0.000148174
unigene037107	K01738	mws0281	C6H8O7	Citric Acid	0.806	0.000287972
unigene040809	K03841	mws0281	C6H8O7	Citric Acid	0.811	0.000243682
unigene043285	K11517	mws0281	C6H8O7	Citric Acid	0.832	0.000121077
unigene044174	K01693	mws0281	C6H8O7	Citric Acid	0.847	6.80586e-05
unigene049892	K00605	mws0281	C6H8O7	Citric Acid	0.806	0.000288371
unigene064313	K15918	mws0281	C6H8O7	Citric Acid	0.803	0.000309474
unigene072864	K01703	mws0281	C6H8O7	Citric Acid	0.802	0.00031836
unigene078821	K00026	mws0281	C6H8O7	Citric Acid	0.802	0.000320844
unigene081156	K00948	mws0281	C6H8O7	Citric Acid	0.831	0.00012526
unigene108012	K00873	mws0281	C6H8O7	Citric Acid	-0.804	0.000307843
unigene045717	K01895	mws1090	C6H13O9P	Glucose-1-phosphate	-0.824	0.000159957
unigene098747	K05280	mws0789	C15H12O4	Pinocembrin(Dihydrochrysin)	0.836	0.000101578
unigene011905	K00588	mws1175	C16H14O4	Pinostrobin	0.849	6.16662e-05
unigene062396	K05280	mws1175	C16H14O4	Pinostrobin	0.813	0.000231146
unigene022032	K05280	pme0369	C27H30O15	Kaempferol-3-O-rutinoside(Nicotiflorin)	0.855	4.80586e-05
unigene098747	K05280	Lmyn001269	C27H30O16	Kaempferol 3-O-β-D-sophoroside	0.854	5.05764e-05
unigene002330	K00895	mws1521	C13H18O7	Salicin	-0.828	0.000140404
unigene015153	K00162	mws1521	C13H18O7	Salicin	-0.87	2.51388e-05
unigene025958	K00873	mws1521	C13H18O7	Salicin	-0.972	1.5e-09
unigene028405	K00927	mws1521	C13H18O7	Salicin	-0.899	5.2574e-06
unigene040809	K03841	mws1521	C13H18O7	Salicin	-0.877	1.79651e-05
unigene046141	K00627	mws1521	C13H18O7	Salicin	0.896	6.1955e-06
unigene048717	K01623	mws1521	C13H18O7	Salicin	-0.937	2.578e-07
unigene049778	K00382	mws1521	C13H18O7	Salicin	-0.904	3.8958e-06
unigene050026	K03103	mws1521	C13H18O7	Salicin	0.818	0.000196108
unigene056378	K01624	mws1521	C13H18O7	Salicin	-0.833	0.000113933
unigene066318	K00002	mws1521	C13H18O7	Salicin	-0.84	8.7562e-05
unigene075747	K18857	mws1521	C13H18O7	Salicin	0.854	5.0586e-05
unigene082668	K00131	mws1521	C13H18O7	Salicin	-0.858	4.28624e-05
unigene088303	K00927	mws1521	C13H18O7	Salicin	-0.935	3.109e-07
unigene088946	K00134	mws1521	C13H18O7	Salicin	0.939	2.072e-07
unigene089563	K01792	mws1521	C13H18O7	Salicin	-0.907	3.0854e-06
unigene092493	K01689	mws1521	C13H18O7	Salicin	0.81	0.000253771
unigene095918	K18857	mws1521	C13H18O7	Salicin	-0.901	4.5987e-06
unigene103628	K01834	mws1521	C13H18O7	Salicin	-0.845	7.27648e-05
unigene108012	K00873	mws1521	C13H18O7	Salicin	0.887	1.03045e-05
unigene041257	K00276	mws0191	C5H11NO2	Betaine	0.863	3.41291e-05
unigene080529	K00827	mws0191	C5H11NO2	Betaine	-0.873	2.20098e-05
unigene001117	K00940	pme0040	C5H5N5	Adenine	0.83	0.000126602
unigene010132	K13495	pme0040	C5H5N5	Adenine	-0.809	0.000263055
unigene046905	K00873	pme0040	C5H5N5	Adenine	-0.808	0.000267208
unigene058127	K00939	pme0040	C5H5N5	Adenine	0.897	5.9803e-06
unigene069119	K00764	pme0040	C5H5N5	Adenine	-0.875	1.94647e-05
unigene105482	K10717	pme0040	C5H5N5	Adenine	0.839	9.16448e-05
unigene108012	K00873	pme0040	C5H5N5	Adenine	-0.884	1.21674e-05
unigene071254	K13065	mws1024	C9H8O2	p-Coumaraldehyde	0.85	6.04353e-05
unigene023087	K00412	pmb0530	C21H27N7O14P2	Nicotinic acid adenine dinucleotide	0.804	0.000303298
unigene015708	K00083	mws0898	C10H12O2	Isoeugenol	-0.837	9.84941e-05
unigene085574	K00083	mws0898	C10H12O2	Isoeugenol	-0.837	0.000100479
unigene101826	K00083	mws0898	C10H12O2	Isoeugenol	-0.803	0.000313686
unigene062361	K00486	pmb1096	C8H7N	Indole	0.83	0.000127523
unigene081065	K10781	pmb2640	C12H24O2	Lauric acid	-0.81	0.00024926
unigene091841	K00059	pmb2640	C12H24O2	Lauric acid	0.92	1.2373e-06
