# Supplementary material for: Integrated Analysis of the Transcriptome and Metabolome Reveals Genes Involved in Terpenoid and Flavonoid Biosynthesis in the Loblolly Pine (Pinus taeda L.)
Source: Front Plant Sci. 2021 Oct 1;12:729161. doi: 10.3389/fpls.2021.729161 (PMC8519504; doi:10.3389/fpls.2021.729161)
Supplement: Supplementary file 2 [file Data_Sheet_2.ZIP › Supplementary Table 2.xls]

## Sheet: Sheet1
Supplementary Table 2 Basic statistics and functional annotation information of 13,491 significant DEGs which identified by comparing 10 library pairs.
Unigene_ID	log2FC (SG_vs_SP)	PValue (SG_vs_SP)	log2FC (SG_vs_SZ)	PValue (SG_vs_SZ)	log2FC (SY_vs_SG)	PValue (SY_vs_SG)	log2FC (SY_vs_SP)	PValue (SY_vs_SP)	log2FC (SY_vs_SZ)	PValue (SY_vs_SZ)	log2FC (SY_vs_ST)	PValue (SY_vs_ST)	log2FC (SZ_vs_SP)	PValue (SZ_vs_SP)	log2FC (ST_vs_SG)	PValue (ST_vs_SG)	log2FC (ST_vs_SP)	PValue (ST_vs_SP)	log2FC (ST_vs_SZ)	PValue (ST_vs_SZ)	Nr	Uniprot	kog	kegg	family
unigene026587	-3.73255	0.0405128	-1.16601	0.0825909	0.916584	0.12821	-2.80611	0.100287	-0.443722	0.466928	0.279554	0.721145	-	-	0.63082	0.408669	-3.06128	0.114643	-0.659309	0.411894	unknown [Picea sitchensis]	Uncharacterized protein {ECO:0000313|EMBL:ABK23036.1};
unigene107030	2.06288	0.0420651	-	-	-1.38193	0.226908	0.706087	0.537285	-0.936468	0.362551	0.328484	0.815552	1.53237	0.0737826	-1.72532	0.193049	0.40064	0.764884	-1.22576	0.307237
unigene093082	2.30804	0.0239491	0.982684	0.240088	-0.969177	0.371811	1.36094	0.231579	-0.183739	0.858759	0.397838	0.703834	1.43529	0.121376	-1.36973	0.124927	0.988739	0.304631	-0.510038	0.529929
unigene042796	4.71287	0.0290119	-	-	-	-	2.83863	0.0867816	-	-	2.19432	0.212417	3.05291	0.0770453	-4.12594	0.0845168	0.653113	0.775774	-2.45875	0.16901	hypothetical protein ABT39_MTgene1143 (mitochondrion) [Picea glauca]	Uncharacterized protein {ECO:0000313|EMBL:KUM51296.1};
unigene095103	-2.14168	0.00486698	-1.00622	0.17836	1.9305	0.0568242	-	-	-	-	-	-	-	-	1.10662	0.146208	-	-	-	-	unknown [Picea sitchensis]	Uncharacterized protein {ECO:0000313|EMBL:ABR17804.1};	[R] KOG1947 Leucine rich repeat proteins, some proteins contain F-box	COI-1; coronatine-insensitive protein 1	nodulin-like protein-related
unigene018957	-2.50793	0.0173397	-0.675726	0.631237	1.52605	0.149775	-	-	0.654721	0.619139	0.155363	0.867997	-	-	1.36489	0.157929	-	-	0.556202	0.651277
unigene102375	3.55792	0.0153124	-	-	-	-	2.50048	0.171383	0.535331	0.734382	1.08361	0.534815	1.8619	0.104678	-	-	1.44534	0.319256	-0.476674	0.685138	BnaCnng13090D [Brassica napus]	Putative ovule protein {ECO:0000313|EMBL:JAP16402.1};	[C] KOG2870 NADH:ubiquinone oxidoreductase, NDUFS2/49 kDa subunit		nadh dehydrogenase [ubiquinone] iron-sulfur protein 2, mitochondrial
unigene105397	3.42747	0.0224117	-	-	-	-	2.15349	0.178931	-	-	1.1711	0.414332	2.56161	0.0606892	-	-	1.00577	0.489183	-	-	hypothetical protein ABT39_MTgene3130 (mitochondrion) [Picea glauca]	Uncharacterized protein {ECO:0000313|EMBL:KUM49903.1};
unigene083558	-2.06871	0.011236	-2.19438	0.0159121	1.27294	0.139543	-0.769551	0.212161	-1.11087	0.144207	-0.239935	0.730395	0.224972	0.730476	1.50762	0.0779481	-0.508156	0.391058	-0.820187	0.265979	unknown [Picea sitchensis]	Uncharacterized protein {ECO:0000313|EMBL:ABR16667.1};
unigene043213	3.18744	0.000986804	3.42927	7.93649e-06	-	-	0.89753	0.501973	0.919454	0.461755	0.87651	0.559167	-0.134923	0.877456	-	-	0.0510956	0.97755	0.10971	0.927191	ribosomal protein S4 (chloroplast) [Pinus taeda]	30S ribosomal protein S4, chloroplastic {ECO:0000256|HAMAP-Rule:MF_01306};	[J] KOG3301 Ribosomal protein S4	RP-S4, rpsD; small subunit ribosomal protein S4	subfamily not named
unigene103199	-3.75824	0.0289672	-7.60489	0.00117276	1.76869	0.277772	-	-	-	-	-	-	-	-	0.0189773	1	-	-	-	-	unknown [Picea sitchensis]	Uncharacterized protein {ECO:0000313|EMBL:ABK26555.1};
unigene038709	-2.26691	0.0342353	-3.1272	0.0071205	1.29517	0.138187	-	-	-	-	-	-	-	-	0.749103	0.315581	-	-	-	-	Protein kinase domain [Macleaya cordata]	Uncharacterized protein {ECO:0000313|EMBL:JAG94356.1};	[T] KOG0583 Serine/threonine protein kinase		cbl-interacting serine/threonine-protein kinase 3
unigene100021	-2.8843	0.0145735	-4.89377	6.15296e-06	1.14697	0.0885308	-	-	-	-	-	-	-	-	0.590286	0.375047	-	-	-	-	hypothetical protein B456_007G139400 [Gossypium raimondii]	Uncharacterized protein {ECO:0000313|EMBL:KJB42155.1};	[P] KOG0236 Sulfate/bicarbonate/oxalate exchanger SAT-1 and related transporters (SLC26 family)	SULTR3; sulfate transporter 3	sulfate transporter 3.1
unigene025508	-2.34143	0.0406759	-3.00923	0.0191432	1.63744	0.209754	-	-	-	-	0.721887	0.577513	-	-	0.898126	0.463565	-	-	-	-
unigene016516	-2.09393	0.0370678	-3.02486	0.00417633	1.5131	0.0566049	-0.55664	0.540838	-1.70217	0.0736131	0.432479	0.609512	1.01708	0.352587	1.07604	0.236446	-0.966321	0.343975	-2.08272	0.0527381	unknown [Picea sitchensis]	Uncharacterized protein {ECO:0000313|EMBL:ABR16246.1};			subfamily not named
unigene065120	-1.7221	0.0481953	-2.40453	0.00687939	1.60043	0.0684514	-	-	-	-	1.33205	0.267641	-	-	0.266265	0.825881	-1.42209	0.249201	-2.28338	0.0596945	NBS/LRR, partial [Pinus taeda]	NBS/LRR {ECO:0000313|EMBL:AAM28912.1};			rpw8-like protein 3
unigene104820	-1.82634	0.0494929	-3.825	1.42032e-05	1.3338	0.0617334	-	-	-	-	-	-	-	-	-0.0547909	0.97391	-	-	-	-
unigene028499	-3.63754	0.000605688	-2.81997	0.00987288	0.267811	0.740762	-	-	-	-	-	-	-	-	1.61077	0.051443	-	-	-	-
unigene084196	-9.71753	0.00410134	-4.6344	0.0427671	3.75696	0.193155	-	-	-	-	1.38547	0.652585	-	-	2.37829	0.38604	-	-	-	-	unknown [Picea sitchensis]	Uncharacterized protein {ECO:0000313|EMBL:ABR17225.1};
unigene013603	-2.23201	0.0411855	-3.27636	0.00876895	3.1726	0.000110852	-	-	-	-	-	-	-	-	0.838429	0.247791	-	-	-	-
unigene101392	-1.84393	0.0111792	-2.95884	0.0235939	2.82279	0.000557366	-	-	-	-	-	-	-	-	1.18584	0.108084	-	-	-	-
unigene051378	-1.91333	0.0437921	-1.82545	0.0167631	2.26864	7.58933e-05	0.378877	0.702841	0.257581	0.748541	1.28835	0.0552583	-0.00777017	1	0.975458	0.108922	-0.895671	0.367522	-0.978853	0.237197	PREDICTED: putative leucine-rich repeat receptor-like serine/threonine-protein kinase At2g24130 [Ziziphus jujuba]	Uncharacterized protein {ECO:0000313|EMBL:KJB60475.1};			leucine-rich repeat receptor-like protein kinase tdr
unigene005045	-1.47193	0.041889	-2.63603	0.00149659	4.83039	3.15251e-06	-	-	-	-	-	-	-	-	0.968526	0.149762	-	-	-	-
unigene028806	-1.8685	0.0195824	-3.51917	3.27419e-05	2.4042	0.00837943	-	-	-	-	-	-	-	-	0.866312	0.221604	-	-	-	-
unigene069442	-2.15416	0.0356516	-2.97379	0.000203559	1.83413	0.00583735	-0.302946	0.775049	-1.33501	0.0772466	0.0460425	0.985803	-	-	1.78522	0.0616873	-0.326743	0.800736	-1.32256	0.224595	unknown [Picea sitchensis]	Uncharacterized protein {ECO:0000313|EMBL:ABR17027.1};			protein lap1
unigene044026	-1.76272	0.0312628	-3.13346	0.00155165	2.48272	0.0189151	-	-	-	-	-	-	-	-	1.58404	0.0704929	-	-	-	-
unigene099451	-5.76845	0.00164534	-7.38675	0.000458682	5.99137	0.000724125	-	-	-	-	-	-	-	-	1.78088	0.127365	-	-	-	-
unigene049239	-1.65209	0.00828864	-2.26218	0.000232098	3.15356	5.1534e-06	-	-	-	-	-	-	-	-	0.871773	0.180557	-	-	-	-
unigene107067	-2.40545	0.0364261	-2.92283	0.00560236	3.25338	0.0176675	-	-	-	-	-	-	-	-	0.354373	0.778124	-	-	-	-	putative TIR/NBS/LRR disease resistance protein, partial [Pinus taeda]	Putative TIR/NBS/LRR disease resistance protein {ECO:0000313|EMBL:AAM28917.1};			Unknow
unigene058597	-2.3836	0.0127039	-4.18208	8.2177e-05	2.81403	0.0012811	-	-	-	-	-	-	-	-	0.764472	0.386669	-	-	-	-	unknown [Picea sitchensis]	Uncharacterized protein {ECO:0000313|EMBL:ABR18194.1};			disease resistance protein (tir-nbs-lrr class)-related
unigene077084	-1.18442	0.0292861	-2.96436	0.00400322	2.28105	0.000527193	-	-	-	-	1.20254	0.0989192	-	-	1.07175	0.0608668	-0.0701906	0.941773	-2.0172	0.0543658
unigene064599	-3.24851	0.000112111	-5.14606	3.39362e-07	4.1106	0.000507734	-	-	-	-	-	-	-	-	1.43763	0.137072	-	-	-	-
unigene019285	-3.37908	0.0140609	-5.72325	6.50846e-06	4.55144	1.77028e-05	-	-	-	-	-	-	-	-	2.24885	0.136532	-	-	-	-	hypothetical protein 0_3946_01, partial [Pinus taeda]	Uncharacterized protein {ECO:0000313|EMBL:JAG96798.1};			subfamily not named
unigene079100	-3.20684	0.00139897	-4.37343	5.89339e-06	3.77832	0.000208621	-	-	-	-	-	-	-	-	0.556354	0.46388	-	-	-	-
unigene040513	-1.66795	0.0489078	-3.85661	3.50604e-05	3.83258	1.48122e-05	-	-	-	-	-	-	-	-	0.885367	0.404462	-	-	-	-
unigene016153	-3.39046	0.00709649	-4.7481	0.00146901	6.84005	8.82861e-05	-	-	-	-	-	-	-	-	1.84293	0.0906134	-	-	-	-	PREDICTED: uncharacterized protein LOC103710479 [Phoenix dactylifera]	Uncharacterized protein {ECO:0000313|EnsemblPlants:TRIAE_CS42_7BS_TGACv1_592687_AA1943080.1};	[R] KOG1075 FOG: Reverse transcriptase		subfamily not named
unigene043952	-2.70541	0.00581075	-2.41675	0.0477363	2.22597	0.0189102	-	-	-	-	-	-	-	-	1.56453	0.119217	-	-	-	-
unigene036212	-4.96433	0.0011979	-4.10303	0.0036311	6.17773	0.000153216	-	-	-	-	-	-	-	-	1.86782	0.275118	-	-	-	-	hypothetical protein 0_5562_01, partial [Pinus taeda]	Uncharacterized protein {ECO:0000313|EMBL:AFG44441.1};		IRAK4; interleukin-1 receptor-associated kinase 4 [EC:2.7.11.1]
unigene047566	-1.95058	0.00476967	-2.5564	0.000690605	2.79135	3.30398e-05	-	-	-	-	1.52926	0.158328	-	-	1.26211	0.219124	-0.660113	0.563958	-1.42114	0.221913
unigene069264	-2.87267	0.00784956	-4.12062	2.59662e-05	3.52813	1.57738e-05	-	-	-	-	-	-	-	-	0.944482	0.373322	-	-	-	-	NBS/LRR, partial [Pinus taeda]	NBS/LRR {ECO:0000313|EMBL:AAM28912.1};			Unknow
unigene102504	-4.48927	1.71618e-06	-5.94324	1.08623e-07	3.62536	9.73367e-06	-	-	-	-	-	-	-	-	0.703466	0.530709	-	-	-	-	unknown [Picea sitchensis]	Uncharacterized protein {ECO:0000313|EMBL:ACN40032.1};
unigene004196	-2.56704	0.0230909	-2.91583	0.000511427	2.50911	0.00199146	-	-	-	-	2.01717	0.157936	-	-	0.469314	0.71627	-2.07269	0.226062	-2.59448	0.0831675
unigene085627	-6.10425	0.000230547	-2.21443	0.0333877	3.4746	0.00668258	-	-	-	-	-	-	-	-	1.0593	0.357263	-	-	-	-	unknown [Picea sitchensis]	Uncharacterized protein {ECO:0000313|EMBL:ACN41041.1};
unigene043659	1.53812	0.000815863	2.11397	0.0127127	-1.11015	0.0119509	0.437793	0.249524	0.800612	0.310869	-0.664446	0.358987	-0.482906	0.544413	-0.446755	0.563784	1.11753	0.143853	1.53249	0.13022		Uncharacterized protein {ECO:0000313|EMBL:JAE68493.1};
unigene098146	-4.08512	0.0215564	-4.24287	0.00795026	4.58223	0.00554584	-	-	-	-	-	-	-	-	1.58137	0.397957	-	-	-	-
unigene055046	-1.55145	0.0436496	-4.19528	0.000812685	2.67539	0.000618612	-	-	-	-	-	-	-	-	1.18117	0.145667	-	-	-	-	unknown [Picea sitchensis]	Uncharacterized protein {ECO:0000313|EMBL:ABR16960.1};			Unknow
unigene003846	-1.46514	0.0180206	-2.90364	8.46734e-05	3.00239	0.00296627	-	-	-	-	-	-	-	-	1.09786	0.128999	-	-	-	-
unigene036581	-2.99958	0.0172378	-2.46645	0.027055	3.67597	0.00224488	-	-	-	-	-	-	-	-	2.66722	0.0593559	-	-	-	-
unigene108644	-1.69758	0.0352233	-4.2076	0.000166286	3.77505	1.52122e-06	-	-	-	-	-	-	-	-	0.912086	0.224709	-	-	-	-
unigene045042	1.67701	0.0254127	2.0212	0.0203505	-1.62038	0.0387307	0.0666264	0.925053	0.203328	0.794361	-0.748197	0.217416	-0.26166	0.71308	-0.874231	0.247632	0.840946	0.125175	1.0171	0.145621	PREDICTED: zinc finger protein ZAT9-like [Populus euphratica]	Zinc finger family protein {ECO:0000313|EMBL:EEE99022.1};	[R] KOG1721 FOG: Zn-finger		Unknow
unigene019083	-9.44103	0.000305987	-7.0522	0.000835602	6.26228	0.00366921	-	-	-	-	-	-	-	-	2.32411	0.171439	-	-	-	-	unknown [Picea sitchensis]	Uncharacterized protein {ECO:0000313|EMBL:ADE76312.1};
unigene000544	-1.84628	0.0228162	-3.72547	0.000132677	3.41622	4.70926e-05	-	-	-	-	-	-	-	-	1.32137	0.0958743	-	-	-	-	unknown [Picea sitchensis]	Uncharacterized protein {ECO:0000313|EMBL:ABR17626.1};			subfamily not named
unigene060515	-2.45444	0.0227443	-7.86814	4.57412e-09	3.56278	5.71235e-06	-	-	-	-	-	-	-	-	0.265185	0.673806	-	-	-	-	PREDICTED: leucine-rich repeat receptor-like serine/threonine-protein kinase BAM2 isoform X2 [Vitis vinifera]	Uncharacterized protein {ECO:0000313|EMBL:KCW54188.1};			subfamily not named
unigene061648	-3.40243	0.0214967	-4.92087	0.00219145	5.64858	0.000964349	-	-	-	-	-	-	-	-	2.71507	0.14399	-	-	-	-
unigene028689	-3.87444	0.00482227	-4.1961	1.27579e-06	5.41465	2.79737e-08	-	-	-	-	-	-	-	-	0.916897	0.220039	-	-	-	-
unigene095953	-2.19749	0.00538755	-2.4454	0.0121518	1.54833	0.00858389	-	-	-	-	0.791458	0.276428	-	-	0.748535	0.228166	-1.40628	0.105055	-1.81721	0.0831992
unigene074862	-4.44717	0.00144722	-1.86527	0.0349488	5.07426	1.49e-05	-	-	-	-	-	-	-	-	1.30302	0.160293	-	-	-	-	unknown [Picea sitchensis]	Uncharacterized protein {ECO:0000313|EMBL:ABK21802.1};			neurogenic locus notch-like protein
unigene079887	-3.92713	0.000452097	-7.96619	1.18185e-08	2.25482	0.00531802	-	-	-	-	-	-	-	-	0.95398	0.110836	-	-	-	-	hypothetical protein UMN_971_01, partial [Pinus taeda]	Uncharacterized protein {ECO:0000313|EMBL:AFG55018.1};			ethylene-responsive transcription factor erf014
unigene059274	-1.18567	0.0010177	-1.18805	0.000900549	2.56955	2.7761e-13	1.40311	1.4335e-05	1.18641	0.000593996	1.60702	1.7979e-08	0.0987832	0.76534	0.956553	0.00327959	-0.181276	0.520559	-0.36189	0.235295	unknown [Picea sitchensis]	Uncharacterized protein {ECO:0000313|EMBL:ABR16078.1};			ethylene-responsive transcription factor erf053
unigene102171	-8.15968	8.92278e-08	-4.96186	1.08759e-05	-2.41957	3.33597e-05	-10.6411	2.53079e-19	-7.5695	1.23102e-15	-4.61867	8.19853e-05	-	-	2.19494	0.0827655	-	-	-	-	unknown [Picea sitchensis]	Uncharacterized protein {ECO:0000313|EMBL:ABR18253.1};			subfamily not named
unigene100972	-1.21542	0.00797624	-1.07053	1.65741e-06	3.01608	6.81977e-37	1.81225	4.75548e-05	1.75183	4.79775e-13	2.33696	1.25814e-09	-0.0637835	0.880419	0.674041	0.0721579	-0.502221	0.35495	-0.527513	0.160437	unknown [Picea sitchensis]	Uncharacterized protein {ECO:0000313|EMBL:ABK26029.1};			nac transcription factor 32
unigene078228	1.16093	0.0143271	1.2892	0.0101329	1.59181	0.00102834	2.77208	1.43003e-10	2.68859	4.59239e-09	2.16814	6.52943e-07	-0.029471	0.951465	-0.582771	0.214069	0.621991	0.152302	0.575502	0.210398	PREDICTED: OTU domain-containing protein At3g57810-like isoform X3 [Ziziphus jujuba]	Uncharacterized protein {ECO:0000313|EMBL:JAG98688.1};	[TO] KOG2606 OTU (ovarian tumor)-like cysteine protease		subfamily not named
unigene048748	-1.50465	0.00241955	-2.44734	3.93985e-09	4.99095	1.71069e-28	3.50466	1.33695e-13	2.34868	2.85645e-08	2.82664	6.77885e-08	1.03188	0.0153802	2.15805	4.48716e-05	0.695614	0.204263	-0.417715	0.388847	unknown [Picea sitchensis]	Uncharacterized protein {ECO:0000313|EMBL:JAG93643.1};	[E] KOG4750 Serine O-acetyltransferase	cysE; serine O-acetyltransferase [EC:2.3.1.30]	serine acetyltransferase 1, chloroplastic
unigene077326	-1.40527	0.00177971	-4.18089	7.73899e-09	6.4072	1.21865e-34	5.02698	9.8984e-17	2.05337	0.0141698	2.20714	0.000667913	2.87412	0.000167357	4.19986	3.1518e-18	2.83352	1.90045e-07	-0.106053	0.903811	unknown [Picea sitchensis]	Uncharacterized protein {ECO:0000313|EMBL:ABK23959.1};	[K] KOG1657 CCAAT-binding factor, subunit C (HAP5)	NFYC; nuclear transcription factor Y, gamma	nuclear transcription factor y subunit c-10-related
unigene006441	-3.81913	0.00111167	3.34702	1.62613e-11	-6.03184	1.25217e-55	-9.81601	3.3936e-60	-2.88506	1.70114e-20	-4.36378	5.29141e-39	-7.05894	1.15816e-15	-1.68384	0.00200454	-5.45351	6.66291e-07	1.53642	0.000309523	unknown [Picea sitchensis]	Uncharacterized protein {ECO:0000313|EMBL:ADE77597.1};			subfamily not named
unigene074842	1.3506	0.0363775	-4.44254	3.40735e-06	-3.90147	1.48171e-11	-2.5426	1.95002e-11	-8.5464	2.83886e-41	-1.51817	1.76634e-05	5.88081	9.11444e-14	-2.38803	9.97385e-05	-1.00379	0.0159293	-6.95781	1.05018e-20	unknown [Picea sitchensis]	Uncharacterized protein {ECO:0000313|EMBL:ADE76844.1};			auxin-responsive protein saur77-related
unigene085110	1.20461	0.0414632	-5.67863	6.03551e-07	10.0719	4.07953e-37	11.2971	3.59549e-44	4.1681	0.000832965	8.94068	9.60576e-58	6.97889	8.36838e-09	1.14484	0.020608	2.39054	2.33433e-06	-4.65795	5.80192e-06	unknown [Picea sitchensis]	Uncharacterized protein {ECO:0000313|EMBL:ABK26294.1};
unigene086045	-1.39454	0.0391802	-6.18765	8.81706e-08	-3.0914	6.74138e-10	-4.47548	1.25486e-24	-9.45669	6.77347e-45	-1.72726	7.82448e-10	4.86544	3.83689e-06	-1.37186	0.0124604	-2.72872	7.20896e-08	-7.66578	1.31599e-18
unigene064323	1.07101	0.0492417	-3.31831	0.000110872	-3.48055	8.79083e-18	-2.39447	1.53258e-06	-7.00092	4.23733e-19	-1.29453	0.000339767	4.4922	1.11663e-06	-2.18906	2.56629e-07	-1.08064	0.034394	-5.6425	9.00518e-13	unknown [Picea sitchensis]	Uncharacterized protein {ECO:0000313|EMBL:ABK25364.1};
unigene000025	4.04775	1.40959e-06	-1.14136	0.0289277	6.93979	5.20368e-16	11.0249	9.45876e-18	5.59926	6.50516e-11	9.0598	1.1271e-40	5.29613	4.96189e-10	-2.14829	1.8431e-06	1.94732	0.0100344	-3.41966	2.75586e-14	uncharacterized protein LOC18439614 [Amborella trichopoda]	Uncharacterized protein {ECO:0000313|EMBL:ERN11420.1};			Unknow
unigene071627	-5.19937	1.35566e-05	5.0725	6.23025e-11	-3.50813	2.62915e-07	-8.70799	1.17247e-44	1.36196	7.50949e-05	-1.11704	3.52882e-05	-10.1739	1.33701e-36	-2.39814	0.000496199	-7.56493	2.11647e-24	2.5374	3.78725e-11	unknown [Picea sitchensis]	Uncharacterized protein {ECO:0000313|EMBL:ACN40107.1};			b-box zinc finger protein 24
unigene104382	2.03918	0.0112898	-2.8908	0.0183809	-4.59752	3.73613e-14	-2.54939	4.0812e-07	-7.66854	2.53869e-29	-2.8697	3.50105e-11	5.01739	1.05058e-05	-1.72853	0.0235367	0.338303	0.611535	-4.74424	9.37459e-06	unknown [Picea sitchensis]	Uncharacterized protein {ECO:0000313|EMBL:ABK26694.1};
unigene029279	1.17064	0.00873665	-3.03573	1.91165e-08	1.34272	0.00680508	2.52977	9.65704e-08	-1.88122	0.00117386	2.73069	7.16712e-08	4.30238	3.53226e-17	-1.39849	0.00294504	-0.185426	0.678128	-4.56662	4.16649e-17	sucrose synthase [Pinus taeda]	Sucrose synthase {ECO:0000256|RuleBase:RU280817};	[M] KOG0853 Glycosyltransferase	E2.4.1.13; sucrose synthase [EC:2.4.1.13]	Unknow
unigene061835	1.25729	0.0360143	-2.48179	0.00685273	-2.96605	2.39842e-07	-1.69375	1.07424e-05	-5.6456	1.14868e-12	-1.35824	6.49439e-05	3.83592	2.09884e-06	-1.6141	0.00466881	-0.315358	0.418227	-4.22483	4.56531e-08	unknown [Picea sitchensis]	Histone H2B {ECO:0000256|RuleBase:RU000451};	[B] KOG1744 Histone H2B	H2B; histone H2B	subfamily not named
unigene073225	1.32247	0.0163894	-1.56814	0.0191367	-2.77695	5.06867e-08	-1.43974	1.08482e-05	-4.53789	3.55927e-23	-1.37152	1.73271e-07	2.98441	8.72545e-09	-1.4136	0.00511128	-0.0519694	0.876729	-3.111	1.08346e-11		Met2a {ECO:0000313|EMBL:JAE78550.1};
unigene101249	2.57522	0.000107976	5.50255	9.2071e-28	-4.1727	8.1835e-15	-1.58645	0.000247415	1.1393	0.000166164	-2.16914	1.26951e-10	-2.83704	1.46345e-11	-2.01187	0.00067576	0.598009	0.202058	3.36169	9.13189e-28	Long chain acyl-CoA synthetase 2 [Glycine soja]	Uncharacterized protein {ECO:0000313|EnsemblPlants:PGSC0003DMT400064823};	[I] KOG1256 Long-chain acyl-CoA synthetases (AMP-forming)	ACSL, fadD; long-chain acyl-CoA synthetase [EC:6.2.1.3]	subfamily not named
unigene012150	-2.60045	0.00439323	2.74522	0.0043215	4.8046	3.014e-07	2.21785	0.0327945	7.34912	3.65462e-09	2.7667	0.00513661	-5.26263	5.86348e-06	2.03623	0.0146332	-0.516046	0.591188	4.65064	2.21985e-05	unknown [Picea sitchensis]	Uncharacterized protein {ECO:0000313|EMBL:ABK24844.1};			Unknow
unigene060044	2.36887	0.00156973	-4.52346	0.00150991	-4.19403	1.31199e-07	-1.81704	9.86949e-08	-8.90928	3.176e-17	-1.45736	4.00528e-06	6.97623	1.39862e-11	-2.74585	0.000185157	-0.346271	0.212375	-7.39846	7.44618e-15	unknown [Picea sitchensis]	Uncharacterized protein {ECO:0000313|EMBL:ABR17784.1};
unigene060045	2.41614	0.00474505	-4.12691	0.00279822	-4.20404	1.50289e-06	-1.77856	1.85511e-07	-8.54404	1.50816e-38	-1.36116	2.56376e-05	6.64482	5.42219e-19	-2.85305	0.000642772	-0.40397	0.172134	-7.13043	2.9322e-29
unigene063852	-1.29237	0.0199782	-3.84192	1.74033e-09	2.35986	2.58056e-05	1.08374	0.0461185	-1.66323	0.00929121	1.23252	0.0049676	2.62881	1.72995e-05	1.11454	0.0107261	-0.131492	0.756275	-2.85168	1.92578e-08	putative TIR-NBS-LRR protein [Pinus monticola]	Putative TIR-NBS-LRR protein {ECO:0000313|EMBL:ADW94527.1};			Unknow
unigene064717	1.10737	0.0162119	-2.72663	0.000797882	1.23119	0.0188288	2.3554	1.46344e-06	-1.6855	0.0359957	2.93425	1.29976e-09	3.93131	9.07167e-07	-1.71317	0.00015255	-0.562083	0.195973	-4.57303	5.59183e-09	unknown [Picea sitchensis]	Uncharacterized protein {ECO:0000313|EMBL:ABK23046.1};	[O] KOG0710 Molecular chaperone (small heat-shock protein Hsp26/Hsp42)	HSP20; HSP20 family protein	Unknow
unigene008883	3.25504	9.13156e-06	-8.49933	6.99859e-07	-1.9678	0.00656757	1.29394	0.000164395	-10.6195	2.70584e-21	1.7377	1.47217e-07	11.7444	3.49968e-31	-3.70975	3.1547e-07	-0.424832	0.235949	-12.2135	3.15721e-38	unknown [Picea sitchensis]	Uncharacterized protein {ECO:0000313|EMBL:ABK25022.1};	[K] KOG1601 GATA-4/5/6 transcription factors	ARR-A; two-component response regulator ARR-A family	two-component response regulator arr3-related
unigene058129	1.34094	0.00728724	-3.44997	1.13646e-05	1.66667	0.00550515	3.02191	3.35186e-09	-1.97144	0.00935635	2.98476	1.16787e-07	4.88235	8.45883e-12	-1.32855	0.0136491	0.05701	0.904778	-4.90773	1.73789e-10	unknown [Picea sitchensis]	Uncharacterized protein {ECO:0000313|EMBL:ABK23044.1};
unigene027113	-1.81721	0.0069772	-6.00591	1.22089e-20	3.41744	6.7758e-12	1.62486	0.00398975	-2.78061	3.22491e-07	2.11138	2.82639e-11	4.28316	2.05335e-09	1.29826	0.00665587	-0.46794	0.389488	-4.83662	4.06556e-25	unknown [Picea sitchensis]	Uncharacterized protein {ECO:0000313|EMBL:ABR17206.1};	[T] KOG0027 Calmodulin and related proteins (EF-Hand superfamily)	CML; calcium-binding protein CML	subfamily not named
unigene074337	-1.59357	0.0055498	-5.54531	2.68474e-05	2.98254	2.6588e-06	1.41399	0.0173244	-2.76269	0.0318095	1.66928	0.00171357	4.0569	0.00141277	1.31283	0.0105273	-0.234588	0.610892	-4.36265	0.000328603	unknown [Picea sitchensis]	Uncharacterized protein {ECO:0000313|EMBL:ABK21910.1};
unigene095761	1.1845	0.00890309	-3.28411	4.46692e-09	1.72738	0.000712917	2.92743	3.12526e-11	-1.74526	0.0025284	2.91229	9.40791e-12	4.56328	9.49528e-22	-1.19643	0.00597638	0.0297536	0.936257	-4.6109	1.00438e-24	unknown [Picea sitchensis]	Uncharacterized protein {ECO:0000313|EMBL:ABK23046.1};
unigene070330	1.50365	0.014255	-2.82371	0.0016972	-3.15399	1.33205e-06	-1.63851	0.00226403	-6.16991	3.22796e-13	-1.32071	0.0145703	4.41921	1.73827e-08	-1.84197	0.0039019	-0.300277	0.579824	-4.79715	8.72864e-09
unigene060732	-2.01695	0.0462654	-6.7853	1.68572e-29	5.19833	3.31599e-15	3.19461	0.00286119	-1.78814	0.0125164	3.01134	3.21781e-07	4.84824	1.23107e-05	2.18612	2.3051e-05	0.21544	0.823378	-4.72718	2.89869e-17	hypothetical protein AQUCO_01400929v1 [Aquilegia coerulea]	Uncharacterized protein {ECO:0000313|EMBL:CAN76136.1};
unigene102507	-1.02847	0.0112553	-3.98636	4.95363e-17	2.8905	4.95705e-15	1.87848	3.19665e-05	-1.28962	0.0174051	1.01498	0.0179966	3.04688	3.24488e-08	1.86856	9.89985e-08	0.883764	0.0400541	-2.24567	1.88857e-05	unknown [Picea sitchensis]	Uncharacterized protein {ECO:0000313|EMBL:ABR18133.1};	[S] KOG4698 Uncharacterized conserved protein		glycosyltransferase
unigene060214	-1.0715	0.0272319	1.23734	0.0061972	2.82187	6.48949e-10	1.75955	3.35727e-07	3.86163	2.50282e-30	1.62189	2.70502e-06	-2.21936	4.79688e-10	1.19472	0.0118543	0.16038	0.679203	2.29595	4.87483e-10	unknown [Picea sitchensis]	Uncharacterized protein {ECO:0000313|EMBL:ABK24838.1};	[O] KOG0724 Zuotin and related molecular chaperones (DnaJ superfamily), contains DNA-binding domains		subfamily not named
unigene079451	1.32622	0.0376876	-5.23219	4.00705e-09	-2.87686	1.47681e-08	-1.53202	0.00348664	-8.30576	2.51091e-39	-1.49295	7.06575e-06	6.65877	7.58897e-14	-1.38788	0.00336526	-0.0231164	0.965449	-6.74875	2.56655e-27	unknown [Picea sitchensis]	Uncharacterized protein {ECO:0000313|EMBL:ABR18458.1};	[R] KOG0619 FOG: Leucine rich repeat		subfamily not named
unigene089740	1.49568	0.00740634	-3.27093	2.77264e-05	-2.64856	2.30347e-08	-1.13817	0.00306804	-6.11203	2.24708e-27	-1.35933	0.000189501	4.85947	7.47445e-12	-1.29673	0.0159362	0.241881	0.587698	-4.69724	2.01287e-11	PREDICTED: uncharacterized protein LOC105966583 [Erythranthe guttata]	Uncharacterized protein {ECO:0000313|EMBL:EYU46081.1};			Unknow
unigene055493	1.60878	0.00790673	-7.89457	3.18682e-08	-3.84387	1.30767e-05	-2.22548	0.00406971	-11.8926	2.84338e-13	-2.12793	0.0050394	9.49686	6.16137e-15	-1.72065	0.00484057	-0.079627	0.879197	-9.6158	1.17316e-14	unknown [Picea sitchensis]	Uncharacterized protein {ECO:0000313|EMBL:ABK27066.1};
unigene047861	-1.94263	0.00339605	3.92764	9.20733e-17	-1.25128	0.0253103	-3.1721	6.68339e-09	2.47802	3.75332e-11	-2.5078	7.36515e-08	-5.76886	7.07271e-51	1.25453	0.0315915	-0.641684	0.249925	5.04303	1.22725e-59	unknown [Picea sitchensis]	Uncharacterized protein {ECO:0000313|EMBL:ACN40612.1};	[TZ] KOG2546 Abl interactor ABI-1, contains SH3 domain		subfamily not named
unigene094113	-1.42192	0.0203726	-7.68229	1.02827e-21	3.292	5.84646e-08	1.89185	0.000315831	-4.58211	1.10414e-09	1.73196	4.84003e-05	6.35413	1.69146e-19	1.55852	0.00311937	0.181166	0.683981	-6.25561	4.05491e-27	unknown [Picea sitchensis]	Uncharacterized protein {ECO:0000313|EMBL:ABK23132.1};
unigene007901	3.01877	1.41218e-05	-4.36505	0.000333568	-5.50217	6.95216e-18	-2.46808	2.33215e-07	-10.0395	1.4648e-33	-1.82789	6.28889e-05	7.44744	1.31675e-13	-3.67667	3.33205e-08	-0.609679	0.21162	-8.14339	2.0975e-17	root phototropism protein 3 [Amborella trichopoda]	Uncharacterized protein {ECO:0000313|EMBL:ERN02912.1};			subfamily not named
unigene027476	1.37551	0.00388167	-1.51214	0.00868364	-2.98334	7.78104e-16	-1.59232	3.03884e-06	-4.69538	3.43083e-26	-1.55962	3.04705e-08	2.98218	8.33725e-08	-1.43023	0.000676451	-0.0105584	0.985242	-3.07369	2.34582e-09	putative pectin methylesterase, partial [Picea abies]	Pectinesterase {ECO:0000256|RuleBase:RU000589};		E3.1.1.11; pectinesterase [EC:3.1.1.11]	pectinesterase/pectinesterase inhibitor 40-related
unigene026265	-1.46607	0.0245442	-5.88897	8.93266e-33	3.88446	1.98557e-28	2.43455	0.000184111	-2.19411	0.000102493	2.63228	1.1691e-06	4.49679	1.04926e-08	1.24775	0.0199294	-0.177548	0.81324	-4.7661	5.25233e-12	probable LRR receptor-like serine/threonine-protein kinase At1g74360 isoform X1 [Carica papaya]	Uncharacterized protein {ECO:0000313|EMBL:OMP04775.1};			subfamily not named
unigene008226	1.54609	8.18185e-07	-5.77538	1.89097e-06	-2.6196	1.66868e-14	-1.05948	0.00369723	-8.59527	7.19936e-12	-1.13286	0.000278623	7.41212	2.56332e-09	-1.49096	7.08186e-10	0.0984562	0.738937	-7.39568	2.28655e-10	unknown [Picea sitchensis]	Uncharacterized protein {ECO:0000313|EMBL:ABK21023.1};			plant invertase/pectin methylesterase inhibitor superfamily protein
unigene086159	-1.44753	0.000166131	-4.46422	1.31672e-17	2.94364	1.69046e-11	1.51753	0.000199441	-1.70604	0.00310279	1.85357	4.08892e-06	3.10815	4.74916e-10	1.08127	0.0026357	-0.320259	0.341016	-3.51236	9.62634e-13	putative TIR-NBS-LRR protein [Pinus monticola]	Putative TIR-NBS-LRR protein {ECO:0000313|EMBL:ADW94527.1};
unigene103277	-1.35137	0.0101591	2.07071	7.77942e-06	3.32182	4.89999e-09	1.99076	9.16487e-05	5.20038	1.56975e-38	1.23361	0.0173028	-3.32571	1.00477e-20	2.08338	5.04365e-05	0.781135	0.0841688	4.02063	1.2336e-29	unknown [Picea sitchensis]	Glycosyltransferase {ECO:0000256|RuleBase:RU363055};			glycosyltransferase-related
unigene002592	-5.26334	5.42999e-06	1.42963	0.041679	2.28334	0.00120985	-2.97086	0.0049973	3.51996	7.60129e-07	2.43075	0.0010047	-6.60699	1.77951e-09	-0.161423	0.827559	-5.37719	5.5992e-06	1.13476	0.121511	unknown [Picea sitchensis]	Uncharacterized protein {ECO:0000313|EMBL:ABK21467.1};			dormancy-associated protein homolog 4
unigene083460	-4.89412	0.0118309	2.98749	0.0322162	-7.10896	1.02381e-06	-12.0005	3.21073e-99	-4.31661	1.6555e-09	-4.81096	2.98689e-36	-7.77464	2.71511e-10	-2.30251	0.0676598	-7.15043	2.32499e-16	0.552855	0.416224	PREDICTED: beta-fructofuranosidase, insoluble isoenzyme CWINV1-like [Prunus mume]	Uncharacterized protein {ECO:0000313|EMBL:JAG93901.1};	[G] KOG0228 Beta-fructofuranosidase (invertase)	INV, sacA; beta-fructofuranosidase [EC:3.2.1.26]	beta-fructofuranosidase, insoluble isoenzyme cwinv1
unigene055724	2.88983	5.50787e-08	1.40954	0.0121151	2.71601	6.24674e-05	5.61998	2.06635e-21	3.92941	5.92922e-10	4.05326	9.84019e-06	1.57202	0.000274575	-1.33942	0.094036	1.58665	0.0244204	-0.0603384	0.941502	unknown [Picea sitchensis]	Uncharacterized protein {ECO:0000313|EMBL:ABK24524.1};
unigene015641	3.065	5.11414e-08	1.33621	0.0482225	3.22519	5.01511e-05	6.30927	2.43612e-29	4.36725	3.5244e-09	3.83704	1.32173e-07	1.82335	0.000132649	-0.621119	0.34834	2.48976	6.68138e-08	0.588228	0.319253	unknown [Picea sitchensis]	WAT1-related protein {ECO:0000256|RuleBase:RU363077};			subfamily not named
unigene057003	-2.11845	0.019936	7.4733	3.94077e-19	-3.04488	7.96631e-06	-5.14613	5.65703e-07	4.23298	5.96051e-07	-3.28106	1.1826e-06	-9.48207	6.36437e-15	0.234061	0.697615	-1.84962	0.0455826	7.5783	1.23733e-19	UGT85A, partial [Pinus tabuliformis]	UGT85A {ECO:0000313|EMBL:AJP06365.1};	[GC] KOG1192 UDP-glucuronosyl and UDP-glucosyl transferase	UGT85A; 7-deoxyloganetin glucosyltransferase [EC:2.4.1.324]	udp-glycosyltransferase 85a1-related
unigene095017	1.43895	0.000243161	3.85937	4.40644e-29	1.8063	1.99212e-05	3.25899	1.89693e-15	5.47532	6.8067e-52	1.96115	2.1812e-06	-2.33201	6.93789e-11	-0.160194	0.676121	1.31826	0.000881506	3.57066	1.10099e-24	putative BEL1-like protein, partial [Gnetum gnemon]	Putative BEL1-like protein {ECO:0000313|EMBL:CAC82981.1};	[K] KOG0773 Transcription factor MEIS1 and related HOX domain proteins		bel1-like homeodomain protein 2
unigene020754	1.40358	0.00258569	-1.85112	0.00383579	3.69182	2.60632e-09	5.10715	7.94293e-26	1.64663	0.0123477	3.97299	5.95844e-13	3.33636	2.81312e-10	-0.288345	0.561778	1.15226	0.0055481	-2.26779	9.7028e-05	hypothetical protein SELMODRAFT_124402 [Selaginella moellendorffii]	Annexin {ECO:0000256|RuleBase:RU003540};	[U] KOG0819 Annexin	ANNAT; annexin D	Unknow
unigene100273	-3.81109	1.3458e-06	1.29649	0.0455002	2.39324	0.000248465	-1.40327	0.00190061	3.49085	1.61534e-21	1.19886	0.000229462	-5.018	3.23887e-25	1.18763	0.0716557	-2.57385	5.8662e-08	2.35173	5.6041e-10	unknown [Picea sitchensis]	Uncharacterized protein {ECO:0000313|EMBL:ABK22745.1};	[R] KOG0725 Reductases with broad range of substrate specificities		subfamily not named
unigene021929	-1.1302	0.00232466	-4.60151	1.77325e-09	-1.65491	5.3916e-06	-2.77091	1.96833e-13	-6.45196	2.29364e-18	-1.66712	2.3848e-06	3.56585	1.04806e-05	0.00303651	0.996131	-1.08569	0.00285907	-4.73124	3.00097e-10	hypothetical protein Ccrd_005555 [Cynara cardunculus var. scolymus]	Uncharacterized protein {ECO:0000313|EMBL:KVH92416.1};
unigene047964	1.59716	0.0161569	-10.0397	5.14883e-16	5.90581	1.27288e-08	7.50664	2.24434e-17	-4.33476	0.00471223	5.00503	5.99988e-11	11.6909	1.01478e-60	0.883642	0.145832	2.51613	8.74499e-12	-9.25699	5.90693e-48	unknown [Picea sitchensis]	Uncharacterized protein {ECO:0000313|EMBL:ADE76959.1};	[R] KOG1623 Multitransmembrane protein	SLC50A, SWEET; solute carrier family 50 (sugar transporter)	bidirectional sugar transporter sweet17
unigene042567	1.251	3.99873e-05	-11.0078	1.63778e-58	4.19561	4.65265e-31	5.46257	3.18363e-51	-6.98836	3.19697e-11	3.75523	9.55361e-28	12.3292	8.31435e-87	0.430979	0.0925994	1.72326	1.65417e-10	-10.6757	1.95959e-60	SQUAMOSA promoter-binding protein-like protein [Marchantia polymorpha subsp. ruderalis]	SQUAMOSA promoter-binding protein-like protein {ECO:0000313|EMBL:BAV53278.1};			squamosa promoter-binding-like protein 8
unigene035532	1.11627	0.0228387	-1.43703	0.00232997	4.04768	1.5157e-19	5.18339	3.07696e-29	2.41809	8.58341e-09	3.55073	1.7099e-26	2.65244	6.65535e-08	0.490443	0.220935	1.65276	4.17858e-05	-1.07623	0.00642376
unigene010430	-1.24315	0.0109599	-5.76842	3.74742e-07	-2.00393	1.91009e-06	-3.23568	7.93504e-24	-7.96718	2.89847e-12	-1.50543	8.22637e-08	4.61179	1.3612e-05	-0.505781	0.261148	-1.70411	4.08679e-06	-6.40451	5.9403e-09	PREDICTED: 36.4 kDa proline-rich protein-like [Musa acuminata subsp. malaccensis]	Uncharacterized protein {ECO:0000313|EnsemblPlants:GSMUA_Achr3P00830_001};			cell wall-plasma membrane linker protein
unigene087857	1.88416	0.00102186	-6.69682	8.589e-15	1.16999	0.0383448	3.06239	1.62183e-15	-5.71036	1.0355e-17	1.18114	0.00783884	8.64966	2.34835e-53	-0.0204955	0.973038	1.89482	1.95719e-05	-6.83926	3.09247e-23	ABC transporter G family member 21-like isoform X2 [Hevea brasiliensis]	Uncharacterized protein {ECO:0000313|EMBL:JAG97733.1};	[Q] KOG0061 Transporter, ABC superfamily (Breast cancer resistance protein)		abc transporter g family member 21
unigene054645	1.15038	0.000623403	-1.39419	0.00280559	2.71912	1.5899e-11	3.88484	2.4537e-26	1.13211	0.034085	2.72814	1.00061e-12	2.63551	1.01512e-09	-0.0166188	0.962147	1.17616	0.000254738	-1.54077	0.000578837	zinc finger protein WIP2 [Amborella trichopoda]	Uncharacterized protein {ECO:0000313|EMBL:ERN11757.1};	[R] KOG1721 FOG: Zn-finger		zinc finger protein wip2
unigene068199	-2.26023	0.00114719	4.05023	1.6733e-16	-2.77965	1.04224e-07	-5.01613	1.30782e-25	1.07516	0.00044104	-2.87082	1.34044e-15	-6.20778	5.86392e-54	0.0841828	0.888394	-2.12551	0.000108584	4.00283	7.48942e-40	predicted protein [Physcomitrella patens]	Uncharacterized protein {ECO:0000313|EMBL:JAG94763.1};	[K] KOG4282 Transcription factor GT-2 and related proteins, contains trihelix DNA-binding/SANT domain		fi21293p1
unigene044160	-1.99595	0.000148258	-6.07847	3.17683e-15	3.39182	8.0056e-10	1.41297	0.022232	-2.88619	0.000422743	2.72673	2.64926e-05	4.17198	2.94257e-07	0.65922	0.234541	-1.2969	0.0367073	-5.54685	5.15541e-10	unknown [Picea sitchensis]	Uncharacterized protein {ECO:0000313|EMBL:ABR17089.1};
unigene043283	-5.57416	2.47354e-05	-9.90321	9.93974e-07	3.01339	0.0121303	-2.54078	0.0340663	-7.10067	0.000196052	1.91901	0.0316179	4.44039	0.0160843	1.09611	0.196356	-4.44067	1.56955e-06	-8.93046	6.37333e-11	hypothetical protein Ccrd_001794 [Cynara cardunculus var. scolymus]	Uncharacterized protein {ECO:0000313|EMBL:KVH96130.1};
unigene108240	1.38948	0.000670557	-4.37597	1.74153e-13	2.18433	4.53257e-06	3.58901	7.18602e-21	-2.38069	0.00010015	1.81773	1.14472e-05	5.85699	4.87336e-36	0.35552	0.398224	1.78843	2.75683e-08	-4.14821	1.42375e-15		Uncharacterized protein {ECO:0000313|EnsemblPlants:TRIUR3_03127-P1};
unigene013065	-1.21687	0.00337278	1.01318	0.00568455	2.27244	3.50986e-05	1.06606	0.0455004	3.08352	9.05085e-10	1.661	0.000929827	-2.13964	5.15973e-12	0.6062	0.126331	-0.563573	0.112245	1.48747	2.09373e-06	unknown [Picea sitchensis]	Uncharacterized protein {ECO:0000313|EMBL:ABR17095.1};		SAUR; SAUR family protein	subfamily not named
unigene092584	1.7723	0.0220388	-9.8645	7.60695e-13	1.86302	0.00480578	3.65571	8.29978e-06	-8.15404	9.52107e-09	2.83982	3.22278e-05	11.6454	1.77275e-13	-0.977618	0.130297	0.832231	0.291563	-10.8399	4.68414e-15	unknown [Picea sitchensis]	Uncharacterized protein {ECO:0000313|EMBL:ABK24797.1};		GAMT2; gibberellin A4 carboxyl methyltransferase [EC:2.1.1.276]	indole-3-acetate o-methyltransferase 1
unigene075057	1.35274	0.00462776	-10.2911	1.9439e-15	3.00025	5.89746e-06	4.37115	4.41988e-12	-7.42695	1.43835e-06	3.98684	8.04132e-08	11.6454	3.85732e-24	-0.992162	0.0901421	0.404551	0.486561	-11.2844	6.01194e-17	unknown [Picea sitchensis]	Uncharacterized protein {ECO:0000313|EMBL:ABR17900.1};			subfamily not named
unigene050341	1.49482	0.0109736	-7.07193	8.1892e-09	1.78466	0.0112749	3.2944	7.22855e-10	-5.47564	2.64169e-06	2.3777	0.00104884	8.62977	2.866e-19	-0.598707	0.419621	0.926438	0.129012	-7.77049	4.10125e-10	unknown [Picea sitchensis]	Uncharacterized protein {ECO:0000313|EMBL:ABK25442.1};
unigene062139	1.46902	0.00965169	-7.72393	1.14996e-08	2.22746	2.03098e-05	3.71127	1.6503e-20	-5.69037	3.28651e-07	3.17865	1.92177e-19	9.28901	8.75907e-12	-0.961211	0.0683764	0.548547	0.15064	-8.8171	9.91807e-12	unknown [Picea sitchensis]	Uncharacterized protein {ECO:0000313|EMBL:ABR18416.1};	[G] KOG0657 Glyceraldehyde 3-phosphate dehydrogenase	GAPA; glyceraldehyde-3-phosphate dehydrogenase (NADP+) (phosphorylating) [EC:1.2.1.13]	subfamily not named
unigene082771	-1.06493	0.0318532	1.52693	0.000314596	-3.06126	1.77714e-16	-4.11204	4.52227e-22	-1.73035	7.10681e-07	-3.16586	9.99076e-14	-2.49911	1.48357e-07	0.0955249	0.860516	-0.926119	0.0992282	1.49353	0.0018775	unknown [Picea sitchensis]	Uncharacterized protein {ECO:0000313|EMBL:JAG96008.1};			subfamily not named
unigene032550	1.11458	0.0359805	-3.88573	8.82388e-08	1.60076	0.00287579	2.73627	1.64276e-07	-2.4733	0.000295986	2.45568	2.72497e-06	5.10124	3.704e-13	-0.864285	0.103845	0.296343	0.573384	-4.87982	3.8897e-12	uncharacterized protein LOC109836059 [Asparagus officinalis]	Uncharacterized protein {ECO:0000313|EMBL:CDP08139.1};			nuclear transport factor 2 (ntf2) family protein
unigene090543	-1.50924	0.00049659	-3.90074	2.72577e-10	2.66171	6.92788e-16	1.16932	0.00360079	-1.4268	0.0148343	2.08991	1.21479e-10	2.47462	0.000127581	0.565553	0.080806	-0.900966	0.0336001	-3.46386	1.46771e-08	putative TIR-NBS-LRR protein [Pinus monticola]	Putative TIR-NBS-LRR protein {ECO:0000313|EMBL:ADW94527.1};			subfamily not named
unigene102641	-1.35414	0.000626543	-6.09906	2.36778e-28	2.87455	8.42282e-19	1.53257	1.06542e-05	-3.42377	4.15965e-09	2.4634	7.47347e-18	4.8333	1.60181e-16	0.40249	0.238778	-0.90656	0.0127866	-5.82812	1.18282e-28	zinc finger protein 6 [Amborella trichopoda]	Uncharacterized protein {ECO:0000313|EMBL:ERN04014.1};			Unknow
unigene092499	-1.39884	0.00094338	-3.9448	9.55688e-23	2.93512	1.26121e-13	1.55812	5.56799e-07	-1.20107	4.90216e-05	1.938	7.49741e-08	2.64056	6.48967e-18	0.991864	0.0223138	-0.363794	0.349933	-3.08203	7.81012e-17	unknown [Picea sitchensis]	Uncharacterized protein {ECO:0000313|EMBL:ABR17089.1};			Unknow
unigene063921	1.60993	0.00348657	-6.62022	1.61222e-09	-2.6266	6.41865e-08	-1.00477	0.017222	-9.42662	2.82927e-27	-1.67747	8.54784e-06	8.2906	4.08676e-16	-0.957592	0.0587002	0.694438	0.117504	-7.67713	5.53019e-15	transcription repressor KAN1-like isoform X5 [Dendrobium catenatum]	transcription repressor KAN1-like isoform X2 {ECO:0000313|RefSeq:XP_010241893.1};			transcription repressor kan1
unigene089719	1.26152	0.000101332	-3.04598	3.97464e-10	1.18619	0.000474445	2.4615	4.03098e-19	-2.05191	1.9803e-05	2.04449	4.74132e-16	4.39581	2.52225e-25	-0.867424	0.00247773	0.435589	0.0698526	-4.04271	8.57226e-24	hypothetical protein TSUD_363180 [Trifolium subterraneum]	AT-hook motif nuclear-localized protein {ECO:0000256|PIRNR:PIRNR016021};			at-hook motif nuclear-localized protein 18
unigene065050	1.21814	0.0407827	-1.68328	0.0113053	-2.26878	5.47204e-07	-1.03861	0.021836	-4.15034	1.40657e-13	-1.33114	0.0011326	2.99156	2.23033e-05	-0.94328	0.0906648	0.309234	0.583355	-2.75725	4.01323e-05	unknown [Picea sitchensis]	Uncharacterized protein {ECO:0000313|EMBL:ADE77331.1};	[D] KOG3004 Meiotic chromosome segregation protein	TIPIN; TIMELESS-interacting protein	timeless-interacting protein
unigene077208	1.37886	0.000311968	-1.25888	0.0208668	2.98199	2.52154e-16	4.37895	6.85251e-25	1.52094	0.0140762	3.86846	1.55761e-22	2.74052	4.14635e-06	-0.891201	0.0102744	0.527492	0.211315	-2.2817	5.75132e-05	PREDICTED: probable alpha-amylase 2 [Nelumbo nucifera]	Alpha-amylase {ECO:0000256|PIRNR:PIRNR001028, ECO:0000256|RuleBase:RU361134};	[G] KOG0471 Alpha-amylase	AMY, amyA, malS; alpha-amylase [EC:3.2.1.1]	cd98 heavy chain, isoform d
unigene071747	-1.4216	0.0305481	-6.224	1.05182e-09	-1.52355	0.00694405	-2.93353	1.3786e-06	-7.94686	1.61663e-18	-2.11806	0.000482078	4.89211	1.11792e-06	0.589352	0.375082	-0.791948	0.26076	-5.75687	6.91761e-08	unknown [Picea sitchensis]	Uncharacterized protein {ECO:0000313|EMBL:ADE75758.1};	[Q] KOG1263 Multicopper oxidases	E1.10.3.3; L-ascorbate oxidase [EC:1.10.3.3]	plant l-ascorbate oxidase
unigene016384	1.34601	0.0382619	-7.70749	1.13446e-10	-2.55577	3.59211e-05	-1.20176	0.0294122	-10.4437	8.40689e-32	-1.55445	0.0449546	9.11502	7.69826e-20	-1.00704	0.236702	0.373611	0.650543	-8.82763	3.72074e-10	unknown [Picea sitchensis]	Uncharacterized protein {ECO:0000313|EMBL:ABK22431.1};
unigene066871	-2.01437	0.000536615	-1.33873	0.0461733	3.82727	5.18986e-08	1.82063	0.0139148	2.28329	0.00517101	2.30032	0.00601762	-0.592329	0.394461	1.514	0.0202142	-0.463293	0.531866	0.0484415	0.960516	G-type lectin S-receptor-like serine/threonine-protein kinase At1g34300 [Durio zibethinus]	TSA: Wollemia nobilis Ref_Wollemi_Transcript_14540_2769 transcribed RNA sequence {ECO:0000313|EMBL:JAG86698.1};			subfamily not named
unigene072741	2.23111	3.20864e-06	1.88141	7.79454e-05	-3.72739	8.06793e-23	-1.48326	4.09998e-06	-2.04241	1.90734e-11	-1.18574	4.99317e-05	0.446393	0.273428	-2.54575	1.42388e-08	-0.279371	0.478158	-0.799579	0.0308768
unigene031073	4.08623	9.56022e-19	2.91338	0.0339822	3.26053	1.49011e-05	7.36286	5.43644e-22	5.96881	0.000340222	7.33087	1.25539e-16	1.26192	0.338006	-4.07452	8.85468e-12	0.0440076	0.940972	-1.29159	0.337452	PREDICTED: uncharacterized protein LOC100241465 [Vitis vinifera]	Uncharacterized protein {ECO:0000313|EMBL:CCB60262.1};			subfamily not named
unigene014422	1.89852	0.00509188	1.94801	0.00501825	-4.0742	1.50681e-16	-2.14801	2.4655e-05	-2.32183	1.91785e-05	-1.49331	0.000315349	0.0652662	0.926008	-2.58303	1.88816e-05	-0.639721	0.295664	-0.770113	0.219549	L-asparaginase [Pinus sylvestris]	L-asparaginase {ECO:0000313|EMBL:CAK22360.1};	[E] KOG1592 Asparaginase	iaaA, ASRGL1; beta-aspartyl-peptidase (threonine type) [EC:3.4.19.5]	si:dkey-103j14.5
unigene015630	1.28769	0.0351801	1.8425	0.0148867	-3.69892	9.2496e-09	-2.39941	1.42123e-07	-2.04662	0.00117764	-1.74912	0.000280875	-0.468285	0.437885	-1.96366	0.00137666	-0.633261	0.134618	-0.251289	0.681721	transketolase, chloroplastic-like [Olea europaea var. sylvestris]	TSA: Wollemia nobilis Ref_Wollemi_Transcript_29627_2797 transcribed RNA sequence {ECO:0000313|EMBL:JAG85241.1};	[G] KOG0523 Transketolase		subfamily not named
unigene048645	-2.08953	0.00494021	-4.18392	5.80948e-05	-1.69765	0.012799	-3.77092	5.75153e-06	-6.06998	2.46108e-07	-4.36601	1.09106e-06	-	-	2.66344	0.00110574	-	-	-	-	unknown [Picea sitchensis]	Uncharacterized protein {ECO:0000313|EMBL:ADE77707.1};			membrane-associated kinase regulator 2-related
unigene086619	1.59462	0.0456372	2.20878	0.00191201	-3.8334	1.90496e-10	-2.21993	2.40043e-05	-1.81524	4.14215e-06	-1.21122	0.0010889	-0.512058	0.41266	-2.63484	0.000102415	-0.991968	0.0929873	-0.55113	0.254302	thermospermine synthase [Pinus sylvestris]	Putative spermine synthase {ECO:0000313|EMBL:ADQ37304.1};	[E] KOG1562 Spermidine synthase	ACL5; thermospermine synthase [EC:2.5.1.79]	thermospermine synthase acaulis5
unigene006063	-2.73034	0.000337074	-1.24909	0.0217251	8.10376	8.99052e-21	5.38847	2.84995e-06	6.64619	1.61799e-13	6.3038	4.24779e-13	-1.39922	0.059153	1.78749	0.000496627	-0.900076	0.219816	0.404228	0.43333	unknown [Picea sitchensis]	Uncharacterized protein {ECO:0000313|EMBL:ACN40196.1};	[Q] KOG0156 Cytochrome P450 CYP2 subfamily	CYP92A6; typhasterol/6-deoxotyphasterol 2alpha-hydroxylase	subfamily not named
unigene005181	-2.96854	0.000365759	-1.76061	0.00898875	6.57372	1.95777e-41	3.6141	3.50515e-05	4.61186	2.08323e-09	4.56705	1.70939e-13	-1.1256	0.217991	1.9977	0.000388287	-0.92897	0.279187	0.110016	0.881878	unknown [Picea sitchensis]	Uncharacterized protein {ECO:0000313|EMBL:ABR17336.1};			calcium-dependent lipid-binding (calb domain) family protein
unigene078677	-5.52888	1.13282e-06	-6.08849	1.60015e-15	1.39028	0.0046964	-4.12958	0.000252923	-4.89327	1.09625e-09	-2.58972	9.0372e-05	-	-	3.97434	2.32005e-10	-	-	-	-	unknown [Picea sitchensis]	Uncharacterized protein {ECO:0000313|EMBL:ABK26765.1};			Unknow
unigene090935	2.15115	0.00667113	3.2741	0.000940985	-6.05254	3.99502e-22	-3.90445	3.38027e-26	-2.99301	1.64386e-06	-1.87872	1.09402e-08	-1.02498	0.173734	-4.19678	4.45563e-08	-2.00357	6.13523e-05	-1.05839	0.127638	uncharacterized protein LOC18427289 isoform X2 [Amborella trichopoda]	Uncharacterized protein {ECO:0000313|EMBL:ERM99258.1};			subfamily not named
unigene039027	-2.75199	4.87456e-15	-1.79708	2.8655e-05	-1.44738	0.000226321	-4.18266	3.57799e-21	-3.43266	9.05719e-12	-2.61286	6.69904e-07	-0.862243	0.0875782	1.1518	0.0121811	-1.5521	0.0025313	-0.773863	0.164672	uncharacterized protein LOC18449031 [Amborella trichopoda]	TSA: Wollemia nobilis Ref_Wollemi_Transcript_18999_2255 transcribed RNA sequence {ECO:0000313|EMBL:JAG86113.1};	[S] KOG2886 Uncharacterized conserved protein		Unknow
unigene029040	-2.02017	0.00335959	-2.13186	0.00310563	-2.7722	3.70432e-07	-4.76661	7.59833e-16	-5.10177	4.83964e-15	-1.60008	1.97297e-05	0.220395	0.774249	-1.17633	0.0256026	-3.15044	3.20744e-08	-3.43601	1.74182e-08	unknown [Picea sitchensis]	Uncharacterized protein {ECO:0000313|EMBL:ABK21239.1};
unigene047902	-2.04475	0.0188004	-8.20734	9.54732e-08	-3.22916	3.37505e-06	-5.25829	1.67449e-11	-11.5884	4.7932e-20	-1.28132	0.0213352	-	-	-1.94797	0.00515357	-3.94964	6.80953e-07	-10.1549	1.02371e-14	unknown [Picea sitchensis]	Uncharacterized protein {ECO:0000313|EMBL:ABK26185.1};
unigene059816	-1.52166	0.00142165	-1.70432	4.95723e-05	6.06271	1.00886e-36	4.56421	3.08372e-12	4.16693	1.91146e-11	2.52771	0.000168181	0.282641	0.60095	3.53437	1.43521e-13	2.05814	0.000618611	1.69547	0.00267863	unknown [Picea sitchensis]	Uncharacterized protein {ECO:0000313|EMBL:ABK26383.1};			subfamily not named
unigene021197	-2.03975	0.00239088	-1.29676	0.0416954	5.00573	1.27945e-11	2.98982	8.85235e-05	3.51151	3.42311e-06	1.67019	0.0123747	-0.63334	0.354669	3.32598	5.62303e-08	1.33446	0.0347654	1.89588	0.00238558	unknown [Picea sitchensis]	Uncharacterized protein {ECO:0000313|EMBL:ABK26383.1};
unigene078248	2.60418	0.000193812	3.45678	9.02727e-08	1.65529	0.0259169	4.28174	1.41276e-08	4.92453	1.8494e-12	3.06498	3.29737e-05	-0.752398	0.22017	-1.40963	0.0334597	1.23515	0.0533402	1.9195	0.00121483	PREDICTED: uncharacterized protein LOC109136495 [Beta vulgaris subsp. vulgaris]	Copia protein {ECO:0000313|EMBL:KYP50175.1};	[R] KOG0017 FOG: Transposon-encoded proteins with TYA, reverse transcriptase, integrase domains in various combinations		subfamily not named
unigene007235	-2.66938	3.96503e-06	-2.66099	1.9452e-08	4.41486	1.32213e-15	1.75734	0.0118015	1.55716	0.0120449	2.78217	1.02439e-05	0.0749967	0.910081	1.62765	0.00156465	-1.00523	0.118348	-1.1616	0.036353	beta-amylase 1, chloroplastic [Amborella trichopoda]	Beta-amylase {ECO:0000256|RuleBase:RU000509};		E3.2.1.2; beta-amylase [EC:3.2.1.2]	beta-amylase 1, chloroplastic
unigene039543	2.62335	1.64164e-07	1.72231	0.00228148	2.44676	0.000123896	5.08573	6.7432e-20	3.97617	4.46102e-10	3.41603	1.23268e-06	0.991951	0.0243056	-0.97578	0.108399	1.68839	0.00108845	0.618557	0.274172	unknown [Picea sitchensis]	Uncharacterized protein {ECO:0000313|EMBL:ABR16046.1};			senescence/dehydration-associated protein-like protein
unigene004018	2.59453	7.5374e-07	2.08874	0.000172393	1.77878	0.0123492	4.38696	4.87722e-11	3.67648	1.77429e-07	3.04856	0.000175652	0.594118	0.199113	-1.2749	0.0509935	1.35855	0.0218364	0.685103	0.261191	unknown [Picea sitchensis]	Uncharacterized protein {ECO:0000313|EMBL:ABR16046.1};			senescence/dehydration-associated protein-like protein
unigene075459	1.47533	0.0148529	1.35837	0.0227219	3.94648	6.04447e-08	5.44575	3.75174e-15	5.11209	8.25871e-14	4.29044	1.04224e-13	0.222285	0.700122	-0.347907	0.487923	1.17213	0.0144089	0.881092	0.0619054	unknown [Picea sitchensis]	Uncharacterized protein {ECO:0000313|EMBL:ABK24942.1};	[T] KOG3348 BolA (bacterial stress-induced morphogen)-related protein		bola-like protein 2
unigene039370	-11.4596	0.000166787	-3.85748	0.0431542	-3.20436	0.0300225	-14.7057	2.25407e-87	-7.26063	6.04509e-13	-2.25065	3.20743e-09	-	-	-0.961777	0.505823	-12.3395	3.1031e-30	-4.9483	1.93678e-06
unigene025058	-7.27842	0.000162945	-3.54193	0.0201937	-2.65592	0.0121303	-9.92718	7.8801e-22	-6.41327	1.09036e-09	-3.12683	5.25996e-09	-	-	0.465193	0.663082	-6.74935	4.09928e-10	-3.21991	0.00173212
unigene039369	-9.05862	0.00532476	-8.80666	0.00426904	-5.00475	0.00113461	-14.1066	3.44294e-69	-13.9501	4.92535e-69	-3.22253	8.64268e-12	-	-	-1.79547	0.236404	-10.7698	1.4588e-15	-10.5912	1.20518e-15	putative cell wall protein [Pinus taeda]	Putative cell wall protein {ECO:0000313|EMBL:AAB66348.1};			subfamily not named
unigene064633	1.4046	0.000102582	4.982	6.42196e-39	-3.31187	1.36636e-19	-1.89427	3.65856e-11	1.4744	8.58776e-07	-0.508243	0.0798072	-3.49013	1.01281e-34	-2.80728	2.02919e-14	-1.36064	6.58996e-06	2.04402	1.09633e-11	unknown [Picea sitchensis]	Uncharacterized protein {ECO:0000313|EMBL:ABR16466.1};	[R] KOG0254 Predicted transporter (major facilitator superfamily)		polyol transporter 4-related
unigene073847	-1.51707	0.016067	5.27478	1.1848e-54	-3.27146	1.50078e-16	-4.77191	1.02773e-20	1.80305	1.46612e-10	0.067651	0.823765	-6.69273	6.70001e-55	-3.34398	6.56823e-17	-4.81042	2.04319e-20	1.79488	2.90182e-10	unknown [Picea sitchensis]	Uncharacterized protein {ECO:0000313|EMBL:ACN40670.1};	[R] KOG0504 FOG: Ankyrin repeat		subfamily not named
unigene058602	-2.17421	0.000208429	8.42785	4.87431e-53	-3.81529	8.66203e-16	-5.97857	1.73057e-46	4.41113	1.52136e-28	0.261056	0.404262	-10.5083	1.48618e-115	-4.08162	3.09538e-19	-6.21353	3.31129e-58	4.2117	4.08454e-34		Uncharacterized protein {ECO:0000313|EMBL:JAE12078.1};
unigene000060	4.00685	2.65811e-27	-6.28066	9.17256e-10	-2.05145	7.36569e-10	1.9669	1.13974e-11	-8.50949	5.00545e-37	0.359409	0.227532	10.353	2.7649e-59	-2.41704	1.08547e-10	1.62734	4.15107e-06	-8.80473	1.17022e-33	unknown [Picea sitchensis]	Uncharacterized protein {ECO:0000313|EMBL:ACN40864.1};			protein lazy 1-related
unigene099533	-1.78589	1.9401e-10	-7.53245	8.03346e-49	4.62566	3.77881e-12	2.8548	6.53784e-06	-3.0963	0.000457365	-1.21861	0.0789165	5.83722	2.85755e-28	5.84152	2.09075e-68	4.09737	4.67579e-32	-1.81234	0.00690408
unigene066038	-2.13015	1.62092e-06	-8.13231	1.86265e-41	4.55835	1.89675e-33	2.44189	2.01847e-05	-3.76553	4.3782e-06	0.085191	0.888823	6.0875	5.15495e-12	4.47368	8.80381e-22	2.38137	0.000218228	-3.79715	1.54731e-05	PREDICTED: uncharacterized protein LOC104609435 [Nelumbo nucifera]	Uncharacterized protein {ECO:0000313|EMBL:JAG94405.1};			Unknow
unigene027655	-4.15851	7.96293e-07	1.81823	0.00886375	2.66898	0.00101883	-1.47581	0.0158005	4.28686	3.17707e-20	0.903029	0.0770793	-5.87902	2.78962e-61	1.76434	0.0157798	-2.34681	7.93189e-07	3.44826	1.27693e-30	PREDICTED: short-chain dehydrogenase TIC 32, chloroplastic-like isoform X2 [Malus domestica]	Uncharacterized protein {ECO:0000313|EMBL:JAG97783.1};	[Q] KOG1208 Dehydrogenases with different specificities (related to short-chain alcohol dehydrogenases)		subfamily not named
unigene018329	1.26797	0.0334327	5.2244	1.04646e-30	-3.02511	1.25516e-08	-1.73877	0.00197853	2.01026	3.92627e-07	-0.429425	0.327535	-3.86117	2.55714e-14	-2.60171	2.4939e-07	-1.2941	0.0186294	2.49304	2.86577e-11	hypothetical protein AMTR_s00025p00248100 [Amborella trichopoda]	Uncharacterized protein {ECO:0000313|EMBL:ERN12688.1};	[O] KOG0448 Mitofusin 1 GTPase, involved in mitochondrila biogenesis		Unknow
unigene075764	-1.3754	0.0440024	11.4698	3.56112e-147	-4.11439	4.88048e-16	-5.47592	1.54026e-20	7.16896	3.66169e-62	0.791689	0.0869427	-12.7592	8.42594e-151	-4.91335	6.01817e-17	-6.23815	1.27176e-20	6.43786	1.58213e-34	unknown [Picea sitchensis]	Uncharacterized protein {ECO:0000313|EMBL:ABK20874.1};
unigene034967	-2.24661	0.00157895	-5.76075	7.28202e-12	-2.42084	0.000437683	-4.64161	1.06751e-13	-8.36436	4.36573e-32	-0.233595	0.638177	3.61715	1.02168e-06	-2.19849	0.000383025	-4.3977	3.18702e-17	-8.07514	9.92046e-49	subtilisin-like protein [Picea abies]	Subtilisin-like protein {ECO:0000313|EMBL:BAA13135.1};			subfamily not named
unigene002168	-2.05382	0.00741878	-11.9328	2.05144e-15	-1.87464	0.00226606	-3.90869	1.83801e-16	-13.9484	1.89105e-83	0.375385	0.427915	9.862	1.13405e-12	-2.26025	0.00273003	-4.25844	4.54843e-10	-14.1865	1.09202e-32	unknown [Picea sitchensis]	Uncharacterized protein {ECO:0000313|EMBL:ABK22546.1};	[G] KOG0223 Aquaporin (major intrinsic protein family)		aquaporin pip2-7-related
unigene078821	1.35629	0.00779062	7.6354	2.06786e-53	-2.59683	5.62366e-10	-1.22162	0.00479829	4.84379	4.51529e-28	0.0639652	0.853987	-6.17936	1.51762e-32	-2.66474	8.95024e-11	-1.2639	0.00302008	4.84072	5.16953e-30	unknown [Picea sitchensis]	Malate dehydrogenase {ECO:0000256|RuleBase:RU003405};	[C] KOG1494 NAD-dependent malate dehydrogenase	MDH2; malate dehydrogenase [EC:1.1.1.37]	malate dehydrogenase 1, peroxisomal
unigene069178	2.41929	0.00497294	8.78655	3.38935e-63	-5.81706	9.7815e-23	-3.4079	1.3128e-09	2.7983	5.64337e-20	0.0117712	0.976753	-6.32486	1.35565e-31	-5.84619	2.11322e-16	-3.39192	1.90176e-07	2.84093	4.90798e-12	CMP/dCMP deaminase [Macleaya cordata]	CMP/dCMP deaminase {ECO:0000313|EMBL:OVA14785.1};	[F] KOG1018 Cytosine deaminase FCY1 and related enzymes	ribD; diaminohydroxyphosphoribosylaminopyrimidine deaminase / 5-amino-6-(5-phosphoribosylamino)uracil reductase [EC:3.5.4.26 1.1.1.193]	riboflavin biosynthesis protein pyrd, chloroplastic
unigene049457	1.3621	0.0144199	6.51746	1.20082e-29	-3.11362	1.55446e-12	-1.74411	1.95372e-07	3.20938	3.85497e-19	0.96666	0.000481829	-5.07562	4.2701e-28	-4.08904	2.91559e-16	-2.68574	3.20119e-11	2.29777	5.227e-09	unknown [Picea sitchensis]	Uncharacterized protein {ECO:0000313|EMBL:ACN41133.1};		PAO, ACD1; pheophorbide a oxygenase [EC:1.14.15.17]	pheophorbide a oxygenase, chloroplastic
unigene021936	3.18513	0.000986697	9.14318	6.01473e-56	-5.58509	1.40198e-15	-2.39368	0.00036591	3.35356	2.8891e-19	-0.802904	0.0671163	-5.87249	2.28688e-18	-4.78771	4.01937e-10	-1.55774	0.0274964	4.21579	2.04518e-24	unknown [Picea sitchensis]	Uncharacterized protein {ECO:0000313|EMBL:ABK25344.1};			aluminum induced protein with ygl and lrdr motifs
unigene006210	-3.41745	7.08876e-05	8.2212	2.35688e-34	-4.02774	1.43527e-16	-7.42179	8.24435e-28	3.9934	1.2113e-15	0.896069	0.0068149	-11.5361	1.13269e-38	-4.92918	1.12828e-23	-8.29189	3.89155e-34	3.15962	5.08942e-12	unknown [Picea sitchensis]	Uncharacterized protein {ECO:0000313|EMBL:ABK22524.1};			subfamily not named
unigene031274	-1.09868	0.0421208	7.6524	1.18342e-34	-3.44891	3.80162e-11	-4.53035	8.48629e-33	4.00217	6.37473e-23	0.261394	0.480442	-8.65088	2.36628e-83	-3.71516	2.7467e-11	-4.76557	1.3725e-29	3.80244	2.02234e-19	Type III chlorophyll a /b-binding protein [Pinus sylvestris]	Chlorophyll a-b binding protein, chloroplastic {ECO:0000256|RuleBase:RU363080};			photosystem i chlorophyll a/b-binding protein 3-1, chloroplastic
unigene074297	2.05571	0.00139949	8.08182	9.65718e-93	-4.30097	2.26611e-10	-2.23392	9.05651e-05	3.59054	2.24952e-17	-0.77403	0.107579	-5.94369	7.71589e-62	-3.52917	7.51052e-09	-1.43726	0.00487664	4.42893	1.77015e-51	unknown [Picea sitchensis]	Uncharacterized protein {ECO:0000313|EMBL:ABK21583.1};			Unknow
unigene016877	-3.38253	5.03418e-07	6.81033	2.40327e-20	-1.92984	0.001293	-5.29717	6.45338e-32	4.67864	8.34647e-26	0.485184	0.209137	-10.1007	3.78289e-82	-2.42013	0.000124637	-5.75169	5.16462e-32	4.25515	6.62544e-22	unknown [Picea sitchensis]	Fructose-bisphosphate aldolase {ECO:0000256|RuleBase:RU003994, ECO:0000256|SAAS:SAAS00336718};	[G] KOG1557 Fructose-biphosphate aldolase	ALDO; fructose-bisphosphate aldolase, class I [EC:4.1.2.13]	subfamily not named
unigene078273	2.24142	0.000259336	-5.00834	8.00446e-08	-3.51349	5.38306e-19	-1.25684	0.0065933	-8.72599	1.82012e-43	-0.612932	0.0468905	7.33723	7.92502e-13	-2.9051	4.72137e-10	-0.62737	0.218182	-8.04099	2.10291e-24	unknown [Picea sitchensis]	Alpha-galactosidase {ECO:0000256|RuleBase:RU361168};	[G] KOG2366 Alpha-D-galactosidase (melibiase)	E3.2.1.22B, galA, rafA; alpha-galactosidase [EC:3.2.1.22]	subfamily not named
unigene016058	-1.10363	0.00128971	-3.76868	7.74041e-22	2.64063	8.86321e-23	1.55082	3.73154e-05	-1.32387	0.00543948	0.612745	0.232104	2.75519	1.15905e-08	2.01831	3.84917e-05	0.965522	0.0779819	-1.88316	0.00238248	unknown [Picea sitchensis]	Uncharacterized protein {ECO:0000313|EMBL:ADE75855.1};			Unknow
unigene082806	1.02363	0.0377281	5.49119	7.27973e-41	-2.22383	6.40317e-08	-1.18267	0.00392202	3.07442	4.48175e-17	-0.403365	0.305197	-4.37199	2.68346e-25	-1.82825	8.06779e-05	-0.759346	0.0982947	3.53124	1.5761e-17	unknown [Picea sitchensis]	Uncharacterized protein {ECO:0000313|EMBL:ABK25986.1};			Unknow
unigene067997	-1.2086	0.000799562	1.59133	6.16594e-06	2.60837	4.31936e-15	1.41477	0.000917249	4.00609	4.15063e-24	0.445537	0.361933	-2.71272	4.82563e-11	2.15744	3.67163e-08	0.990674	0.0390995	3.61599	2.19227e-15	fimbrin-2 [Amborella trichopoda]	Uncharacterized protein {ECO:0000313|EMBL:JAG92890.1};	[Z] KOG0046 Ca2+-binding actin-bundling protein (fimbrin/plastin), EF-Hand protein superfamily	PLS1; plastin-1	subfamily not named
unigene082080	-3.71579	3.66895e-09	-2.06751	6.04597e-05	5.32382	1.59731e-12	1.61177	0.0269633	3.05648	1.80191e-06	0.597426	0.565604	-1.56417	0.00163967	4.7162	5.03414e-06	1.04729	0.285195	2.51413	0.00646692	late embryogenesis abundant protein [Picea glauca]	Late embryogenesis abundant protein {ECO:0000313|EMBL:ABA54793.1};
unigene080530	2.37276	1.03239e-08	-1.93203	0.0115426	-1.37976	0.000253199	1.00394	0.0015391	-3.50527	3.69393e-06	0.0831116	0.814275	4.3904	4.60682e-08	-1.47429	0.000488948	0.94307	0.0112152	-3.53722	7.38413e-06	unknown [Picea sitchensis]	Uncharacterized protein {ECO:0000313|EMBL:ABK24877.1};	[E] KOG1404 Alanine-glyoxylate aminotransferase AGT2	AGXT2; alanine-glyoxylate transaminase / (R)-3-amino-2-methylpropionate-pyruvate transaminase [EC:2.6.1.44 2.6.1.40]	alanine--glyoxylate aminotransferase 2 homolog 3, mitochondrial
unigene002765	-2.35328	2.68131e-07	-3.50381	1.0662e-11	1.08223	0.00521623	-1.25383	0.00368659	-2.61133	1.00074e-07	-0.758583	0.033667	1.24477	0.0309065	1.83423	2.14458e-06	-0.478158	0.276915	-1.79819	0.000402725	TCP2 [Pinus tabuliformis]	Uncharacterized protein {ECO:0000313|EMBL:JAG94521.1};	[Q] KOG0065 Pleiotropic drug resistance proteins (PDR1-15), ABC superfamily		transcription factor tcp2
unigene047407	1.24067	0.0374364	-4.38955	2.27451e-06	-2.35361	2.02016e-06	-1.09774	0.0188445	-6.94268	7.64169e-19	-0.980012	0.0280563	5.72323	2.44961e-09	-1.38085	0.0160521	-0.105237	0.854075	-5.89415	2.79653e-10	PREDICTED: serine/arginine repetitive matrix protein 1-like [Elaeis guineensis]	Uncharacterized protein {ECO:0000313|EMBL:EEE97021.2};			Unknow
unigene082038	1.09124	0.0107104	-2.38278	7.1267e-08	1.25301	0.000614265	2.35959	2.56631e-12	-1.32045	0.000362985	0.901561	0.000375707	3.56811	1.85363e-17	0.342943	0.327542	1.47477	5.26849e-06	-2.17023	3.18111e-10	uncharacterized protein LOC110664947 [Hevea brasiliensis]	Uncharacterized protein {ECO:0000313|EMBL:OAY76065.1};			subfamily not named
unigene099473	1.03743	0.00935751	-2.97736	3.74483e-05	1.03764	0.0384038	2.09152	1.99774e-06	-2.13895	0.00460737	0.442064	0.333503	4.10921	6.71754e-10	0.59049	0.153567	1.67002	6.10429e-07	-2.51594	0.000264351	unknown [Picea sitchensis]	Uncharacterized protein {ECO:0000313|EMBL:ABR16168.1};
unigene004562	1.2548	0.0356472	-3.90037	7.35823e-09	1.57414	0.0184037	2.83934	0.000125645	-2.53291	0.00151564	0.739993	0.328439	5.25114	2.63381e-12	0.830858	0.185236	2.11531	0.00267249	-3.20164	3.92966e-05	unknown [Picea sitchensis]	Uncharacterized protein {ECO:0000313|EMBL:ABK21934.1};		COMT; catechol O-methyltransferase [EC:2.1.1.6]	Unknow
unigene108116	-2.69826	0.000588124	-2.27541	0.00163443	1.30149	0.0489806	-1.37415	0.0275253	-1.16926	0.0400173	-0.931313	0.128725	-0.329015	0.599915	2.22496	0.00287718	-0.423598	0.541308	-0.180668	0.785361	hypothetical protein 0_11381_01, partial [Pinus taeda]	Uncharacterized protein {ECO:0000313|EMBL:AFG71333.1};			subfamily not named
unigene005321	-2.58181	0.00448978	-8.32158	7.42711e-07	-1.77105	0.0136327	-4.33199	9.67399e-12	-10.2367	1.22315e-17	-0.186168	0.676021	-	-	-1.59182	0.0316256	-4.12429	1.08326e-09	-9.91092	6.64601e-16	PREDICTED: mannan endo-1,4-beta-mannosidase 6 [Nelumbo nucifera]	mannan endo-1,4-beta-mannosidase 6 {ECO:0000313|RefSeq:XP_010244546.1};		MAN; mannan endo-1,4-beta-mannosidase [EC:3.2.1.78]	mannan endo-1,4-beta-mannosidase 6
unigene098679	-1.53138	0.0158997	-2.60476	0.00639556	-3.26744	3.4734e-06	-4.78764	5.39164e-16	-6.05993	4.46637e-09	-0.717867	0.112749	1.15238	0.173565	-2.56215	1.09631e-05	-4.05354	2.99031e-22	-5.29662	7.21953e-09	unknown [Picea sitchensis]	Pectinesterase {ECO:0000256|RuleBase:RU000589};		E3.1.1.11; pectinesterase [EC:3.1.1.11]	pectinesterase/pectinesterase inhibitor 24-related
unigene067433	2.22303	0.00368079	3.11888	7.48621e-05	-5.60548	1.41861e-21	-3.37751	1.75804e-09	-2.69135	1.15183e-06	-0.619128	0.0832929	-0.797074	0.2701	-4.98889	1.70928e-18	-2.74129	4.5464e-07	-2.01044	0.000217834	unknown [Picea sitchensis]	Uncharacterized protein {ECO:0000313|EMBL:ABK24644.1};	[R] KOG0254 Predicted transporter (major facilitator superfamily)		subfamily not named
unigene091997	-2.55355	4.30462e-07	-2.81242	9.88551e-11	1.47288	4.08359e-06	-1.0737	0.0321087	-1.53854	0.000941379	0.195239	0.577128	0.342234	0.547966	1.27053	2.71505e-05	-1.24172	0.0156779	-1.67258	0.000233117	PREDICTED: probable galactinol--sucrose galactosyltransferase 2 [Nelumbo nucifera]	Uncharacterized protein {ECO:0000313|EMBL:JAG96055.1};		E2.4.1.82; raffinose synthase [EC:2.4.1.82]	Unknow
unigene095035	-5.96966	0.000210447	-5.33736	5.25776e-06	2.70774	0.00287056	-3.24632	0.017253	-2.81874	0.00342298	0.500983	0.466635	-	-	2.20993	0.00698723	-3.70748	0.00352437	-3.24653	4.62933e-05	hypothetical protein, partial [Picea sitchensis]	Uncharacterized protein {ECO:0000313|EMBL:ADM78758.1};
unigene098261	-2.46699	0.00203116	-7.91897	2.32276e-08	-2.09596	0.00198292	-4.54709	2.63591e-08	-10.161	2.20441e-13	0.0392513	0.94733	-	-	-2.13758	0.000256251	-4.55552	1.85797e-10	-10.0567	9.97221e-17	hypothetical protein 2_4618_01, partial [Pinus taeda]	Uncharacterized protein {ECO:0000313|EMBL:AEX12517.1};			subfamily not named
unigene074030	-6.06347	8.21405e-05	-8.89114	8.55745e-12	2.02298	0.0239973	-4.03505	0.00984138	-7.05473	7.97466e-07	-1.01137	0.241273	-	-	3.0222	6.91643e-05	-3.00299	0.0325647	-5.97313	6.45884e-08	unknown [Picea sitchensis]	Uncharacterized protein {ECO:0000313|EMBL:ABR16112.1};	[Q] KOG0156 Cytochrome P450 CYP2 subfamily		subfamily not named
unigene106610	-1.51729	0.000631991	-1.88074	2.32912e-06	3.76701	3.65666e-22	2.26588	8.2424e-13	1.69219	1.00001e-08	0.285542	0.40922	0.453352	0.181405	3.47289	4.62699e-14	2.00157	1.26874e-06	1.46232	7.85866e-05	PREDICTED: uncharacterized protein LOC104611921 [Nelumbo nucifera]	uncharacterized protein LOC104611921 {ECO:0000313|RefSeq:XP_010277507.1};			subfamily not named
unigene092456	-2.0184	0.0111422	-8.25291	2.74441e-08	-2.09756	0.000519526	-4.09911	2.12829e-10	-10.4985	1.62899e-18	-0.0197899	0.966117	-	-	-2.08287	0.000616823	-4.05186	4.56658e-10	-10.3353	4.64842e-19	PREDICTED: mannan endo-1,4-beta-mannosidase 6 [Nelumbo nucifera]	mannan endo-1,4-beta-mannosidase 6 {ECO:0000313|RefSeq:XP_010244546.1};		MAN; mannan endo-1,4-beta-mannosidase [EC:3.2.1.78]	mannan endo-1,4-beta-mannosidase 6
unigene068948	-1.65857	0.000799434	-2.57951	0.0223988	-1.00087	0.0142166	-2.63943	2.39429e-11	-3.77855	0.000708771	0.236265	0.40909	1.0189	0.363776	-1.24245	0.00164089	-2.85295	3.01154e-14	-3.95128	0.000454899	unknown [Picea sitchensis]	Uncharacterized protein {ECO:0000313|EMBL:ABK23767.1};			subfamily not named
unigene103155	-2.31861	0.017496	-3.67061	0.00132012	-1.80601	0.0218508	-4.097	1.6742e-07	-5.66996	7.49421e-10	-0.827158	0.263885	-	-	-0.995767	0.27774	-3.25522	0.000558914	-4.78967	2.04746e-05	unknown [Picea sitchensis]	Pectinesterase {ECO:0000256|RuleBase:RU000589};		E3.1.1.11; pectinesterase [EC:3.1.1.11]	pectinesterase/pectinesterase inhibitor 40-related
unigene103369	-1.94729	0.00160213	-6.74771	1.47661e-11	-1.72513	5.41503e-05	-3.65765	2.60292e-10	-8.65564	9.59457e-21	-0.891808	0.0350875	-	-	-0.841297	0.0893317	-2.74214	1.90085e-05	-7.69003	3.81181e-13	PREDICTED: LOB domain-containing protein 6 [Vitis vinifera]	Uncharacterized protein {ECO:0000313|EMBL:CBI18626.3};			lob domain-containing protein 26-related
unigene089609	-2.80305	0.000611522	-1.67444	0.0483274	-1.51047	0.00208555	-4.29223	3.05391e-08	-3.37844	4.61118e-05	-0.492857	0.293927	-	-	-1.02104	0.0587948	-3.78007	6.17962e-06	-2.82311	0.00112267	clavata-like receptor [Picea glauca]	Clavata-like receptor {ECO:0000313|EMBL:ABF73316.1};		E2.7.1.-; kinase [EC:2.7.1.-]	subfamily not named
unigene024785	-1.87418	0.00197776	-2.11606	0.00375309	3.06005	2.18793e-07	1.19487	0.0439884	0.748262	0.308199	2.18707	0.000911378	0.323891	0.668281	0.867452	0.159962	-0.974783	0.145337	-1.38193	0.0749815
unigene041174	-1.038	0.020695	-1.08909	0.00183487	2.11078	2.75344e-11	1.09099	0.00311345	0.829219	0.00414664	1.34552	0.000205558	0.138933	0.724475	0.760577	0.0706261	-0.235097	0.624198	-0.457761	0.252832	PREDICTED: probable protein phosphatase 2C 63 [Nelumbo nucifera]	TSA: Wollemia nobilis Ref_Wollemi_Transcript_3487_1693 transcribed RNA sequence {ECO:0000313|EMBL:JAG89176.1};	[T] KOG0700 Protein phosphatase 2C/pyruvate dehydrogenase (lipoamide) phosphatase		protein phosphatase 2c 63-related
unigene105025	-2.23601	0.0437277	-5.47072	1.27772e-14	7.28716	4.81916e-34	5.03182	0.000653241	-	-	3.09852	0.000333826	3.292	0.0184632	4.15621	2.60962e-19	1.97348	0.104094	-1.42563	0.1042
unigene085747	1.57787	0.0343895	4.83067	8.7977e-06	-5.4307	1.73167e-31	-3.84889	1.02128e-11	-0.801716	0.356558	-1.34262	5.249e-05	-3.17501	0.00259882	-4.10215	1.40219e-15	-2.48381	3.44507e-05	0.592899	0.504814	putative monofunctional diterpene synthase [Pinus banksiana]	Putative monofunctional diterpene synthase {ECO:0000313|EMBL:AFU73869.1};		E3.1.7.10; (13E)-labda-7,13-dien-15-ol synthase [EC:3.1.7.10]	Unknow
unigene059446	-1.43921	0.0469043	-5.55918	9.67076e-16	7.12657	4.20687e-09	5.71411	1.08883e-05	1.3899	0.215153	2.97759	0.00427304	4.20427	8.31283e-07	4.13311	3.14062e-16	2.74722	0.00014343	-1.55708	0.0134554
unigene089640	-3.68585	0.000658845	-6.35833	2.36364e-26	5.71402	4.72878e-33	2.04121	0.0478792	-0.840324	0.181077	4.40283	1.08178e-12	2.74932	0.0138472	1.30402	0.0286814	-2.34047	0.0322621	-5.17902	2.37774e-12	unknown [Picea sitchensis]	Uncharacterized protein {ECO:0000313|EMBL:ABK26619.1};
unigene067136	-2.62172	4.0586e-08	-8.38463	4.40775e-41	12.2374	2.04347e-51	9.64596	2.82549e-52	-	-	7.35145	1.06375e-06	5.85781	3.14831e-34	4.77855	8.82497e-06	2.18977	0.0218701	-3.72496	0.00075486	unknown [Picea sitchensis]	Uncharacterized protein {ECO:0000313|EMBL:ABK24844.1};			Unknow
unigene046336	2.04681	4.50736e-09	-8.30745	6.10545e-25	4.40003	0.00682817	6.4696	0.000282434	-	-	3.24913	0.0387244	10.4336	1.29998e-64	1.13143	0.000652233	3.22095	1.19542e-24	-7.29756	2.58284e-17	MADS7, partial [Pinus tabuliformis]	MADS7 {ECO:0000313|EMBL:AJP06325.1};	[K] KOG0014 MADS box transcription factor		subfamily not named
unigene087685	2.61938	9.36904e-08	-1.7871	0.0309805	1.159	0.00970695	3.79399	6.63942e-15	-0.827927	0.320247	2.47782	2.19082e-05	4.50373	3.33167e-07	-1.32446	0.0229532	1.32559	0.0363512	-3.24335	0.000409317	unknown [Picea sitchensis]	Uncharacterized protein {ECO:0000313|EMBL:ABK22654.1};			subfamily not named
unigene052339	1.03245	0.0343144	2.8546	1.12732e-09	-2.6334	1.42838e-09	-1.58491	0.00154714	0.0207379	0.967436	-1.26209	0.00149632	-1.72052	0.00113263	-1.37455	0.000187789	-0.299324	0.50019	1.34815	0.00185031	hypothetical protein CL2309Contig1_03, partial [Pinus radiata]	Uncharacterized protein {ECO:0000313|EMBL:AEW08927.1};			Unknow
unigene075501	-2.18246	9.2591e-07	-4.72246	1.08957e-19	5.00778	4.77184e-49	2.84061	3.93392e-07	0.0984404	0.887316	2.61092	3.85737e-05	2.62116	0.000110388	2.3918	4.65636e-06	0.256772	0.690787	-2.46133	0.000949217	unknown [Picea sitchensis]	Uncharacterized protein {ECO:0000313|EMBL:ACN40791.1};	[R] KOG0725 Reductases with broad range of substrate specificities		nad(p)-binding rossmann-fold superfamily protein
unigene098677	2.03916	0.00302951	-8.49211	1.88188e-08	5.24877	1.64191e-05	7.24946	6.70101e-13	-	-	6.74541	6.18666e-13	10.5264	3.50639e-17	-1.57898	0.0131388	0.500558	0.303147	-10.071	1.34628e-17	CYP750C3 [Taxus wallichiana var. chinensis]	Cytochrome P450 CYP750A27v2 {ECO:0000313|EMBL:JAI17630.1};	[Q] KOG0156 Cytochrome P450 CYP2 subfamily	CYP736A; biphenyl-4-hydroxylase	Unknow
unigene053810	2.3377	0.00362493	5.56452	1.35521e-18	-4.46432	2.94742e-13	-2.12062	3.86875e-05	0.902043	0.0072742	-1.48577	7.83804e-05	-3.14817	2.65094e-09	-2.98089	2.40092e-05	-0.61195	0.305446	2.44889	1.93187e-09	MYB transcription factor MYB6 [Pinus radiata]	MYB transcription factor MYB6 {ECO:0000313|EMBL:AQW79622.1};	[K] KOG0048 Transcription factor, Myb superfamily		subfamily not named
unigene086679	-2.07166	0.019001	2.55975	6.87607e-11	-2.30701	5.66748e-09	-4.36062	7.38634e-08	0.0582979	0.833201	-3.65827	1.54159e-25	-4.5495	1.32612e-08	1.34358	0.00801768	-0.676313	0.438982	3.77413	9.60173e-28	unknown [Picea sitchensis]	Uncharacterized protein {ECO:0000313|EMBL:ABK26515.1};	[K] KOG0048 Transcription factor, Myb superfamily	MYBP; transcription factor MYB, plant	subfamily not named
unigene086160	-1.20867	0.0362828	-3.84276	1.45942e-10	2.7351	1.54463e-05	1.54073	0.0392403	-1.29176	0.104937	1.46461	0.0145353	2.71153	0.000234506	1.25703	0.000453665	0.0895727	0.871832	-2.71435	1.79259e-06	putative TIR-NBS-LRR protein [Pinus monticola]	Putative TIR-NBS-LRR protein {ECO:0000313|EMBL:ADW94527.1};			subfamily not named
unigene041939	-1.23585	0.0143093	-3.5372	3.85665e-06	3.26866	9.96875e-10	2.05557	7.3834e-07	-0.45231	0.513919	1.96933	4.92251e-06	2.39179	0.000413415	1.29097	0.00900806	0.10059	0.804351	-2.37342	0.000523525	Putative gag-pol polyprotein, identical [Solanum demissum]	Putative gag-pol polyprotein, identical {ECO:0000313|EMBL:AAT38758.1};	[R] KOG0017 FOG: Transposon-encoded proteins with TYA, reverse transcriptase, integrase domains in various combinations		subfamily not named
unigene089911	3.07593	0.00442761	5.44159	4.49751e-07	-6.11155	2.27217e-07	-3.03653	2.48901e-06	-0.876087	0.145374	-2.37858	8.10872e-05	-2.28355	5.77394e-06	-3.73299	0.000512603	-0.631764	0.230866	1.57072	0.00105686	unknown [Picea sitchensis]	Uncharacterized protein {ECO:0000313|EMBL:ABK25443.1};	[GC] KOG1192 UDP-glucuronosyl and UDP-glucosyl transferase		udp-glycosyltransferase 88a1
unigene070254	-4.95982	3.59261e-09	-7.9197	3.39814e-30	8.46821	5.40355e-40	3.49788	0.00433344	-	-	3.70014	0.00263283	3.04402	0.0207978	4.72535	1.01875e-08	-0.188403	0.886244	-3.29432	0.0130156	hypothetical protein PHAVU_007G129400g, partial [Phaseolus vulgaris]	Uncharacterized protein {ECO:0000313|EMBL:ESW16102.1};			at-hook motif nuclear-localized protein 20
unigene064718	1.03356	0.0195623	-1.31964	0.0162745	1.06003	0.0403757	2.1081	3.69519e-08	-0.44837	0.383634	2.52878	1.27425e-10	2.44339	2.41619e-09	-1.48098	0.000935386	-0.402629	0.177746	-2.93001	2.40144e-12	unknown [Picea sitchensis]	Uncharacterized protein {ECO:0000313|EMBL:ABK23046.1};
unigene090495	2.20534	1.40157e-05	-11.268	4.90502e-18	6.6425	7.36938e-15	8.8204	3.7275e-44	-	-	8.0575	5.81295e-57	13.4726	2.45718e-50	-1.49426	0.000678004	0.752004	0.0263681	-12.7641	5.37975e-62	unknown [Picea sitchensis]	Uncharacterized protein {ECO:0000313|EMBL:ACN39836.1};	[Q] KOG0156 Cytochrome P450 CYP2 subfamily	CYP736A; biphenyl-4-hydroxylase	Unknow
unigene015591	-2.5173	0.003138	-4.24088	1.11344e-07	4.61418	4.04279e-07	2.11432	0.0376423	-	-	2.90082	0.00514406	1.81414	0.04332	1.70791	0.0362895	-0.766178	0.434776	-2.66319	0.00463238	PREDICTED: LRR receptor-like serine/threonine-protein kinase EFR [Nelumbo nucifera]	LRR receptor-like serine/threonine-protein kinase EFR {ECO:0000313|RefSeq:XP_010260175.1};		FLS2; LRR receptor-like serine/threonine-protein kinase FLS2 [EC:2.7.11.1]	subfamily not named
unigene024225	-2.22674	0.0109424	-5.38791	7.88507e-18	5.64353	1.72569e-18	3.43284	0.000128177	0.0564333	0.937722	3.15624	2.07523e-06	3.24548	0.000226273	2.48481	0.000147965	0.301892	0.732693	-3.03326	5.5513e-06	unknown [Picea sitchensis]	Uncharacterized protein {ECO:0000313|EMBL:ABK26790.1};	[P] KOG1603 Copper chaperone		copper transport protein family
unigene090542	-1.83227	0.000642443	-4.39789	1.02065e-05	3.23665	2.3071e-07	1.42646	0.00310343	-1.34186	0.152774	1.99632	0.000282001	2.65532	0.00261789	1.23295	0.0348282	-0.549113	0.217421	-3.29196	0.000387984	NBS/LRR, partial [Pinus taeda]	NBS/LRR {ECO:0000313|EMBL:AAM28912.1};			Unknow
unigene044944	1.037	0.038993	-1.279	0.0213975	1.13456	0.0399133	2.18731	4.72717e-07	-0.334941	0.505913	2.28564	3.4041e-07	2.41032	1.26375e-08	-1.16017	0.0243034	-0.0800012	0.842261	-2.56938	5.49511e-09	unknown [Picea sitchensis]	Reticulon-like protein {ECO:0000256|RuleBase:RU363132};	[U] KOG1792 Reticulon	RTN1; reticulon-1	reticulon-like protein b3-related
unigene007971	-1.10972	0.00984694	-3.31596	8.25695e-09	3.52533	7.09249e-13	2.43273	3.16449e-08	0.0204136	0.985052	1.78153	0.000256262	2.29594	1.59142e-05	1.73615	0.000116837	0.673734	0.0833022	-1.70795	0.00246781	hypothetical protein CCACVL1_03887 [Corchorus capsularis]	Uncharacterized protein {ECO:0000313|EnsemblProtists:Phyra85763};	[R] KOG0017 FOG: Transposon-encoded proteins with TYA, reverse transcriptase, integrase domains in various combinations
unigene034271	-3.17707	4.51522e-05	-7.01947	4.02171e-12	8.04704	6.4305e-14	4.88393	7.49642e-08	-	-	5.26233	1.15347e-10	3.93141	5.02264e-06	2.78199	9.08075e-05	-0.34754	0.535951	-4.36675	5.32576e-08	unknown [Picea sitchensis]	Uncharacterized protein {ECO:0000313|EMBL:ADE76383.1};	[Q] KOG0156 Cytochrome P450 CYP2 subfamily	CYP736A; biphenyl-4-hydroxylase	Unknow
unigene103631	-1.71136	0.000116827	-3.91551	1.11322e-12	4.09401	3.26608e-20	2.40326	5.33144e-09	-0.0206751	0.976407	1.8731	8.44874e-06	2.30548	1.06592e-05	2.21508	6.001e-07	0.546324	0.195086	-1.83053	0.000550644	unknown [Picea sitchensis]	Uncharacterized protein {ECO:0000313|EMBL:ACN40106.1};			subfamily not named
unigene015244	-1.41872	0.0152543	-3.12049	0.00075474	3.16915	1.71002e-07	1.76137	0.0027106	-	-	1.92258	0.0015774	1.79249	0.0489373	1.24054	0.0279407	-0.141118	0.822403	-2.01027	0.0271168	hypothetical protein TSUD_259200 [Trifolium subterraneum]	Reverse transcriptase {ECO:0000313|EMBL:CAA12931.1};	[R] KOG1075 FOG: Reverse transcriptase		subfamily not named
unigene090405	-2.39971	0.001554	-6.84676	7.74132e-22	5.76534	2.62642e-18	3.36803	0.000532695	-	-	2.48319	0.015974	4.52704	1.2275e-05	3.26654	0.000129749	0.898603	0.395028	-3.71047	0.000646681	probable receptor-like protein kinase At1g11050 [Vigna radiata var. radiata]	probable receptor-like protein kinase At1g11050 {ECO:0000313|RefSeq:XP_014502834.1};	[T] KOG1187 Serine/threonine protein kinase		subfamily not named
unigene029120	-2.15897	0.000436585	-4.12526	1.20137e-07	4.79964	5.43931e-11	2.65854	0.000162667	-	-	2.9037	0.00235793	2.04884	0.00473436	1.90098	0.0182571	-0.217834	0.801647	-2.35407	0.0146322
unigene003843	-2.87143	6.80506e-16	-5.58606	4.39742e-42	5.40675	1.70672e-59	2.55216	6.19986e-20	-0.370757	0.273239	2.74563	9.31325e-22	2.80711	9.07521e-16	2.65411	3.18363e-15	-0.176024	0.584908	-3.06049	1.22543e-17	putative 9-cis-epoxycarotenoid dioxygenase [Cryptomeria japonica]	Uncharacterized protein {ECO:0000313|EMBL:JAG96457.1};	[Q] KOG1285 Beta, beta-carotene 15,15'-dioxygenase and related enzymes	NCED; 9-cis-epoxycarotenoid dioxygenase [EC:1.13.11.51]	9-cis-epoxycarotenoid dioxygenase nced3, chloroplastic
unigene086351	-2.01964	0.0212997	-5.21812	3.02865e-07	5.24756	6.53528e-14	3.232	0.000912536	-	-	2.22044	0.000410551	3.27735	0.00625982	3.02174	2.41545e-07	1.04783	0.222578	-2.32238	0.0104953	unknown [Picea sitchensis]	Uncharacterized protein {ECO:0000313|EMBL:ABK22535.1};			subfamily not named
unigene094547	-1.45642	0.00664413	-3.03709	8.878e-08	3.42893	5.118e-10	1.99204	0.00123861	0.208322	0.729099	1.57904	0.00965757	1.66263	0.00626397	1.84445	0.000253657	0.432267	0.46125	-1.3213	0.0270591
unigene084702	1.83924	6.19533e-05	-1.0421	0.0443415	1.99962	0.00200162	3.8516	1.2712e-11	0.766864	0.220468	3.02615	2.83645e-08	2.96625	5.07547e-15	-1.03516	0.0177666	0.846356	0.00505772	-2.2042	6.4212e-09	unknown [Picea sitchensis]	Uncharacterized protein {ECO:0000313|EMBL:ABK26200.1};			protein lurp-one-related 5
unigene017611	-2.00682	4.57803e-06	-5.03449	1.21632e-17	4.18743	1.45717e-21	2.195	6.9619e-12	-1.04476	0.0583659	1.74323	6.86567e-07	3.11821	3.21844e-10	2.4376	5.1567e-08	0.470792	0.174773	-2.72877	1.93645e-07		Uncharacterized protein {ECO:0000313|EMBL:JAD79643.1};
unigene013812	-2.91058	8.50358e-05	-4.05059	3.16238e-24	4.54573	2.30322e-17	1.65152	0.0196157	0.297319	0.473793	2.90203	2.20523e-07	1.22311	0.0486996	1.64177	0.00164526	-1.22657	0.0993266	-2.5371	3.75507e-08	unknown [Picea sitchensis]	Uncharacterized protein {ECO:0000313|EMBL:ABK21010.1};	[O] KOG0800 FOG: Predicted E3 ubiquitin ligase	RNF115_126; E3 ubiquitin-protein ligase RNF115/126 [EC:2.3.2.27]	e3 ubiquitin-protein ligase ring1-like
unigene104355	1.50246	0.0347637	-8.37627	1.60887e-07	1.62625	0.0419829	3.14151	8.35879e-07	-	-	3.21723	9.65538e-07	9.87698	1.12e-15	-1.60882	0.0226077	-0.0586459	0.911879	-9.98274	2.11158e-15	hypothetical protein 0_8304_02, partial [Pinus taeda]	Uncharacterized protein {ECO:0000313|EMBL:AFG49437.1};	[O] KOG0743 AAA+-type ATPase	BCS1; mitochondrial chaperone BCS1	subfamily not named
unigene043303	1.22194	0.022632	-1.96811	0.000421395	1.15807	0.0314052	2.39901	1.77263e-07	-0.997186	0.0443263	2.55661	3.15195e-08	3.28836	1.59438e-12	-1.40974	0.00857147	-0.141819	0.760213	-3.50668	4.41313e-14	unknown [Picea sitchensis]	HVA22-like protein {ECO:0000256|RuleBase:RU362006};	[U] KOG1725 Protein involved in membrane traffic (YOP1/TB2/DP1/HVA22 family)	REEP5_6; receptor expression-enhancing protein 5/6	hva22-like protein f
unigene028994	-1.92901	0.00445083	-4.45055	3.50205e-07	4.10618	1.22781e-09	2.19624	0.00356485	-	-	1.4728	0.0430118	2.59987	0.00453131	2.62839	2.53812e-05	0.745486	0.316029	-1.95163	0.0272503
unigene099116	-1.28764	0.0233735	-4.67237	2.65136e-08	3.31354	9.9085e-12	2.04638	0.00307708	-	-	1.80539	0.00273617	3.47006	0.000402323	1.50371	0.00080687	0.257803	0.6959	-3.29802	0.000277916	putative truncated TIR-NBS-LRR protein [Pinus monticola]	Putative truncated TIR-NBS-LRR protein {ECO:0000313|EMBL:ADW94528.1};
unigene054589	2.55931	0.000466597	4.83819	1.0534e-21	-4.32794	3.04066e-14	-1.75019	0.00282753	0.314833	0.404376	-1.69285	0.000179793	-2.18156	6.37715e-05	-2.63848	8.94555e-06	-0.0298621	0.966239	2.06786	1.70557e-07	unknown [Picea sitchensis]	Auxin-responsive protein {ECO:0000256|RuleBase:RU004549};		IAA; auxin-responsive protein IAA	subfamily not named
unigene031539	1.34418	0.00432795	-1.71287	0.0125722	1.23558	0.00905585	2.59806	1.38643e-12	-0.668003	0.288992	1.29752	5.30885e-05	3.15227	6.02691e-07	-0.0705263	0.866781	1.31444	1.8219e-05	-1.9135	0.00109864	tau class glutathione S-transferase [Pinus brutia]	Uncharacterized protein {ECO:0000313|EMBL:JAG94772.1};	[O] KOG0406 Glutathione S-transferase	GST, gst; glutathione S-transferase [EC:2.5.1.18]	subfamily not named
unigene017278	1.04869	0.0144159	-1.79439	0.00062761	2.92001	3.73922e-07	3.98604	8.86769e-15	0.925325	0.137323	2.79753	4.63797e-06	2.93644	7.07995e-11	0.11726	0.823558	1.20121	0.0127785	-1.80573	0.00126552	PREDICTED: protein NUCLEAR FUSION DEFECTIVE 4-like [Tarenaya hassleriana]	Uncharacterized protein {ECO:0000313|EMBL:JAG96479.1};			major facilitator superfamily protein
unigene083718	2.28139	7.46826e-05	-1.44501	0.018181	1.80939	0.00823023	4.1107	1.84478e-08	0.178757	0.810025	2.54461	0.00197952	3.82887	1.66185e-08	-0.73995	0.278633	1.57451	0.0290054	-2.31581	0.00264399
unigene003616	1.53388	0.00677071	-3.46374	1.71512e-06	4.31722	2.36723e-07	5.84666	4.13574e-15	-	-	3.48155	0.000266369	5.08125	4.79956e-14	0.836211	0.259411	2.39756	0.000507981	-2.75896	0.000745118	ABC transporter G family member 31 isoform X2 [Amborella trichopoda]	Uncharacterized protein {ECO:0000313|EMBL:ERN09789.1};	[Q] KOG0065 Pleiotropic drug resistance proteins (PDR1-15), ABC superfamily		subfamily not named
unigene058415	-2.0542	4.79767e-07	-3.00954	1.06031e-07	3.46428	1.80587e-20	1.42691	4.62035e-06	0.266487	0.60035	2.5426	3.63492e-08	1.04133	0.0434003	0.915769	0.0660289	-1.09927	0.0247391	-2.2198	0.000353307	putative TIR-NBS-LRR protein [Pinus monticola]	Putative TIR-NBS-LRR protein {ECO:0000313|EMBL:ADW94527.1};			subfamily not named
unigene057236	1.66495	6.79663e-07	-1.24829	0.0118615	1.3619	5.34548e-06	3.04317	4.99555e-21	-0.0843386	0.861649	1.58637	1.66454e-06	3.01004	2.28449e-08	-0.228446	0.502205	1.47456	4.18604e-05	-1.60731	0.00207386	pectinesterase 31 [Amborella trichopoda]	Pectinesterase {ECO:0000256|RuleBase:RU000589};		E3.1.1.11; pectinesterase [EC:3.1.1.11]	pectinesterase 31
unigene105687	-2.1855	1.27277e-05	-3.96756	4.79077e-07	3.58612	3.01505e-15	1.42079	0.0212849	-0.563526	0.517562	2.75008	5.44333e-10	1.86926	0.0330586	0.82466	0.00472849	-1.32027	0.00675077	-3.27239	2.1263e-05	PREDICTED: NAC domain-containing protein 86-like [Phoenix dactylifera]	Uncharacterized protein {ECO:0000313|EMBL:ERN17061.1};			f12p19.8 protein
unigene103655	-1.22962	0.00371204	-2.21496	2.63074e-06	2.22683	2.64e-06	1.01454	0.037373	-0.177563	0.746793	2.13271	2.32134e-05	1.07538	0.0214642	0.0880016	0.846331	-1.10295	0.0161351	-2.25633	6.49995e-06	unknown [Picea sitchensis]	Uncharacterized protein {ECO:0000313|EMBL:ABR18194.1};			toll-interleukin-resistance (tir) domain family protein
unigene104159	1.46539	7.47433e-05	-1.93935	0.0035277	3.15395	1.36098e-23	4.63814	1.09324e-31	1.0215	0.111534	2.80228	2.35086e-25	3.50417	2.31897e-06	0.343429	0.178001	1.85195	1.30294e-08	-1.72732	0.00733573	unknown [Picea sitchensis]	Uncharacterized protein {ECO:0000313|EMBL:ABK26713.1};			subfamily not named
unigene104158	1.7121	1.30946e-07	-2.12896	5.01362e-05	2.97434	3.11035e-12	4.70667	2.42585e-21	0.656318	0.257884	2.83101	1.30996e-10	3.93933	6.72566e-11	0.132574	0.633938	1.89026	8.64005e-09	-2.12763	7.97837e-05	unknown [Picea sitchensis]	Uncharacterized protein {ECO:0000313|EMBL:ABK22664.1};			Unknow
unigene100889	2.24534	6.91588e-05	-5.10491	7.73624e-06	2.58556	0.00231262	4.85828	1.89563e-11	-	-	2.65168	0.00456517	7.42103	2.78363e-16	-0.0749245	0.929292	2.20442	0.00102135	-5.30091	2.35462e-05	PREDICTED: sodium/hydrogen exchanger 8 isoform X2 [Elaeis guineensis]	Sodium/hydrogen exchanger 7 {ECO:0000313|EMBL:JAT48101.1};	[P] KOG1965 Sodium/hydrogen exchanger protein		sodium/hydrogen exchanger 7
unigene032841	2.11621	0.00808625	-4.75369	0.00145174	5.13446	5.34112e-06	7.25644	6.81647e-20	-	-	5.07432	1.52498e-08	6.97518	2.55418e-08	0.0445878	0.960416	2.19868	0.000199681	-4.8375	0.000210021	hypothetical protein TSUD_363180 [Trifolium subterraneum]	AT-hook motif nuclear-localized protein {ECO:0000256|PIRNR:PIRNR016021};			at-hook motif nuclear-localized protein 15
unigene058250	2.2402	2.06993e-09	-5.45693	1.74614e-08	5.58716	1.80424e-34	7.84165	6.30114e-48	-0.0761202	0.930901	5.82485	4.07026e-28	7.79787	1.44895e-12	-0.241991	0.538323	2.03364	3.16896e-06	-5.83354	1.05452e-08	hypothetical protein SELMODRAFT_94768 [Selaginella moellendorffii]	Annexin {ECO:0000256|RuleBase:RU003540};	[U] KOG0819 Annexin	ANNAT; annexin D	Unknow
unigene063090	2.126	0.000276699	-4.39048	0.00024497	3.51338	0.000631838	5.63905	5.43249e-10	-	-	3.64755	0.00088765	6.59341	4.13325e-12	-0.150263	0.850748	2.02046	0.00345783	-4.66995	0.000279973	unknown [Picea sitchensis]	Uncharacterized protein {ECO:0000313|EMBL:ABK22664.1};
unigene044793	-2.68307	0.000311372	-4.77049	5.24771e-18	4.89817	1.01928e-17	2.23835	0.00974403	-	-	4.88028	1.49696e-07	2.16918	0.00907154	0.0185207	0.981239	-2.62846	0.00858872	-4.88353	1.07014e-07	unknown [Picea sitchensis]	Uncharacterized protein {ECO:0000313|EMBL:ABK25033.1};	[R] KOG2920 Predicted methyltransferase		subfamily not named
unigene062985	1.69602	0.000582264	-2.31089	0.000607857	1.6582	0.00329784	3.36921	1.66555e-14	-0.840583	0.196582	2.08156	1.12176e-06	4.09565	8.16846e-14	-0.436614	0.35092	1.30169	0.000159186	-2.87505	1.18135e-07	histone H2B.3 [Solanum lycopersicum]	Histone H2B {ECO:0000256|RuleBase:RU000451};	[B] KOG1744 Histone H2B	H2B; histone H2B	subfamily not named
unigene020372	1.33167	0.0200762	-1.71051	0.00271109	5.10467	6.16219e-09	6.45977	2.39511e-11	-	-	5.03376	6.15673e-09	3.13848	2.69502e-06	0.0572536	0.919861	1.42621	0.0119289	-1.78475	0.00157594
unigene007399	1.49052	0.0194216	-8.09844	7.35763e-09	2.62307	5.79894e-05	4.12585	3.33655e-08	-	-	2.1864	0.00144718	9.5814	4.31118e-12	0.427635	0.46652	1.95813	0.00237968	-7.67286	7.38963e-09	unknown [Picea sitchensis]	Uncharacterized protein {ECO:0000313|EMBL:ABK25649.1};			mini zinc finger protein 2
unigene087711	1.47908	0.00637757	-6.88163	5.12377e-15	4.34293	2.23523e-10	5.83739	1.50787e-15	-	-	4.19928	2.70298e-07	8.45473	2.29557e-20	0.136042	0.826025	1.64379	0.0145962	-6.87333	1.2322e-10	PREDICTED: abscisic acid 8'-hydroxylase 1-like [Brassica oleracea var. oleracea]	Uncharacterized protein {ECO:0000313|EMBL:JAG98395.1};	[QI] KOG0157 Cytochrome P450 CYP4/CYP19/CYP26 subfamilies	E1.14.13.93; (+)-abscisic acid 8'-hydroxylase [EC:1.14.13.93]	subfamily not named
unigene060941	1.00259	0.011994	-2.19169	2.44218e-06	1.71736	4.61286e-05	2.73437	3.31366e-21	-0.663545	0.109555	1.46377	3.45972e-05	3.28351	8.49147e-23	0.244002	0.568565	1.29203	4.94074e-05	-2.07603	1.69589e-07	PREDICTED: ribonuclease 3-like protein 3 [Phoenix dactylifera]	Ribonuclease_3 domain-containing protein {ECO:0000313|EMBL:GAV69707.1};	[A] KOG0701 dsRNA-specific nuclease Dicer and related ribonucleases		Unknow
unigene025628	1.5299	0.0422039	-2.9181	0.0190158	2.17021	0.0251719	3.72467	0.000401546	-	-	2.02603	0.0335895	4.54616	0.000717162	0.134554	0.853398	1.70693	0.0197568	-2.91301	0.0173845
unigene103570	1.12613	0.000167293	-1.93995	0.00350307	1.53451	2.83108e-05	2.67415	3.34443e-16	-0.598463	0.384513	1.07627	0.00254011	3.15893	1.88688e-06	0.449791	0.143887	1.61415	1.08901e-08	-1.62406	0.0132646	unknown [Picea sitchensis]	Phosphoinositide phospholipase C {ECO:0000256|RuleBase:RU361133};	[T] KOG0169 Phosphoinositide-specific phospholipase C	PLCD; phosphatidylinositol phospholipase C, delta [EC:3.1.4.11]	phosphoinositide phospholipase c 2
unigene031089	2.5611	0.0391729	-11.9557	3.42566e-07	6.54406	8.24304e-05	9.1245	5.07989e-18	-	-	6.98823	1.1202e-06	14.4939	6.67467e-37	-0.442213	0.747769	2.13559	0.0360344	-12.3985	1.69444e-10	PREDICTED: protein SRG1-like [Nelumbo nucifera]	protein SRG1-like {ECO:0000313|RefSeq:XP_010259688.1, ECO:0000313|RefSeq:XP_010259689.1};	[QR] KOG0143 Iron/ascorbate family oxidoreductases		subfamily not named
unigene083463	1.1298	0.00864185	-1.65933	0.0132379	2.01275	0.00149693	3.15601	3.53033e-07	0.15695	0.855592	1.8486	0.00191137	2.88233	9.03629e-06	0.15582	0.69765	1.32224	0.000460712	-1.63587	0.00978154	PREDICTED: uncharacterized protein At4g26485-like [Ziziphus jujuba]	Uncharacterized protein {ECO:0000313|EMBL:KRH73800.1};	[S] KOG4174 Uncharacterized conserved protein	BMT5; 25S rRNA (uracil2634-N3)-methyltransferase [EC:2.1.1.313]	atp-binding protein-related
unigene042832	1.74974	0.00887721	-4.41937	2.03658e-09	5.18342	2.72563e-07	6.94219	8.02224e-09	-	-	4.1983	2.92434e-05	6.27987	9.01946e-12	0.980972	0.039981	2.7711	3.43486e-05	-3.56318	2.98456e-07	protein LURP-one-related 15-like [Aegilops tauschii subsp. tauschii]	Uncharacterized protein {ECO:0000313|EMBL:JAG97231.1};			protein lurp-one-related 10
unigene039585	1.20902	0.0224128	-2.6756	1.95587e-05	2.00151	0.000649678	3.22859	1.32215e-08	-0.864139	0.155196	1.55761	0.00385166	3.97929	3.05435e-10	0.435262	0.390268	1.68373	0.000502087	-2.36874	2.16482e-05	unknown [Picea sitchensis]	Uncharacterized protein {ECO:0000313|EMBL:ADE76206.1};			f-box protein pp2-a15
unigene080325	1.51679	0.000791444	-4.11156	1.00659e-15	3.77554	7.58114e-13	5.31051	4.69428e-23	-0.526023	0.383256	3.20978	8.27631e-13	5.72599	4.79262e-28	0.555614	0.146481	2.11151	1.39085e-08	-3.68383	9.92866e-18	phenylalanine aminomutase [Taxus canadensis]	Phenylalanine ammonia-lyase {ECO:0000256|RuleBase:RU003955};	[Q] KOG0222 Phenylalanine and histidine ammonia-lyase	PAL; phenylalanine ammonia-lyase [EC:4.3.1.24]	subfamily not named
unigene032544	2.19803	4.37082e-05	-8.17963	1.49669e-09	4.68337	2.91876e-08	6.89328	1.60925e-16	-	-	5.44468	3.27827e-09	10.3653	8.12488e-17	-0.778693	0.189707	1.45731	0.00932552	-8.95742	1.78103e-11	unknown [Picea sitchensis]	Uncharacterized protein {ECO:0000313|EMBL:ACN39836.1};	[Q] KOG0156 Cytochrome P450 CYP2 subfamily		Unknow
unigene025951	1.14885	0.00129515	-3.02471	1.32174e-05	2.45542	1.62137e-05	3.6149	1.01013e-12	-0.764427	0.346797	1.52747	0.0125838	4.2656	3.25944e-11	0.919517	0.0556986	2.1023	8.7084e-07	-2.23439	0.00236259	unknown [Picea sitchensis]	Uncharacterized protein {ECO:0000313|EMBL:ADE75821.1};	[R] KOG0254 Predicted transporter (major facilitator superfamily)	SLC2A8, GLUT8; MFS transporter, SP family, solute carrier family 2 (facilitated glucose transporter), member 8	sugar transporter erd6-like 16
unigene031121	-2.52439	7.61228e-07	-4.79503	8.20678e-15	5.15068	4.4685e-20	2.64502	4.17103e-06	-	-	4.19581	4.12039e-11	2.35531	8.57165e-05	0.951261	0.0896787	-1.53267	0.00705965	-3.96962	6.68125e-09
unigene063821	1.27153	0.00217827	-1.3941	0.0331656	2.61166	3.23172e-07	3.90172	5.94061e-17	1.01738	0.143359	2.67518	3.12415e-08	2.75535	1.08756e-05	-0.0687555	0.869928	1.24657	0.00121727	-1.5933	0.0118759	probable proline transporter 2 isoform X2 [Ananas comosus]	Amino acid permease 2 {ECO:0000313|EMBL:JAT53315.1};	[E] KOG1303 Amino acid transporters		proline transporter 3
unigene027644	2.15046	0.00511235	-4.29485	0.00259497	4.95671	7.90262e-07	7.0838	1.0999e-38	-	-	5.86899	5.38552e-31	6.53798	4.85916e-09	-0.962379	0.180631	1.22721	0.00015176	-5.38935	3.31581e-07	unknown [Picea sitchensis]	WAT1-related protein {ECO:0000256|RuleBase:RU363077};			subfamily not named
unigene076739	1.56161	0.00773571	-4.43365	0.00106031	3.21709	2.77302e-07	4.79856	5.69858e-20	-1.40536	0.262946	2.91705	1.30489e-09	6.09663	5.32248e-06	0.28809	0.590467	1.89606	1.91312e-05	-4.27462	0.000739416	unknown [Picea sitchensis]	Uncharacterized protein {ECO:0000313|EMBL:ABR17918.1};	[R] KOG1030 Predicted Ca2+-dependent phospholipid-binding protein	SMAP; stromal membrane-associated protein	Unknow
unigene095089	-1.74	0.0230413	-4.18193	2.17631e-06	3.2923	3.58701e-05	1.56126	0.0227411	-	-	2.91474	3.315e-06	2.51845	0.000618571	0.360821	0.583444	-1.34004	0.0253379	-3.94212	9.8779e-09
unigene029395	-1.29511	0.0228695	-2.61708	0.000545247	3.09108	7.2983e-07	1.80951	0.00102781	-	-	2.58647	7.18539e-06	1.40995	0.0455635	0.497339	0.344815	-0.757734	0.150801	-2.24893	0.00170978	hypothetical protein 0_8683_01, partial [Pinus lambertiana]	Uncharacterized protein {ECO:0000313|EMBL:AEW07680.1};	[T] KOG1187 Serine/threonine protein kinase		leaf rust 10 disease-resistance locus receptor-like protein kinase-like 1.4
unigene101004	-1.18942	0.0449978	-3.16529	0.000378826	2.95002	0.000177778	1.78421	0.0133501	-0.412276	0.671814	1.67885	0.0330676	2.07242	0.0120459	1.27203	0.0576959	0.13034	0.831551	-2.02437	0.0239279	unknown [Picea sitchensis]	Uncharacterized protein {ECO:0000313|EMBL:ACN40032.1};			subfamily not named
unigene010164	-1.31466	0.0332756	-3.1816	2.14282e-15	2.76254	1.50068e-09	1.46743	0.0155809	-0.613919	0.151442	2.34787	4.38471e-06	1.95627	0.000670528	0.41161	0.410941	-0.862696	0.190648	-2.8974	1.5117e-09	Methyltransferase FkbM [Macleaya cordata]	Methyltransferase FkbM {ECO:0000313|EMBL:OVA12692.1};			methyltransferase
unigene012158	-1.01524	0.00210834	-2.69496	2.1168e-15	2.0687	4.9028e-14	1.07078	8.632e-05	-0.818076	0.00582469	1.12649	0.000111656	1.76863	8.37933e-08	0.936354	0.00365877	-0.037244	0.913199	-1.88753	9.43327e-08	PREDICTED: protein argonaute 7 [Ricinus communis]	TSA: Wollemia nobilis Ref_Wollemi_Transcript_11401_3579 transcribed RNA sequence {ECO:0000313|EMBL:JAG87747.1};	[J] KOG1041 Translation initiation factor 2C (eIF-2C) and related proteins	ELF2C, AGO; eukaryotic translation initiation factor 2C	protein argonaute 2-related
unigene105686	1.61618	0.0128365	-2.47755	0.0191876	1.67172	0.0105954	3.30209	1.50899e-06	-	-	2.79135	8.58141e-05	4.19338	9.87458e-05	-1.12929	0.0937357	0.530445	0.427725	-3.73794	0.000642786	PREDICTED: NAC domain-containing protein 86-like isoform X2 [Elaeis guineensis]	NAC domain-containing protein 78 {ECO:0000313|EMBL:EXC05202.1};			f12p19.8 protein
unigene004702	-2.02013	0.0363793	-4.35286	9.11036e-14	4.43259	2.7887e-15	2.41893	0.0222637	-	-	4.38012	2.29101e-08	2.40696	0.0222862	0.0424387	0.950117	-1.93774	0.0729999	-4.43429	4.30257e-08	auxin responsive family-like protein, partial [Picea sitchensis]	Auxin responsive family-like protein {ECO:0000313|EMBL:ADM74001.1};		SAUR; SAUR family protein	auxin-responsive protein saur36
unigene027306	-1.99513	0.000121433	-6.94183	2.04812e-13	3.66686	2.21853e-06	1.69514	0.0324018	-	-	3.04189	0.0013806	5.0313	6.48884e-07	0.622647	0.351568	-1.3234	0.0709544	-6.44086	2.98201e-07	4-coumarate-CoA ligase [Ginkgo biloba]	4-coumarate-CoA ligase {ECO:0000313|EMBL:AMN10098.1};	[I] KOG1176 Acyl-CoA synthetase	4CL; 4-coumarate--CoA ligase [EC:6.2.1.12]	4-coumarate--coa ligase 2
unigene090634	-1.54566	0.01123	-3.05129	0.000200633	3.21615	4.11305e-06	1.68861	0.00995791	-	-	2.6505	0.000435731	1.59427	0.0413172	0.560604	0.385076	-0.94356	0.155975	-2.61551	0.00232387
unigene087216	-2.17318	0.000760885	-9.70289	1.2531e-11	6.02564	3.97364e-11	3.85872	3.20931e-06	-	-	6.07631	3.89546e-05	7.52115	2.33831e-08	-0.0559244	0.963813	-2.20858	0.0637832	-9.7584	1.33851e-05
unigene025627	1.48293	0.0196856	-1.44528	0.0425098	2.25316	0.000773451	3.75473	1.1314e-07	0.619319	0.410569	2.82456	2.12642e-06	3.02751	6.87792e-05	-0.583917	0.259771	0.938532	0.0872408	-2.16127	0.000832202	unknown [Picea sitchensis]	Uncharacterized protein {ECO:0000313|EMBL:ABR16444.1};
unigene054973	1.42549	0.0163419	-2.74774	2.22451e-06	1.86166	0.000757513	3.31348	3.34254e-07	-1.07143	0.102708	2.60398	5.17164e-06	4.2791	3.26327e-10	-0.751877	0.139861	0.72383	0.228579	-3.62989	1.01421e-09	unknown [Picea sitchensis]	Uncharacterized protein {ECO:0000313|EMBL:ABK24184.1};			Unknow
unigene085117	1.46565	0.00155998	-2.7201	0.0055921	1.82807	0.000740265	3.31053	9.74442e-15	-1.09144	0.24871	2.38126	5.84535e-08	4.27909	4.35596e-06	-0.558229	0.223927	0.952885	0.00859951	-3.41046	0.000220448	unknown [Picea sitchensis]	Uncharacterized protein {ECO:0000313|EMBL:ABK21271.1};
unigene064321	1.76822	0.033806	-2.72605	0.000120541	4.01596	3.69568e-09	5.816	2.48707e-09	1.09447	0.141871	4.30416	8.50258e-12	4.61646	2.30656e-06	-0.293942	0.585796	1.5195	0.0582508	-3.15366	2.38945e-06	unknown [Picea sitchensis]	Uncharacterized protein {ECO:0000313|EMBL:ABK25364.1};
unigene078176	1.17803	0.0407491	-2.11641	0.00102488	1.26556	0.0198246	2.46178	7.25074e-06	-1.04366	0.0688856	1.84376	0.000502189	3.39509	3.43412e-07	-0.586634	0.287374	0.634737	0.255552	-2.83376	8.54414e-06	unknown [Picea sitchensis]	MLO-like protein {ECO:0000256|RuleBase:RU280816};		MLO; mlo protein	mlo-like protein 1
unigene067477	-1.71793	0.0382586	-4.65144	3.02848e-09	4.1598	5.7791e-09	2.45331	0.0231996	-0.687408	0.511983	4.52293	4.94241e-05	3.01268	0.00783394	-0.369511	0.656049	-2.05748	0.0696833	-5.15161	1.54296e-05	unknown [Picea sitchensis]	Uncharacterized protein {ECO:0000313|EMBL:ABR18194.1};			subfamily not named
unigene078042	-1.30905	0.022057	-3.94408	1.23736e-11	3.0684	1.13329e-15	1.77624	0.00670721	-1.0661	0.0991306	2.2108	2.43703e-06	2.71887	0.000713794	0.852447	0.0177311	-0.414926	0.504656	-3.22353	8.31329e-07	NBS/LRR, partial [Pinus taeda]	NBS/LRR {ECO:0000313|EMBL:AAM28912.1};			Unknow
unigene066283	-1.37561	0.0366401	1.32222	0.0143586	-1.02496	0.0191718	-2.38926	1.15133e-05	0.0993145	0.817233	-1.57122	2.65422e-05	-2.61457	3.5707e-05	0.543375	0.289568	-0.791077	0.207287	1.73022	0.000543626	quinolinate synthase, chloroplastic [Amborella trichopoda]	Uncharacterized protein {ECO:0000313|EMBL:JAG93826.1};		nadA; quinolinate synthase [EC:2.5.1.72]	Unknow
unigene072869	1.30312	0.00230325	-1.38861	0.00382383	2.48593	1.70897e-08	3.80229	2.02108e-31	0.906679	0.0188032	2.98008	5.10118e-22	2.77925	2.4413e-12	-0.503413	0.206014	0.838626	0.0018288	-2.02164	8.10041e-08	hypothetical protein AMTR_s00020p00023980 [Amborella trichopoda]	Uncharacterized protein {ECO:0000313|EMBL:ERN11817.1};	[J] KOG0554 Asparaginyl-tRNA synthetase (mitochondrial)	NARS, asnS; asparaginyl-tRNA synthetase [EC:6.1.1.22]	asparagine--trna ligase, cytoplasmic 2
unigene100031	3.38674	0.0143963	8.34726	0.000578812	-6.58488	1.00123e-15	-3.24323	8.67612e-05	1.50239	0.311372	-3.22058	0.000230523	-4.85256	0.0104339	-	-	0.00723751	1	4.78756	0.011177	PREDICTED: UPF0481 protein At3g47200-like [Brassica rapa]	UPF0481 protein {ECO:0000313|EMBL:OEL25052.1};			Unknow
unigene060207	-1.3895	0.00931912	-1.85652	4.74866e-06	2.49511	4.78267e-14	1.12456	0.0143145	0.446232	0.184544	1.1077	0.0013629	0.55438	0.272281	1.38302	0.000885962	0.0376242	0.94447	-0.603705	0.153393	SCL10 [Pinus radiata]	SCL10 {ECO:0000313|EMBL:AJC52496.1};			scarecrow-like transcription factor pat1
unigene105491	-1.68065	6.90107e-06	-2.14667	1.21405e-05	3.47193	5.18941e-16	1.8048	0.000223935	1.12627	0.0608613	2.0429	0.000399711	0.555134	0.296845	1.42067	0.00290926	-0.220256	0.677284	-0.85365	0.159257
unigene067637	-2.77942	0.0056325	-4.18822	1.82985e-06	5.22725	2.92102e-10	2.45517	0.0256129	-	-	2.44496	0.0107006	1.50628	0.179206	2.77045	0.000895419	0.0380968	0.974452	-1.54825	0.112675	unknown [Picea sitchensis]	Uncharacterized protein {ECO:0000313|EMBL:ABK25811.1};	[P] KOG1603 Copper chaperone
unigene056995	1.62186	0.0219892	2.53178	0.0111659	-2.92503	5.0924e-06	-1.29877	0.000330951	-0.592016	0.432191	-1.24942	0.00015348	-0.82354	0.314393	-1.68109	0.014317	-0.0296414	0.951845	0.714353	0.371503	unknown [Picea sitchensis]	WAT1-related protein {ECO:0000256|RuleBase:RU363077};			subfamily not named
unigene043496	-1.95603	0.00192309	-3.50588	0.000199458	5.83555	1.40712e-09	3.88032	0.00010215	-	-	3.36326	0.000716617	1.63763	0.0820077	2.45968	3.97717e-05	0.54841	0.36756	-1.17598	0.205127	AP2/ERF domain-containing transcription factor, partial [Vernicia montana]	AP2/ERF domain-containing transcription factor {ECO:0000313|EMBL:APQ47336.1};			dehydration-responsive element-binding protein 2c-related
unigene093148	-2.12365	4.53734e-07	-3.01785	9.32156e-05	4.43415	6.03066e-09	2.3287	0.00657357	1.23279	0.251521	1.93975	0.0289385	0.981249	0.24374	2.48732	6.44217e-08	0.404123	0.500031	-0.656947	0.448514	hypothetical protein ABT39_MTgene4549 (mitochondrion) [Picea glauca]	Uncharacterized protein {ECO:0000313|EMBL:KUM48534.1};
unigene089796	-1.59454	0.021238	-2.38727	7.64113e-06	3.60398	6.18588e-09	2.03073	0.0148614	1.0313	0.114818	1.61022	0.0143243	0.870725	0.235705	1.98754	4.13101e-05	0.437872	0.548323	-0.528792	0.339196
unigene039427	-2.36616	1.43568e-05	-2.58257	5.73373e-06	3.63584	9.09747e-10	1.29116	0.0467425	0.864371	0.197175	1.72759	0.00426391	0.306935	0.6198	1.90046	6.68434e-05	-0.418645	0.444262	-0.812199	0.157005	unknown [Picea sitchensis]	Uncharacterized protein {ECO:0000313|EMBL:ABR18194.1};			subfamily not named
unigene046873	-1.77437	0.00561628	-2.38565	0.00165234	3.43568	5.03205e-10	1.65764	0.0278593	0.843452	0.320266	1.63024	0.00716829	0.689695	0.440263	1.79654	0.00012743	0.0623073	0.935314	-0.721709	0.362418	hypothetical protein KK1_035922 [Cajanus cajan]	Uncharacterized protein {ECO:0000313|EMBL:KYP42678.1};
unigene064600	-3.4922	3.51325e-05	-4.73603	0.000212346	6.0016	1.12964e-08	2.51202	0.000841287	-	-	4.04461	1.39638e-06	1.33146	0.216974	1.93483	0.0145313	-1.51408	0.0139305	-2.92162	0.00774383	TIR/NBS, partial [Pinus taeda]	TIR/NBS {ECO:0000313|EMBL:AAM28913.1};			subfamily not named
unigene001245	-1.42054	0.0108396	-2.25455	0.000303004	3.04324	3.56522e-08	1.64172	1.1441e-05	0.595863	0.228817	1.9634	1.8437e-07	0.923025	0.0489705	1.07611	0.0499615	-0.299913	0.438638	-1.30405	0.00623623	unknown [Picea sitchensis]	Uncharacterized protein {ECO:0000313|EMBL:ABK23583.1};			subfamily not named
unigene070338	-2.8135	5.20209e-06	-4.2426	3.78447e-08	6.88103	3.85827e-18	4.10548	1.8324e-05	-	-	4.97982	3.57717e-10	1.51536	0.0723224	1.8953	1.68989e-05	-0.875827	0.1397	-2.4825	0.000871188		Uncharacterized protein {ECO:0000313|EnsemblPlants:OB02G30450.1};
unigene057864	-1.57618	0.00310303	-2.79542	6.14927e-08	3.43483	5.48534e-10	1.87508	0.0091513	0.440842	0.52237	2.22939	0.00197247	1.31805	0.0507802	1.19815	0.0215874	-0.341131	0.627796	-1.72733	0.011071
unigene043207	-2.3412	0.00804587	-3.15833	5.93681e-09	4.63791	2.32502e-17	2.31289	0.0139775	1.28922	0.0556602	3.28469	3.17461e-08	0.893659	0.321953	1.34695	0.00421381	-0.950416	0.283024	-1.93983	0.000990827	uncharacterized protein At1g04910 isoform X1 [Amborella trichopoda]	TSA: Wollemia nobilis Ref_Wollemi_Transcript_30141_1790 transcribed RNA sequence {ECO:0000313|EMBL:JAG85231.1};			o-fucosyltransferase 20
unigene093250	-3.20158	0.0180201	-4.87156	0.00253155	5.6077	7.62035e-06	2.43836	0.0205659	0.543926	0.674585	3.30245	6.52182e-06	1.76776	0.215787	2.29557	0.0333347	-0.850361	0.372641	-2.71033	0.0281617	PREDICTED: probable receptor-like protein kinase At1g11050 [Nelumbo nucifera]	Uncharacterized protein {ECO:0000313|EMBL:JAG94500.1};	[T] KOG1187 Serine/threonine protein kinase		subfamily not named
unigene108612	-2.01762	0.00016512	-2.8996	7.06596e-08	3.03943	6.91168e-11	1.04113	0.0259222	-0.0523963	0.924626	1.97314	3.03596e-08	0.971556	0.0708235	1.05961	0.0173582	-0.909509	0.0365059	-1.97113	1.17327e-05	unknown [Picea sitchensis]	TSA: Wollemia nobilis Ref_Wollemi_Transcript_9656_2286 transcribed RNA sequence {ECO:0000313|EMBL:JAG88178.1};	[T] KOG1187 Serine/threonine protein kinase		Unknow
unigene071266	-2.37602	9.47236e-05	-3.54957	3.74151e-08	4.41129	2.09061e-12	2.05522	0.00154583	-	-	4.01732	2.36061e-08	1.26256	0.0500756	0.389859	0.530928	-1.94609	0.00471007	-3.28594	5.52944e-06
unigene038625	-3.57295	6.10314e-07	-2.09503	0.00462942	2.20821	0.000148951	-1.34174	0.0156971	-0.081416	0.910008	2.09982	0.00096206	-1.38428	0.0552225	0.0979942	0.895475	-3.41434	6.69136e-06	-2.12775	0.00691145	hypothetical protein 0_5128_01, partial [Pinus taeda]	Uncharacterized protein {ECO:0000313|EMBL:AFG69580.1};	[O] KOG0800 FOG: Predicted E3 ubiquitin ligase		subfamily not named
unigene081973	-2.75249	1.85765e-06	-3.9749	3.89338e-06	4.04887	5.79154e-10	1.3166	0.0435569	-	-	3.81263	5.05488e-10	1.31558	0.117306	0.227852	0.620721	-2.48148	2.54607e-06	-3.87364	2.479e-06	uncharacterized protein LOC110900661 [Helianthus annuus]
unigene018663	-1.81338	0.0491049	-2.6923	2.26902e-11	3.84916	8.32678e-31	2.05403	0.0220213	0.965241	0.0158653	3.03405	3.43565e-06	0.957271	0.284493	0.811303	0.204921	-0.962355	0.356216	-2.01164	0.00302003	WRKY transcription factor PmWRKY108, partial [Pinus monticola]	Uncharacterized protein {ECO:0000313|EMBL:JAG94326.1};			subfamily not named
unigene055618	-2.09576	0.0373619	-4.03632	0.000128538	5.01879	3.46161e-06	2.94936	0.00805555	-	-	3.4384	0.00230808	2.02001	0.0587674	1.5785	0.110324	-0.467474	0.655906	-2.58536	0.0182624
unigene094298	-1.92347	0.0198575	-2.64926	0.000484491	3.60294	3.71477e-06	1.70077	0.0137552	0.7587	0.172951	2.70477	8.6131e-06	0.822883	0.210769	0.897803	0.212639	-0.981542	0.1433	-1.88684	0.00117779	unknown [Picea sitchensis]	Uncharacterized protein {ECO:0000313|EMBL:JAG94852.1};			subfamily not named
unigene050500	-2.97467	0.0115537	-5.23195	3.54163e-08	5.92271	2.93119e-14	2.96296	0.0238635	-	-	4.07608	0.000881806	2.33161	0.0965232	1.84057	0.0708576	-1.09001	0.439809	-3.51668	0.00894516	unknown [Picea sitchensis]	Uncharacterized protein {ECO:0000313|EMBL:ABK26554.1};			subfamily not named
unigene020249	-2.07484	0.0146763	-3.32537	7.88581e-22	4.21856	6.08197e-29	2.15694	0.00846295	0.699827	0.0395309	3.48692	3.13502e-10	1.32534	0.0915935	0.726037	0.184486	-1.31069	0.152851	-2.72661	3.17785e-07	unknown [Picea sitchensis]	Uncharacterized protein {ECO:0000313|EMBL:ABK21054.1};
unigene017790	2.69343	0.00235426	-7.5135	5.40851e-08	7.86129	2.55531e-08	10.5334	8.66598e-10	-	-	-	-	10.2229	4.27496e-09	-1.19546	0.428721	1.53063	0.336273	-	-	hypothetical protein VITISV_012580 [Vitis vinifera]	Uncharacterized protein {ECO:0000313|EMBL:CAN70348.1};	[O] KOG0800 FOG: Predicted E3 ubiquitin ligase		Unknow
unigene073497	-1.67795	0.0271301	-5.05335	2.77301e-05	3.79544	6.22061e-05	2.13637	0.00694784	-	-	-	-	3.47055	0.000676945	2.73034	0.000444337	1.09657	0.090304	-	-
unigene009977	-1.75621	0.00481739	-3.1414	1.16129e-19	3.07793	5.2841e-21	1.33462	0.0305555	-0.260596	0.477376	0.546256	0.251312	1.4647	0.0177805	2.52766	1.7654e-07	0.809246	0.259111	-0.741895	0.133464	unknown [Picea sitchensis]	Uncharacterized protein {ECO:0000313|EMBL:ABR16382.1};	[I] KOG1176 Acyl-CoA synthetase	AAE3; oxalate---CoA ligase [EC:6.2.1.8]	subfamily not named
unigene008463	-2.16247	0.0299918	-5.87256	1.02358e-10	7.3853	2.57301e-34	5.17258	0.000169508	-	-	-	-	3.78739	0.0158571	4.05875	5.27915e-17	1.94136	0.0822658	-	-
unigene023790	1.98223	4.69982e-07	3.32067	8.8453e-14	-3.57487	8.75304e-18	-1.58184	2.50985e-05	-0.454799	0.28858	-0.607533	0.0718161	-1.25044	0.00172891	-2.97036	7.23763e-17	-0.95127	0.00413902	0.218374	0.562846
unigene101706	-1.6359	0.0421294	-6.19821	8.50708e-08	3.64373	1.08081e-05	2.02838	0.0050374	-	-	-	-	4.63782	6.93266e-06	2.81696	0.000991139	1.23281	0.115069	-	-
unigene054426	-2.02701	0.00770929	-5.23404	2.76409e-09	5.71367	3.96695e-11	3.75029	0.00182261	-	-	-	-	3.31718	0.0051856	3.75357	6.41614e-09	1.76096	0.0558833	-	-
unigene052674	1.6175	0.0210618	4.49857	1.33813e-10	-4.96643	2.03026e-18	-3.33231	3.4528e-20	-0.661686	0.0841536	-0.0442087	0.894588	-2.79101	4.4447e-08	-4.92321	4.46689e-14	-3.26794	1.55545e-12	-0.559693	0.219513	hypothetical protein AXG93_4259s1030 [Marchantia polymorpha subsp. ruderalis]	Uncharacterized protein {ECO:0000313|EMBL:OAE35899.1};	[K] KOG1601 GATA-4/5/6 transcription factors		two-component response regulator-like aprr2
unigene084693	-3.25358	0.00304832	-6.28709	2.44679e-34	12.8124	1.71571e-51	9.52406	1.97209e-05	-	-	-	-	3.11601	0.0114126	7.16675	3.96283e-32	3.9158	0.00505435	-	-
unigene030471	-5.63324	1.33409e-23	-13.4602	9.42419e-69	8.74111	3.11165e-59	3.02216	0.00420129	-	-	-	-	7.84122	3.22238e-07	9.1788	3.30105e-72	3.59278	0.000275303	-	-	hypothetical protein AQUCO_01300569v1 [Aquilegia coerulea]	AT-hook motif nuclear-localized protein {ECO:0000256|PIRNR:PIRNR016021};			at-hook motif nuclear-localized protein 24-related
unigene030210	2.46006	0.000426112	-1.79554	0.0229347	4.48084	3.90216e-07	6.97483	1.76201e-10	-	-	-	-	4.36471	8.70618e-06	2.98703	0.0346855	5.48341	0.000664507	-	-
unigene102503	-2.2966	0.000180863	-4.41285	4.56106e-11	4.03707	2.13446e-09	1.75178	0.0193119	-	-	-	-	2.2043	0.00165867	4.90134	4.66954e-11	2.64838	0.00144902	-	-	PREDICTED: protein indeterminate-domain 16-like [Nelumbo nucifera]	protein indeterminate-domain 16-like {ECO:0000313|RefSeq:XP_010244535.1};	[R] KOG1721 FOG: Zn-finger		subfamily not named
unigene042566	1.31563	0.0339477	-8.79684	1.98698e-11	7.27679	1.0062e-11	8.58843	7.30595e-13	-	-	-	-	10.1187	8.52944e-13	7.14237	1.01268e-11	8.4796	9.62523e-13	-	-	squamosa promoter-binding-like protein 8 [Hevea brasiliensis]	Uncharacterized protein {ECO:0000313|EnsemblPlants:GSMUA_Achr7P05010_001};			squamosa promoter-binding-like protein 8
unigene078914	-1.77694	3.46264e-06	-6.34458	0.000522812	13.1133	2.00549e-55	11.3155	2.10395e-25	-	-	-	-	4.66452	0.0110093	8.90801	4.54348e-32	7.18984	3.73961e-11	-	-	hypothetical protein VITISV_016751 [Vitis vinifera]	AT-hook motif nuclear-localized protein {ECO:0000256|PIRNR:PIRNR016021};			at-hook motif nuclear-localized protein 18
unigene074346	2.77634	0.00268005	-5.65042	0.00055356	3.58952	3.04646e-05	6.38758	5.18911e-12	-	-	-	-	8.5393	4.69866e-07	5.25809	1.92873e-06	8.07296	1.35862e-11	-	-	unknown [Picea sitchensis]	Uncharacterized protein {ECO:0000313|EMBL:ABK24077.1};			subfamily not named
unigene023503	10.7056	6.19314e-48	9.5388	1.57206e-19	-8.73577	5.62037e-19	2.00456	4.3971e-09	0.706749	0.152295	0.263876	0.509842	1.17572	0.00692876	-8.9787	1.53134e-21	1.76185	7.76867e-08	0.503849	0.294689	DAL19 [Pinus tabuliformis]	DAL19 {ECO:0000313|EMBL:AJP06271.1};	[K] KOG0014 MADS box transcription factor		subfamily not named
unigene015274	-1.31933	0.0100339	1.86332	0.00136445	-2.62702	4.18284e-13	-3.93409	1.79392e-23	-0.954493	0.0501732	-0.637918	0.398478	-3.09299	8.29012e-07	-2.00408	0.0173744	-3.26824	0.000294732	-0.267932	0.757389	unknown [Picea sitchensis]	Uncharacterized protein {ECO:0000313|EMBL:ABK27116.1};	[V] KOG1502 Flavonol reductase/cinnamoyl-CoA reductase	DFR; bifunctional dihydroflavonol 4-reductase/flavanone 4-reductase [EC:1.1.1.219 1.1.1.234]	subfamily not named
unigene090725	-1.44893	0.0230859	-8.13949	1.17237e-14	4.56571	2.26842e-07	3.14306	0.00153582	-	-	-	-	6.76555	8.95791e-09	4.35821	1.48502e-07	2.95084	0.00168579	-	-	unknown [Picea sitchensis]	Uncharacterized protein {ECO:0000313|EMBL:ABR17918.1};	[R] KOG1030 Predicted Ca2+-dependent phospholipid-binding protein	SMAP; stromal membrane-associated protein	Unknow
unigene097746	-2.34851	0.0321324	4.28634	0.000563265	-2.03889	2.23909e-05	-4.36478	2.76505e-05	2.06166	0.0577522	-0.129488	0.740216	-6.55909	0.000125263	-1.91711	0.000343729	-4.21183	0.000119861	2.24515	0.0449174	PREDICTED: 1-aminocyclopropane-1-carboxylate oxidase 5-like [Citrus sinensis]	Uncharacterized protein {ECO:0000313|EMBL:JAG95180.1};	[QR] KOG0143 Iron/ascorbate family oxidoreductases		protein dmr6-like oxygenase 2
unigene073496	-1.51964	0.00920777	-3.49642	1.28307e-07	3.49816	6.84376e-06	2.00019	0.00357198	-0.181352	0.832103	1.37225	0.064034	2.06554	6.23592e-05	2.11684	0.00077331	0.643698	0.225374	-1.50742	0.011338
unigene064696	-2.26601	0.00206831	-4.57382	1.22277e-09	4.11484	3.8664e-07	1.87706	0.0324498	-	-	1.43223	0.0961217	2.39337	0.00251998	2.67625	0.000166235	0.453451	0.575771	-2.02402	0.00911573
unigene100762	-1.12589	0.00628366	-2.55643	2.35644e-14	2.43175	7.38569e-12	1.32465	0.0013926	-0.313323	0.411464	0.977454	0.00764418	1.51725	0.000170058	1.44651	1.58526e-05	0.365809	0.376698	-1.24116	0.000515379	predicted protein [Physcomitrella patens]	Uncharacterized protein {ECO:0000313|EMBL:EDQ71976.1};	[U] KOG4573 Phosphoprotein involved in cytoplasm to vacuole targeting and autophagy	ATG13; autophagy-related protein 13	Unknow
unigene048658	1.11933	0.0160471	3.04754	1.92888e-11	-2.33682	1.14585e-08	-1.20607	0.000518559	0.51565	0.147008	-0.666301	0.0683579	-1.84048	1.80844e-06	-1.68072	0.000367383	-0.516601	0.201493	1.23727	0.00259388	PREDICTED: hippocampus abundant transcript 1 protein-like [Nelumbo nucifera]	TSA: Wollemia nobilis Ref_Wollemi_Transcript_9975_1906 transcribed RNA sequence {ECO:0000313|EMBL:JAG88086.1};	[R] KOG2816 Predicted transporter ADD1 (major facilitator superfamily)		major facilitator superfamily protein
unigene099014	-2.35852	0.000167588	-1.00003	0.048743	1.08653	0.0148647	-1.2553	0.0130475	-0.108752	0.777432	0.674222	0.0244904	-1.26866	0.0252092	0.406266	0.378266	-1.9103	0.000236911	-0.727188	0.0614538	unknown [Picea sitchensis]	Uncharacterized protein {ECO:0000313|EMBL:JAG94931.1};	[K] KOG1561 CCAAT-binding factor, subunit B (HAP2)	NFYA; nuclear transcription factor Y, alpha	subfamily not named
unigene056903	-3.71016	6.85798e-07	-1.56372	0.0453024	1.5825	0.00725514	-2.11685	0.00540143	-0.178465	0.829835	1.32619	0.181388	-2.06456	0.0245057	0.243407	0.802835	-3.40707	0.00357442	-1.44771	0.196141	unknown [Picea sitchensis]	Uncharacterized protein {ECO:0000313|EMBL:ABK21150.1};			protein exordium-like 2
unigene093112	1.017	0.0025	-2.47835	4.92961e-05	1.22714	0.0305573	2.25849	5.56056e-05	-1.45348	0.0589651	0.851613	0.146233	3.59078	1.13623e-09	0.370671	0.350799	1.42646	0.000197026	-2.23747	0.000438229	unknown [Picea sitchensis]	Uncharacterized protein {ECO:0000313|EMBL:ABR16168.1};
unigene036207	-1.23842	0.0435718	2.47514	0.0019902	-1.1176	0.0479734	-2.33946	1.3024e-12	1.17391	0.0534145	-0.863029	0.00125876	-3.62968	8.55191e-08	-0.263749	0.635513	-1.45452	4.41387e-06	2.0886	0.000653914	hypothetical protein AXF42_Ash020690 [Apostasia shenzhenica]	Uncharacterized protein {ECO:0000313|EMBL:JAE25576.1};		COPB1, SEC26; coatomer subunit beta
unigene038329	-1.49431	0.00375152	-9.81689	3.9212e-15	3.11128	6.00369e-07	1.63115	0.00996955	-	-	1.51631	0.113958	8.31148	2.89204e-11	1.58954	0.0613219	0.141959	0.881695	-8.22613	9.52321e-06	HSP [Pinus tabuliformis]	HSP {ECO:0000313|EMBL:AJP06306.1};	[O] KOG0710 Molecular chaperone (small heat-shock protein Hsp26/Hsp42)	HSP20; HSP20 family protein	subfamily not named
unigene065978	-1.217	0.0102641	-1.43848	0.0105498	2.44093	7.31864e-06	1.23575	0.0469339	0.804646	0.243293	1.21927	0.072563	0.306134	0.626537	1.21562	0.0234944	0.0350948	0.957115	-0.353058	0.610377	unknown [Picea sitchensis]	Uncharacterized protein {ECO:0000313|EMBL:ABK24914.1};	[T] KOG0583 Serine/threonine protein kinase	PRKAA, AMPK; 5'-AMP-activated protein kinase, catalytic alpha subunit [EC:2.7.11.11]	cbl-interacting serine/threonine-protein kinase 20
unigene020525	-1.78826	0.0200271	-2.24978	0.000399673	3.87333	1.41775e-09	2.0808	0.0209564	1.41178	0.0708153	1.27733	0.0629832	0.542959	0.541281	2.58525	8.30199e-07	0.840604	0.308495	0.20487	0.773632	unknown [Picea sitchensis]	Uncharacterized protein {ECO:0000313|EMBL:ABR18328.1};
unigene099878	-1.52923	0.0410336	-2.90216	4.57213e-06	3.32762	4.02717e-09	1.81837	0.0101492	0.242951	0.68038	0.844754	0.0436397	1.45065	0.0534207	2.47163	9.97681e-08	0.989391	0.128534	-0.55504	0.271304	unknown [Picea sitchensis]	Uncharacterized protein {ECO:0000313|EMBL:ACN40032.1};			disease resistance protein
unigene097261	-1.17312	0.032932	-1.53469	3.65391e-05	2.42759	6.33438e-13	1.27268	0.00691573	0.698351	0.017817	0.895481	0.000257487	0.447186	0.361017	1.52438	1.16816e-05	0.401679	0.414514	-0.140091	0.649449	ethylene-responsive transcription factor RAP2-1 [Taxodium distichum var. imbricarium x T. distichum x T. mucronatum]	TSA: Wollemia nobilis Ref_Wollemi_Transcript_28325_1147 transcribed RNA sequence {ECO:0000313|EMBL:JAG85450.1};		EREBP; EREBP-like factor	Unknow
unigene027833	-2.49777	0.00177303	-4.39281	1.93333e-05	6.11283	8.69727e-13	3.64126	0.000369166	-	-	-	-	1.97382	0.0788498	3.3319	7.71593e-07	0.879395	0.29587	-	-	unknown [Medicago truncatula]	Uncharacterized protein {ECO:0000313|EMBL:AFK37359.1};
unigene041852	-1.48619	0.00901426	-3.92639	0.0141246	8.91283	2.45029e-17	7.42268	3.12968e-15	-	-	-	-	2.5312	0.102123	7.21899	1.9519e-13	5.76666	1.62371e-11	-	-	MADS-domain transcription factor DAL20 [Picea abies]	MADS-domain transcription factor DAL20 {ECO:0000313|EMBL:AGW25571.1};	[K] KOG0014 MADS box transcription factor	K09264; MADS-box transcription factor, plant	agamous-like mads-box protein agl1-related
unigene087048	-2.9622	8.05394e-07	-1.81095	0.0014209	1.38057	0.00567936	-1.56538	0.00591441	-0.623948	0.261746	0.497817	0.335457	-1.05989	0.079988	0.874913	0.0742478	-2.04164	0.000426614	-1.06898	0.0560148	uncharacterized protein LOC18784236 [Prunus persica]	Uncharacterized protein {ECO:0000313|EMBL:EMJ18802.1};			subfamily not named
unigene054429	-2.3783	0.036855	-1.58133	0.0157019	4.21987	7.86072e-07	-	-	2.44972	0.000490447	2.74667	0.00428418	-0.710195	0.509094	1.46324	0.0766264	-0.869013	0.468927	-0.250681	0.741057	unknown [Picea sitchensis]	Uncharacterized protein {ECO:0000313|EMBL:ABK26963.1};			gb|aac79135.1
unigene051506	-4.19055	0.000257078	4.77368	3.16613e-11	3.48236	4.28748e-05	-0.691551	0.48902	8.06865	1.85559e-62	1.54265	0.0156834	-8.86355	2.78917e-24	1.93547	0.00975063	-2.20709	0.0191766	6.57959	2.61178e-69	RecName: Full=CASP-like protein 1U1; Short=PsCASPL1U1 [Picea sitchensis]	CASP-like protein 1U1;			casp-like protein 1f1
unigene005895	-2.54609	5.1855e-09	-5.21932	5.33815e-18	3.48949	8.86334e-23	0.9669	0.0630987	-1.91887	0.0059281	2.04034	3.39006e-08	2.77297	0.000206479	1.44152	6.46538e-07	-1.05994	0.0140367	-3.90872	3.78272e-10	unknown [Picea sitchensis]	Uncharacterized protein {ECO:0000313|EMBL:ABK21461.1};	[QR] KOG0143 Iron/ascorbate family oxidoreductases		subfamily not named
unigene105068	-1.73349	0.000428677	-5.21421	7.04495e-18	1.40447	0.0260385	-0.307277	0.577212	-3.99556	3.85311e-09	2.41234	1.65163e-05	3.56896	1.09711e-13	-1.01512	0.0371305	-2.70284	8.72857e-14	-6.3545	5.96245e-44	unknown [Picea sitchensis]	Uncharacterized protein {ECO:0000313|EMBL:ABR18096.1};	[T] KOG4658 Apoptotic ATPase	RPS2; disease resistance protein RPS2	disease resistance protein rfl1-related
unigene051694	2.81238	1.33721e-07	-3.81426	5.68756e-06	-3.0144	3.75113e-11	-0.18432	0.687556	-7.03163	6.57413e-25	-1.633	0.00542371	6.71491	2.43716e-17	-1.38365	0.0360664	1.47861	0.0238722	-5.32614	8.82299e-08	unknown [Picea sitchensis]	Uncharacterized protein {ECO:0000313|EMBL:ABR17640.1};		SAUR; SAUR family protein	saur-like auxin-responsive protein family
unigene096757	-4.79066	2.29277e-10	1.09156	0.0346168	4.33093	2.71399e-09	-0.438547	0.560164	5.23669	5.27005e-25	1.55268	0.0137725	-5.78357	1.15935e-31	2.77473	1.98492e-06	-1.96619	0.00113255	3.73878	1.83536e-28	unknown [Picea sitchensis]	Uncharacterized protein {ECO:0000313|EMBL:ABR17477.1};			subfamily not named
unigene011057	-2.11164	0.00271785	-4.63007	4.28577e-14	1.91401	8.09654e-06	-0.187739	0.804688	-2.91578	7.26383e-05	2.92066	1.97873e-07	2.59412	0.00538019	-1.01173	0.038724	-3.08559	0.000164988	-5.76856	1.73124e-14	PREDICTED: zinc finger protein ZAT9 [Vitis vinifera]	Uncharacterized protein {ECO:0000313|EMBL:JAG93210.1};	[R] KOG1721 FOG: Zn-finger		c2h2-type zinc finger family protein
unigene054257	-3.61515	0.000894294	2.93871	3.4996e-11	4.93322	2.44417e-10	-	-	7.68636	3.92123e-44	3.65762	2.52277e-06	-6.46183	2.69868e-11	1.26454	0.0392043	-2.308	0.0311515	4.07203	1.95867e-18	CYP77F31 [Taxus wallichiana var. chinensis]	CYP77F31 {ECO:0000313|EMBL:ATG29912.1};	[Q] KOG0156 Cytochrome P450 CYP2 subfamily	CYP77A4; unsaturated fatty acid epoxidase [EC:1.14.-.-]	cytochrome p450 89a2-related
unigene001605	1.10982	0.0440491	-1.75363	0.0405376	-1.45493	0.00265665	-0.3322	0.503598	-3.41068	3.10242e-05	1.26505	0.000133232	2.96175	0.000709586	-2.72113	1.16828e-12	-1.57336	0.000141644	-4.61184	9.98776e-10	PREDICTED: serine/threonine protein phosphatase 2A 57 kDa regulatory subunit B' theta isoform-like [Nelumbo nucifera]	Serine/threonine protein phosphatase 2A regulatory subunit {ECO:0000256|PIRNR:PIRNR028043};	[T] KOG2085 Serine/threonine protein phosphatase 2A, regulatory subunit	PPP2R5; serine/threonine-protein phosphatase 2A regulatory subunit B'	Unknow
unigene003036	1.44547	0.0383911	-9.10678	1.25369e-09	-1.73431	0.00405406	-0.275037	0.59396	-10.9932	1.99407e-21	1.07002	0.0172431	10.5535	3.64547e-15	-2.80614	1.25873e-05	-1.3238	0.0171807	-11.9153	3.24411e-25	unknown [Picea sitchensis]	Uncharacterized protein {ECO:0000313|EMBL:ABK24797.1};		GAMT2; gibberellin A4 carboxyl methyltransferase [EC:2.1.1.276]	indole-3-acetate o-methyltransferase 1
unigene037668	-2.25889	8.0919e-09	1.486	4.41752e-07	2.8242	1.91274e-08	0.575259	0.336288	4.1153	1.10014e-18	1.77133	0.00145581	-3.65427	5.41486e-26	1.04699	0.00404223	-1.16688	0.010713	2.40458	5.65713e-13	unknown [Picea sitchensis]	Uncharacterized protein {ECO:0000313|EMBL:ABK26692.1};		SAUR; SAUR family protein	subfamily not named
unigene029958	-3.66584	0.000855237	-6.98312	3.65175e-21	5.20353	6.55903e-40	1.55547	0.120636	-1.97155	0.00577476	2.94222	1.54752e-09	3.39667	0.00495085	2.25641	1.06276e-05	-1.36721	0.195248	-4.85454	5.01958e-10	unknown [Picea sitchensis]	Uncharacterized protein {ECO:0000313|EMBL:ABK22901.1};	[P] KOG1603 Copper chaperone		subfamily not named
unigene069731	-1.72247	0.00402395	-3.86262	1.16437e-18	2.65127	9.69684e-11	0.944212	0.103817	-1.41048	0.00202453	1.1319	0.000607753	2.22463	0.000260284	1.51566	2.11828e-06	-0.159267	0.769049	-2.47634	1.7713e-11	Ribosomal protein L41 [Cynara cardunculus var. scolymus]	Ribosomal protein L41 {ECO:0000313|EMBL:KVI09928.1};
unigene013299	-3.77767	0.00590451	-11.0546	1.78008e-60	5.86221	2.77442e-34	2.09884	0.0953852	-5.38283	4.2994e-12	3.68341	1.03823e-11	7.32324	1.47341e-05	2.17509	8.35911e-05	-1.55927	0.228526	-8.99948	8.15411e-29	unknown [Picea sitchensis]	Xyloglucan endotransglucosylase/hydrolase {ECO:0000256|RuleBase:RU361120};		E2.4.1.207; xyloglucan:xyloglucosyl transferase [EC:2.4.1.207]	subfamily not named
unigene013298	-3.68133	0.0102853	-10.2258	8.31897e-42	5.91827	1.37668e-28	2.2511	0.0890711	-4.49724	3.16413e-08	3.26523	9.02381e-09	6.58728	0.000134496	2.64958	1.19161e-05	-0.987987	0.460211	-7.69637	1.41019e-19	xyloglucan endotransglycosylase 1, partial [Pinus radiata]	Xyloglucan endotransglycosylase 1 {ECO:0000313|EMBL:ABR08331.1};		TCH4; xyloglucan:xyloglucosyl transferase TCH4 [EC:2.4.1.207]	xyloglucan endotransglucosylase/hydrolase protein 14
unigene092438	-1.91002	0.000460934	-5.06704	8.59167e-13	2.77437	2.02095e-11	0.882188	0.135394	-2.48442	0.00107229	1.50584	0.0017464	3.24352	0.000141238	1.26227	0.00360287	-0.605468	0.305132	-3.93142	3.57885e-07	PREDICTED: glycosyltransferase family 92 protein RCOM_0530710-like [Daucus carota subsp. sativus]	Uncharacterized protein {ECO:0000313|EMBL:JAG99320.1};			c3h4 type zinc finger protein (duf23)
unigene082636	-2.9066	2.26203e-07	-5.49895	2.09129e-21	3.24688	2.37065e-11	0.359381	0.342531	-2.44009	6.54457e-09	1.13203	0.00932971	2.68255	2.67741e-08	2.10461	0.000315328	-0.746495	0.134033	-3.52029	5.39819e-11	unknown [Picea sitchensis]	Uncharacterized protein {ECO:0000313|EMBL:ABK24778.1};		crtZ; beta-carotene 3-hydroxylase [EC:1.14.15.24]	beta-carotene 3-hydroxylase 2, chloroplastic
unigene049515	2.21406	0.00102943	-5.56989	1.3662e-07	-2.65137	8.76575e-06	-0.421681	0.407144	-8.39888	4.23112e-30	-1.38594	0.00327743	7.86997	9.42897e-18	-1.2675	0.0496467	0.978872	0.0853621	-6.95101	9.20882e-15		Uncharacterized protein {ECO:0000313|EnsemblPlants:OB04G24480.1};
unigene015924	-1.66045	0.0278204	-3.32233	7.18209e-20	2.4994	1.43982e-14	0.857731	0.207739	-1.0148	8.65812e-05	1.30246	0.000363393	1.74276	0.0128658	1.19191	0.00619534	-0.425165	0.574781	-2.25979	2.43636e-08	JAMYC2 [Taxus cuspidata]	Uncharacterized protein {ECO:0000313|EMBL:JAG94712.1};		MYC2; transcription factor MYC2	transcription factor myc3-related
unigene088262	-3.37351	0.00120871	-6.14807	2.33586e-16	4.48009	6.29082e-15	1.12142	0.250443	-1.85801	0.00663171	2.73866	9.94428e-08	2.85376	0.0105814	1.73348	0.00221887	-1.59503	0.0987671	-4.53833	5.68592e-11	predicted protein [Physcomitrella patens]	TSA: Wollemia nobilis Ref_Wollemi_Transcript_14301_1785 transcribed RNA sequence {ECO:0000313|EMBL:JAG86793.1};	[O] KOG1339 Aspartyl protease		aspartic proteinase nana, chloroplast
unigene023538	-1.96882	0.0246632	-6.72211	1.72758e-27	3.01648	7.80988e-11	1.06533	0.184705	-3.90034	5.96066e-12	1.30201	3.43956e-05	4.83346	1.07355e-06	1.71135	4.04016e-05	-0.210244	0.790429	-5.13707	1.06706e-28	unknown [Picea sitchensis]	Uncharacterized protein {ECO:0000313|EMBL:ABK24054.1};			subfamily not named
unigene036534	-2.53856	0.0251688	-4.62175	5.42015e-18	3.58305	3.45145e-15	1.06322	0.303946	-1.23357	0.00327599	1.67939	3.40966e-05	2.16184	0.0445486	1.90134	5.62977e-05	-0.591713	0.579875	-2.84939	3.30119e-09	unknown [Picea sitchensis]	Uncharacterized protein {ECO:0000313|EMBL:ABK26774.1};
unigene061278	-1.96531	0.00479829	-3.93377	7.88496e-20	2.14209	9.23003e-07	0.195724	0.762799	-1.98809	1.50198e-06	1.04953	0.00420131	2.05669	0.00194612	1.09058	0.00858787	-0.827629	0.198041	-2.97362	3.6467e-16	unknown [Picea sitchensis]	Uncharacterized protein {ECO:0000313|EMBL:ABR16772.1};	[T] KOG0027 Calmodulin and related proteins (EF-Hand superfamily)	CML; calcium-binding protein CML	calcium-binding protein cml42-related
unigene038690	-3.1659	6.2272e-05	-6.80256	1.87398e-28	3.38558	4.00176e-14	0.233963	0.765859	-3.60769	2.89003e-07	1.30631	0.0211011	3.7037	0.000155946	2.07141	0.000202364	-1.05027	0.209053	-4.84769	5.63688e-10	unknown [Picea sitchensis]	Uncharacterized protein {ECO:0000313|EMBL:ACN40902.1};
unigene048149	1.74186	0.0118919	-1.81455	0.040055	-2.63491	2.67541e-05	-0.882163	0.0453006	-4.64792	1.39062e-11	-1.11063	0.00235168	3.65074	2.19695e-06	-1.52648	0.0179328	0.248127	0.576401	-3.47175	1.23424e-06	unknown [Picea sitchensis]	Uncharacterized protein {ECO:0000313|EMBL:ADE76710.1};	[R] KOG0594 Protein kinase PCTAIRE and related kinases	CDK; cyclin-dependent kinase [EC:2.7.11.22]	subfamily not named
unigene066108	-3.21578	0.0190513	-7.3057	2.26121e-11	4.83608	2.91623e-08	1.63683	0.176286	-2.66158	0.000306596	3.25396	8.66978e-10	4.158	0.00376985	1.58322	0.0422828	-1.58679	0.172467	-5.84772	4.75508e-16	unknown [Picea sitchensis]	Uncharacterized protein {ECO:0000313|EMBL:ABK27080.1};			Unknow
unigene074852	-2.66264	0.0229849	2.11439	0.0114285	2.5836	0.00126564	-0.0595768	0.954736	4.5032	2.76899e-12	3.36635	3.77816e-06	-4.69261	1.30563e-05	-0.788021	0.375106	-3.40335	0.00263615	1.19481	0.11288	NRT3 family protein [Pinus pinaster]	NRT3 family protein {ECO:0000313|EMBL:AQX43119.1};			high-affinity nitrate transporter 3.2
unigene007197	1.67745	0.016585	-2.47496	0.0104528	-1.91608	0.00512605	-0.223095	0.691879	-4.58428	2.15003e-07	-1.82119	0.00886637	4.23721	1.74721e-06	-0.102485	0.90294	1.61122	0.0242936	-2.70239	0.00572911	hypothetical protein AQUCO_01400848v1 [Aquilegia coerulea]	C2 calcium/lipid-binding plant phosphoribosyltransferase family protein {ECO:0000313|EMBL:EOX96751.1};			Unknow
unigene065277	-2.04599	0.000265993	-3.49042	1.31131e-13	2.49963	1.65089e-06	0.472232	0.425206	-1.1859	0.0296754	2.61338	0.000427163	1.5305	0.00582003	-0.113658	0.868037	-2.11832	0.00657212	-3.73371	5.02755e-07	putative truncated TIR-NBS-LRR protein [Pinus monticola]	Putative truncated TIR-NBS-LRR protein {ECO:0000313|EMBL:ADW94528.1};			subfamily not named
unigene084987	-1.79004	0.0246842	3.21111	2.67548e-06	1.86655	0.0240281	-	-	4.87694	3.57883e-13	2.64703	0.0016572	-4.89651	5.65978e-14	-0.785573	0.33874	-2.5385	0.00190311	2.28727	0.000510204	unknown [Picea sitchensis]	Uncharacterized protein {ECO:0000313|EMBL:ABK25066.1};	[O] KOG0800 FOG: Predicted E3 ubiquitin ligase		ring-h2 finger protein atl17-related
unigene093565	-2.73283	3.72715e-06	-3.95469	4.94967e-11	2.76237	5.19087e-07	0.0376736	0.959404	-1.38965	0.0259694	3.00342	8.74576e-06	1.30234	0.0377477	-0.24615	0.70926	-2.94704	5.40854e-05	-4.32987	4.03361e-09
unigene030767	-2.85033	0.00368969	-4.8252	9.94858e-21	3.90903	1.67806e-17	1.07351	0.233496	-1.10942	0.0241848	4.13818	6.28435e-18	2.05147	0.0308505	-0.232637	0.648543	-3.04076	0.00225008	-5.1842	2.16454e-21	unknown [Picea sitchensis]	Uncharacterized protein {ECO:0000313|EMBL:ABK25256.1};
unigene008325	-2.35183	0.0198975	5.70762	1.79286e-16	2.39832	0.00736535	-	-	7.93681	3.29382e-85	2.80312	0.000485026	-7.96838	1.82928e-60	-0.408773	0.642387	-2.70552	0.00279788	5.16595	1.57452e-21	unknown [Picea sitchensis]	Uncharacterized protein {ECO:0000313|EMBL:ABR16829.1};
unigene091501	-1.37266	0.0405673	-3.71379	2.19269e-07	1.49756	0.0213392	0.142169	0.874546	-2.40401	0.00298323	2.00314	0.00412672	2.42211	0.00284503	-0.510168	0.38308	-1.83967	0.0101621	-4.35164	4.5119e-08	unknown [Picea sitchensis]	Uncharacterized protein {ECO:0000313|EMBL:ABR17008.1};
unigene027342	-1.51913	0.0253129	-4.76094	1.37899e-09	1.33462	0.0148832	-0.171888	0.807315	-3.61608	8.74073e-07	1.76632	0.00480693	3.32163	0.000149962	-0.439945	0.478531	-1.91949	0.0108407	-5.32446	2.58727e-09	NB-ARC [Pinus tabuliformis]	NB-ARC {ECO:0000313|EMBL:AJP06331.1};			toll-interleukin-resistance (tir) domain family protein-related
unigene059381	-2.52901	0.000145627	-4.69344	5.22354e-13	2.75007	1.3463e-09	0.237453	0.650368	-2.13116	2.68e-05	2.53566	7.91587e-12	2.24343	0.00107899	0.208343	0.674657	-2.27966	0.000177116	-4.61105	2.67466e-15	unknown [Picea sitchensis]	Uncharacterized protein {ECO:0000313|EMBL:ABR18194.1};			subfamily not named
unigene005016	-2.39363	0.0270135	1.96247	0.0145954	2.40071	0.0112518	0.0378984	1	4.16846	1.14522e-14	2.17674	0.000387939	-4.24677	4.6926e-09	0.214239	0.805228	-2.12309	0.00573024	2.04852	9.69901e-07	General substrate transporter [Macleaya cordata]	TSA: Wollemia nobilis Ref_Wollemi_Transcript_4100_2084 transcribed RNA sequence {ECO:0000313|EMBL:JAG89072.1};	[R] KOG0255 Synaptic vesicle transporter SVOP and related transporters (major facilitator superfamily)		subfamily not named
unigene019196	-1.7621	0.0146669	-5.2595	2.46061e-07	1.63759	0.00533344	-0.102247	0.894364	-3.80235	2.27233e-05	1.75438	0.00507007	3.58223	0.000530692	-0.121857	0.855665	-1.83869	0.0144715	-5.50776	2.05635e-07	putative NBS-LRR protein G6207, partial [Pinus monticola]	Putative NBS-LRR protein G6207 {ECO:0000313|EMBL:AAQ57144.1};			subfamily not named
unigene056108	-4.84119	1.73639e-05	2.21438	1.48791e-07	3.40749	0.000135803	-1.42713	0.269983	5.43062	6.79549e-11	2.51155	0.0471575	-6.98173	4.79679e-12	0.883284	0.393845	-3.92644	0.0106385	2.97023	0.00342255	hypothetical protein 2_10390_01, partial [Pinus taeda]	Uncharacterized protein {ECO:0000313|EMBL:AFG44032.1};			subfamily not named
unigene037842	-1.23114	0.0266872	-5.49006	2.0389e-05	2.27969	0.00977086	1.06557	0.251671	-3.38406	0.0312391	3.03858	0.0028543	4.34286	0.00162022	-0.778619	0.24764	-1.96241	0.00913672	-6.39546	1.59575e-05	HSP [Pinus tabuliformis]	HSP {ECO:0000313|EMBL:AJP06306.1};	[O] KOG0710 Molecular chaperone (small heat-shock protein Hsp26/Hsp42)	HSP20; HSP20 family protein	subfamily not named
unigene029608	-2.11251	0.0373543	3.36023	3.49338e-08	1.6772	0.0214993	-0.426776	0.656885	4.84393	6.93364e-18	1.75777	0.00440633	-5.38515	7.34063e-09	-0.0819902	0.913861	-2.15232	0.0223119	3.14299	7.10675e-11
unigene051051	-2.17674	0.0338537	2.96176	0.000314197	2.07423	0.0227948	-0.0860115	0.925688	4.84454	1.43119e-27	1.41006	0.0257278	-5.0373	1.39658e-16	0.657512	0.465576	-1.46892	0.0499233	3.48803	3.00834e-12	unknown [Picea sitchensis]	Uncharacterized protein {ECO:0000313|EMBL:ABR16293.1};	[CR] KOG2614 Kynurenine 3-monooxygenase and related flavoprotein monooxygenases		Unknow
unigene050902	-1.72722	0.0109603	-6.80106	5.76747e-18	2.69297	6.26744e-07	0.978891	0.115239	-4.30422	1.04994e-08	2.40134	9.27484e-08	5.15454	4.84228e-09	0.289108	0.584213	-1.39704	0.0235116	-6.63282	1.80203e-23	unknown [Picea sitchensis]	Uncharacterized protein {ECO:0000313|EMBL:ADE77004.1};
unigene093315	-1.79455	0.0396848	-3.91115	0.000119715	2.07287	0.014292	0.303843	0.625955	-2.03234	0.00396988	2.27202	0.000476917	2.21794	0.001308	-0.202993	0.813439	-1.94906	0.00334911	-4.24557	1.45495e-07	hypothetical protein 0_15072_02, partial [Pinus sylvestris]	Uncharacterized protein {ECO:0000313|EMBL:ABK21905.1};
unigene011612	-2.98927	0.00336006	-5.83894	1.05287e-30	2.99124	7.16117e-08	0.0153973	0.98729	-3.04608	5.4498e-09	3.52524	4.2593e-08	2.92458	0.00235365	-0.536008	0.323604	-3.4867	0.0012864	-6.50145	1.53781e-24	unknown [Picea sitchensis]	Uncharacterized protein {ECO:0000313|EMBL:ABK24226.1};			protein exordium-like 2
unigene097468	-2.04558	0.0132122	-3.66137	1.51259e-06	2.24782	0.000241141	0.216884	0.785841	-1.6004	0.0142727	2.32182	1.08272e-05	1.69139	0.048791	-0.0833396	0.885439	-2.08957	0.00633011	-3.86985	8.96353e-09	unknown [Picea sitchensis]	Uncharacterized protein {ECO:0000313|EMBL:ABR18194.1};			subfamily not named
unigene039599	-2.17069	0.0157101	-5.76557	1.40912e-34	1.64372	0.00729186	-0.51678	0.604894	-4.33547	8.94046e-08	2.05275	0.016499	3.68541	0.000472529	-0.40949	0.549251	-2.54695	0.0210495	-6.31392	2.58887e-12	unknown [Picea sitchensis]	Uncharacterized protein {ECO:0000313|EMBL:ABK25442.1};
unigene081263	-2.27559	0.00329922	-4.72621	4.97015e-18	2.72346	2.99456e-08	0.462401	0.527994	-2.19699	5.79788e-05	3.07849	3.17873e-09	2.52615	0.00150178	-0.357641	0.496706	-2.59408	0.00122149	-5.21039	5.29948e-19	mediator of RNA polymerase II transcription subunit 15 [Amborella trichopoda]	Uncharacterized protein {ECO:0000313|EMBL:JAG98502.1};			subfamily not named
unigene042711	-1.6569	0.0206813	-3.46458	8.8406e-13	2.15411	2.86847e-09	0.513804	0.460571	-1.50294	0.00223828	2.63098	6.83809e-06	1.89095	0.0158227	-0.481864	0.41983	-2.10052	0.014647	-4.07541	3.31261e-09	E3 ubiquitin-protein ligase SINAT2 [Amborella trichopoda]	E3 ubiquitin-protein ligase {ECO:0000256|RuleBase:RU201113};	[R] KOG3002 Zn finger protein	SIAH1; E3 ubiquitin-protein ligase SIAH1 [EC:2.3.2.27]	subfamily not named
unigene007054	-1.41784	0.0331188	-3.4787	1.17756e-08	1.55845	0.000493374	0.157958	0.825101	-2.11382	0.00110376	1.57144	0.000770883	2.14132	0.00865267	-0.0176944	0.968632	-1.39124	0.0393306	-3.62622	6.43581e-09
unigene092255	-2.17547	0.0160517	-4.49163	8.93286e-06	2.73502	6.47426e-05	0.570579	0.477764	-1.94157	0.0171783	2.6633	3.61545e-06	2.38888	0.0242325	0.0640813	0.925971	-2.07355	0.0120222	-4.5481	4.0314e-07	unknown [Picea sitchensis]	Uncharacterized protein {ECO:0000313|EMBL:ACN40032.1};
unigene022026	-1.7563	0.0206578	-3.99762	6.42499e-06	1.86143	0.0052362	0.128726	0.866873	-2.33394	0.00890898	1.84195	0.0115282	2.33295	0.0144989	0.018792	0.979335	-1.69209	0.0397066	-4.1135	1.5527e-05	hypothetical protein 0_15072_02, partial [Pinus pinaster]	Uncharacterized protein {ECO:0000313|EMBL:ADE76810.1};			subfamily not named
unigene011644	-3.10673	0.000207728	2.56038	0.000114882	5.19515	1.0601e-05	-	-	7.50761	7.2605e-14	5.48089	5.98611e-08	-5.57248	3.0144e-13	-0.332345	0.607765	-3.40516	1.06152e-06	2.09688	0.000101377
unigene042464	-1.38012	0.0102381	-3.41932	2.47256e-06	1.24664	0.0030182	-0.118209	0.841093	-2.36333	0.00156367	1.5441	0.00232725	2.12554	0.00998003	-0.305181	0.533891	-1.64936	0.0078116	-3.85292	1.15862e-06	putative truncated TIR-NBS-LRR protein [Pinus monticola]	Putative truncated TIR-NBS-LRR protein {ECO:0000313|EMBL:ADW94528.1};			subfamily not named
unigene069843	-3.20156	0.00398574	4.23078	2.97192e-09	1.72213	0.0252353	-	-	5.75964	1.78618e-20	2.53588	0.000108688	-7.33946	3.10211e-15	-0.82587	0.247009	-3.97999	5.46183e-05	3.27917	1.55731e-09	unknown [Picea sitchensis]	Uncharacterized protein {ECO:0000313|EMBL:ABK21062.1};			f3h9.15 protein
unigene057160	-3.02774	0.00238249	-5.69845	7.40951e-06	3.6256	2.04608e-05	0.623228	0.506584	-2.24827	0.0491188	3.41444	2.73679e-08	2.7451	0.036773	0.192456	0.778075	-2.78036	0.000519729	-5.6313	2.49728e-09	hypothetical protein AXG93_1864s1120 [Marchantia polymorpha subsp. ruderalis]	Uncharacterized protein {ECO:0000313|EMBL:OAE34985.1};			subfamily not named
unigene097300	-2.68259	0.000701583	-5.6392	1.54595e-17	2.29677	1.44069e-06	-0.36583	0.652932	-3.53737	2.23475e-07	2.84903	1.01497e-05	3.04799	0.0013012	-0.554785	0.370008	-3.19475	0.000503091	-6.3259	1.16596e-13	unknown [Picea sitchensis]	Uncharacterized protein {ECO:0000313|EMBL:JAG93802.1};	[T] KOG4658 Apoptotic ATPase	RPM1, RPS3; disease resistance protein RPM1	subfamily not named
unigene022842	-3.72883	0.00310301	2.83791	1.18758e-05	2.50913	0.0136804	-	-	5.15933	2.56598e-10	3.63885	0.000470577	-6.46495	1.21435e-10	-1.1296	0.189386	-4.8129	0.000241141	1.57878	0.0148122	PREDICTED: LEAF RUST 10 DISEASE-RESISTANCE LOCUS RECEPTOR-LIKE PROTEIN KINASE-like 2.5, partial [Juglans regia]	Uncharacterized protein {ECO:0000313|EMBL:JAG93241.1};	[T] KOG1187 Serine/threonine protein kinase		Unknow
unigene027385	-2.07192	0.00470348	-4.24442	5.08018e-15	2.50923	2.49827e-09	0.454119	0.464722	-1.92239	4.27905e-06	1.89489	4.27649e-08	2.2499	0.00161907	0.607384	0.194758	-1.42192	0.0376873	-3.76261	2.99859e-15	unknown [Picea sitchensis]	Uncharacterized protein {ECO:0000313|EMBL:ACN40032.1};			disease resistance protein (tir-nbs-lrr class)
unigene097265	-2.06768	0.0279964	-3.92653	7.20441e-07	1.74961	0.0192972	-0.310368	0.74321	-2.37514	0.0028372	2.96461	2.25612e-05	1.93254	0.0401895	-1.21462	0.0663379	-3.24524	0.000420309	-5.26619	5.41504e-13	unknown [Picea sitchensis]	Uncharacterized protein {ECO:0000313|EMBL:ADE75950.1};
unigene003539	-2.61426	0.0105699	-4.68444	3.92936e-16	3.43212	1.16068e-08	0.834812	0.377506	-1.44843	0.00802064	3.42102	1.43312e-06	2.14887	0.0245199	0.0101358	0.988748	-2.56186	0.0181931	-4.80207	1.87223e-11	ethylene-responsive element binding factor [Pinus krempfii]	Ethylene-responsive element binding factor {ECO:0000313|EMBL:AIW08254.1};			subfamily not named
unigene087978	-1.57329	0.0493183	-3.32301	2.73747e-17	1.82215	9.91674e-07	0.261	0.749743	-1.69387	0.00043153	2.00103	3.8569e-05	1.82466	0.032774	-0.185038	0.679153	-1.72035	0.0467592	-3.63843	1.84088e-12	putative TIR/NBS/LRR disease resistance protein, partial [Pinus taeda]	Putative TIR/NBS/LRR disease resistance protein {ECO:0000313|EMBL:AAM28917.1};			subfamily not named
unigene009011	-6.44482	1.03154e-05	3.5008	4.51283e-07	5.80163	5.10931e-06	-	-	9.08763	1.41439e-31	5.21405	2.04302e-06	-9.77495	1.27594e-29	0.572781	0.47722	-5.81315	1.85122e-06	3.95312	5.79916e-15
unigene025052	-2.14419	0.00189488	-3.8821	1.23124e-12	2.47527	2.32733e-07	0.346426	0.6186	-1.59952	0.00405746	1.94103	0.000222881	1.8174	0.0144587	0.52958	0.319358	-1.57549	0.0296696	-3.47838	6.63195e-09	unknown [Picea sitchensis]	Uncharacterized protein {ECO:0000313|EMBL:ABK26555.1};
unigene052509	2.84895	0.0292678	-6.9737	0.000654604	-3.33971	0.00571723	-0.472559	0.393339	-10.473	5.33421e-37	-4.39112	2.4461e-15	9.88329	2.60814e-17	1.05855	0.411071	3.93741	9.2717e-08	-5.99741	3.74039e-07	unknown [Picea sitchensis]	Uncharacterized protein {ECO:0000313|EMBL:ADE75973.1};	[S] KOG3017 Defense-related protein containing SCP domain		cap (cysteine-rich secretory proteins, antigen 5, and pathogenesis-related 1 protein) superfamily protein
unigene044889	-2.68549	0.00106812	-5.29226	1.94757e-06	1.63639	0.0146333	-1.04007	0.11868	-3.85911	1.15454e-05	1.43499	0.0293524	2.68648	0.0102363	0.189695	0.801958	-2.44658	0.00213665	-5.23338	1.65717e-06	unknown [Picea sitchensis]	Uncharacterized protein {ECO:0000313|EMBL:ABK22502.1};	[C] KOG1619 Cytochrome b	CYB561; cytochrome b-561 [EC:1.16.5.1]	transmembrane ascorbate ferrireductase 1
unigene034957	-3.41997	7.41197e-07	4.17621	6.58269e-13	3.81728	1.51491e-05	0.421597	0.698102	7.80555	2.85932e-15	2.68446	0.00824152	-7.50693	7.12526e-22	1.12928	0.0865833	-2.24904	0.00793788	5.17203	2.01285e-11	unknown [Picea sitchensis]	Uncharacterized protein {ECO:0000313|EMBL:ACN41041.1};			subfamily not named
unigene070743	-1.63165	0.00155153	-3.05392	5.54047e-08	1.68825	0.00039263	0.0718812	0.921844	-1.56027	0.00441678	2.54703	6.02058e-06	1.5138	0.00821545	-0.864132	0.0898059	-2.45912	6.06057e-05	-4.04658	1.10286e-09	NB-ARC [Pinus tabuliformis]	NB-ARC {ECO:0000313|EMBL:AJP06331.1};			toll-interleukin-resistance (tir) domain family protein-related
unigene043012	-2.05936	0.00674683	-3.77885	3.54852e-09	2.40035	3.94376e-05	0.359592	0.610065	-1.56695	0.0047968	1.82899	2.86547e-05	1.79994	0.0143009	0.565319	0.287806	-1.44985	0.0262091	-3.33795	4.59124e-12	unknown [Picea sitchensis]	Uncharacterized protein {ECO:0000313|EMBL:ACN40032.1};			rpw8-like protein 3
unigene002223	-1.43275	0.0250603	2.89956	0.000106386	1.56265	0.009067	-	-	4.25734	2.30107e-07	1.6612	0.0138197	-4.2272	9.84799e-07	-0.106076	0.870619	-1.49991	0.0310114	2.66322	0.000567416	unknown [Picea sitchensis]	Uncharacterized protein {ECO:0000313|EMBL:ABK24592.1};	[GC] KOG1192 UDP-glucuronosyl and UDP-glucosyl transferase	UGT85A; 7-deoxyloganetin glucosyltransferase [EC:2.4.1.324]	udp-glycosyltransferase 85a1-related
unigene052937	-3.2352	0.000150619	1.97996	0.0110332	3.34793	0.00301608	0.143878	0.885356	5.14326	7.25608e-07	2.96563	0.00345704	-5.11409	2.02747e-16	0.376315	0.646943	-2.80828	4.72855e-05	2.22458	0.00061778	PREDICTED: probable leucine-rich repeat receptor-like protein kinase At1g35710 [Elaeis guineensis]	Uncharacterized protein {ECO:0000313|EMBL:OAE34985.1};			mdis1-interacting receptor like kinase 2
unigene090422	-2.8411	0.00488409	2.46256	0.0233106	4.95293	0.000624589	-	-	7.25948	9.72433e-05	4.41512	0.000834095	-5.22613	0.000108391	0.509641	0.497017	-2.28187	0.0126769	2.84558	0.00625145	unknown [Picea sitchensis]	Uncharacterized protein {ECO:0000313|EMBL:ACN41041.1};			subfamily not named
unigene061001	-1.27018	0.0230266	-3.51675	4.2787e-10	2.07366	1.28546e-05	0.817251	0.18334	-1.63729	0.00371135	2.39692	4.45044e-06	2.33139	0.000380655	-0.328322	0.475156	-1.5612	0.00932677	-3.97474	7.68128e-11		Phospholipase D {ECO:0000256|PIRNR:PIRNR036470};
unigene027837	-2.08915	5.11565e-06	4.71899	1.82293e-39	2.35364	1.37453e-05	0.280334	0.650423	6.88765	3.52274e-23	2.00039	0.00175259	-6.72005	5.25535e-32	0.337169	0.4448	-1.70197	0.00296461	4.92729	3.36684e-19	unknown [Picea sitchensis]	Hexosyltransferase {ECO:0000256|RuleBase:RU362027};	[G] KOG1950 Glycosyl transferase, family 8 - glycogenin	GOLS; inositol 3-alpha-galactosyltransferase [EC:2.4.1.123]	subfamily not named
unigene097885	-2.52779	0.00103178	-4.75334	6.86199e-08	2.39597	0.00313579	-0.110988	0.886728	-2.5374	0.00106778	1.67714	0.00751265	2.30657	0.000347536	0.70305	0.283676	-1.774	0.000810669	-4.16726	1.56379e-11	unknown [Picea sitchensis]	Uncharacterized protein {ECO:0000313|EMBL:ACN40032.1};			Unknow
unigene020070	-1.36662	0.0368924	-5.61832	2.27522e-09	2.38907	1.35391e-05	1.04693	0.0771851	-3.41501	0.000117528	1.61467	0.0395508	4.3512	7.91671e-06	0.760437	0.358586	-0.54505	0.525179	-4.97728	1.40568e-05	hypothetical protein CL428Contig1_02, partial [Pinus taeda]	Uncharacterized protein {ECO:0000313|EMBL:AFG50265.1};	[O] KOG0710 Molecular chaperone (small heat-shock protein Hsp26/Hsp42)	HSP20; HSP20 family protein	subfamily not named
unigene055668	-1.17342	0.0441697	-5.83285	2.98677e-41	1.81813	2.67264e-10	0.661524	0.224056	-4.20937	1.64113e-24	1.08196	0.00558283	4.74171	1.08607e-11	0.73179	0.0758712	-0.401718	0.527834	-5.22957	1.4359e-21	cellulose synthase-like protein D [Cunninghamia lanceolata]	Cellulose synthase-like protein D {ECO:0000313|EMBL:APD76505.1};		CSLD; cellulose synthase-like protein [EC:2.4.1.-]	subfamily not named
unigene088178	-1.36426	0.0437051	-4.87364	9.10355e-14	1.72103	0.000150784	0.371878	0.608655	-3.34862	1.10874e-05	1.29318	0.00559183	3.58697	0.000124364	0.425424	0.269672	-0.89542	0.193023	-4.57614	1.17255e-11
unigene041720	-1.60988	0.0340712	-4.22426	2.79773e-05	2.06835	0.00325507	0.477561	0.174359	-2.34793	0.000474339	1.16017	0.0134097	2.70549	0.000181734	0.899649	0.255143	-0.652588	0.214005	-3.44905	2.13162e-05	LEA3-like protein [Pinus taeda]	LEA3-like protein {ECO:0000313|EMBL:ADM13372.1};
unigene030342	-1.56843	0.00986941	1.94492	0.00013355	1.68037	0.00135938	0.128042	0.787517	3.43025	1.31505e-21	1.05871	0.0015508	-3.4212	8.82116e-15	0.614859	0.217213	-0.908402	0.0395046	2.42738	1.22001e-14	unknown [Picea sitchensis]	Uncharacterized protein {ECO:0000313|EMBL:ABK26685.1};	[QR] KOG0143 Iron/ascorbate family oxidoreductases		protein dmr6-like oxygenase 2
unigene076330	-1.23832	0.00643309	-3.26632	1.91868e-06	1.69431	0.00181548	0.475103	0.405665	-1.75547	0.0191845	1.42404	0.0350119	2.12022	0.00164464	0.264504	0.646353	-0.934597	0.127538	-3.1314	0.000106586
unigene082772	-1.33366	0.0470921	-9.45774	8.8695e-12	1.54425	0.0129684	0.230813	0.712417	-8.05755	5.08349e-10	1.42006	0.0105565	8.12086	4.0486e-09	0.115683	0.854076	-1.17658	0.052126	-9.33824	8.55828e-14
unigene102786	-1.7362	0.0454626	-3.66443	2.34686e-08	2.31896	1.04974e-05	0.591365	0.507532	-1.54089	0.0112587	1.83451	0.00319298	2.00101	0.0338741	0.477705	0.411189	-1.22046	0.185931	-3.31333	8.25457e-06	unknown [Picea sitchensis]	Uncharacterized protein {ECO:0000313|EMBL:ACN40032.1};			Unknow
unigene086756	-2.28658	0.0146596	-4.23594	5.11741e-08	2.81403	0.000225896	0.544701	0.544045	-1.60372	0.0229806	2.01248	0.00119508	2.02206	0.0233503	0.78723	0.224615	-1.45391	0.0754955	-3.56915	3.13252e-09	unknown [Picea sitchensis]	Uncharacterized protein {ECO:0000313|EMBL:ACN40032.1};			Unknow
unigene078451	-2.48452	0.0164316	-4.39135	2.58e-07	2.75315	0.000181221	0.285448	0.756207	-1.82239	0.00425179	1.96656	0.000629767	1.98058	0.0420176	0.776989	0.27792	-1.66416	0.0706561	-3.73422	4.38354e-08	unknown [Picea sitchensis]	Uncharacterized protein {ECO:0000313|EMBL:ACN40032.1};			Unknow
unigene004089	-1.29386	0.0337554	-2.98844	1.6834e-08	1.85584	8.78768e-05	0.583369	0.273707	-1.3286	0.00350898	1.17023	0.00216616	1.7876	0.0024315	0.682442	0.155094	-0.564212	0.295164	-2.43863	4.85651e-08	transcription factor 3, partial [Pinus tabuliformis]	Transcription factor 3 {ECO:0000313|EMBL:AFP90357.1};			subfamily not named
unigene083471	-1.88945	0.0083059	-4.6939	7.78411e-08	2.66165	0.00157845	0.7975	0.255734	-2.22459	0.00616856	1.92128	0.0428314	2.90182	2.16194e-06	0.739371	0.415524	-1.09978	0.189938	-4.08854	5.76239e-05	unknown [Picea sitchensis]	Uncharacterized protein {ECO:0000313|EMBL:ADE76810.1};			rpw8-like protein 3
unigene058714	-2.47269	0.0233951	3.5069	0.00222489	3.55779	0.0058369	-	-	6.84272	7.36239e-06	3.73426	0.0194364	-5.89373	9.18608e-06	-0.201894	0.885264	-2.64716	0.0619639	3.16801	0.0199035
unigene002158	-2.27781	0.00743663	-4.30661	5.52836e-05	2.51266	0.00096455	0.251718	0.756708	-1.97249	0.0383011	1.54676	0.0126623	2.1032	0.0385325	0.952239	0.162333	-1.28043	0.070876	-3.47511	0.000111407	unknown [Picea sitchensis]	Uncharacterized protein {ECO:0000313|EMBL:ACN40032.1};			Unknow
unigene101169	-2.12492	0.0270592	-4.69508	5.26859e-09	2.11406	0.00104023	-0.0114463	1	-2.78149	0.000511777	2.18496	0.0167077	2.64407	0.0203272	-0.0782232	0.930194	-2.1764	0.0641178	-4.90557	1.1808e-05
unigene040938	-1.84831	0.0027665	-3.71694	7.18973e-30	1.54967	1.07587e-07	-0.283636	0.64421	-2.36501	1.53455e-09	1.0536	0.0146819	1.95605	0.00348163	0.491882	0.238233	-1.31806	0.0582494	-3.35682	8.58073e-12	hypothetical protein AXG93_4697s1320 [Marchantia polymorpha subsp. ruderalis]	Uncharacterized protein {ECO:0000313|EMBL:JAG95784.1};			xyloglucan glycosyltransferase 5-related
unigene081945	-2.07616	0.0306786	-4.90373	9.29328e-08	3.55155	8.8507e-06	1.50103	0.0639798	-1.54248	0.0124439	2.30307	0.00589355	2.91967	0.000880561	1.24691	0.182015	-0.777448	0.42632	-3.78931	5.44828e-05	unknown [Picea sitchensis]	Uncharacterized protein {ECO:0000313|EMBL:ABK25958.1};	[R] KOG3010 Methyltransferase		Unknow
unigene084515	-1.14275	0.0150592	-3.31551	5.36471e-08	1.60833	2.24371e-06	0.476156	0.229541	-1.89925	0.00066252	1.05679	0.000879799	2.25571	0.000428081	0.542431	0.167717	-0.557109	0.219209	-2.90078	9.22374e-07	unknown [Picea sitchensis]	Uncharacterized protein {ECO:0000313|EMBL:ABK23726.1};
unigene020064	-1.27614	0.00910569	-4.92923	4.84677e-11	1.96367	0.00135955	0.709419	0.248649	-3.14914	0.000163533	1.36047	0.0127467	3.73933	4.86638e-07	0.59314	0.098333	-0.636158	0.112361	-4.46548	4.29786e-11	unknown [Picea sitchensis]	Uncharacterized protein {ECO:0000313|EMBL:ABR18473.1};	[T] KOG4658 Apoptotic ATPase	RPS2; disease resistance protein RPS2	subfamily not named
unigene040951	-1.02471	0.00177982	-3.54806	1.77958e-18	1.92091	3.16718e-07	0.91392	0.0374592	-1.81664	0.000785409	1.01743	0.0234654	2.61713	7.91523e-08	0.89516	0.00919465	-0.0835684	0.837992	-2.7861	2.25017e-08	uncharacterized protein LOC18440720 [Amborella trichopoda]	Uncharacterized protein {ECO:0000313|EMBL:ERN12502.1};			Unknow
unigene033128	-2.81082	0.0199975	-6.17407	1.11795e-17	3.76938	2.03037e-12	0.972852	0.400241	-2.59912	0.000924557	2.98064	3.71346e-07	3.43316	0.0112187	0.786493	0.155031	-1.98141	0.0992298	-5.51227	1.82986e-12	PREDICTED: probable galacturonosyltransferase-like 7 [Theobroma cacao]	Hexosyltransferase {ECO:0000256|RuleBase:RU362027};			galacturonosyltransferase-like 7-related
unigene009795	-1.0662	0.0374277	-4.15467	4.96562e-08	2.09793	5.79122e-06	1.05061	0.0566216	-2.249	0.0045265	1.38109	0.0105796	3.17421	0.000132636	0.712427	0.146638	-0.309653	0.593665	-3.57324	1.64151e-05	unknown [Picea sitchensis]	Uncharacterized protein {ECO:0000313|EMBL:ACN40032.1};			subfamily not named
unigene008057	-1.78382	0.0269696	-4.12675	2.26146e-05	1.59397	0.00861826	-0.171246	0.833342	-2.7191	0.00255703	1.06978	0.0387037	2.41989	0.0248064	0.514043	0.335856	-1.22549	0.0936885	-3.74023	1.70485e-05	putative TIR/NBS/LRR disease resistance protein, partial [Pinus taeda]	Putative TIR/NBS/LRR disease resistance protein {ECO:0000313|EMBL:AAM28917.1};			subfamily not named
unigene030981	-1.85993	0.0408432	-6.99744	1.32098e-16	2.55558	5.62872e-07	0.714157	0.445809	-4.63203	5.79841e-07	2.30875	5.32189e-05	5.20955	0.000207857	0.243555	0.642655	-1.57145	0.0936875	-6.8762	2.69216e-13	hypothetical protein CFOL_v3_19298 [Cephalotus follicularis]	Uncharacterized protein {ECO:0000313|EMBL:GAV75822.1};			Unknow
unigene104976	-4.4066	0.000286689	-2.41858	0.000242579	4.44026	1.02644e-12	0.0324042	0.988341	1.81157	0.0367549	2.0029	0.0195975	-1.90508	0.135498	2.42416	0.000189777	-1.94029	0.133657	-0.123268	0.890381	unknown [Picea sitchensis]	Uncharacterized protein {ECO:0000313|EMBL:ABK26774.1};
unigene002430	-5.18319	0.0140954	-11.1928	3.63087e-17	3.68696	2.1586e-08	-1.49373	0.431395	-7.66626	1.31168e-07	-3.07983	0.000259629	-	-	6.75809	2.61307e-17	-	-	-	-	peroxidase [Picea abies]	Peroxidase {ECO:0000256|RuleBase:RU362060};		E1.11.1.7; peroxidase [EC:1.11.1.7]	subfamily not named
unigene050090	-3.43072	0.0189799	-2.24183	3.20628e-05	5.1204	8.20656e-12	-	-	2.67237	0.000227735	3.763	2.1336e-05	-1.11128	0.41763	1.3435	0.0438522	-2.04687	0.1634	-1.02985	0.1254
unigene020495	-1.50977	0.000452562	-1.00841	0.00548891	2.38944	3.37461e-11	0.898565	0.0238882	1.18415	0.00111655	1.13546	4.29156e-05	-0.409159	0.308767	1.25007	1.94496e-05	-0.213762	0.548715	0.111055	0.714018	PREDICTED: EIN3-binding F-box protein 1-like [Nelumbo nucifera]	Uncharacterized protein {ECO:0000313|EMBL:JAG95883.1};	[R] KOG1947 Leucine rich repeat proteins, some proteins contain F-box	EBF1_2; EIN3-binding F-box protein	ein3-binding f-box protein 1-related
unigene081069	-2.00488	0.00379415	-1.29964	0.00945737	2.90469	3.62258e-06	0.91452	0.141295	1.40967	0.00170156	1.25585	0.00346996	-0.622515	0.208593	1.64672	0.00107049	-0.307925	0.549956	0.220061	0.397759	PREDICTED: glutaredoxin-C1-like [Gossypium arboreum]	TSA: Wollemia nobilis Ref_Wollemi_Transcript_19599_827 transcribed RNA sequence {ECO:0000313|EMBL:JAG86037.1};	[O] KOG1752 Glutaredoxin and related proteins	grxC, GLRX, GLRX2; glutaredoxin 3	subfamily not named
unigene045106	-5.26938	0.0013338	-2.95166	0.00552463	5.78486	6.85389e-10	-	-	2.62906	0.0460616	3.49312	0.00995299	-2.25253	0.215046	2.28576	0.0333756	-2.95232	0.11653	-0.80393	0.552906	unknown [Picea sitchensis]	Cytochrome P450 CYP92A105 {ECO:0000313|EMBL:JAI17615.1};	[Q] KOG0156 Cytochrome P450 CYP2 subfamily	CYP92A6; typhasterol/6-deoxotyphasterol 2alpha-hydroxylase	subfamily not named
unigene077327	-4.9763	3.71162e-13	-3.27315	0.000524398	5.3958	5.46219e-64	0.432755	0.515909	1.93831	0.0373004	1.00831	0.0165912	-1.6262	0.121877	4.38084	8.20844e-34	-0.550954	0.412945	0.981451	0.287609	unknown [Picea sitchensis]	Uncharacterized protein {ECO:0000313|EMBL:ABK23959.1};	[K] KOG1657 CCAAT-binding factor, subunit C (HAP5)	NFYC; nuclear transcription factor Y, gamma	nuclear transcription factor y subunit c-10-related
unigene050087	-3.68568	0.00608653	-2.15032	6.15525e-05	4.64938	5.31128e-12	-	-	2.29836	0.000425224	3.25753	6.31161e-05	-1.45381	0.246184	1.37996	0.0324086	-2.26222	0.0969597	-0.901399	0.177094
unigene011609	1.90197	0.000895983	2.32271	2.16131e-09	-1.07839	0.00902617	0.844683	0.162568	1.04701	0.0256833	1.16151	0.0159171	-0.314228	0.590983	-2.24102	1.11343e-07	-0.302211	0.618518	-0.0493157	0.914351	unknown [Picea sitchensis]	Uncharacterized protein {ECO:0000313|EMBL:ABR18244.1};
unigene039404	-2.57125	0.0140628	-3.79655	5.55862e-07	2.59149	2.84057e-05	0.0367698	0.980023	-1.3927	0.0306709	1.22559	0.0232327	-	-	1.3584	0.0181107	-1.16999	0.236406	-2.56181	5.65266e-05	unknown [Picea sitchensis]	Hexosyltransferase {ECO:0000256|RuleBase:RU362027};	[G] KOG1950 Glycosyl transferase, family 8 - glycogenin	GOLS; inositol 3-alpha-galactosyltransferase [EC:2.4.1.123]	subfamily not named
unigene015619	-2.62023	0.00448507	-2.26318	1.63217e-06	3.661	5.82005e-19	1.05628	0.226943	1.20122	0.0137663	2.44602	1.14548e-06	-0.27585	0.755451	1.21225	0.0147081	-1.36492	0.144095	-1.18125	0.0337557	unknown [Picea sitchensis]	Uncharacterized protein {ECO:0000313|EMBL:ABK21237.1};
unigene027838	-3.0334	0.00515022	-4.07421	7.92904e-07	2.69747	6.30213e-09	-0.324351	0.752766	-1.57082	0.0491048	1.4572	0.000244065	1.11593	0.363791	1.23476	0.00578815	-1.75571	0.0881659	-2.96552	0.000137116	unknown [Picea sitchensis]	Hexosyltransferase {ECO:0000256|RuleBase:RU362027};	[G] KOG1950 Glycosyl transferase, family 8 - glycogenin	GOLS; inositol 3-alpha-galactosyltransferase [EC:2.4.1.123]	subfamily not named
unigene038799	-4.03206	9.87628e-05	-2.82871	6.26234e-05	4.8732	3.52955e-17	0.825912	0.478306	1.82764	0.0390914	3.59295	0.000587192	-1.13071	0.331954	1.25727	0.128838	-2.74651	0.0362322	-1.70009	0.103734	unknown [Picea sitchensis]	Uncharacterized protein {ECO:0000313|EMBL:ABK25633.1};
unigene059131	-3.34924	0.00215986	-2.15248	0.0143469	3.74701	8.74504e-05	0.423169	0.581341	1.39422	0.010335	2.92402	0.00103795	-1.09943	0.118974	0.825705	0.451025	-2.47278	0.0159393	-1.46539	0.079196
unigene050449	-1.91699	0.00384872	-2.47523	0.000116309	1.64904	0.00508097	-0.250399	0.608016	-1.0137	0.0259355	1.9359	4.58086e-07	0.641063	0.218429	-0.291887	0.617425	-2.16555	5.80033e-06	-2.89268	2.34884e-11	unknown [Picea sitchensis]	Uncharacterized protein {ECO:0000313|EMBL:ADE76810.1};
unigene068183	-1.98509	0.00130525	-3.64022	2.10373e-08	2.47064	5.06858e-06	0.495985	0.454482	-1.36717	0.0454154	3.35634	5.55705e-09	-	-	-0.890468	0.0659351	-2.8371	1.59557e-05	-4.65944	3.21259e-11
unigene012508	-1.54952	0.0421005	-3.36369	4.90108e-05	1.52077	0.0127609	-0.0120532	1	-2.02727	0.027315	1.79382	0.0173717	-	-	-0.277312	0.684669	-1.7869	0.0449432	-3.75733	0.000193516
unigene026454	-3.81478	0.000291841	-7.78339	3.44391e-17	3.3805	5.96665e-05	-0.415495	0.70416	-4.596	2.30004e-05	3.04298	0.000136712	-	-	0.338467	0.610635	-3.43005	0.000713979	-7.56766	2.88965e-18
unigene104977	-2.37658	0.000473809	-3.43204	5.24127e-23	2.38124	1.46889e-09	0.0219682	0.972783	-1.24773	0.000314089	1.4403	0.000255676	1.14086	0.0588538	0.93829	0.016225	-1.3949	0.0358503	-2.62339	3.62574e-13	unknown [Picea sitchensis]	Uncharacterized protein {ECO:0000313|EMBL:ABR16726.1};
unigene014557	-4.96516	6.17091e-08	-3.24517	0.00011887	5.08794	6.53207e-09	0.150845	0.900057	1.66161	0.0480241	4.16319	2.465e-06	-1.62636	0.0510954	0.918694	0.245772	-3.99954	1.09033e-05	-2.45539	0.00372571	unknown [Picea sitchensis]	Uncharacterized protein {ECO:0000313|EMBL:ABR18056.1};		FLS2; LRR receptor-like serine/threonine-protein kinase FLS2 [EC:2.7.11.1]	subfamily not named
unigene028677	-4.97031	0.000149497	-12.6475	3.6196e-16	4.1884	3.91592e-07	-0.759228	0.489443	-8.6106	1.15467e-09	3.4016	3.0201e-08	-	-	0.789255	0.292567	-4.13204	0.00028413	-11.8567	4.63973e-23	unknown [Picea sitchensis]	Uncharacterized protein {ECO:0000313|EMBL:ABK26709.1};
unigene085308	-4.16976	0.000227836	-7.10752	1.29927e-09	4.30348	4.78747e-09	0.146902	0.887742	-2.99199	0.0011675	4.5589	7.63915e-13	-	-	-0.261584	0.72478	-4.39391	4.66176e-05	-7.48936	1.65673e-13
unigene068857	-3.41451	0.0216874	-8.98941	2.2305e-28	5.12456	3.30302e-14	1.71792	0.250504	-4.06343	0.000289416	5.18552	2.76118e-14	-	-	-0.0630835	0.90042	-3.43349	0.0214353	-9.16975	2.25382e-29	unknown [Picea sitchensis]	Uncharacterized protein {ECO:0000313|EMBL:ABR17786.1};			subfamily not named
unigene004533	-2.94479	0.0107943	-2.73718	5.11358e-07	4.30797	3.77321e-13	1.38979	0.234999	1.37795	0.0188803	4.3336	1.38006e-08	-0.126472	0.920231	-0.0281517	0.968028	-2.93034	0.0176702	-2.89667	4.51162e-05	PREDICTED: probable LRR receptor-like serine/threonine-protein kinase At4g08850 [Gossypium hirsutum]	probable LRR receptor-like serine/threonine-protein kinase At4g08850 {ECO:0000313|RefSeq:XP_016670319.1};			subfamily not named
unigene102975	-1.57662	0.0236657	-4.43381	8.94945e-08	1.83531	0.00417355	0.276979	0.703861	-2.78585	0.00122078	2.24885	0.00112967	-	-	-0.418844	0.520008	-1.95489	0.00878531	-4.97184	6.07906e-08	unknown [Picea sitchensis]	Uncharacterized protein {ECO:0000313|EMBL:ABR18194.1};
unigene046149	-2.22633	0.00393876	-3.52281	2.84985e-09	2.44329	1.21028e-06	0.236858	0.762979	-1.27115	0.0228681	2.06966	0.000166238	1.37872	0.0857538	0.369434	0.488597	-1.81186	0.0233271	-3.28242	2.24239e-07	unknown [Picea sitchensis]	Uncharacterized protein {ECO:0000313|EMBL:ACN40032.1};			Unknow
unigene041464	-2.65795	0.00721244	-2.34834	1.14082e-06	3.9946	5.37954e-24	1.35313	0.160949	1.45011	0.0052363	3.98446	1.0992e-11	-0.229709	0.81389	0.00562851	0.992133	-2.61111	0.0143609	-2.47423	9.87682e-05	unknown [Picea sitchensis]	Uncharacterized protein {ECO:0000313|EMBL:ACN41041.1};	[R] KOG0619 FOG: Leucine rich repeat		subfamily not named
unigene068287	-2.19949	0.022594	-4.44165	1.50611e-08	1.5007	0.00396006	-0.684308	0.478711	-3.13399	9.0543e-05	1.25675	0.0198919	-	-	0.238357	0.62408	-1.91362	0.0496595	-4.32962	3.38606e-08	unknown [Picea sitchensis]	Uncharacterized protein {ECO:0000313|EMBL:ABR16429.1};			zcf37
unigene001363	-1.77604	0.0268333	-3.55202	7.25791e-07	2.10139	0.000431325	0.335289	0.687337	-1.64421	0.017663	2.15413	0.00464647	-	-	-0.0586804	0.941229	-1.79706	0.0541224	-3.74124	3.65094e-05	putative NBS-LRR protein G8106, partial [Pinus monticola]	Putative NBS-LRR protein G8106 {ECO:0000313|EMBL:AAQ57135.1};			subfamily not named
unigene067502	-2.33803	0.0310676	-3.87978	2.13402e-11	1.89099	2.39078e-06	-0.430271	0.676053	-2.18469	0.000198621	1.20993	0.0134025	1.61673	0.154791	0.679237	0.170084	-1.61465	0.142718	-3.32946	4.07975e-07	hypothetical protein 2_4066_01, partial [Pinus taeda]	Uncharacterized protein {ECO:0000313|EMBL:AFG49548.1};		EREBP; EREBP-like factor	subfamily not named
unigene048808	-3.0321	0.0440926	-7.00659	6.20978e-11	2.59835	0.000317305	-0.419551	0.769769	-4.60489	8.42412e-06	1.93098	0.00110279	-	-	0.664265	0.249279	-2.31493	0.102953	-6.46275	7.45605e-14	hypothetical protein 0_15036_01, partial [Abies alba]	Uncharacterized protein {ECO:0000313|EMBL:AFB32554.1};	[O] KOG0800 FOG: Predicted E3 ubiquitin ligase	ATL76S; E3 ubiquitin-protein ligase ATL10/75/76/77/78 [EC:2.3.2.27]	Unknow
unigene064464	-2.84014	0.0494829	-3.48835	4.00481e-10	5.05038	1.27541e-20	2.21771	0.126257	1.36059	0.0336712	4.67679	4.66727e-12	0.72329	0.607359	0.366732	0.546322	-2.43065	0.0980448	-3.2515	1.47457e-06	unknown [Picea sitchensis]	Uncharacterized protein {ECO:0000313|EMBL:ACN41041.1};			subfamily not named
unigene100993	-4.59122	0.0477775	-2.50239	5.77105e-05	5.66249	1.35717e-11	-	-	2.94328	0.00207113	5.60756	6.62146e-08	-2.01575	0.354069	0.0409647	0.952911	-4.50972	0.0611771	-2.59002	0.00106611	unknown [Picea sitchensis]	Uncharacterized protein {ECO:0000313|EMBL:ABR17317.1};			subfamily not named
unigene054904	2.42373	0.00225329	6.13381	1.91833e-12	-3.33462	0.00627701	-0.888813	0.433854	2.59221	0.0259231	1.11929	0.394116	-3.59394	3.66548e-06	-4.46073	0.000155723	-1.97205	0.0631999	1.54527	0.127536	photosytem II 44 kDa protein [Pinus contorta]	Photosystem II CP43 reaction center protein {ECO:0000256|HAMAP-Rule:MF_01496, ECO:0000256|RuleBase:RU004533, ECO:0000256|SAAS:SAAS00200243};		psbC; photosystem II CP43 chlorophyll apoprotein	subfamily not named
unigene041257	1.49415	0.00764007	3.57547	2.1358e-13	-1.82133	0.00039633	-0.308975	0.46361	1.56065	2.10708e-05	0.724779	0.0383299	-1.98924	2.7262e-07	-2.5541	4.50324e-08	-1.01305	0.00838907	0.891071	0.00749643	PREDICTED: primary amine oxidase [Vitis vinifera]	Amine oxidase {ECO:0000256|RuleBase:RU000672};	[Q] KOG1186 Copper amine oxidase	AOC3, AOC2, tynA; primary-amine oxidase [EC:1.4.3.21]	precursor of cep12
unigene035236	1.08956	0.0326261	6.37484	1.18602e-78	-2.00239	1.2927e-05	-0.89875	0.0347258	4.17512	8.63932e-44	0.147718	0.700664	-5.1896	2.13784e-54	-2.15375	4.08609e-06	-1.02455	0.0191589	4.08454	2.7738e-38	unknown [Picea sitchensis]	Uncharacterized protein {ECO:0000313|EMBL:ADE76449.1};	[G] KOG2854 Possible pfkB family carbohydrate kinase		inosine-guanosine kinase
unigene084927	1.02287	0.0255854	-1.63794	0.0372799	-1.73295	1.82852e-05	-0.698363	0.104405	-3.57028	2.02735e-05	0.771511	0.0151729	2.75057	0.00102063	-2.50878	2.88251e-13	-1.44093	0.000143077	-4.27682	3.0239e-07	unknown [Picea sitchensis]	Uncharacterized protein {ECO:0000313|EMBL:ADE77078.1};	[O] KOG1339 Aspartyl protease	CTSD; cathepsin D [EC:3.4.23.5]	subfamily not named
unigene064571	1.98392	0.000137444	1.03682	0.0470529	-2.94855	3.17652e-09	-0.954423	0.0152454	-2.11129	7.47725e-08	0.29057	0.470595	1.04206	0.0132274	-3.24099	2.54843e-09	-1.22359	0.00581663	-2.33931	6.94317e-08	unknown [Picea sitchensis]	Bidirectional sugar transporter SWEET {ECO:0000256|RuleBase:RU910715};	[R] KOG1623 Multitransmembrane protein		bidirectional sugar transporter sweet1
unigene079765	2.45788	9.53418e-08	4.18639	3.02783e-11	-1.49357	0.000119499	0.977692	0.00612019	2.49701	2.88391e-06	-0.00558659	0.987236	-1.63227	0.00389643	-1.49489	0.000277763	1.00255	0.00891579	2.5579	3.3198e-06	aquaporin NIP2-1-like [Helianthus annuus]	Putative major intrinsic protein, Aquaporin-like protein {ECO:0000313|EMBL:OTF94542.1};	[G] KOG0223 Aquaporin (major intrinsic protein family)	NIP; aquaporin NIP	Unknow
unigene008009	1.52786	0.0252572	4.07511	3.56372e-16	-1.43382	0.0216899	0.109338	0.874165	2.45448	1.69399e-07	0.614731	0.272756	-2.4555	1.11839e-05	-2.05282	0.000289385	-0.489477	0.435252	1.8946	1.48226e-06	unknown [Picea sitchensis]	Uncharacterized protein {ECO:0000313|EMBL:ADE76397.1};	[O] KOG3970 Predicted E3 ubiquitin ligase		Unknow
unigene059169	2.12851	0.00529459	-3.27878	0.00883486	-2.25448	0.00107129	-0.114218	0.82068	-5.75293	2.04899e-09	-0.578104	0.229368	5.51525	5.90808e-07	-1.68216	0.0231805	0.477842	0.401928	-5.10291	2.17571e-06	PREDICTED: uncharacterized protein LOC107428728 [Ziziphus jujuba]	Uncharacterized protein {ECO:0000313|EMBL:EMJ25220.1};			Unknow
unigene072498	1.20007	0.0101699	-2.39336	1.0116e-06	-1.64158	1.21917e-05	-0.427005	0.229517	-4.23018	2.24741e-34	-0.324112	0.155488	3.69047	3.42805e-15	-1.32566	0.000250662	-0.0883927	0.802051	-3.85281	6.92962e-32	PREDICTED: probable protein S-acyltransferase 22 [Solanum pennellii]	S-acyltransferase {ECO:0000256|RuleBase:RU079119};	[R] KOG1311 DHHC-type Zn-finger proteins	ZDHHC1_11; palmitoyltransferase ZDHHC1/11 [EC:2.3.1.225]	subfamily not named
unigene041605	1.32712	0.020108	-2.34639	0.000516286	-1.35291	0.00848445	-0.0215181	0.963321	-3.89666	5.68024e-13	0.262248	0.474016	3.7528	4.18282e-10	-1.62212	0.00113971	-0.259731	0.557906	-4.10036	2.55509e-15	unknown [Picea sitchensis]	Uncharacterized protein {ECO:0000313|EMBL:ABK24762.1};	[V] KOG1502 Flavonol reductase/cinnamoyl-CoA reductase		cinnamoyl coa reductase-like protein
unigene018144	-1.21942	0.0492787	-3.97042	2.36721e-08	1.42858	0.00374008	0.229979	0.699371	-2.73622	1.77374e-05	0.189845	0.689484	2.84095	0.000164896	1.23219	0.0113387	0.0598172	0.931763	-2.86807	6.32402e-06	probable galacturonosyltransferase 13 [Amborella trichopoda]	Hexosyltransferase {ECO:0000256|RuleBase:RU362027};		GAUT12S; galacturonosyltransferase 12/13/14/15 [EC:2.4.1.-]	galacturonosyltransferase 13-related
unigene095596	1.21225	0.011917	4.92771	1.06561e-19	-2.11039	6.642e-06	-0.883896	0.00601994	2.6214	8.60158e-12	-0.40441	0.134771	-3.6235	8.79092e-22	-1.7101	0.000118532	-0.456635	0.0992319	3.0887	4.1229e-20	unknown [Picea sitchensis]	Uncharacterized protein {ECO:0000313|EMBL:ABK22409.1};			Unknow
unigene019783	-1.25698	0.0107459	-3.19894	2.69406e-11	2.12391	1.85336e-06	0.880651	0.00172663	-1.27315	5.34024e-07	0.421228	0.141823	2.03213	5.84824e-11	1.69671	0.000478867	0.479244	0.17904	-1.63574	3.54765e-07	alpha-1,4 glucan phosphorylase L isozyme, chloroplastic/amyloplastic [Amborella trichopoda]	Alpha-1,4 glucan phosphorylase {ECO:0000256|RuleBase:RU000587};	[G] KOG2099 Glycogen phosphorylase	PYG, glgP; glycogen phosphorylase [EC:2.4.1.1]	Unknow
unigene023780	-1.70515	0.00854703	-7.01673	5.43223e-12	3.1039	9.86181e-05	1.41894	0.0839843	-4.10324	0.00075001	1.3847	0.0897818	5.40189	7.06005e-08	1.71631	0.00612653	0.0554304	0.946997	-5.41749	8.38479e-08
unigene059220	1.11969	0.0164899	4.4466	2.30012e-23	-1.95548	5.4026e-07	-0.822561	0.0287536	2.29854	3.03951e-09	-0.392637	0.212502	-3.24051	6.64065e-14	-1.56983	9.46818e-05	-0.408923	0.284958	2.74785	2.4168e-12	uncharacterized protein ycf45 [Amborella trichopoda]	Uncharacterized protein {ECO:0000313|EMBL:ERN01283.1};			p-loop containing nucleoside triphosphate hydrolases superfamily protein
unigene006554	-2.8256	0.0142609	2.76212	0.00220786	5.99216	1.74887e-05	-	-	8.63277	1.44934e-23	-	-	-5.49913	4.40733e-10	2.71321	0.00750436	-0.0621042	0.958319	5.34424	7.254e-14	unknown [Picea sitchensis]	Uncharacterized protein {ECO:0000313|EMBL:ADE77686.1};			dctp pyrophosphatase-like protein
unigene036464	1.78291	1.74035e-06	-4.38716	5.72667e-10	-1.18192	0.00854945	0.610275	0.175676	-5.77408	7.1225e-14	0.794174	0.0826431	6.2646	1.21595e-19	-1.97985	4.30291e-07	-0.161464	0.68586	-6.49893	3.1595e-20	unknown [Picea sitchensis]	Uncharacterized protein {ECO:0000313|EMBL:ABK24745.1};	[O] KOG0800 FOG: Predicted E3 ubiquitin ligase	RHA1; RING-H2 zinc finger protein RHA1	ring zinc finger protein-related
unigene087810	1.87155	4.66095e-05	-2.70632	5.59861e-07	-2.3153	1.27121e-10	-0.431183	0.250372	-5.21547	8.87167e-42	-0.552323	0.030752	4.67333	1.44426e-19	-1.76926	6.76682e-07	0.140848	0.707422	-4.60601	2.50895e-33	unknown [Picea sitchensis]	Uncharacterized protein {ECO:0000313|EMBL:ABK26686.1};			Unknow
unigene105166	1.37751	0.0367561	-4.28846	0.000196775	-2.0013	0.00041888	-0.606166	0.171388	-6.4943	4.50869e-17	-0.712643	0.0785525	5.76767	7.90493e-09	-1.29733	0.0389738	0.128454	0.802381	-5.71569	1.64585e-09	TB510 [Taxus baccata]	TB510 {ECO:0000313|EMBL:AIW09142.1};			subfamily not named
unigene063689	-1.43654	0.00363298	-3.27913	1.67447e-06	1.11058	2.8033e-06	-0.31787	0.508566	-2.36477	0.000448385	-0.820974	0.00347628	1.92677	0.0170464	1.92399	3.09435e-12	0.530062	0.308771	-1.48794	0.034434	unknown [Picea sitchensis]	Uncharacterized protein {ECO:0000313|EMBL:ABR18470.1};			Unknow
unigene067873	1.20302	0.0391603	-3.0238	0.00438775	-1.30274	0.0179867	-0.089701	0.839622	-4.52951	1.29674e-06	-0.120856	0.763724	4.32265	1.2603e-05	-1.18869	0.0323091	0.0542646	0.903953	-4.34527	5.15627e-06	hypothetical protein CCACVL1_19519 [Corchorus capsularis]	Uncharacterized protein {ECO:0000313|EnsemblPlants:LPERR04G19240.1};			subfamily not named
unigene053486	2.95521	0.0111914	5.9517	8.42208e-09	-3.42957	0.000847489	-0.464503	0.468209	2.33065	5.32529e-06	0.405347	0.53481	-2.90604	4.97721e-06	-3.82846	0.000792704	-0.84945	0.252701	1.98175	0.00112493	unknown [Picea sitchensis]	Uncharacterized protein {ECO:0000313|EMBL:ADE76283.1};	[G] KOG0223 Aquaporin (major intrinsic protein family)		subfamily not named
unigene102459	1.81445	0.0137616	-3.60079	0.00256483	-2.53211	0.000179084	-0.70742	0.0626186	-6.34251	1.05216e-17	-0.811247	0.0436847	5.51411	1.14377e-09	-1.72576	0.0199332	0.12017	0.797846	-5.46383	3.15891e-09	uncharacterized protein LOC110734059 [Chenopodium quinoa]				Unknow
unigene067923	-1.18162	0.00622779	1.52123	4.90472e-09	1.84424	5.36822e-09	0.673204	0.153634	3.17281	1.84825e-19	0.637078	0.0496337	-2.62147	1.29525e-09	1.19829	3.57486e-07	0.059764	0.89188	2.58865	2.45805e-21	CYP704C10 [Taxus wallichiana var. chinensis]	Cytochrome P450 CYP704C5 {ECO:0000313|EMBL:JAI17620.1};	[QI] KOG0157 Cytochrome P450 CYP4/CYP19/CYP26 subfamilies		subfamily not named
unigene000734	2.78639	0.0011281	-3.53978	0.00406736	-1.58264	0.0107578	1.2165	0.112535	-5.31923	7.26418e-06	0.205404	0.811181	6.42195	3.33944e-05	-1.79553	0.0485052	1.02227	0.305951	-5.46671	0.000562918
unigene025089	-1.11514	0.000581697	-4.23078	1.09989e-22	2.09278	1.64725e-11	0.992439	0.0100117	-2.33438	1.07169e-05	0.81173	0.0329719	3.20616	4.20967e-10	1.27473	6.19044e-05	0.200905	0.602666	-3.08435	2.11203e-09	PREDICTED: uncharacterized protein LOC104600975 [Nelumbo nucifera]	TSA: Wollemia nobilis Ref_Wollemi_Transcript_19596_2373 transcribed RNA sequence {ECO:0000313|EMBL:JAG86038.1};
unigene009258	-1.75302	0.0038665	-4.45467	3.24353e-11	2.01046	0.00443685	0.275159	0.73782	-2.64148	0.00218045	0.402768	0.583627	2.79584	0.000151101	1.60631	0.00127216	-0.0978934	0.88387	-2.97727	3.70589e-06
unigene012892	-1.44111	0.00394812	-3.6736	3.75872e-12	2.17636	5.91987e-10	0.753066	0.108951	-1.69069	0.00133171	0.196534	0.569738	2.32019	0.000177691	1.97189	1.20481e-07	0.580784	0.227156	-1.83224	0.000623717	unknown [Picea sitchensis]	Uncharacterized protein {ECO:0000313|EMBL:ABR16586.1};			protein eds1-related
unigene006435	1.66632	0.000436366	5.08155	3.64769e-48	-1.22298	0.00947753	0.459664	0.25331	3.6698	8.56591e-36	-0.0495058	0.924845	-3.32765	1.69891e-27	-1.18266	0.0186737	0.530559	0.237847	3.77722	9.13859e-28	unknown [Picea sitchensis]	Uncharacterized protein {ECO:0000313|EMBL:ABR16627.1};		HCAR; 7-hydroxymethyl chlorophyll a reductase [EC:1.17.7.2]	7-hydroxymethyl chlorophyll a reductase, chloroplastic
unigene098784	1.38993	0.00184048	-5.01324	2.43771e-06	-2.17479	5.03415e-06	-0.773157	0.114762	-7.39413	1.13615e-09	-0.458772	0.23877	6.50307	2.70106e-08	-1.71856	1.65902e-07	-0.292379	0.412975	-6.86763	9.87655e-10	hypothetical protein [Pinus pinaster]	Xyloglucan endotransglucosylase/hydrolase {ECO:0000256|RuleBase:RU361120};		E2.4.1.207; xyloglucan:xyloglucosyl transferase [EC:2.4.1.207]	xyloglucan endotransglucosylase/hydrolase protein 9
unigene006126	1.25576	0.00362326	-3.58876	2.11228e-10	-1.92941	1.3053e-07	-0.663151	0.0317853	-5.71278	1.11778e-45	-0.57138	0.0141919	4.93108	1.48031e-23	-1.36272	0.000275769	-0.0709072	0.83028	-5.08242	2.03797e-34	unknown [Picea sitchensis]	Alpha-galactosidase {ECO:0000256|RuleBase:RU361168};	[G] KOG2366 Alpha-D-galactosidase (melibiase)	E3.2.1.22B, galA, rafA; alpha-galactosidase [EC:3.2.1.22]	subfamily not named
unigene057161	-3.79454	0.00847193	4.32437	1.05036e-09	6.96436	7.38569e-08	-	-	11.0012	5.97703e-52	-	-	-8.03869	4.45993e-15	2.86872	0.00954936	-	-	7.08826	2.44757e-17	unknown [Picea sitchensis]	Uncharacterized protein {ECO:0000313|EMBL:ABK25423.1};
unigene096471	1.7247	0.0233564	-2.49886	0.0239637	-2.11418	0.00360043	-0.380996	0.39055	-4.80476	1.82846e-08	-0.673901	0.102007	4.30987	1.72575e-06	-1.44674	0.0473843	0.310118	0.496085	-4.07328	1.85312e-06	unknown [Picea sitchensis]	Uncharacterized protein {ECO:0000313|EMBL:ADE77085.1};	[D] KOG0653 Cyclin B and related kinase-activating proteins	CCNB; G2/mitotic-specific cyclin-B, other	cyclin-b1-1
unigene048050	1.62679	0.0246921	-6.99004	4.77323e-06	-2.4876	5.64704e-05	-0.847962	0.150232	-9.62858	4.16716e-15	0.032167	0.972495	8.6186	1.6933e-09	-2.52672	0.00179234	-0.866811	0.263775	-9.51492	7.90196e-10	unknown [Picea sitchensis]	Uncharacterized protein {ECO:0000313|EMBL:ADE76053.1};			subfamily not named
unigene042911	2.29717	0.00072217	6.79555	5.99598e-34	-2.68712	1.70528e-05	-0.373042	0.511794	3.90809	3.30708e-20	0.0924489	0.882156	-4.39872	1.69598e-17	-2.77864	8.65141e-05	-0.4459	0.493991	3.87249	1.37386e-13	unknown [Picea sitchensis]	Uncharacterized protein {ECO:0000313|EMBL:ABK26754.1};			subfamily not named
unigene075681	-1.60216	0.00230877	-3.86711	2.29114e-14	1.99063	1.7268e-05	0.401404	0.517232	-2.07065	0.0013572	0.573089	0.265871	2.34567	0.000511937	1.41009	0.000445922	-0.143211	0.801939	-2.58446	8.96703e-06	unknown [Picea sitchensis]	Uncharacterized protein {ECO:0000313|EMBL:ABR16667.1};			Unknow
unigene045186	-1.18225	0.000171919	-2.68365	4.45637e-19	1.55357	4.53801e-08	0.385506	0.184981	-1.32327	1.77516e-05	0.166897	0.615713	1.58873	3.51472e-07	1.37866	6.31253e-05	0.242049	0.505785	-1.43255	7.8885e-05	protein kinase C, partial [Pinus tabuliformis]	Protein kinase C {ECO:0000313|EMBL:AFP90078.1};	[T] KOG0583 Serine/threonine protein kinase	PRKAA, AMPK; 5'-AMP-activated protein kinase, catalytic alpha subunit [EC:2.7.11.11]	cbl-interacting serine/threonine-protein kinase 20
unigene104633	2.95238	0.0222489	6.15586	4.50459e-07	-3.26066	0.00637117	-0.297522	0.646055	2.71396	6.57875e-10	-0.461177	0.503434	-3.13273	1.67388e-08	-2.81321	0.0286245	0.187387	0.813709	3.23065	1.42569e-07	unknown [Picea sitchensis]	Uncharacterized protein {ECO:0000313|EMBL:ABK26770.1};			subfamily not named
unigene079745	1.88539	0.0229981	-5.79795	1.62495e-06	-1.59082	0.0379754	0.306842	0.577523	-7.59469	2.42041e-20	0.0877434	0.832394	7.7834	1.58169e-17	-1.67969	0.0216986	0.237605	0.628484	-7.61282	1.08092e-26	unknown [Picea sitchensis]	Pectate lyase {ECO:0000256|RuleBase:RU361123};		pel; pectate lyase [EC:4.2.2.2]	pectate lyase 1-related
unigene043209	-1.41853	0.00187954	-3.47446	2.54178e-21	2.35685	2.16316e-13	0.955864	0.0255068	-1.31258	0.000502377	0.439048	0.147285	2.14539	4.85735e-06	1.91086	3.36082e-09	0.541187	0.208142	-1.69368	3.84047e-06	unknown [Picea sitchensis]	Uncharacterized protein {ECO:0000313|EMBL:ABK21873.1};	[U] KOG0087 GTPase Rab11/YPT3, small G protein superfamily		subfamily not named
unigene054636	-1.6375	0.0173751	-3.38899	3.0455e-20	2.42423	2.32757e-12	0.807102	0.191242	-1.15737	6.05346e-05	0.638584	0.0221946	1.83621	0.00404829	1.77929	8.30434e-07	0.187707	0.771386	-1.74068	2.00566e-08	uncharacterized protein At4g04980 [Amborella trichopoda]	Uncharacterized protein {ECO:0000313|EMBL:ERN03348.1};			hydroxyproline-rich glycoprotein family protein
unigene023450	1.60592	0.0273973	3.76141	6.25898e-08	-2.41898	6.77829e-05	-0.793459	0.0657173	1.15445	0.00165901	-0.635285	0.0251315	-2.06083	6.44846e-05	-1.79063	0.00470878	-0.135956	0.772922	1.84558	3.75198e-06	unknown [Picea sitchensis]	Uncharacterized protein {ECO:0000313|EMBL:ABK23442.1};	[R] KOG1577 Aldo/keto reductase family proteins	AKR1A1, adh; alcohol dehydrogenase (NADP+) [EC:1.1.1.2]	subfamily not named
unigene099823	1.10036	0.0447858	-3.82035	3.88408e-08	-1.40229	0.00200663	-0.283219	0.541537	-5.41461	7.79662e-17	-0.407538	0.309707	5.01708	2.53068e-11	-1.00036	0.0403254	0.140274	0.778271	-4.94672	7.13538e-13	PREDICTED: kinesin-like protein KIN-8A isoform X1 [Elaeis guineensis]	Kinesin-like protein {ECO:0000256|RuleBase:RU000394};	[Z] KOG0242 Kinesin-like protein	KIF18_19; kinesin family member 18/19	kinesin-like protein
unigene103930	-2.66896	0.000214529	-4.7383	5.83014e-10	3.54377	3.28627e-07	0.899311	0.210873	-1.38516	0.0486656	0.101335	0.900413	2.16238	0.00302392	3.43584	1.12278e-06	0.820403	0.257069	-1.43289	0.044458	unknown [Picea sitchensis]	Uncharacterized protein {ECO:0000313|EMBL:ABR16586.1};
unigene076166	1.28905	0.0103976	-2.20436	0.000105645	-2.23844	1.26176e-06	-0.939045	0.000477153	-4.63952	2.29673e-54	-0.66939	0.0014837	3.58411	1.10995e-21	-1.57623	0.000750888	-0.248523	0.37903	-3.9122	4.07753e-37	unknown [Picea sitchensis]	Uncharacterized protein {ECO:0000313|EMBL:ABR16273.1};	[T] KOG1187 Serine/threonine protein kinase		serine/threonine-protein kinase pbl8-related
unigene046880	-1.25123	0.00223416	-2.67728	1.30774e-13	1.46639	5.76211e-06	0.223915	0.531738	-1.4091	1.51769e-05	0.14866	0.673061	1.50747	7.35727e-05	1.3112	0.000918666	0.0999667	0.819607	-1.49557	0.000131142	unknown [Picea sitchensis]	Uncharacterized protein {ECO:0000313|EMBL:ABK24914.1};	[T] KOG0583 Serine/threonine protein kinase	PRKAA, AMPK; 5'-AMP-activated protein kinase, catalytic alpha subunit [EC:2.7.11.11]	cbl-interacting serine/threonine-protein kinase 20
unigene080085	-2.22617	0.00907503	2.32135	0.00336868	1.28518	0.0323132	-0.923765	0.242563	3.41734	1.85367e-05	0.127785	0.840408	-4.46628	1.50094e-05	1.14843	0.04866	-1.03046	0.221775	3.34014	2.47663e-05	multidrug resistance associated protein 2 [Pinus radiata]	Multidrug resistance associated protein 2 {ECO:0000313|EMBL:AKC96393.1};	[Q] KOG0054 Multidrug resistance-associated protein/mitoxantrone resistance protein, ABC superfamily		subfamily not named
unigene038066	-2.30789	0.000639978	-3.95184	6.9362e-23	1.88564	1.0685e-09	-0.414611	0.542863	-2.25785	2.27211e-06	-0.672195	0.256201	1.72109	0.0257818	2.54804	7.40917e-06	0.285734	0.73984	-1.53006	0.0265999	predicted protein [Physcomitrella patens]	Predicted protein {ECO:0000313|EMBL:EDQ71618.1};	[R] KOG2048 WD40 repeat protein		subfamily not named
unigene105733	-1.29945	0.000449022	-3.25446	2.02156e-15	1.56695	9.93775e-06	0.286092	0.388621	-1.88297	2.69591e-06	0.230695	0.410108	2.04853	1.6213e-07	1.33263	1.27376e-05	0.0786188	0.787396	-2.05081	4.13117e-09	unknown [Picea sitchensis]	Uncharacterized protein {ECO:0000313|EMBL:ABR16741.1};			Unknow
unigene048996	-1.07645	0.0299882	-3.42102	4.1136e-08	1.53524	0.00156742	0.473149	0.339727	-2.07691	0.00029117	-0.208407	0.710615	2.43185	3.23005e-05	1.7354	0.000684195	0.700093	0.179207	-1.81324	0.00216082	hypothetical protein 0_12545_01, partial [Pinus taeda]	Uncharacterized protein {ECO:0000313|EMBL:AFG62717.1};
unigene015074	-1.30975	0.034164	-4.03298	1.76257e-15	2.05264	3.67166e-08	0.758579	0.227477	-2.17686	0.000103869	0.549391	0.218009	2.80972	0.000180364	1.49709	0.000328741	0.231284	0.727764	-2.6669	5.81585e-06	TIR/NBS, partial [Pinus taeda]	TIR/NBS {ECO:0000313|EMBL:AAM28913.1};			subfamily not named
unigene064178	1.5228	0.00952997	-1.25018	0.0405551	-1.74632	0.000491615	-0.210709	0.616634	-3.19051	3.19083e-12	-0.523794	0.15712	2.86757	2.32781e-07	-1.22748	0.0256371	0.329898	0.475805	-2.60814	3.80898e-07	YTH domain-containing protein 1 [Amborella trichopoda]	Uncharacterized protein {ECO:0000313|EMBL:ERN16349.1};			Unknow
unigene020695	1.79425	0.020966	-7.09937	1.37277e-06	-1.85351	0.0193613	-0.0406395	0.940777	-9.13672	5.22461e-20	0.230282	0.643166	8.96802	1.72697e-23	-2.08409	0.00493485	-0.248893	0.585067	-9.28176	1.01895e-33	GA2ox2 [Pinus tabuliformis]	GA2ox2 {ECO:0000313|EMBL:AHW42452.1};	[QR] KOG0143 Iron/ascorbate family oxidoreductases		subfamily not named
unigene075144	1.14445	0.049243	6.40235	1.31806e-49	-1.63478	0.000877335	-0.477958	0.346943	4.56764	9.89209e-32	0.272629	0.540828	-5.16546	1.61151e-27	-1.90964	0.000246912	-0.728787	0.1765	4.35567	4.0301e-24	unknown [Picea sitchensis]	Glucose-1-phosphate adenylyltransferase {ECO:0000256|RuleBase:RU362093};	[M] KOG1322 GDP-mannose pyrophosphorylase/mannose-1-phosphate guanylyltransferase	glgC; glucose-1-phosphate adenylyltransferase [EC:2.7.7.27]	glucose-1-phosphate adenylyltransferase large subunit 2, chloroplastic
unigene086649	2.84954	0.000370129	-2.77059	0.000298423	-3.92096	1.89306e-14	-1.05539	0.0840704	-6.87906	4.71931e-37	-1.26409	0.128336	5.70712	5.86392e-10	-2.66899	0.00736006	0.240268	0.809988	-5.56634	1.74277e-06	probable LRR receptor-like serine/threonine-protein kinase At1g34110 [Prunus avium]	Uncharacterized protein {ECO:0000313|EMBL:OAY23650.1};			subfamily not named
unigene022233	-2.20021	0.00461528	-5.18167	5.24452e-07	2.54203	7.33755e-05	0.361537	0.635666	-2.83516	0.00331253	0.997762	0.0782566	3.07039	0.00689685	1.54013	0.00641151	-0.611221	0.384305	-3.76714	1.65761e-05	unknown [Picea sitchensis]	Uncharacterized protein {ECO:0000313|EMBL:ABR16667.1};
unigene045191	1.55875	0.000326844	-4.6487	6.98763e-13	-1.90985	4.39251e-09	-0.33815	0.350856	-6.75561	3.1485e-27	-0.210722	0.402888	6.3018	5.61215e-19	-1.70535	1.33204e-07	-0.103371	0.778191	-6.48393	4.82619e-26	AUX2 [Pinus tabuliformis]	AUX2 {ECO:0000313|EMBL:AJP06239.1};	[E] KOG1303 Amino acid transporters		auxin transporter-like protein 1
unigene065965	-1.26746	8.26077e-06	-2.7135	1.85939e-05	1.07632	0.00363377	-0.180363	0.636727	-1.83995	0.00661428	-0.108889	0.779672	1.53468	0.0159733	1.18093	7.49398e-05	-0.0465601	0.88785	-1.66415	0.00952011	hypothetical protein 0_5117_01, partial [Pinus radiata]	Uncharacterized protein {ECO:0000313|EMBL:AEW07563.1};	[T] KOG0583 Serine/threonine protein kinase	PRKAA, AMPK; 5'-AMP-activated protein kinase, catalytic alpha subunit [EC:2.7.11.11]	subfamily not named
unigene094862	1.07647	0.0390952	-2.42409	0.00345964	-1.15267	0.0197643	-0.06364	0.865206	-3.77503	1.14447e-07	-0.994056	0.0105174	3.59411	1.0383e-06	-0.166652	0.763749	0.948137	0.0221284	-2.72239	0.000293175	DRM2 [Pinus tabuliformis]	DRM2 {ECO:0000313|EMBL:AJP06289.1};			dna (cytosine-5)-methyltransferase drm1
unigene015825	-3.11153	0.0218819	-5.9441	0.000165964	3.05938	0.0238125	-0.0290557	0.981986	-3.06622	0.00443431	1.86294	0.0961501	2.92499	0.00230935	1.18047	0.397516	-1.86647	0.0889504	-4.88327	0.000188719	late embryogenesis abundant protein LEA3-5 [Pinus tabuliformis]	Late embryogenesis abundant protein LEA3-5 {ECO:0000313|EMBL:AJA33574.1};
unigene025193	1.56148	0.0124161	-4.40372	0.000440026	-1.54531	0.00853436	0.0301542	0.958946	-6.13866	5.74612e-08	-1.22968	0.0588111	6.05461	5.88642e-07	-0.318706	0.672235	1.27691	0.0649189	-4.85078	0.000467516	hypothetical protein AQUCO_01300133v1 [Aquilegia coerulea]	Bidirectional sugar transporter SWEET {ECO:0000256|RuleBase:RU910715};	[R] KOG1623 Multitransmembrane protein		bidirectional sugar transporter sweet3
unigene002419	1.71351	0.0430138	-2.44639	0.0136517	-2.41182	0.00244911	-0.683598	0.231744	-5.04609	3.38652e-11	-0.989561	0.0665229	4.2492	9.45795e-08	-1.42246	0.080035	0.324125	0.592958	-3.98962	1.33091e-07
unigene092238	1.58125	0.0151668	-7.25206	5.60404e-08	-1.13036	0.0468635	0.467222	0.194525	-8.54306	7.99042e-41	0.0589355	0.85921	8.90487	8.06131e-24	-1.19952	0.0564303	0.426186	0.33554	-8.54985	1.67096e-24	PREDICTED: endoglucanase 6 [Vitis vinifera]	Endoglucanase {ECO:0000256|RuleBase:RU361166};			endoglucanase 19-related
unigene101377	1.38465	0.0220942	-3.00287	0.0280696	-1.48338	0.00784444	-0.0874563	0.822584	-4.68237	0.000211516	-0.69456	0.0922388	4.48012	0.000750497	-0.79472	0.202858	0.623253	0.179803	-3.92847	0.00282864	Kinesin [Macleaya cordata]	Kinesin {ECO:0000313|EMBL:OVA05594.1};	[Z] KOG0239 Kinesin (KAR3 subfamily)	KIFC2_3; kinesin family member C2/C3	kinesin-like protein kin-14r
unigene058281	1.66512	0.00611303	4.69202	2.10418e-09	-1.703	0.0036122	-0.0286956	0.947255	2.7899	3.50206e-06	-1.00777	0.0925515	-2.93637	2.87903e-06	-0.695523	0.358334	1.00087	0.111292	3.85626	8.6231e-07	hypothetical protein AMTR_s00019p00198230 [Amborella trichopoda]	Non-specific serine/threonine protein kinase {ECO:0000256|SAAS:SAAS00351747};	[T] KOG0583 Serine/threonine protein kinase		protein kinase superfamily protein
unigene097039	-1.01154	0.000190275	-3.27336	3.14808e-24	1.24083	3.96575e-07	0.242727	0.319359	-2.22698	2.16073e-12	0.544186	0.0393109	2.35237	4.4805e-13	0.687243	0.0111863	-0.280679	0.320424	-2.71782	4.00185e-15	hypothetical protein UMN_2550_01, partial [Pinus taeda]	Uncharacterized protein {ECO:0000313|EMBL:AEX13433.1};	[T] KOG0698 Serine/threonine protein phosphatase	PP2C; protein phosphatase 2C [EC:3.1.3.16]	protein phosphatase 2c 37
unigene099630	-1.21663	0.000782394	-3.2983	4.82084e-25	1.77915	5.10737e-11	0.5813	0.0509875	-1.71285	1.60314e-09	0.924478	7.11696e-05	2.17372	7.94481e-10	0.846725	0.0033051	-0.322398	0.321617	-2.58087	2.09443e-18	predicted protein [Physcomitrella patens]	Predicted protein {ECO:0000313|EMBL:EDQ63607.1};	[R] KOG2714 SETA binding protein SB1 and related proteins, contain BTB/POZ domain		subfamily not named
unigene002184	-1.59175	5.16572e-05	1.5188	7.54446e-06	1.37396	0.000251355	-0.198122	0.59674	2.69693	6.50595e-17	0.537654	0.085398	-3.01159	2.9061e-22	0.83134	0.0153479	-0.714408	0.0272089	2.2204	1.48462e-16	Asp/Glu/hydantoin racemase [Macleaya cordata]	TSA: Wollemia nobilis Ref_Wollemi_Transcript_4047_2009 transcribed RNA sequence {ECO:0000313|EMBL:JAG89086.1};			aspartate-glutamate racemase family
unigene034471	1.12165	0.0378903	2.69951	5.37806e-08	-1.20759	0.0158483	-0.0674727	0.888467	1.29885	0.00118605	-0.422202	0.370515	-1.48653	0.000699521	-0.790319	0.147466	0.373717	0.464749	1.77944	0.000105009	unknown [Picea sitchensis]	Uncharacterized protein {ECO:0000313|EMBL:ABK22160.1};			subfamily not named
unigene040964	-1.77232	0.0336605	1.7435	0.00182993	1.27827	0.0420794	-0.471331	0.522149	2.82922	1.72038e-11	0.726948	0.219774	-3.42616	3.49315e-07	0.540618	0.435768	-1.17485	0.135481	2.15828	3.16207e-05	unknown [Picea sitchensis]	Uncharacterized protein {ECO:0000313|EMBL:ABR16339.1};	[O] KOG0800 FOG: Predicted E3 ubiquitin ligase	ATL6S; E3 ubiquitin-protein ligase ATL6/9/15/31/42/55 [EC:2.3.2.27]	e3 ubiquitin-protein ligase atl6
unigene046500	1.23167	0.0122788	-2.527	0.000163471	-1.06786	0.0171691	0.17987	0.691779	-3.78459	3.28529e-09	-0.26293	0.513153	3.85515	2.29414e-08	-0.812311	0.0651166	0.455905	0.307579	-3.46898	4.68853e-08	kinesin-like protein NACK1 [Amborella trichopoda]	Kinesin-like protein {ECO:0000256|RuleBase:RU000394};	[Z] KOG0242 Kinesin-like protein	CENPE; centromeric protein E	kinesin-like protein kin-7b
unigene097389	1.22207	0.0344492	-1.829	0.00648523	-1.1433	0.0345567	0.0933925	0.854914	-3.16634	5.70285e-07	-0.456074	0.336952	3.14504	4.03862e-06	-0.693706	0.194032	0.566341	0.264614	-2.65412	1.57067e-05	PREDICTED: zinc finger CCCH domain-containing protein 62-like isoform X1 [Ipomoea nil]	zinc finger CCCH domain-containing protein 62-like {ECO:0000313|RefSeq:XP_010273889.1};			subfamily not named
unigene039759	-1.11743	0.00316147	1.04364	0.00295978	1.12501	0.000530924	0.0260648	0.934617	1.97498	1.65737e-11	0.274202	0.332091	-2.06798	1.31399e-10	0.845	0.0159589	-0.228768	0.500872	1.75755	2.95609e-08	unknown [Picea sitchensis]	Uncharacterized protein {ECO:0000313|EMBL:ABR16521.1};	[R] KOG2720 Predicted hydrolase (HIT family)	VTC2_5; GDP-L-galactose phosphorylase [EC:2.7.7.69]	subfamily not named
unigene032814	-1.41635	0.0150598	-3.3431	0.000150846	1.82001	0.0017093	0.422307	0.369282	-1.71916	0.0322973	0.886581	0.0233579	2.02061	0.0113862	0.928933	0.0757441	-0.441105	0.239912	-2.54151	0.000735771	unknown [Picea sitchensis]	Uncharacterized protein {ECO:0000313|EMBL:ABK26619.1};
unigene024098	1.19586	0.0351705	-2.33992	0.00139523	-1.37655	0.0200513	-0.162892	0.729353	-3.90597	6.47643e-09	-0.398918	0.378401	3.63043	5.83707e-09	-0.986341	0.0703823	0.251344	0.528747	-3.45872	1.37458e-08	PREDICTED: P-loop NTPase domain-containing protein LPA1 homolog 2-like [Nelumbo nucifera]	p-loop NTPase domain-containing protein LPA1 homolog 2-like {ECO:0000313|RefSeq:XP_010253954.1, ECO:0000313|RefSeq:XP_010253955.1, ECO:0000313|RefSeq:XP_010253956.1};			subfamily not named
unigene108595	-3.72562	0.00930209	3.63665	2.52559e-05	2.20895	0.0199162	-	-	5.66121	3.68005e-23	-0.458179	0.722317	-7.24636	1.63609e-10	2.66846	0.0639757	-	-	6.16391	2.12702e-06	unknown [Picea sitchensis]	Uncharacterized protein {ECO:0000313|EMBL:ABR17163.1};	[C] KOG3378 Globins and related hemoproteins		Unknow
unigene091018	-1.29372	0.0344257	-3.51076	3.39133e-08	1.20857	0.000666595	-0.0646703	0.919115	-2.49224	0.000156964	0.38486	0.262365	2.30121	0.00597881	0.814563	0.00639003	-0.433712	0.470823	-2.82788	6.5089e-06	unknown [Picea sitchensis]	Uncharacterized protein {ECO:0000313|EMBL:ABR18041.1};			Unknow
unigene081239	-1.03712	0.0128046	-2.68367	4.29883e-09	1.07343	0.0240513	0.0538492	0.925633	-1.8039	0.00205692	0.612022	0.336076	1.73759	0.0007296	0.457972	0.399494	-0.540957	0.377273	-2.35515	0.00030793	putative TIR-NBS-LRR protein [Pinus monticola]	Putative TIR-NBS-LRR protein {ECO:0000313|EMBL:ADW94527.1};
unigene046161	-1.05238	0.00782901	1.25031	0.00444922	1.17094	0.00236362	0.13304	0.644949	2.22846	1.0933e-08	0.271218	0.316897	-2.21191	3.90555e-09	0.891077	0.0134997	-0.120908	0.657943	2.00811	3.05054e-08	PREDICTED: ABC transporter G family member 36 [Elaeis guineensis]	ABC transporter G family member 39-like {ECO:0000313|RefSeq:XP_010249928.1};	[Q] KOG0065 Pleiotropic drug resistance proteins (PDR1-15), ABC superfamily		subfamily not named
unigene030567	1.17095	0.0420566	-2.82031	8.96659e-05	-1.67777	0.00147887	-0.494611	0.274985	-4.69115	5.56945e-13	-0.915515	0.0404624	4.08132	3.60128e-09	-0.771088	0.166814	0.439128	0.386178	-3.71824	2.17121e-08	predicted protein [Physcomitrella patens]	Predicted protein {ECO:0000313|EMBL:EDQ57144.1};
unigene052204	1.28196	0.0349104	-2.25322	0.000906482	-1.20618	0.0225587	0.0889513	0.817444	-3.65553	3.49821e-20	-0.577775	0.0589611	3.63147	4.72041e-12	-0.633992	0.259388	0.681874	0.106766	-3.01843	8.01097e-11	hypothetical protein AQUCO_07400040v1 [Aquilegia coerulea]	Uncharacterized protein {ECO:0000313|EMBL:EYU35872.1};			subfamily not named
unigene047760	-1.50212	0.0215808	-4.1993	8.92429e-08	1.47448	0.00697121	-0.0168484	0.987116	-2.91502	0.000862612	0.672741	0.225373	2.77022	0.00324817	0.792305	0.0675352	-0.67143	0.310552	-3.53673	7.294e-06	hypothetical protein AXG93_4689s1230 [Marchantia polymorpha subsp. ruderalis]	Uncharacterized protein {ECO:0000313|EnsemblPlants:Bo9g008460.1};	[Q] KOG0055 Multidrug/pheromone exporter, ABC superfamily		abc transporter b family member 15-related
unigene104253	-1.06301	0.0054892	-3.45977	2.88484e-16	1.21997	3.49895e-05	0.172915	0.659997	-2.43867	8.62212e-08	0.684533	0.0672165	2.4896	1.18187e-06	0.530446	0.143868	-0.492527	0.280468	-3.06025	8.37951e-10	xyloglucan galactosyltransferase XLT2 [Amborella trichopoda]	TSA: Wollemia nobilis Ref_Wollemi_Transcript_8210_2097 transcribed RNA sequence {ECO:0000313|EMBL:JAG88396.1};	[GMW] KOG1021 Acetylglucosaminyltransferase EXT1/exostosin 1		xyloglucan galactosyltransferase xlt2
unigene095907	2.9636	0.00132545	8.70507	1.37301e-57	-2.92252	0.000649432	0.0576001	0.939032	5.63686	3.1104e-29	-0.989352	0.149463	-5.6887	2.69855e-26	-	-	1.06333	0.114682	6.67012	1.24069e-54	unknown [Picea sitchensis]	Uncharacterized protein {ECO:0000313|EMBL:ABR17682.1};	[OR] KOG2183 Prolylcarboxypeptidase (angiotensinase C)	PRCP; lysosomal Pro-X carboxypeptidase [EC:3.4.16.2]	subfamily not named
unigene007285	-2.05859	0.00469397	-4.8802	2.81489e-19	1.53425	0.000436083	-0.511637	0.517293	-3.53953	1.29891e-07	0.921703	0.0474315	2.89963	0.00116946	0.605906	0.082476	-1.40978	0.0591863	-4.40275	6.05893e-14	putative TIR/NBS/LRR disease resistance protein, partial [Pinus taeda]	Putative TIR/NBS/LRR disease resistance protein {ECO:0000313|EMBL:AAM28917.1};
unigene041465	-4.28224	0.0281899	3.65341	0.00984515	4.54897	0.00866928	-	-	7.97565	2.17801e-10	-	-	-7.8233	1.72282e-08	0.960497	0.476696	-	-	4.48665	1.52652e-05	unknown [Picea sitchensis]	Uncharacterized protein {ECO:0000313|EMBL:ACN41041.1};			mdis1-interacting receptor like kinase 2
unigene064608	-1.04907	0.0463674	-3.0144	1.01706e-06	1.12363	0.0278439	0.0840334	0.866869	-2.08856	0.000116513	0.245444	0.696311	2.05302	0.00012255	0.868306	0.179072	-0.1396	0.828484	-2.27689	0.00120579	protein kinase C, partial [Pinus tabuliformis]	Protein kinase C {ECO:0000313|EMBL:AFP90125.1};	[T] KOG0583 Serine/threonine protein kinase		cbl-interacting serine/threonine-protein kinase 15
unigene037982	-1.33569	0.00740897	1.71969	4.88261e-05	1.20517	8.46142e-06	-0.115347	0.824458	2.72897	1.57918e-09	0.513975	0.0987748	-2.96882	1.13181e-06	0.683754	0.0136916	-0.610963	0.24268	2.27233	4.63716e-07	MDR-like ABC transporter [Taxus cuspidata]	MDR-like ABC transporter {ECO:0000313|EMBL:ABG56414.1};	[Q] KOG0055 Multidrug/pheromone exporter, ABC superfamily	ABCB1, CD243; ATP-binding cassette, subfamily B (MDR/TAP), member 1 [EC:3.6.3.44]	subfamily not named
unigene043670	-2.08405	0.000333775	-2.67849	3.07743e-05	1.20786	0.00203771	-0.860648	0.139764	-1.66456	0.0116967	-0.45437	0.319815	0.677719	0.38781	1.65773	0.000164874	-0.382445	0.553414	-1.14837	0.10006	unknown [Picea sitchensis]	Uncharacterized protein {ECO:0000313|EMBL:ABR16667.1};			protein eds1-related
unigene031352	-4.55367	5.69315e-07	-3.16047	6.78466e-10	5.07806	3.40787e-22	0.526262	0.591966	1.70744	0.0173354	0.284319	0.759751	-1.3109	0.165665	4.7776	4.95136e-09	0.262951	0.818198	1.48885	0.0957132	unknown [Picea sitchensis]	Uncharacterized protein {ECO:0000313|EMBL:ABK22355.1};	[G] KOG0223 Aquaporin (major intrinsic protein family)	PIP; aquaporin PIP	subfamily not named
unigene067503	-2.84892	1.53086e-06	-2.83846	6.09432e-09	1.95365	1.23721e-05	-0.872436	0.0384996	-1.07923	0.00108124	0.705084	0.0411313	0.0837062	0.857682	1.24476	0.0113358	-1.55919	0.00157755	-1.72299	1.19343e-05	unknown [Picea sitchensis]	Uncharacterized protein {ECO:0000313|EMBL:ABK23036.1};			Unknow
unigene093884	-2.47711	0.00221163	-3.54664	1.0052e-08	1.85967	0.000498	-0.598984	0.450197	-1.87288	0.00206773	0.323425	0.545769	1.14836	0.165304	1.52495	0.00393981	-0.904749	0.2577	-2.14724	0.000403411	uncharacterized protein LOC18427459 [Amborella trichopoda]	Uncharacterized protein {ECO:0000313|EMBL:ERM99424.1};	[I] KOG4569 Predicted lipase		alpha/beta-hydrolases superfamily protein
unigene079803	-2.38344	0.000143565	-3.59906	1.13893e-06	2.25231	1.44672e-05	-0.11422	0.862528	-1.54582	0.0388668	0.791882	0.167454	1.30377	0.104939	1.45469	0.00866146	-0.885391	0.189283	-2.27287	0.00341958	unknown [Picea sitchensis]	Uncharacterized protein {ECO:0000313|EMBL:ABR16103.1};
unigene068715	-4.86798	0.022437	-4.41089	7.4842e-06	1.75124	0.0367084	-3.09193	0.0944238	-2.85066	0.000497047	-0.0660048	0.946562	-	-	1.80057	0.0261874	-3.01318	0.114559	-2.73966	0.00025131	hypothetical protein AXF42_Ash020690 [Apostasia shenzhenica]	Uncharacterized protein {ECO:0000313|EMBL:JAE25576.1};		COPB1, SEC26; coatomer subunit beta
unigene079751	7.91812	1.27595e-19	7.08606	3.45472e-10	-8.29688	9.28329e-24	-0.361624	0.440572	-1.39317	0.0225525	0.427041	0.270247	0.909841	0.144863	-8.71251	1.01234e-38	-0.762796	0.0581641	-1.76206	0.00169183	pre-mRNA-processing protein 40C isoform X3 [Olea europaea var. sylvestris]	TSA: Wollemia nobilis Ref_Wollemi_Transcript_2281_3725 transcribed RNA sequence {ECO:0000313|EMBL:JAG89305.1};	[K] KOG0155 Transcription factor CA150		transcription elongation regulator homolog
unigene060052	-2.79407	0.0123441	-2.6921	0.000105451	1.20723	0.0363963	-1.56678	0.141211	-1.68125	0.015295	-0.00404406	0.993682	-0.0189368	0.989111	1.21	0.012722	-1.53369	0.138009	-1.61245	0.00846971	unknown [Picea sitchensis]	Uncharacterized protein {ECO:0000313|EMBL:ABR16595.1};		BEBT, AMAT; benzyl alcohol O-benzoyltransferase [EC:2.3.1.196 2.3.1.232]	subfamily not named
unigene045604	-2.20456	0.00773414	-3.69943	7.9807e-15	2.83492	7.2285e-16	0.648791	0.386412	-1.05992	0.00973218	0.97086	5.1724e-05	1.57995	0.0518394	1.85938	6.13987e-09	-0.297568	0.694705	-1.97013	3.89516e-07	unknown [Picea sitchensis]	Uncharacterized protein {ECO:0000313|EMBL:ABK25800.1};
unigene010121	-4.20174	0.0298774	-5.9205	2.3136e-06	1.7871	0.0294546	-2.39224	0.175054	-4.32078	0.000132074	-0.00219763	1	-	-	1.77294	0.0222649	-2.37645	0.185505	-4.27466	5.7914e-05	Pleiotropic drug resistance protein 1 [Capsicum baccatum]	ABC-2 type transporter {ECO:0000313|EMBL:OMP00190.1};	[Q] KOG0065 Pleiotropic drug resistance proteins (PDR1-15), ABC superfamily		subfamily not named
unigene068858	-4.05371	0.000116168	-7.48235	2.25047e-14	2.40821	5.39238e-05	-1.64063	0.109335	-5.27136	2.27903e-07	0.417221	0.553311	-	-	1.9855	0.00177423	-2.0301	0.05921	-5.61448	5.64131e-08	unknown [Picea sitchensis]	Uncharacterized protein {ECO:0000313|EMBL:ABR17786.1};			Unknow
unigene025473	-2.23025	0.000540242	-3.65061	7.0362e-07	1.43927	0.00244536	-0.783006	0.294988	-2.41038	0.0045583	0.117314	0.868451	1.49664	0.111809	1.31733	0.0267861	-0.875655	0.297287	-2.45894	0.00746694	unknown [Picea sitchensis]	Uncharacterized protein {ECO:0000313|EMBL:ABR17724.1};			protein eds1-related
unigene067644	-2.12254	0.0288658	-5.59003	3.61009e-08	1.24404	0.0407677	-0.861673	0.379385	-4.53221	3.31995e-05	-0.291704	0.725894	-	-	1.53072	0.0405124	-0.543923	0.634984	-4.18944	0.000759408	acyltransferase-like protein At1g54570, chloroplastic isoform X2 [Dendrobium catenatum]	Acyltransferase-like protein At1g54570, chloroplastic {ECO:0000313|EMBL:JAT62841.1};			Unknow
unigene054038	-4.15013	5.54963e-05	-6.09016	3.36956e-11	2.18933	0.0204429	-1.95979	0.100879	-4.12174	0.000702807	2.33091	0.072404	-	-	-0.141859	0.900356	-4.27295	0.00356509	-6.37531	1.79365e-05
unigene068993	-1.4067	0.0166469	-2.18119	9.59362e-06	1.14496	0.00679179	-0.241509	0.6254	-1.22979	0.00242118	0.742846	0.00637321	0.861948	0.118862	0.398395	0.313997	-0.96075	0.0452716	-1.91172	1.36424e-07	unknown [Picea sitchensis]	Uncharacterized protein {ECO:0000313|EMBL:ABR17763.1};			protein dmp3
unigene078764	-1.14376	0.0389689	-2.13201	0.000135852	1.09479	0.0118942	-0.0470203	0.910833	-1.23561	0.00596063	0.432432	0.160702	1.06622	0.0506834	0.654205	0.155933	-0.450859	0.327574	-1.61034	0.000657906	unknown [Picea sitchensis]	Uncharacterized protein {ECO:0000313|EMBL:ABK24596.1};			Unknow
unigene044124	-2.61639	0.0367206	-3.74591	2.14258e-05	1.15786	0.0399541	-1.44558	0.243056	-2.7827	0.00139783	0.984656	0.167367	-	-	0.163757	0.821728	-2.40231	0.0724669	-3.72054	0.000492404	unknown [Picea sitchensis]	Uncharacterized protein {ECO:0000313|EMBL:ABR17423.1};
unigene084034	-2.84888	0.0436937	-4.09793	1.09049e-05	2.02698	0.0265519	-0.789676	0.572198	-2.2521	0.020621	1.80365	0.0662861	-	-	0.216382	0.808828	-2.58321	0.075641	-4.01324	7.87489e-05	unknown [Picea sitchensis]	Uncharacterized protein {ECO:0000313|EMBL:ABR18056.1};			subfamily not named
unigene032885	-4.78137	0.0424877	-4.41956	3.12367e-06	1.49337	0.0180324	-3.26894	0.117555	-3.12043	0.000300473	0.852967	0.191107	-0.279088	0.910011	0.638901	0.386595	-4.08873	0.0784039	-3.91333	5.88664e-05	BSU1 [Pinus tabuliformis]	BSU1 {ECO:0000313|EMBL:AJP06247.1};	[V] KOG1515 Arylacetamide deacetylase		subfamily not named
unigene051245	-2.33662	0.0312978	-2.13923	0.0161535	2.94994	0.000927117	-	-	-	-	1.60051	0.0277816	-	-	1.34974	0.107592	-0.937134	0.349055	-0.917209	0.201422	putative CC-NBS-LRR protein, partial [Pinus monticola]	Putative CC-NBS-LRR protein {ECO:0000313|EMBL:ABA03061.1};			Unknow
unigene008665	-1.46473	0.018001	-1.92363	0.00167214	3.83134	1.77748e-08	-	-	-	-	2.76579	0.000326002	-	-	1.05983	0.0901428	-0.363543	0.615414	-0.992861	0.153025
unigene088506	-1.9913	0.00483069	-3.11401	0.033382	2.69032	0.00182136	0.719371	0.348073	-0.590278	0.691162	1.63198	0.0469124	1.20742	0.380762	1.04313	0.145613	-0.892181	0.162261	-2.19571	0.121761	NBS/LRR, partial [Pinus taeda]	NBS/LRR {ECO:0000313|EMBL:AAM28912.1};			subfamily not named
unigene091951	-2.16488	0.000469467	-1.70938	0.0146676	2.62079	0.000112085	0.474803	0.500032	0.721899	0.356283	1.94422	0.0202684	-0.365979	0.616937	0.673022	0.347219	-1.45297	0.0672246	-1.1652	0.174228	putative truncated TIR-NBS-LRR protein [Pinus monticola]	Putative truncated TIR-NBS-LRR protein {ECO:0000313|EMBL:ADW94528.1};			subfamily not named
unigene073969	-3.34759	0.00275439	-2.69127	0.00463866	4.67096	1.41859e-08	-	-	1.77337	0.0980911	3.54117	0.000407554	-0.566333	0.662547	1.1211	0.177418	-2.18305	0.0760668	-1.69987	0.117668	unknown [Picea sitchensis]	Uncharacterized protein {ECO:0000313|EMBL:ABR16772.1};	[T] KOG0027 Calmodulin and related proteins (EF-Hand superfamily)	CML; calcium-binding protein CML	calcium-binding protein cml42-related
unigene070800	-1.32518	0.0164702	-3.74324	6.18969e-08	2.61664	0.000470384	1.31071	0.0652812	-1.30204	0.112184	1.37986	0.0324047	2.49787	0.000121944	1.22095	0.00542923	-0.0558411	0.892043	-2.64655	3.24845e-06	putative TIR-NBS-LRR protein [Pinus monticola]	Putative TIR-NBS-LRR protein {ECO:0000313|EMBL:ADW94527.1};
unigene024568	-1.85149	0.00163102	-4.13288	1.51805e-10	2.75525	0.000583373	0.918211	0.282553	-	-	1.72435	0.0375537	2.36386	0.000483295	1.0203	0.0471767	-0.790424	0.207266	-3.24424	9.45542e-07	hypothetical protein AMTR_s00005p00184950 [Amborella trichopoda]	Uncharacterized protein {ECO:0000313|EMBL:ERN06791.1};	[T] KOG1187 Serine/threonine protein kinase		protein strubbelig-receptor family 8
unigene021810	-1.57432	0.00505906	-2.80003	5.58228e-14	2.5802	3.73219e-08	1.0228	0.0728342	-0.418622	0.306306	1.12564	0.0067505	1.31211	0.00748734	1.45213	0.000102681	-0.0775778	0.881286	-1.47699	4.09282e-06	unknown [Picea sitchensis]	Uncharacterized protein {ECO:0000313|EMBL:ABK21003.1};	[R] KOG3173 Predicted Zn-finger protein		zinc finger a20 and an1 domain-containing stress-associated protein 5
unigene048133	-2.27634	0.00118372	-3.83357	1.56796e-06	2.58649	0.00219432	0.334912	0.695079	-1.4301	0.12179	1.73213	0.0251308	1.6454	0.0290097	0.838597	0.142028	-1.38745	0.0214636	-3.11862	6.59423e-06	unknown [Picea sitchensis]	Uncharacterized protein {ECO:0000313|EMBL:ABK21905.1};
unigene089159	-2.65996	0.00152385	-4.33912	1.84788e-29	3.78439	2.26551e-12	1.1372	0.208922	-0.75194	0.230972	3.71973	1.38111e-08	1.75493	0.0399953	0.0630543	0.889441	-2.55736	0.00508266	-4.40311	6.90259e-15	unknown [Picea sitchensis]	Uncharacterized protein {ECO:0000313|EMBL:ACN39941.1};	[O] KOG0800 FOG: Predicted E3 ubiquitin ligase		ring-h2 finger protein atl3
unigene088968	-3.99632	0.000194863	-1.6424	0.00527142	2.87724	1.71815e-09	-1.10317	0.282225	1.04068	0.0989899	2.97508	2.45295e-07	-2.27218	0.036896	-0.102312	0.851094	-4.05512	0.0003133	-1.87496	0.00486436	unknown [Picea sitchensis]	Uncharacterized protein {ECO:0000313|EMBL:ABK21591.1};			Unknow
unigene031437	-1.54517	0.0362918	-3.49843	1.97422e-05	2.67653	0.000723862	1.14637	0.140041	-	-	2.73514	0.000100836	2.0307	0.0085863	-0.0738185	0.910268	-1.5784	0.0136969	-3.69483	1.90304e-07	unknown [Picea sitchensis]	Uncharacterized protein {ECO:0000313|EMBL:ADE76810.1};			subfamily not named
unigene108351	-1.5739	0.000152366	-2.5197	1.25269e-19	1.76843	1.67238e-10	0.208527	0.576016	-0.945507	0.000281178	2.24006	1.25382e-05	1.02929	0.00484791	-0.475019	0.351769	-2.01197	0.000939787	-3.12448	6.2088e-09	putative truncated TIR-NBS-LRR protein [Pinus monticola]	Putative truncated TIR-NBS-LRR protein {ECO:0000313|EMBL:ADW94528.1};			subfamily not named
unigene003172	-2.39522	0.000970133	-3.73334	2.78864e-13	3.34933	9.14618e-08	0.976335	0.160921	-0.577523	0.262456	2.84856	8.38977e-08	1.4277	0.0197452	0.499586	0.307828	-1.85068	0.00414255	-3.36143	6.3019e-17	unknown [Picea sitchensis]	Uncharacterized protein {ECO:0000313|EMBL:ABK24813.1};	[TU] KOG0251 Clathrin assembly protein AP180 and related proteins, contain ENTH domain		subfamily not named
unigene026286	-1.47056	0.0295015	-3.20114	1.21928e-16	2.59741	5.62649e-10	1.14248	0.112893	-0.801366	0.119892	2.42518	6.49282e-08	1.81418	0.0111134	0.168862	0.649293	-1.25874	0.0695008	-3.16209	8.09576e-14	lysM domain receptor-like kinase 3 [Amborella trichopoda]	Uncharacterized protein {ECO:0000313|EMBL:ERN11437.1};	[T] KOG1187 Serine/threonine protein kinase		subfamily not named
unigene085749	-1.71635	0.00910441	-4.24411	6.43273e-06	2.82863	3.18994e-05	1.12875	0.0646508	-1.59391	0.062519	2.12855	0.000212846	2.60692	0.0022556	0.685305	0.264086	-0.979163	0.0713745	-3.68106	1.3318e-05	putative truncated TIR-NBS-LRR protein [Pinus monticola]	Putative truncated TIR-NBS-LRR protein {ECO:0000313|EMBL:ADW94528.1};			subfamily not named
unigene034270	-1.60472	0.00308702	-3.45542	0.000298558	2.33957	0.00149622	0.754251	0.306988	-1.31242	0.221657	2.01639	0.0138788	1.94153	0.0322754	0.321148	0.609702	-1.23789	0.0578309	-3.2655	0.0016232	putative truncated TIR-NBS-LRR protein [Pinus monticola]	Putative truncated TIR-NBS-LRR protein {ECO:0000313|EMBL:ADW94528.1};			subfamily not named
unigene049992	-1.33503	0.0353258	-5.20982	9.96619e-09	2.06478	0.00122017	0.750645	0.196183	-	-	1.84757	0.00136177	3.96589	1.9173e-06	0.211379	0.728443	-1.07622	0.0554952	-5.11786	4.0004e-10	putative truncated TIR-NBS-LRR protein [Pinus monticola]	Putative truncated TIR-NBS-LRR protein {ECO:0000313|EMBL:ADW94528.1};			disease resistance protein (tir-nbs-lrr class)-related
unigene106248	-1.81847	0.000361142	-3.60626	2.81021e-07	2.44721	1.12105e-06	0.646892	0.251518	-1.35405	0.0687634	1.63225	0.00383952	1.87684	0.0110306	0.810892	0.116901	-0.965595	0.0923905	-2.92283	0.000116415	GDSL esterase/lipase At4g10955 [Asparagus officinalis]	Uncharacterized protein {ECO:0000313|EnsemblPlants:OPUNC01G08890.1};			Unknow
unigene036384	-5.46111	0.000853789	-3.20076	0.00718789	6.04008	3.63844e-13	-	-	-	-	3.41171	0.0100709	-2.19557	0.260861	2.62673	0.0192466	-2.80374	0.144988	-0.709549	0.633982	unknown [Picea sitchensis]	Uncharacterized protein {ECO:0000313|EMBL:ABK24537.1};	[Q] KOG0156 Cytochrome P450 CYP2 subfamily	CYP92A6; typhasterol/6-deoxotyphasterol 2alpha-hydroxylase	subfamily not named
unigene081552	-2.57344	0.0379957	-2.20483	1.86185e-06	2.90976	1.26382e-09	0.351273	0.769407	0.507104	0.285659	1.41382	0.0240389	-0.289807	0.805195	1.49214	0.01835	-1.03809	0.411003	-0.844987	0.171111	unknown [Picea sitchensis]	Uncharacterized protein {ECO:0000313|EMBL:ADE76156.1};	[O] KOG0743 AAA+-type ATPase		subfamily not named
unigene068394	-5.25832	3.72753e-05	-5.50548	1.02412e-12	6.77733	7.56525e-11	-	-	-	-	2.84009	0.0252355	-	-	3.95859	6.39673e-06	-1.24642	0.349882	-1.67804	0.0656556	unknown [Picea sitchensis]	Uncharacterized protein {ECO:0000313|EMBL:ABK24835.1};			Unknow
unigene082804	-2.14296	0.0159317	-2.51395	0.00164118	3.11866	5.93997e-05	0.994221	0.0842066	0.417306	0.357981	1.3114	0.00099099	0.449497	0.45687	1.79777	0.0194486	-0.293589	0.611421	-0.840827	0.0617497	unknown [Picea sitchensis]	TSA: Wollemia nobilis Ref_Wollemi_Transcript_8575_1401 transcribed RNA sequence {ECO:0000313|EMBL:JAG88327.1};			Unknow
unigene104189	-2.50449	0.00807149	-2.05328	0.0497256	3.72064	9.25001e-15	1.2376	0.151618	1.47887	0.142549	1.57438	5.64866e-05	-0.368407	0.765401	2.14078	1.46061e-05	-0.316527	0.716633	-0.0419705	0.967303	hypothetical protein 2_6086_01, partial [Pinus taeda]	Uncharacterized protein {ECO:0000313|EMBL:AFG66239.1};			wrky transcription factor 48-related
unigene021557	-3.39205	0.00181553	-4.13237	4.71914e-06	4.99289	1.17972e-08	-	-	-	-	2.4308	0.0133472	-	-	2.5607	0.00820756	-0.783684	0.49855	-1.70518	0.0794941	PREDICTED: probable WRKY transcription factor 53 [Fragaria vesca subsp. vesca]	TSA: Wollemia nobilis Ref_Wollemi_Transcript_7171_2278 transcribed RNA sequence {ECO:0000313|EMBL:JAG88573.1};			wrky transcription factor 55
unigene019234	-3.17536	1.71249e-07	-3.23943	0.000296095	4.03561	6.41373e-12	0.880921	0.133428	0.598928	0.504933	1.28923	0.0205495	0.158852	0.864967	2.74106	5.40703e-07	-0.384026	0.492247	-0.627445	0.468335	unknown [Picea sitchensis]	Uncharacterized protein {ECO:0000313|EMBL:ABR16586.1};			Unknow
unigene056930	-2.11851	0.0132383	-3.20059	0.00646461	2.97126	0.000758367	-	-	-	-	1.65198	0.0420443	-	-	1.30116	0.0474706	-0.782011	0.339264	-2.03382	0.06344	PREDICTED: uncharacterized protein LOC107763215 [Nicotiana tabacum]	uncharacterized protein LOC107763215 {ECO:0000313|RefSeq:XP_016437168.1};	[R] KOG1940 Zn-finger protein
unigene006893	-2.87972	2.22541e-06	-3.1706	0.000182112	4.86562	7.67554e-09	-	-	-	-	3.14893	0.00131828	-	-	1.71065	0.00189316	-1.12896	0.107308	-1.58368	0.092878
unigene023946	-2.84154	0.0417836	-4.43605	0.00545791	5.52873	0.000198283	-	-	-	-	2.74482	0.0105922	-	-	2.79931	0.0174028	0.00764864	1	-1.76731	0.136433	unknown [Picea sitchensis]	Uncharacterized protein {ECO:0000313|EMBL:ABK25709.1};
unigene071331	-2.62732	0.000673729	-2.21727	0.00332031	1.92179	0.00261712	-0.678251	0.266876	-0.485791	0.428215	-1.43446	0.0218993	-0.307267	0.666165	3.35167	1.77158e-05	0.774629	0.290147	1.0018	0.166427	hypothetical protein AMTR_s00002p00271290 [Amborella trichopoda]	Uncharacterized protein {ECO:0000313|EMBL:ERN01544.1};			iq-domain 19
unigene030278	-3.81735	0.0091145	-2.87505	0.00641237	4.16653	9.31797e-07	0.377912	0.771431	1.10937	0.224774	1.35416	0.0380013	-0.863466	0.543725	2.80396	0.00077084	-0.961106	0.45887	-0.196793	0.834129	unknown [Picea sitchensis]	Uncharacterized protein {ECO:0000313|EMBL:ABR17371.1};	[P] KOG1603 Copper chaperone
unigene024611	-2.57648	0.00313687	-1.58713	8.82579e-07	2.60702	1.67789e-14	0.0452537	0.956736	0.826621	0.0185711	1.39603	3.22496e-05	-0.913822	0.258574	1.20536	0.000188927	-1.3263	0.115324	-0.509275	0.128586	predicted protein [Physcomitrella patens]	TSA: Wollemia nobilis Ref_Wollemi_Transcript_6698_2067 transcribed RNA sequence {ECO:0000313|EMBL:JAG88635.1};			nematode resistance protein-like hspro1
unigene093542	-3.72555	5.67005e-05	-2.483	0.00146659	4.21565	7.27365e-13	0.510568	0.566719	1.53828	0.0511774	1.88812	0.00254047	-1.15311	0.252771	2.32358	0.000219891	-1.35206	0.136678	-0.291223	0.71837	germin-like protein subfamily 2 member 4 isoform X1 [Durio zibethinus]	Uncharacterized protein {ECO:0000313|EMBL:JAG93616.1};			germin-like protein subfamily 2 member 1
unigene018099	-2.2589	0.000458531	-2.06704	0.00115293	3.27748	5.6407e-06	1.01435	0.223198	0.999883	0.226588	1.59848	0.0456562	-0.111406	0.891627	1.67072	0.00427587	-0.545178	0.448962	-0.529942	0.464338	unknown [Picea sitchensis]	Uncharacterized protein {ECO:0000313|EMBL:ABK24914.1};	[T] KOG0583 Serine/threonine protein kinase	PRKAA, AMPK; 5'-AMP-activated protein kinase, catalytic alpha subunit [EC:2.7.11.11]	cbl-interacting serine/threonine-protein kinase 20
unigene031122	-1.86722	0.000704055	-2.21078	8.18272e-09	2.74488	1.9213e-15	0.896191	0.046244	0.341011	0.218142	1.20629	0.000272314	0.429691	0.360524	1.53419	0.000297491	-0.288796	0.586557	-0.806758	0.0316881	unknown [Picea sitchensis]	TSA: Wollemia nobilis Ref_Wollemi_Transcript_9867_2934 transcribed RNA sequence {ECO:0000313|EMBL:JAG88114.1};	[R] KOG1595 CCCH-type Zn-finger protein		subfamily not named
unigene091394	-2.89469	0.00402748	-2.48339	0.000878143	4.97298	4.76835e-11	-	-	-	-	2.5522	0.0011433	-0.319418	0.751637	2.41425	0.000749827	-0.434234	0.677414	-0.201911	0.814839	PREDICTED: putative receptor-like protein kinase At4g00960 [Nelumbo nucifera]	TSA: Wollemia nobilis Ref_Wollemi_Transcript_14780_2565 transcribed RNA sequence {ECO:0000313|EMBL:JAG86623.1};	[T] KOG1187 Serine/threonine protein kinase		g-type lectin s-receptor-like serine/threonine-protein kinase rks1
unigene091395	-3.81237	0.00149087	-4.0663	0.00279732	6.71217	1.37504e-14	-	-	-	-	4.44974	0.000267372	-	-	2.23206	0.00546809	-1.53755	0.28741	-1.96111	0.207805	unknown [Picea sitchensis]	TSA: Wollemia nobilis Ref_Wollemi_Transcript_14780_2565 transcribed RNA sequence {ECO:0000313|EMBL:JAG86623.1};
unigene073278	-2.77694	0.0243178	-2.80194	0.000995654	2.46385	4.22662e-09	-0.29314	0.790869	-0.528302	0.487007	1.04057	0.0199699	0.102434	0.938243	1.41932	0.0110489	-1.31226	0.27169	-1.51165	0.0739611	unknown [Picea sitchensis]	Uncharacterized protein {ECO:0000313|EMBL:ABK24602.1};			bps1-like protein
unigene042384	-6.04155	3.43599e-08	-3.21286	0.000124113	6.5218	9.7975e-09	-	-	-	-	4.10027	0.013171	-	-	2.3961	0.0221437	-3.61549	0.0253003	-0.946706	0.420108	unknown [Picea sitchensis]	Uncharacterized protein {ECO:0000313|EMBL:ACN41041.1};			receptor protein-tyrosine kinase cepr2
unigene017128	-3.81854	0.000284159	-3.08799	0.014141	3.6715	1.29724e-05	-	-	-	-	1.83486	0.00339072	-0.644413	0.646853	1.82284	0.0100196	-1.9457	0.0210895	-1.38765	0.219896	unknown [Picea sitchensis]	Uncharacterized protein {ECO:0000313|EMBL:ABK25390.1};
unigene028980	-3.28146	0.00124493	-5.95658	8.55835e-05	3.78098	0.000404884	-	-	-	-	2.23476	0.0102817	-	-	1.54139	0.0433239	-1.69874	0.0361244	-4.56501	6.97423e-05	unknown [Picea sitchensis]	Uncharacterized protein {ECO:0000313|EMBL:ABR18056.1};			subfamily not named
unigene067410	-3.87306	1.76691e-05	-5.06578	1.06341e-11	4.49912	8.97693e-25	0.642616	0.43916	-0.755853	0.299097	3.09667	4.27841e-15	1.26868	0.206614	1.39697	0.00133022	-2.43128	0.00391247	-3.79397	6.64635e-08	unknown [Picea sitchensis]	Uncharacterized protein {ECO:0000313|EMBL:ABK25633.1};
unigene025124	-3.55945	5.56311e-09	-3.60976	3.07963e-13	3.6454	1.22462e-13	0.105777	0.837203	-0.15312	0.722939	2.1509	3.30937e-05	0.135496	0.797351	1.48891	0.0115797	-2.02679	0.00110741	-2.25044	1.97531e-05	disease resistance associated protein, partial [Picea abies]	Disease resistance associated protein {ECO:0000313|EMBL:AAV34188.1};
unigene002056	-6.06966	0.000225489	-5.16946	6.6841e-05	5.29004	2.35334e-06	-	-	-	-	2.6444	0.0123102	-	-	2.6393	5.96359e-05	-3.38477	0.0285015	-2.65672	0.0236491	CYP750C3 [Taxus wallichiana var. chinensis]	CYP750C3 {ECO:0000313|EMBL:ATG29906.1};	[Q] KOG0156 Cytochrome P450 CYP2 subfamily		subfamily not named
unigene082132	4.09783	0.0130815	4.21529	0.00011928	-3.12404	0.00564918	1.01093	0.305766	0.893954	0.0874611	4.41162	1.70773e-14	-0.00716995	0.996097	-7.54263	8.59123e-10	-3.38436	0.00149749	-3.45914	2.38267e-09	unknown [Picea sitchensis]	Uncharacterized protein {ECO:0000313|EMBL:ACN40196.1};	[Q] KOG0156 Cytochrome P450 CYP2 subfamily	CYP736A; biphenyl-4-hydroxylase	cytochrome p450 71a12-related
unigene034956	-1.86318	0.000562207	-3.1379	3.35414e-05	1.92975	0.000178068	0.0839487	0.896438	-1.40322	0.0586138	3.57197	1.54986e-09	1.36965	0.0641051	-1.64549	0.00374394	-3.46967	3.11581e-08	-4.91154	2.59808e-09	unknown [Picea sitchensis]	Uncharacterized protein {ECO:0000313|EMBL:ABR18056.1};			subfamily not named
unigene055727	-3.61357	9.20735e-07	-3.97902	1.03658e-05	4.42162	6.9144e-10	-	-	-	-	2.6468	0.000239695	-	-	1.76874	0.00645214	-1.80222	0.0124329	-2.33463	0.0079128
unigene046404	-2.81308	2.81212e-06	-3.52875	3.9041e-06	3.18533	1.82372e-08	0.390111	0.510726	-0.539831	0.460933	1.66122	0.00354608	0.804408	0.283001	1.51815	0.00466416	-1.25065	0.0346908	-2.13878	0.0041239	unknown [Picea sitchensis]	Uncharacterized protein {ECO:0000313|EMBL:ACN40007.1};			Unknow
unigene003591	-6.98152	1.07225e-08	-10.5768	4.71655e-11	5.67571	1.10679e-07	-	-	-	-	2.99932	0.000653165	-	-	2.67345	0.000605963	-4.25594	1.53043e-05	-7.90022	5.1028e-09
unigene002389	-3.11097	2.01776e-05	-7.09748	3.14551e-10	4.409	3.055e-05	-	-	-	-	2.88134	0.00711184	-	-	1.51819	0.0164127	-1.55105	0.0320558	-5.67676	9.84887e-07
unigene100774	-6.18571	6.36893e-06	-11.8568	2.51224e-10	5.0214	2.11331e-05	-	-	-	-	2.19318	0.0166477	-	-	2.83052	0.00494046	-3.30917	0.00141119	-9.03041	1.45671e-09	unknown [Picea sitchensis]	Uncharacterized protein {ECO:0000313|EMBL:ABK21816.1};	[QR] KOG0143 Iron/ascorbate family oxidoreductases		protein dmr6-like oxygenase 2
unigene098740	-4.39613	6.1494e-08	-3.45965	8.81389e-06	5.13478	3.60526e-14	0.760921	0.336299	1.48034	0.063825	3.62119	1.84393e-06	-0.841431	0.338827	1.50973	0.0310707	-2.84316	0.00110339	-2.07766	0.0128905	unknown [Picea sitchensis]	Uncharacterized protein {ECO:0000313|EMBL:ADE75790.1};	[T] KOG0027 Calmodulin and related proteins (EF-Hand superfamily)	CML; calcium-binding protein CML	calcium-binding protein cml45-related
unigene034034	-1.94287	0.0317383	-2.90587	1.30393e-12	3.13807	3.68494e-14	1.21411	0.135182	0.036654	0.89149	1.61904	1.20914e-05	1.04513	0.191463	1.5157	0.00147492	-0.381817	0.658758	-1.52135	4.93561e-05	unknown [Picea sitchensis]	Uncharacterized protein {ECO:0000313|EMBL:ABK24400.1};	[A] KOG0304 mRNA deadenylase subunit	CNOT7_8, CAF1, POP2; CCR4-NOT transcription complex subunit 7/8	ccr4-associated factor 1 homolog 6-related
unigene089078	-5.35674	0.0243629	-8.44247	2.16234e-11	9.73995	2.38257e-13	-	-	-	-	5.68788	8.07079e-07	-	-	4.02349	7.92233e-06	-1.28492	0.551599	-4.53685	1.72705e-05	unknown [Picea sitchensis]	Uncharacterized protein {ECO:0000313|EMBL:ABK24903.1};	[I] KOG1298 Squalene monooxygenase	SQLE, ERG1; squalene monooxygenase [EC:1.14.14.17]	subfamily not named
unigene107038	-3.25871	0.00212671	-9.31451	3.68299e-11	6.65058	2.03161e-09	-	-	-	-	4.39676	3.64114e-05	-	-	2.23262	0.000888843	-0.975639	0.354317	-7.08098	3.45351e-07	NAC domain protein [Pinus massoniana]	NAC domain protein {ECO:0000313|EMBL:AIF73123.1};			subfamily not named
unigene052956	-3.46635	2.41357e-07	-3.68721	8.25762e-12	3.82099	1.1742e-13	0.374993	0.597588	-0.0595252	0.930874	1.75041	0.00714065	0.315337	0.652661	2.06432	0.000504039	-1.36003	0.0776588	-1.75038	0.00777021
unigene057177	-5.39918	1.32868e-05	-6.50822	2.87956e-10	6.37055	1.36267e-07	-	-	-	-	2.41639	0.022047	-	-	3.93761	7.34158e-07	-1.42077	0.186002	-2.6995	0.000706735	unknown [Picea sitchensis]	Uncharacterized protein {ECO:0000313|EMBL:ACN39836.1};	[Q] KOG0156 Cytochrome P450 CYP2 subfamily		cytochrome p450 71a12-related
unigene078133	-5.29386	2.39812e-05	-5.64751	1.59812e-10	6.3836	2.82991e-08	-	-	-	-	2.35119	0.0391373	-	-	4.02184	4.91577e-07	-1.23477	0.292479	-1.75702	0.0255878	unknown [Picea sitchensis]	Uncharacterized protein {ECO:0000313|EMBL:ACN39836.1};	[Q] KOG0156 Cytochrome P450 CYP2 subfamily		Unknow
unigene080517	-3.16203	0.0106824	-5.22758	2.10723e-18	5.19881	5.15902e-18	2.04843	0.0938421	-0.228695	0.711607	3.37229	0.000287154	2.14801	0.0795276	1.82002	0.0401252	-1.2982	0.336345	-3.5398	0.000194118	PREDICTED: LRR receptor-like serine/threonine-protein kinase FLS2 [Nelumbo nucifera]	LRR receptor-like serine/threonine-protein kinase FLS2 {ECO:0000313|RefSeq:XP_019056181.1};			protein brassinosteroid insensitive 1
unigene063354	-5.12706	0.0237866	-11.505	2.50559e-15	6.24394	4.04574e-12	-	-	-	-	3.07557	0.000146084	-	-	3.15762	2.23416e-05	-1.9162	0.356034	-8.35026	2.2846e-09	unknown [Picea sitchensis]	Uncharacterized protein {ECO:0000313|EMBL:ABK20926.1};
unigene039140	-3.02675	0.0357035	-7.43072	2.51187e-13	4.53261	3.06465e-12	-	-	-	-	2.42693	0.00259384	-	-	2.0914	0.0017823	-0.890179	0.550938	-5.43159	2.06731e-05
unigene014349	-3.69851	0.000154294	-4.73051	1.15409e-11	4.52467	2.54339e-11	0.853072	0.332652	-0.391347	0.536131	2.48563	0.000999207	1.11694	0.209207	2.02936	0.0127622	-1.62562	0.102427	-2.82211	0.000313772	unknown [Picea sitchensis]	Hexosyltransferase {ECO:0000256|RuleBase:RU362027};	[G] KOG1950 Glycosyl transferase, family 8 - glycogenin	GOLS; inositol 3-alpha-galactosyltransferase [EC:2.4.1.123]	subfamily not named
unigene075491	-6.01831	4.51298e-09	-6.88757	2.34223e-59	10.3246	8.68501e-80	-	-	-	-	6.37634	4.12738e-09	-	-	3.85904	1.91938e-09	-2.12041	0.0524721	-3.15193	6.78974e-05	R2R3MYB29 [Ginkgo biloba]	R2R3MYB29 {ECO:0000313|EMBL:ASR18114.1};	[K] KOG0048 Transcription factor, Myb superfamily	MYBP; transcription factor MYB, plant	Unknow
unigene073971	-2.35996	0.0129455	-3.86552	7.8984e-09	3.01165	2.13724e-07	0.670346	0.463738	-1.05238	0.0986952	1.53731	0.00927064	1.59269	0.100262	1.46996	0.0192555	-0.844342	0.368012	-2.52314	0.000229968	unknown [Picea sitchensis]	Uncharacterized protein {ECO:0000313|EMBL:ABR16772.1};	[T] KOG0027 Calmodulin and related proteins (EF-Hand superfamily)	CML; calcium-binding protein CML	subfamily not named
unigene048791	-3.5329	0.0263577	-11.0872	4.04421e-21	5.17638	1.4905e-16	-	-	-	-	3.68266	7.99316e-05	-	-	1.48504	0.038077	-2.0063	0.22535	-9.59922	1.12549e-08	unknown [Picea sitchensis]	Xyloglucan endotransglucosylase/hydrolase {ECO:0000256|RuleBase:RU361120};		E2.4.1.207; xyloglucan:xyloglucosyl transferase [EC:2.4.1.207]	xyloglucan endotransglucosylase/hydrolase protein 14
unigene019686	-3.19713	0.00233973	-4.24202	4.75154e-05	4.62005	1.44932e-11	-	-	-	-	2.98485	0.000989342	-	-	1.61895	0.0251013	-1.54087	0.196343	-2.75086	0.0239237	unknown [Picea sitchensis]	Uncharacterized protein {ECO:0000313|EMBL:ABK25605.1};
unigene019687	-2.97351	0.0104636	-3.28244	1.01886e-10	4.06061	2.97184e-14	1.10634	0.290671	0.583477	0.180602	2.55163	3.66842e-06	0.389078	0.704443	1.50761	0.0107027	-1.42192	0.205648	-1.90315	0.000408602	unknown [Picea sitchensis]	Uncharacterized protein {ECO:0000313|EMBL:ABK25605.1};
unigene057167	-1.67285	0.00404453	-2.23694	9.84039e-08	2.80398	5.26517e-11	1.15096	0.0630427	0.377114	0.426398	1.53968	0.000185427	0.64937	0.282584	1.25632	0.000558959	-0.371449	0.509142	-1.10909	0.00477762	unknown [Picea sitchensis]	Uncharacterized protein {ECO:0000313|EMBL:ABR18169.1};		BAH, NLA; E3 ubiquitin-protein ligase BAH [EC:2.3.2.27]	Unknow
unigene062956	-4.37627	0.00145221	-6.63281	1.64603e-09	7.00444	1.68299e-19	-	-	-	-	3.36842	0.00234543	-	-	3.6164	5.65803e-05	-0.714052	0.633041	-3.14939	0.0289846
unigene039600	-2.35925	0.000256025	-2.75057	1.06756e-05	3.92582	7.83211e-09	-	-	-	-	2.62053	0.00170032	-	-	1.2906	0.0461512	-1.02963	0.192902	-1.58169	0.0358256	unknown [Picea sitchensis]	Uncharacterized protein {ECO:0000313|EMBL:ACN40902.1};
unigene057491	-3.75263	0.0271535	-9.37685	2.15183e-10	4.91125	3.75851e-07	1.18409	0.432143	-	-	3.22586	1.08951e-06	-	-	1.66485	0.0447513	-2.03643	0.172534	-7.81108	3.20031e-13	cycloartenol synthase [Abies magnifica]	Terpene cyclase/mutase family member {ECO:0000256|RuleBase:RU362003};	[I] KOG0497 Oxidosqualene-lanosterol cyclase and related proteins	CAS1; cycloartenol synthase [EC:5.4.99.8]	subfamily not named
unigene051143	-2.05952	0.0386568	-6.63251	3.47403e-11	4.97298	7.80437e-08	-	-	-	-	2.26219	0.0490345	-	-	2.68796	0.00269489	0.670724	0.570724	-4.06931	0.00234249	unknown [Picea sitchensis]	Uncharacterized protein {ECO:0000313|EMBL:ABR16526.1};			subfamily not named
unigene004090	-5.80664	0.00020322	-5.45582	3.62535e-17	5.6773	6.32011e-09	-	-	-	-	3.06939	0.0275926	-	-	2.59	0.00325613	-3.18156	0.0808198	-2.97558	0.00795357	unknown [Picea sitchensis]	Uncharacterized protein {ECO:0000313|EMBL:ACN40073.1};		EREBP; EREBP-like factor	subfamily not named
unigene059034	-2.39236	0.000542683	-2.59086	6.48369e-06	2.86671	1.66685e-10	0.495651	0.383247	0.0810436	0.862125	1.3899	0.000218092	0.286558	0.664802	1.47342	0.00395594	-0.872549	0.165126	-1.24816	0.0162715	unknown [Picea sitchensis]	Uncharacterized protein {ECO:0000313|EMBL:ABK22397.1};
unigene027733	-3.8938	0.00455945	-6.33944	2.41724e-05	6.28922	1.50745e-07	-	-	-	-	4.20497	1.77343e-06	-	-	2.1038	0.00501224	-1.74206	0.13446	-4.36599	0.000257093	unknown [Picea sitchensis]	Uncharacterized protein {ECO:0000313|EMBL:ABR17217.1};
unigene064458	-3.09022	0.0196248	-9.18531	7.71826e-16	5.28571	1.76442e-11	-	-	-	-	2.21121	0.00703367	-	-	3.06587	1.12548e-05	0.0223323	0.993179	-6.22141	1.13071e-07	unknown [Picea sitchensis]	Xyloglucan endotransglucosylase/hydrolase {ECO:0000256|RuleBase:RU361120};			subfamily not named
unigene041817	-2.44651	0.000308133	-3.29183	1.11266e-08	2.49685	1.09222e-07	0.0691277	0.905512	-0.98902	0.0370365	1.05233	0.0167126	0.929844	0.154697	1.44099	0.0093632	-0.960131	0.135288	-1.98032	0.000305643	unknown [Picea sitchensis]	Uncharacterized protein {ECO:0000313|EMBL:ACN40007.1};			subfamily not named
unigene026269	-3.45073	0.000441096	-4.08945	5.234e-07	5.07102	9.85986e-10	-	-	-	-	3.18952	0.000850008	-	-	1.87229	0.017956	-1.53404	0.166162	-2.34813	0.01362	hypothetical protein 0_5562_01, partial [Pinus taeda]	Uncharacterized protein {ECO:0000313|EMBL:AFG44441.1};
unigene088084	-2.12121	0.00547873	-3.26853	0.000655832	3.57762	0.000117151	-	-	-	-	2.06756	0.0285973	-	-	1.49746	0.0357067	-0.582137	0.468245	-1.89791	0.0469235
unigene051743	1.49623	0.020095	2.42242	8.76287e-06	-2.22976	5.94319e-05	-0.720767	0.134021	0.00448682	0.98995	-1.19034	0.000407757	-0.834446	0.0760418	-1.05054	0.0466881	0.484352	0.289915	1.24307	5.10316e-05	PIN4 [Pinus tabuliformis]	Auxin efflux carrier component {ECO:0000256|RuleBase:RU362108};		PIN; auxin efflux carrier family	auxin efflux carrier component 3
unigene001901	-4.43742	0.00796047	-1.63757	0.0142754	4.00954	9.37042e-06	-	-	-	-	3.47823	0.00292301	-	-	0.532431	0.571854	-3.86135	0.0462554	-1.23916	0.179852
unigene078416	-3.36595	3.75495e-05	-2.66795	0.00015813	4.4744	1.09907e-06	-	-	-	-	3.20136	0.00354238	-	-	1.24524	0.0808613	-2.08515	0.0291644	-1.55363	0.0624675
unigene032071	-2.7022	0.00430675	-4.88202	2.86689e-05	3.63842	3.95642e-06	-	-	-	-	3.00581	7.02996e-05	-	-	0.624943	0.427561	-2.04103	0.0258115	-4.37811	8.13655e-05	unknown [Picea sitchensis]	Uncharacterized protein {ECO:0000313|EMBL:ABR18194.1};
unigene071320	-3.97753	8.67151e-12	-3.58328	8.81127e-13	3.51393	2.35314e-30	-0.441158	0.46002	-0.256192	0.645959	2.45227	7.9212e-05	-0.303032	0.676199	1.05883	0.0742417	-2.88234	0.000322812	-2.65416	0.00031244	unknown [Picea sitchensis]	Uncharacterized protein {ECO:0000313|EMBL:ACN40032.1};			subfamily not named
unigene084988	-1.79873	0.00593183	-2.19259	3.91949e-09	1.47708	0.000203895	-0.309996	0.658394	-0.914474	0.0630315	1.53412	0.000666298	0.4763	0.501869	-0.0608774	0.872666	-1.81806	0.00889473	-2.38339	6.03746e-08	unknown [Picea sitchensis]	Uncharacterized protein {ECO:0000313|EMBL:ABK25066.1};	[O] KOG0800 FOG: Predicted E3 ubiquitin ligase		ring-h2 finger protein atl3
unigene005172	-3.34574	0.00139407	-3.23984	0.000596355	3.37539	0.00136912	-	-	-	-	4.0289	0.000761355	-	-	-0.656797	0.483196	-3.96969	0.001091	-4.0209	0.000328967
unigene058785	-4.4309	4.61278e-09	-5.48637	3.86677e-11	6.21736	8.63587e-14	-	-	-	-	4.88039	0.000162785	-	-	1.32914	0.173732	-3.08006	0.00868818	-4.29799	0.000586823	hypothetical protein VITISV_034693 [Vitis vinifera]	Uncharacterized protein {ECO:0000313|EMBL:CAN79131.1};	[R] KOG1075 FOG: Reverse transcriptase		subfamily not named
unigene020563	-3.64065	0.00223626	-3.63907	4.62329e-12	3.72371	9.38865e-09	0.0907699	0.95001	-0.113187	0.87996	4.00765	3.44749e-09	0.0701155	0.961839	-0.286115	0.566013	-3.88543	0.00143272	-4.05204	7.85219e-13	unknown [Picea sitchensis]	Uncharacterized protein {ECO:0000313|EMBL:ACN41010.1};
unigene020612	-1.95814	0.0489453	-3.62032	0.000249559	2.3984	0.00259015	0.45157	0.638956	-	-	2.6736	0.000266434	1.73498	0.121751	-0.287791	0.701895	-2.20956	0.0201118	-4.02899	1.69201e-05	unknown [Picea sitchensis]	Uncharacterized protein {ECO:0000313|EMBL:ABR18194.1};			subfamily not named
unigene089372	-3.53363	0.0425052	-8.48028	6.77566e-10	6.20789	5.15437e-10	-	-	-	-	6.81205	2.631e-10	-	-	-0.618443	0.316391	-4.10897	0.0218601	-9.09566	2.39118e-11
unigene081141	-5.46495	1.68545e-08	-5.11998	1.3589e-09	4.8756	5.54798e-10	-	-	-	-	3.61604	0.0119884	-	-	1.30208	0.238961	-4.14497	0.023073	-3.92735	0.0167656
unigene083458	-2.81642	0.00025977	-2.35379	0.00482131	1.94565	0.0131437	-	-	-	-	2.09923	0.0203272	-	-	-0.155671	0.835863	-2.93073	0.0014888	-2.63572	0.00688609	unknown [Picea sitchensis]	Uncharacterized protein {ECO:0000313|EMBL:ADE76810.1};
unigene058263	-2.69862	0.00116234	-5.09244	5.5344e-07	3.65895	1.11483e-05	-	-	-	-	3.19733	0.00094023	-	-	0.4575	0.5713	-2.19856	0.0222556	-4.75034	6.92167e-05	unknown [Picea sitchensis]	Uncharacterized protein {ECO:0000313|EMBL:ABK26555.1};
unigene094457	-3.15156	0.0240246	-5.99339	8.23835e-09	4.30756	1.84409e-10	1.1637	0.404442	-1.88609	0.093783	4.60543	1.83389e-10	2.90566	0.0768558	-0.29905	0.532723	-3.4129	0.0170601	-6.41991	4.32265e-09	unknown [Picea sitchensis]	Uncharacterized protein {ECO:0000313|EMBL:ABK20977.1};			subfamily not named
unigene020402	-3.78033	2.55249e-07	-3.55365	5.13991e-08	3.19451	3.5481e-12	-0.560532	0.482709	-0.550375	0.449145	2.01615	0.00800143	-0.119962	0.906567	1.17579	0.0808566	-2.56536	0.00791764	-2.50995	0.00538079	NBS/LRR, partial [Pinus taeda]	NBS/LRR {ECO:0000313|EMBL:AAM28912.1};			subfamily not named
unigene047155	-2.39458	0.0350763	-4.1278	1.31075e-07	3.10892	1.84489e-06	0.725756	0.53004	-	-	3.25793	2.65866e-05	-	-	-0.156429	0.824269	-2.51732	0.0374357	-4.40567	1.28578e-06	unknown [Picea sitchensis]	Uncharacterized protein {ECO:0000313|EMBL:ACN40032.1};
unigene004235	-5.04191	1.34696e-11	-5.44809	9.63258e-08	5.71267	9.29185e-11	-	-	-	-	4.852	0.0007274	-	-	0.925233	0.323873	-4.08454	0.00127199	-4.66106	0.00536782
unigene033164	-1.92065	0.000451205	-2.80442	4.60836e-06	1.86226	0.000773634	-0.037908	0.959154	-1.13539	0.107626	2.01373	0.00607244	0.973476	0.15509	-0.153707	0.818094	-2.03349	0.00648342	-3.08968	0.000120141	unknown [Picea sitchensis]	Uncharacterized protein {ECO:0000313|EMBL:ADE76810.1};			subfamily not named
unigene067636	-3.82162	8.68964e-06	-6.3792	1.44329e-08	3.60576	3.33661e-06	-	-	-	-	4.12064	3.38441e-08	-	-	-0.515169	0.364498	-4.29635	1.03058e-07	-6.99762	2.30933e-11
unigene032822	-2.12369	0.00169286	-2.70975	0.000838858	2.61715	2.09203e-05	0.504778	0.439115	-0.275716	0.732178	3.06744	2.86401e-07	0.662731	0.422335	-0.460356	0.419075	-2.54847	0.000137968	-3.29598	3.80357e-05	unknown [Picea sitchensis]	Uncharacterized protein {ECO:0000313|EMBL:ADE76292.1};
unigene051698	-2.11651	0.018169	-6.25233	4.14925e-06	2.23802	0.0133593	-	-	-	-	1.91204	0.00655765	-	-	0.30636	0.714749	-1.76507	0.0075251	-6.03457	6.11574e-09	unknown [Picea sitchensis]	Uncharacterized protein {ECO:0000313|EMBL:ABR18194.1};
unigene067017	-1.75211	0.02001	-3.5103	7.0261e-06	2.40361	0.00109999	-	-	-	-	2.34829	0.00183653	-	-	0.0465743	0.952909	-1.66609	0.0299591	-3.58578	4.27964e-06	TIR/NBS, partial [Pinus taeda]	TIR/NBS {ECO:0000313|EMBL:AAM28913.1};			subfamily not named
unigene043006	-2.21107	0.000578521	-2.55539	0.00168347	1.62917	0.0038937	-0.566358	0.414046	-1.11995	0.189735	1.97116	0.00318463	0.425674	0.633693	-0.344444	0.560551	-2.51275	0.000780778	-3.02882	0.000758525	putative disease resistance protein RGA3 [Aegilops tauschii subsp. tauschii]	Uncharacterized protein {ECO:0000313|EnsemblPlants:TRIAE_CS42_6BL_TGACv1_500675_AA1608290.1};			Unknow
unigene058892	-1.55574	0.00288274	-1.22571	0.0204527	2.3801	5.87342e-05	0.841344	0.188865	0.965917	0.130127	2.4172	0.000551157	-0.242299	0.67725	-0.041716	0.944436	-1.56073	0.0149816	-1.40065	0.0278652
unigene058897	-1.99192	0.0232076	-1.59628	0.00317011	2.72133	4.43013e-09	0.742452	0.400803	0.929349	0.108586	3.57115	9.2104e-22	-0.319634	0.724271	-0.853613	0.025412	-2.80205	0.00112847	-2.57901	5.29367e-08	hypothetical protein 2_3379_02, partial [Pinus taeda]	Uncharacterized protein {ECO:0000313|EMBL:AFG43394.1};			Unknow
unigene012580	-2.71911	0.00317439	-3.50253	1.73969e-06	2.61643	0.000474553	-0.0979809	0.924477	-	-	2.22067	0.00545569	-	-	0.393254	0.520009	-2.28015	0.0173004	-3.2364	3.67506e-05	unknown [Picea sitchensis]	Uncharacterized protein {ECO:0000313|EMBL:ADE76810.1};			subfamily not named
unigene086624	-2.48071	0.000272586	-2.16085	1.71043e-08	2.63528	5.49804e-12	0.177166	0.802624	0.282965	0.520044	2.13721	0.000110242	-0.230981	0.73822	0.495075	0.343402	-1.94336	0.0133465	-1.79894	0.0011411	unknown [Picea sitchensis]	Uncharacterized protein {ECO:0000313|EMBL:ABK25578.1};			germin-like protein subfamily 3 member 1
unigene088149	-2.58735	7.07985e-06	-2.12723	0.000300848	2.48852	2.43053e-06	-0.0835455	0.915311	0.16968	0.766457	2.39234	0.000241667	-0.366329	0.557413	0.0910923	0.880925	-2.46259	0.000466793	-2.16501	0.00186698
unigene103970	-3.33792	1.35932e-09	-2.73464	4.55283e-05	2.5387	2.24001e-06	-0.783397	0.193476	-0.384504	0.586151	1.6004	0.00384885	-0.519551	0.462196	0.923501	0.0324455	-2.36767	2.43348e-05	-1.9411	0.00422028
unigene029206	-4.48412	0.00824147	-4.46338	2.78994e-20	4.6299	6.46347e-24	0.133343	0.943966	-0.0422828	0.976515	4.06218	9.0247e-07	0.0430958	0.990344	0.548352	0.403772	-3.89951	0.0323708	-4.03858	2.30048e-06	unknown [Picea sitchensis]	Uncharacterized protein {ECO:0000313|EMBL:ACN39941.1};	[O] KOG0800 FOG: Predicted E3 ubiquitin ligase		ring-h2 finger protein atl3
unigene011365	-1.5372	0.0216964	-2.09129	0.00250026	1.44592	0.00415274	-0.0751254	0.899529	-0.845805	0.170175	1.54311	0.000196528	0.645488	0.390818	-0.10636	0.844951	-1.59513	0.00808065	-2.3315	0.000212688	uncharacterized protein LOC110098765 [Dendrobium catenatum]	TSA: Wollemia nobilis Ref_Wollemi_Transcript_19987_1306 transcribed RNA sequence {ECO:0000313|EMBL:JAG86010.1};			late embryogenesis abundant (lea) hydroxyproline-rich glycoprotein family
unigene041172	-2.80129	0.000606212	-3.82368	2.20642e-06	3.43435	1.91126e-05	-	-	-	-	3.71903	4.47022e-05	-	-	-0.294202	0.652952	-3.05744	0.000801077	-4.2438	6.68242e-06
unigene080657	-2.34269	0.0305903	-2.73966	0.000876383	3.98049	0.00039161	-	-	-	-	4.24772	0.0013759	-	-	-0.260717	0.771583	-2.55759	0.0336118	-3.12525	0.00204594	unknown [Picea sitchensis]	Uncharacterized protein {ECO:0000313|EMBL:ACN41041.1};
unigene003920	-3.56821	0.00246331	-2.78395	0.00448567	4.04216	2.75181e-08	-	-	1.07913	0.264997	4.08299	3.47264e-08	-0.699254	0.596342	-0.047288	0.947926	-3.56845	0.0024702	-2.9601	0.002657	Hcr2-p6 [Solanum pimpinellifolium]	Uncharacterized protein {ECO:0000313|EnsemblPlants:PGSC0003DMT400065563};			subfamily not named
unigene047717	-1.89379	0.0101771	-2.23015	0.00441912	2.48201	0.00650698	0.6	0.501851	-	-	2.01227	0.0230664	-	-	0.457442	0.526329	-1.40286	0.0469129	-1.90356	0.0106933
unigene037840	-1.9175	0.0468811	-2.33825	0.0300381	4.84889	5.23655e-05	-	-	-	-	5.33134	5.26879e-06	-	-	-0.496631	0.525031	-2.38145	0.00802682	-2.95743	0.00333282
unigene074071	-3.48531	0.00171394	-4.63003	0.000184988	3.26453	0.000188621	-	-	-	-	2.75073	0.000270852	-	-	0.508485	0.533304	-2.93379	0.00342053	-4.2601	0.00010373	unknown [Picea sitchensis]	Uncharacterized protein {ECO:0000313|EMBL:ABK24435.1};			transcription factor bhlh148
unigene003070	-3.10147	0.00941913	-7.31233	1.10092e-07	2.86232	0.000245179	-	-	-	-	2.9792	0.0100308	-	-	-0.0960065	0.948434	-3.16802	0.0450967	-7.40971	0.000128326
unigene068227	-1.57861	0.0319735	-5.78143	1.28777e-06	2.52719	0.00757403	-	-	-	-	3.27603	0.00291693	-	-	-0.755123	0.357685	-2.29496	0.00998839	-6.634	8.95691e-07
unigene080073	-2.3711	4.23226e-05	-1.28543	0.00177351	1.79283	2.91593e-07	-0.561553	0.284378	0.313999	0.374285	2.73039	7.97737e-11	-1.00301	0.0704288	-0.941719	0.0461658	-3.27017	3.30738e-07	-2.35678	5.53894e-07	F-box protein At1g67340-like [Cucurbita moschata]	Uncharacterized protein {ECO:0000313|EMBL:CDP13339.1};			Unknow
unigene089158	-3.50298	0.00132982	-5.95927	5.13617e-14	4.28159	1.71291e-07	0.776139	0.544628	-	-	4.86246	6.71975e-10	-	-	-0.580573	0.229839	-4.04385	0.000227007	-6.66344	1.37599e-18	unknown [Picea sitchensis]	Uncharacterized protein {ECO:0000313|EMBL:ACN39941.1};	[O] KOG0800 FOG: Predicted E3 ubiquitin ligase		ring-h2 finger protein atl3
unigene074706	-1.92731	0.00157472	-2.2488	0.000317713	2.89971	0.000138808	0.989676	0.208131	0.458767	0.583855	2.79045	0.000387929	0.414105	0.512127	0.103969	0.862203	-1.78806	0.00539518	-2.27534	0.000482192
unigene039782	-2.84136	0.00272412	-6.29117	1.09183e-07	2.0051	0.00329475	-	-	-	-	1.48921	0.016437	-	-	0.509706	0.419387	-2.28856	0.00887195	-5.87742	9.25725e-09	putative TIR/NBS/LRR disease resistance protein, partial [Pinus taeda]	Putative TIR/NBS/LRR disease resistance protein {ECO:0000313|EMBL:AAM28917.1};			subfamily not named
unigene025133	-2.49851	6.41099e-09	-2.207	7.61369e-06	3.01069	1.09078e-11	0.531053	0.276069	0.619679	0.261326	2.56903	3.47216e-08	-0.203637	0.699547	0.434922	0.311938	-2.02217	9.08906e-06	-1.9002	0.000181419
unigene012840	-4.32267	0.0119551	-6.15308	1.56587e-09	4.73586	1.20246e-06	-	-	-	-	3.96928	0.000131957	-	-	0.760503	0.291858	-3.51782	0.0437025	-5.50892	6.6036e-07	unknown [Picea sitchensis]	Uncharacterized protein {ECO:0000313|EMBL:ABK25935.1};
unigene055730	-3.31033	0.00160232	-5.10219	1.32994e-14	3.82138	3.15041e-09	0.508259	0.64597	-	-	3.04175	0.00023868	-	-	0.767841	0.234702	-2.5047	0.029039	-4.45486	2.85372e-07
unigene035084	-2.51728	0.00708964	-3.40261	8.49077e-05	3.46105	0.000292536	-	-	-	-	4.04484	0.000242523	-	-	-0.588094	0.53872	-3.06747	0.00469273	-4.11065	7.86233e-05
unigene051836	-2.35871	0.000768171	-2.94598	7.82118e-06	3.35107	1.95236e-05	1.01522	0.234524	0.217566	0.784882	2.53501	0.00067635	0.677268	0.344087	0.811705	0.143491	-1.50409	0.0221978	-2.26049	0.000203735	unknown [Picea sitchensis]	Uncharacterized protein {ECO:0000313|EMBL:ABK23089.1};
unigene066039	-2.15103	5.47256e-06	-3.0055	2.47199e-15	2.18179	6.45532e-06	0.0420556	0.952408	-1.02313	0.0800662	2.12543	0.000112296	0.9412	0.0963964	0.0543853	0.894636	-2.05955	0.000246984	-3.08136	1.41425e-10
unigene057010	-2.7671	0.00328184	-2.83636	2.81912e-05	4.60039	1.78789e-09	-	-	-	-	4.4888	4.17599e-12	0.147232	0.885165	0.0910299	0.850739	-2.63721	0.00257131	-2.8722	3.96365e-07
unigene088593	-2.96636	0.00128827	-2.88949	1.69744e-05	3.09389	1.55842e-07	0.144146	0.881387	0.00918088	1	2.15053	0.00133836	0.0150697	1	0.93599	0.124639	-1.98701	0.038004	-2.08114	0.00431521	unknown [Picea sitchensis]	Uncharacterized protein {ECO:0000313|EMBL:ACN40073.1};		EREBP; EREBP-like factor	subfamily not named
unigene020497	-4.28882	0.000273565	-5.34052	2.77449e-07	4.84911	2.48325e-06	-	-	-	-	4.93661	0.00520445	-	-	-0.115234	0.928877	-4.38476	0.0229898	-5.55813	0.0029364	unknown [Picea sitchensis]	Uncharacterized protein {ECO:0000313|EMBL:ABK23755.1};
unigene019230	-3.42894	0.00108791	-3.32927	9.10069e-07	3.51499	5.52261e-09	0.0971426	0.924736	-0.0102444	0.994983	3.17877	7.28633e-08	-0.0259605	0.982374	0.33444	0.55557	-3.05455	0.00320789	-3.11989	2.87563e-06	unknown [Picea sitchensis]	Uncharacterized protein {ECO:0000313|EMBL:ABK22738.1};	[ZD] KOG0028 Ca2+-binding protein (centrin/caltractin), EF-Hand superfamily protein	CETN1; centrin-1	calcium-binding protein kic
unigene031488	-1.41974	0.00236024	-1.93537	5.08045e-08	1.62319	2.14305e-06	0.218422	0.559384	-0.502974	0.0575475	1.85564	1.78974e-05	0.598127	0.122522	-0.237865	0.628925	-1.61933	0.00283911	-2.30144	3.42155e-07	unknown [Picea sitchensis]	Uncharacterized protein {ECO:0000313|EMBL:ACN40032.1};
unigene093038	-2.43187	0.00421073	-1.69794	0.0462634	1.88055	0.00710701	-	-	-	-	2.75237	9.49702e-05	-	-	-0.878755	0.215665	-3.26881	0.00010171	-2.70194	0.00141813	unknown [Picea sitchensis]	Uncharacterized protein {ECO:0000313|EMBL:JAG98585.1};	[R] KOG1072 FOG: Kelch repeat		Unknow
unigene041167	-4.60603	0.0080118	-4.92116	1.51218e-07	5.97109	1.02694e-09	-	-	-	-	4.79601	2.1458e-06	-	-	1.16979	0.151572	-3.39522	0.0471584	-3.87226	4.43031e-05	unknown [Picea sitchensis]	Uncharacterized protein {ECO:0000313|EMBL:ABK26960.1};	[O] KOG0800 FOG: Predicted E3 ubiquitin ligase
unigene057165	-2.00736	0.000417968	-1.93465	0.000632682	3.22812	5.9918e-07	-	-	-	-	2.52549	0.00011461	-	-	0.693306	0.160367	-1.27238	0.0246537	-1.37056	0.0134051
unigene078065	-2.46656	0.000225882	-3.97073	2.52075e-06	2.3447	0.000202892	-	-	-	-	1.74654	0.0187084	-	-	0.588377	0.382989	-1.83952	0.018704	-3.50723	0.000218962	unknown [Picea sitchensis]	Uncharacterized protein {ECO:0000313|EMBL:ABK26794.1};			subfamily not named
unigene059123	-2.25635	0.0437079	-3.05296	1.45106e-05	2.65146	6.42804e-05	-	-	-	-	3.61974	3.23766e-08	-	-	-0.973113	0.13234	-3.19369	0.00492436	-4.15409	5.11719e-09
unigene068868	-2.23932	0.000604243	-2.60954	0.00823556	2.28892	0.000491401	0.0659365	0.926752	-0.49958	0.624763	2.00592	0.00236719	0.453898	0.65609	0.273252	0.646588	-1.92859	0.00308843	-2.46142	0.0126224	Lipase 2, partial [Pinus tabuliformis]	Lipase 2 {ECO:0000313|EMBL:AJP06317.1};
unigene095186	-2.38888	0.000443003	-2.81399	2.67739e-06	3.46532	1.69792e-07	-	-	-	-	2.79786	0.000170419	-	-	0.663297	0.254046	-1.68523	0.0246919	-2.27862	0.000614581
unigene018959	-5.3265	1.59323e-09	-6.51437	1.17631e-09	2.8673	0.000115645	-	-	-	-	2.46631	0.0304586	-	-	0.384103	0.702296	-4.91766	0.000457426	-6.23558	0.000181068	unknown [Picea sitchensis]	Uncharacterized protein {ECO:0000313|EMBL:ABK24815.1};
unigene041081	-3.41235	6.3987e-06	-4.53054	9.22145e-07	3.74323	1.25866e-07	-	-	-	-	4.21629	1.25629e-08	-	-	-0.476908	0.453273	-3.85613	1.467e-06	-5.1326	9.43911e-08
unigene072761	-2.68071	0.00150113	-2.71993	0.000208499	2.09965	0.0181814	-	-	-	-	2.48838	0.00956095	-	-	-0.391528	0.610169	-3.02805	0.00104871	-3.24217	0.000111983	unknown [Picea sitchensis]	Uncharacterized protein {ECO:0000313|EMBL:ADE76810.1};			subfamily not named
unigene045589	-2.72442	1.48845e-05	-3.19779	2.31285e-14	3.59452	5.82405e-18	0.883189	0.145312	0.203088	0.646466	3.05222	1.31241e-10	0.554066	0.357968	0.535973	0.279558	-2.14848	0.00123868	-2.7872	5.70211e-09	unknown [Picea sitchensis]	Uncharacterized protein {ECO:0000313|EMBL:ABK26878.1};	[O] KOG0800 FOG: Predicted E3 ubiquitin ligase
unigene087323	-1.63573	0.00417194	-3.21651	9.87459e-06	2.01049	0.0132165	-	-	-	-	2.51954	0.0021294	-	-	-0.524486	0.317064	-2.11874	0.000220499	-3.87087	2.14772e-07	hypothetical protein JCGZ_08922 [Jatropha curcas]	Uncharacterized protein {ECO:0000313|EMBL:KDP46934.1};			subfamily not named
unigene028737	-1.64113	0.00422147	-2.39765	8.04855e-05	1.95778	0.000179892	0.329993	0.554265	-0.634413	0.259006	2.51675	2.18643e-05	0.842492	0.156019	-0.563791	0.338507	-2.1704	0.000804155	-3.08969	4.64849e-06	putative TIR-NBS-LRR protein [Pinus monticola]	Putative TIR-NBS-LRR protein {ECO:0000313|EMBL:ADW94527.1};			subfamily not named
unigene101255	-3.70744	0.000641126	-2.21891	0.00151911	3.62641	4.63575e-10	-0.0700554	0.951097	1.21127	0.103461	4.04683	8.91088e-14	-1.41521	0.201429	-0.421543	0.418012	-4.08603	0.000163647	-2.76534	4.55432e-05	unknown [Picea sitchensis]	Uncharacterized protein {ECO:0000313|EMBL:ABK24775.1};
unigene089963	-2.83056	0.000973567	-6.64722	2.46183e-09	4.03321	0.00121214	-	-	-	-	3.44681	0.00453033	-	-	0.574298	0.345816	-2.20778	0.0084869	-6.17374	1.66588e-08	unknown [Picea sitchensis]	Uncharacterized protein {ECO:0000313|EMBL:ABR18056.1};	[R] KOG0619 FOG: Leucine rich repeat		receptor-like protein 9b
unigene039601	-1.7434	9.94797e-06	-2.15518	1.82389e-10	2.57901	1.69486e-13	0.850909	0.021237	0.227695	0.505843	2.05131	9.78468e-09	0.500388	0.162901	0.523071	0.143543	-1.17982	0.00351933	-1.76032	8.43821e-07	unknown [Picea sitchensis]	Uncharacterized protein {ECO:0000313|EMBL:ACN40902.1};
unigene028678	-4.2231	0.00358293	-9.54268	3.98247e-10	2.47605	0.00185692	-	-	-	-	2.19192	0.0111534	-	-	0.281592	0.741072	-3.89609	0.0103043	-9.26031	2.18452e-08	unknown [Picea sitchensis]	Uncharacterized protein {ECO:0000313|EMBL:ABK26940.1};
unigene098778	-1.66618	0.0202235	-2.84376	1.24066e-12	2.31515	1.79721e-15	0.659862	0.365051	-0.72917	0.124473	2.50367	6.63375e-05	1.25737	0.107681	-0.192875	0.744172	-1.82377	0.0448683	-3.16876	6.85016e-06	unknown [Picea sitchensis]	Uncharacterized protein {ECO:0000313|EMBL:ADE76810.1};
unigene038535	-2.4208	0.000568862	-2.13436	5.52064e-05	1.64701	0.00024721	-0.75518	0.245334	-0.68339	0.162104	1.28495	0.00215222	-0.199637	0.782091	0.358176	0.460624	-2.01785	0.00305315	-1.90628	0.000159475	unknown [Picea sitchensis]	Uncharacterized protein {ECO:0000313|EMBL:ABK25256.1};
unigene008651	-3.16401	0.00193197	-3.26784	3.38521e-06	3.23835	0.000112331	-	-	-	-	3.71906	9.79101e-06	-	-	-0.481829	0.416199	-3.60488	0.000488446	-3.87544	9.56107e-08
unigene042846	-2.54683	0.001656	-3.43331	2.26919e-07	3.45931	4.97237e-08	0.936784	0.271296	-0.162162	0.824349	3.35224	8.04888e-07	0.970202	0.263299	0.102659	0.866073	-2.39962	0.00438457	-3.46039	1.22227e-06	hypothetical protein AXG93_2584s1350 [Marchantia polymorpha subsp. ruderalis]	Uncharacterized protein {ECO:0000313|EMBL:OAE20051.1};	[U] KOG2344 Exocyst component protein and related proteins	EXOC7, EXO70; exocyst complex component 7	exo70-g1 protein
unigene021823	-3.30899	0.00575997	-3.40452	3.0298e-09	3.5508	1.01996e-16	0.251643	0.833086	-0.0533706	0.948081	3.61009	9.10046e-08	0.170127	0.893126	-0.0659194	0.916916	-3.33719	0.0107681	-3.59949	4.2065e-06	unknown [Picea sitchensis]	Uncharacterized protein {ECO:0000313|EMBL:ABK23755.1};	[O] KOG0800 FOG: Predicted E3 ubiquitin ligase		ring-h2 finger protein atl17-related
unigene053922	-2.71168	0.00880674	-2.34757	0.0286825	2.84685	0.00130206	-	-	-	-	2.70064	0.00578703	-	-	0.14267	0.889405	-2.52627	0.0219138	-2.33035	0.0432295	hypothetical protein EUTSA_v10012681mg [Eutrema salsugineum]	Uncharacterized protein {ECO:0000313|EMBL:JAU33634.1};			arm repeat superfamily protein
unigene053921	-3.67208	0.00905466	-2.25533	0.0104154	1.98139	0.021813	-	-	-	-	2.3937	0.00264047	-	-	-0.423969	0.612575	-4.04538	0.00175159	-2.80572	0.000504408	unknown [Picea sitchensis]	Uncharacterized protein {ECO:0000313|EMBL:ABK25048.1};			arm repeat superfamily protein
unigene002695	-4.3718	0.00791533	-4.10045	0.00962509	3.94922	0.0115965	-	-	-	-	2.89094	0.00351793	-	-	1.03973	0.47044	-3.27095	0.00131537	-3.19246	0.00100405
unigene076940	-3.5882	0.000145111	-3.85507	0.000135572	3.92633	0.000196997	0.361395	0.672545	-0.112785	0.922166	3.48059	0.000221923	0.354538	0.646111	0.444184	0.622593	-3.09478	0.000127462	-3.53657	6.82964e-05	unknown [Picea sitchensis]	Uncharacterized protein {ECO:0000313|EMBL:ADE76810.1};			subfamily not named
unigene061198	-2.5612	0.0023251	-2.64538	0.00524663	2.84502	0.000194302	-	-	-	-	3.87811	4.51019e-08	-	-	-1.04081	0.121987	-3.56249	5.87461e-06	-3.81192	3.79878e-05
unigene073221	-5.22049	0.00457762	-5.42891	0.00145309	4.98852	0.000829278	-	-	-	-	4.26089	1.1489e-05	-	-	0.733008	0.46424	-4.416	0.000188187	-4.85743	2.2647e-06
unigene040985	-4.36463	0.00548287	-5.66274	1.6037e-05	4.75999	0.000278954	0.421	0.746948	-1.09211	0.256101	2.70833	0.000796977	1.38296	0.264227	2.04357	0.0532713	-2.26282	0.0466804	-3.74213	6.59043e-07	unknown [Picea sitchensis]	Uncharacterized protein {ECO:0000313|EMBL:ABK23150.1};
unigene070361	-2.97503	0.000608221	-3.97637	3.05225e-05	3.70463	8.94448e-05	-	-	-	-	2.97752	0.0034973	-	-	0.725958	0.42749	-2.20192	0.019361	-3.38022	0.00107618	unknown [Picea sitchensis]	Uncharacterized protein {ECO:0000313|EMBL:ADE76810.1};			subfamily not named
unigene077113	-1.61967	0.0407071	-2.79505	0.000265648	3.0732	0.000179475	1.48389	0.118828	-	-	3.40422	0.000177522	1.26669	0.168471	-0.337272	0.621957	-1.91315	0.027056	-3.26562	0.000189952	PREDICTED: probable leucine-rich repeat receptor-like protein kinase At1g35710 isoform X2 [Malus domestica]	LRR-GTPase of the ROCO family {ECO:0000313|EMBL:CBJ26402.1};			subfamily not named
unigene006032	-2.80683	0.00344249	-3.01722	3.073e-08	3.64708	4.07281e-12	0.857994	0.326687	0.437773	0.35086	2.97367	1.69693e-06	0.288087	0.74547	0.669365	0.326444	-2.09603	0.0354695	-2.47344	9.54009e-05	hypothetical protein 0_8771_01, partial [Pinus taeda]	Uncharacterized protein {ECO:0000313|EMBL:AFG55878.1};	[R] KOG1721 FOG: Zn-finger		Unknow
unigene022005	-1.5411	0.0151454	-1.8468	0.00598061	2.23958	0.000856328	-	-	-	-	2.58703	0.00121053	-	-	-0.350921	0.615789	-1.86035	0.0150427	-2.33067	0.00348946
unigene011620	-2.32091	0.00647849	-1.96894	8.68732e-08	2.77497	2.61969e-10	0.470912	0.549844	0.611213	0.0876424	2.43926	4.3438e-08	-0.273476	0.714419	0.333506	0.44488	-1.94397	0.0214736	-1.7635	5.51955e-06	unknown [Picea sitchensis]	Uncharacterized protein {ECO:0000313|EMBL:ACN41010.1};			Unknow
unigene080216	-6.67476	2.55413e-07	-1.86993	0.011137	2.08595	0.00858297	-	-	-	-	2.64334	0.000113827	-	-	-0.552836	0.389489	-7.17492	1.31264e-11	-2.55221	3.03399e-05
unigene102048	-3.19972	0.000332788	-4.99534	1.41917e-05	2.95258	0.00150017	-	-	-	-	2.32577	0.0025706	-	-	0.607356	0.369018	-2.54327	0.000181355	-4.49744	1.20324e-07	unknown [Picea sitchensis]	Uncharacterized protein {ECO:0000313|EMBL:ABR18194.1};			subfamily not named
unigene010055	-1.93106	0.029278	-2.81066	0.00195165	1.89852	0.036618	-0.0206324	0.989652	-1.12004	0.255409	2.39428	0.0359889	-	-	-0.495247	0.633809	-2.39349	0.0384081	-3.44084	0.00386832	unknown [Picea sitchensis]	Uncharacterized protein {ECO:0000313|EMBL:ADE76810.1};
unigene062800	-1.9818	0.0298421	-3.50217	4.54065e-05	2.57605	0.00144246	-	-	-	-	2.9499	7.52631e-05	-	-	-0.380984	0.605757	-2.32223	0.00649265	-4.00489	3.47863e-07
unigene033946	-3.46744	1.27886e-05	-1.4318	0.0334087	2.809	0.000155416	-	-	-	-	3.08407	0.000283714	-	-	-0.280929	0.728799	-3.7067	4.56467e-05	-1.83762	0.0178174
unigene055729	-3.2276	0.000853567	-4.86407	6.48852e-36	4.09308	6.69069e-26	0.874591	0.352435	-0.967843	0.0754027	3.23173	3.23981e-10	1.70639	0.0796354	0.855959	0.0523246	-2.33092	0.0188534	-4.13378	2.75127e-14	unknown [Picea sitchensis]	Uncharacterized protein {ECO:0000313|EMBL:ABK22230.1};
unigene031282	-4.42985	0.00307162	-3.30156	0.000663952	3.98052	7.42053e-05	-	-	-	-	4.23673	2.00946e-05	-	-	-0.258623	0.742267	-4.63258	0.00123046	-3.68939	7.97067e-05	unknown [Picea sitchensis]	Uncharacterized protein {ECO:0000313|EMBL:ACN41041.1};		FLS2; LRR receptor-like serine/threonine-protein kinase FLS2 [EC:2.7.11.1]
unigene022824	-3.93215	0.000108598	-5.41976	6.76065e-09	4.60427	1.34461e-07	-	-	-	-	4.85136	3.03036e-05	-	-	-0.217225	0.759308	-4.10615	0.00106517	-5.76083	3.22115e-06	unknown [Picea sitchensis]	Uncharacterized protein {ECO:0000313|EMBL:ACN40007.1};
unigene055915	-1.9608	0.000648322	-2.30156	3.01506e-05	1.74434	0.00027828	-0.2043	0.734669	-0.751308	0.164536	2.26324	3.1455e-05	0.426104	0.504155	-0.524655	0.290039	-2.44841	0.000131146	-2.95678	1.91597e-06	putative NBS-LRR protein G9044, partial [Pinus monticola]	Putative NBS-LRR protein G9044 {ECO:0000313|EMBL:AAQ57133.1};			subfamily not named
unigene055916	-2.66271	0.000962417	-3.79136	3.29943e-05	3.69205	0.0013323	-	-	-	-	3.43175	0.0133707	-	-	0.244903	0.766651	-2.37925	0.0188708	-3.65594	0.0016995	putative NBS-LRR protein G8504, partial [Pinus monticola]	Putative NBS-LRR protein G8504 {ECO:0000313|EMBL:AAQ57139.1};
unigene103151	-3.26914	0.00410493	-3.26146	0.000215931	3.60043	1.8361e-05	-	-	-	-	3.89114	4.06943e-06	-	-	-0.295653	0.732058	-3.51713	0.00219306	-3.69245	3.48516e-05	probable LRR receptor-like serine/threonine-protein kinase At1g34110 isoform X2 [Sesamum indicum]	Uncharacterized protein {ECO:0000313|EMBL:ABR18056.1};			subfamily not named
unigene068805	-1.72242	0.00357593	-1.9347	0.00206053	1.83288	1.00196e-05	0.126801	0.834151	-0.294029	0.649728	2.22634	3.82083e-06	0.29359	0.694975	-0.397717	0.426455	-2.07815	0.00132132	-2.46076	0.000261316	unknown [Picea sitchensis]	Uncharacterized protein {ECO:0000313|EMBL:ADE76810.1};			Unknow
unigene088908	-2.45572	0.00321978	-5.12556	4.36066e-05	3.72907	0.000412866	-	-	-	-	4.03746	0.000469004	-	-	-0.303235	0.726482	-2.71684	0.00362871	-5.518	9.05425e-05
unigene088907	-2.39009	0.0101711	-5.54694	1.51102e-05	3.10221	0.000683184	-	-	-	-	3.26615	6.29835e-05	-	-	-0.171902	0.850929	-2.51802	0.00257598	-5.82493	1.5064e-07	PREDICTED: uncharacterized protein LOC104590777 [Nelumbo nucifera]	uncharacterized protein LOC104590777 {ECO:0000313|RefSeq:XP_010247827.1};			subfamily not named
unigene045590	-2.79112	0.00140817	-3.97912	0.00012819	4.28274	3.21293e-07	-	-	-	-	4.00036	4.16689e-06	-	-	0.274324	0.674569	-2.47935	0.00606566	-3.82932	0.000289616
unigene060544	-2.16535	0.000956539	-3.5711	0.000143048	2.28079	0.00129612	-	-	-	-	3.53668	2.81026e-05	-	-	-1.26309	0.0655312	-3.38692	3.64689e-05	-4.95375	1.1372e-05	unknown [Picea sitchensis]	Uncharacterized protein {ECO:0000313|EMBL:ACN41041.1};			lrr receptor-like serine/threonine-protein kinase efr-related
unigene065029	-2.53275	0.0254979	-3.96347	4.23065e-06	3.30841	2.11402e-06	0.804189	0.454373	-	-	3.29227	3.76011e-09	-	-	0.00732067	0.994049	-2.47528	0.0187355	-4.08093	1.59467e-08	PREDICTED: probable leucine-rich repeat receptor-like protein kinase At1g35710 [Citrus sinensis]	Uncharacterized protein {ECO:0000313|EMBL:KDO46595.1};	[R] KOG0619 FOG: Leucine rich repeat		subfamily not named
unigene094430	-2.84449	9.79088e-06	-3.68732	7.47804e-09	3.82615	6.0161e-11	0.998124	0.177739	-0.0544686	0.947365	3.79581	3.70973e-07	0.927115	0.231844	0.0285284	0.964529	-2.77643	0.000472287	-3.78703	1.70661e-06	putative truncated TIR-NBS-LRR protein [Pinus monticola]	Putative truncated TIR-NBS-LRR protein {ECO:0000313|EMBL:ADW94528.1};			disease resistance protein (tir-nbs-lrr class)-related
unigene053724	-2.3237	0.00254482	-4.11	0.00021323	3.01444	0.00259566	-	-	-	-	3.67527	0.000157612	-	-	-0.682505	0.357275	-2.95039	5.06333e-05	-4.91656	5.87591e-06	unknown [Picea sitchensis]	Uncharacterized protein {ECO:0000313|EMBL:ACN40130.1};	[Q] KOG0156 Cytochrome P450 CYP2 subfamily		subfamily not named
unigene072780	-3.60162	0.000206019	-2.51584	0.000484733	3.78581	4.72708e-07	0.21602	0.821417	1.08687	0.153187	3.62505	1.4943e-06	-0.990693	0.29122	0.152359	0.828443	-3.4025	0.000423783	-2.49494	0.000569034	unknown [Picea sitchensis]	Uncharacterized protein {ECO:0000313|EMBL:ABR18056.1};	[R] KOG0619 FOG: Leucine rich repeat		kinase family with leucine-rich repeat domain-containing protein
unigene018209	-1.60064	0.0166188	-2.27627	2.59831e-07	1.90178	7.31123e-05	0.310188	0.687051	-0.573767	0.327448	2.22429	0.000491958	0.755873	0.295571	-0.326794	0.543954	-1.89108	0.0173143	-2.73362	1.34631e-05	unknown [Picea sitchensis]	Uncharacterized protein {ECO:0000313|EMBL:ADE76810.1};
unigene043112	-2.14362	0.0215719	-2.16907	0.00616487	1.9692	0.0136243	-	-	-	-	2.79811	0.0174216	-	-	-0.829599	0.474747	-2.94295	0.0246645	-3.11928	0.0102176
unigene030706	-2.51683	0.000190689	-1.39577	0.0116675	2.1221	0.000526442	-0.372392	0.632026	0.535615	0.385777	2.28224	0.000109454	-1.02779	0.130018	-0.171298	0.726272	-2.6429	4.70134e-05	-1.69676	0.00156985	unknown [Picea sitchensis]	Uncharacterized protein {ECO:0000313|EMBL:ABR18395.1};			subfamily not named
unigene073360	-5.47977	0.000270846	-8.11249	2.99311e-08	8.81845	3.87916e-09	-	-	-	-	7.28986	1.16984e-08	-	-	1.49573	0.0934223	-3.92853	0.00174941	-6.71492	2.63251e-08	unknown [Picea sitchensis]	Uncharacterized protein {ECO:0000313|EMBL:ABR17156.1};	[I] KOG4569 Predicted lipase		phospholipase a1-igamma2, chloroplastic
unigene064861	-1.72547	0.0446651	-4.07927	4.32697e-05	2.96211	0.000431673	-	-	-	-	3.3209	0.00022334	-	-	-0.364695	0.608668	-2.04854	0.0242822	-4.57101	2.32215e-05	putative TIR-NBS-LRR protein [Pinus monticola]	Putative TIR-NBS-LRR protein {ECO:0000313|EMBL:ADW94527.1};			Unknow
unigene076808	-1.98681	0.000311709	-3.43497	2.76557e-07	1.83355	0.00225894	-0.138276	0.835891	-	-	2.41305	0.00196698	-	-	-0.584727	0.384961	-2.53497	0.00106053	-4.15418	4.62363e-06	unknown [Picea sitchensis]	Uncharacterized protein {ECO:0000313|EMBL:ABR17027.1};
unigene082624	-3.05949	0.0194744	-9.74548	1.40761e-08	4.38564	8.99741e-05	-	-	-	-	4.32718	1.99589e-05	-	-	0.0443736	0.964624	-2.97898	0.0164348	-9.69572	4.95298e-10
unigene086908	-2.73613	0.0182587	-2.30537	0.00190827	3.09395	0.000252462	-	-	-	-	3.39207	0.000664802	-	-	-0.30993	0.666267	-3.00533	0.018149	-2.74083	0.00280486	unknown [Picea sitchensis]	Uncharacterized protein {ECO:0000313|EMBL:ABR16438.1};			subfamily not named
unigene023570	-2.23571	0.0445759	-5.02125	8.00775e-07	2.95045	0.000668972	0.727767	0.470469	-	-	2.91145	6.72869e-05	-	-	0.0354558	0.970521	-2.15978	0.0343305	-5.10348	6.50466e-09	unknown [Picea sitchensis]	Uncharacterized protein {ECO:0000313|EMBL:ABK26693.1};
unigene064179	-2.28215	0.00575469	-6.07314	3.02377e-07	2.46973	0.00712159	0.211728	0.840819	-	-	1.85933	0.0404474	-	-	0.605756	0.410893	-1.63128	0.0417703	-5.57913	7.12232e-07	unknown [Picea sitchensis]	Uncharacterized protein {ECO:0000313|EMBL:ACN40032.1};
unigene040859	-3.61497	2.01704e-05	-6.084	7.29439e-09	2.50233	0.000352457	-	-	-	-	2.72355	0.000285993	-	-	-0.230082	0.697031	-3.80285	1.21785e-05	-6.41303	2.21773e-09	putative TIR-NBS-LRR protein [Pinus monticola]	Putative TIR-NBS-LRR protein {ECO:0000313|EMBL:ADW94527.1};
unigene028863	-4.69516	0.00025806	-5.36386	0.000502112	4.04377	0.000404451	-	-	-	-	3.28706	0.000366298	-	-	0.733399	0.392892	-3.90817	0.000146908	-4.76	0.000222642	PREDICTED: cytochrome P450 85A1-like [Phoenix dactylifera]	Cytochrome P450 CYP85A1 {ECO:0000313|EMBL:JAI17721.1};	[QI] KOG0157 Cytochrome P450 CYP4/CYP19/CYP26 subfamilies	CYP85A1, BR6OX1; brassinosteroid-6-oxidase 1 [EC:1.14.-.-]	cytochrome p450 90a1
unigene044945	-1.39975	0.0355012	-2.04725	9.18576e-07	1.46351	6.08313e-05	0.0775313	0.916366	-0.776895	0.0889589	1.71488	0.000318681	0.726717	0.311582	-0.256947	0.569307	-1.61706	0.0271176	-2.43406	3.15976e-06	unknown [Picea sitchensis]	Uncharacterized protein {ECO:0000313|EMBL:ADE76430.1};
unigene030001	-3.85094	0.00815992	-8.73898	1.72133e-06	4.93293	4.99096e-05	-	-	-	-	4.70909	1.14942e-06	-	-	0.242627	0.795967	-3.54768	0.0030424	-8.49796	2.93219e-09
unigene105868	-2.92558	0.0187539	-2.74916	0.00283807	3.64396	2.59432e-05	0.750736	0.533503	0.705584	0.40628	4.02864	8.45736e-07	-0.0811946	0.960658	-0.393159	0.622471	-3.27136	0.00721498	-3.27547	0.000206103	unknown [Picea sitchensis]	Uncharacterized protein {ECO:0000313|EMBL:ACN41041.1};			subfamily not named
unigene055116	-3.64576	0.0104791	-8.15416	3.88844e-07	6.71586	6.92943e-07	-	-	-	-	6.13003	6.11244e-08	-	-	0.546385	0.459714	-3.04596	0.0108226	-7.60419	3.42174e-09	PREDICTED: probable leucine-rich repeat receptor-like protein kinase At1g35710 [Eucalyptus grandis]	probable leucine-rich repeat receptor-like protein kinase At1g35710 isoform X4 {ECO:0000313|RefSeq:XP_016669288.1};			subfamily not named
unigene048563	-3.38912	0.00320207	-3.25847	0.00334652	3.93634	0.000412753	-	-	-	-	3.99263	0.000507905	-	-	-0.059137	0.968109	-3.40039	0.00373299	-3.44286	0.00322396	unknown [Picea sitchensis]	Uncharacterized protein {ECO:0000313|EMBL:ABR17027.1};
unigene084098	-2.39028	0.00297812	-3.01221	1.55508e-08	2.70668	1.72572e-08	0.326898	0.703524	-0.500388	0.34182	2.77424	7.83463e-06	0.701388	0.401798	-0.0731613	0.901742	-2.42496	0.00681778	-3.21482	1.56105e-06	unknown [Picea sitchensis]	Uncharacterized protein {ECO:0000313|EMBL:ADE76810.1};			subfamily not named
unigene059249	-2.47649	0.000290372	-3.86769	2.79918e-05	3.041	6.66227e-05	0.581207	0.474696	-	-	2.82016	0.000209244	-	-	0.210278	0.727	-2.23082	0.00104955	-3.78273	4.17218e-05
unigene008505	-3.5152	0.000645232	-3.5357	1.95854e-10	4.53892	6.02736e-18	1.03524	0.30356	0.809568	0.156154	4.93069	2.96892e-15	0.0937368	0.930638	-0.397666	0.502098	-3.87161	0.000399401	-4.0589	3.00115e-10	unknown [Picea sitchensis]	Uncharacterized protein {ECO:0000313|EMBL:ADE76574.1};
unigene046196	-5.186	0.00301285	-7.60345	0.000840107	2.89806	0.044501	-	-	-	-	3.53026	0.00766331	-	-	-0.623817	0.650275	-5.77278	0.000247464	-8.23346	3.65824e-05	putative CC-NBS-LRR protein, partial [Pinus monticola]	Uncharacterized protein {ECO:0000313|EMBL:JAG93802.1};	[T] KOG4658 Apoptotic ATPase		subfamily not named
unigene017129	-2.78555	4.23194e-05	-2.98461	4.78246e-06	2.64523	1.31771e-05	-0.118509	0.87	-0.524903	0.439809	1.98301	0.000284319	0.283409	0.697034	0.65503	0.218598	-2.0859	0.000798738	-2.45459	3.77239e-05
unigene054139	-2.10223	0.000417747	-1.25273	0.00784085	2.22198	1.93521e-06	0.134484	0.84722	0.77289	0.146801	2.77567	5.75619e-11	-0.761729	0.225771	-0.556693	0.132911	-2.61376	2.62828e-06	-1.93986	6.61139e-06
unigene075408	-2.47091	0.0112012	-4.05889	1.13967e-05	4.73576	1.52757e-06	-	-	-	-	5.29374	7.39566e-05	-	-	-0.571632	0.603305	-3.00623	0.0180151	-4.7544	0.000179257
unigene018301	-1.9219	0.00136573	-2.18048	0.00507836	1.86983	0.00103657	-0.0316022	0.966092	-0.503312	0.523616	1.94451	0.00499221	0.34901	0.662843	-0.0771475	0.911974	-1.95613	0.00695482	-2.38785	0.00649323	unknown [Picea sitchensis]	Uncharacterized protein {ECO:0000313|EMBL:ADE76810.1};
unigene098826	-3.55117	0.0394367	-7.02096	2.718e-39	5.93205	2.73859e-15	2.37083	0.192647	-	-	5.44812	1.14633e-05	-	-	0.468085	0.596898	-3.04734	0.111205	-6.67275	5.90568e-08	unknown [Picea sitchensis]	Uncharacterized protein {ECO:0000313|EMBL:ABK21745.1};	[T] KOG0027 Calmodulin and related proteins (EF-Hand superfamily)	CML; calcium-binding protein CML	calcium-binding protein cml40-related
unigene080266	-1.88968	0.0121655	-2.29997	2.5352e-11	2.77084	8.00408e-17	0.901094	0.197264	0.279872	0.358631	2.20894	4.58355e-08	0.491938	0.481045	0.556216	0.206177	-1.29065	0.0962872	-1.87322	8.5009e-06	unknown [Picea sitchensis]	Uncharacterized protein {ECO:0000313|EMBL:ABK24491.1};			subfamily not named
unigene095219	-1.93113	0.00688128	-4.66309	5.95695e-08	3.61715	1.23389e-06	-	-	-	-	2.91125	0.000270894	-	-	0.699848	0.337935	-1.19336	0.117795	-4.08422	5.13048e-06
unigene068467	-1.92541	0.0361641	-3.90344	0.00746327	2.40958	0.00183226	-	-	-	-	2.04895	0.00788406	-	-	0.351166	0.601757	-1.52458	0.0973902	-3.67417	0.0110833
unigene042019	-4.2153	0.031854	-5.75468	1.01809e-05	6.11612	6.31778e-08	-	-	-	-	6.0473	6.09563e-05	-	-	0.0479211	0.962583	-4.1445	0.0639814	-5.84454	0.0006175
unigene086626	-2.23186	0.0123904	-3.63234	1.00683e-17	3.48183	1.66491e-17	1.27109	0.1596	-0.342016	0.495363	2.37608	0.00021706	1.48152	0.104791	1.10414	0.0686232	-1.08854	0.271033	-2.66245	6.5203e-05	putative TIR-NBS-LRR protein [Pinus monticola]	Putative TIR-NBS-LRR protein {ECO:0000313|EMBL:ADW94527.1};
unigene075083	-2.42389	0.0486798	-7.98788	4.10086e-09	3.22925	0.000997829	-	-	-	-	3.13098	0.00329919	-	-	0.0946012	0.890095	-2.28661	0.0730061	-7.89343	9.71474e-09
unigene080539	-1.93267	0.0464748	-4.3868	2.67012e-05	3.34795	0.000107036	-	-	-	-	2.37515	0.00306427	-	-	0.9741	0.212749	-0.907407	0.318635	-3.54411	0.000298442
unigene053878	-3.05258	0.0269333	-2.75754	2.46337e-10	2.36653	1.49351e-12	-0.676252	0.586293	-0.584273	0.107329	1.69073	0.00249677	-0.22718	0.857718	0.669565	0.268645	-2.35069	0.0972985	-2.21717	0.000485481	unknown [Picea sitchensis]	Cytochrome P450 CYP92A105 {ECO:0000313|EMBL:JAI17615.1};	[Q] KOG0156 Cytochrome P450 CYP2 subfamily	CYP92A6; typhasterol/6-deoxotyphasterol 2alpha-hydroxylase	subfamily not named
unigene016909	-1.90335	0.0359287	-3.70916	0.000823739	2.7431	0.000667597	-	-	-	-	2.81329	0.0256864	-	-	-0.0648946	0.957758	-1.9396	0.143332	-3.89119	0.0161548	unknown [Picea sitchensis]	Uncharacterized protein {ECO:0000313|EMBL:ABK21005.1};
unigene053254	-2.11234	0.0223789	-4.23667	3.29503e-08	3.01992	0.000470536	0.931763	0.371848	-	-	2.17239	0.0113759	-	-	0.842146	0.205352	-1.22361	0.184583	-3.52185	3.4518e-06	unknown [Picea sitchensis]	Uncharacterized protein {ECO:0000313|EMBL:ACN40032.1};
unigene028981	-3.24203	0.0258636	-7.0969	1.95703e-07	3.16976	0.000217851	-	-	-	-	1.77029	0.00506272	-	-	1.39056	0.0571339	-1.81118	0.160021	-5.8072	1.63681e-08	unknown [Picea sitchensis]	Uncharacterized protein {ECO:0000313|EMBL:ABR18056.1};			subfamily not named
unigene104975	-2.39267	0.0206554	-9.62368	1.79497e-09	3.16045	0.000270386	-	-	-	-	2.28567	0.00534306	-	-	0.872373	0.289632	-1.47777	0.137254	-8.74487	9.04092e-09	unknown [Picea sitchensis]	Uncharacterized protein {ECO:0000313|EMBL:ADE77627.1};
unigene033770	-3.18834	0.00155457	-7.46098	5.43339e-11	4.68371	2.70164e-14	-	-	-	-	3.43603	1.96139e-05	-	-	1.23789	0.072686	-1.90839	0.0813537	-6.31792	1.17796e-05	unknown [Picea sitchensis]	Uncharacterized protein {ECO:0000313|EMBL:ADE76915.1};			ethylene-responsive transcription factor erf039
unigene006093	-1.52641	0.00706207	-2.3893	4.49024e-05	3.28177	9.75214e-07	-	-	-	-	2.71558	0.00182804	-	-	0.570605	0.408538	-0.922548	0.233246	-1.95222	0.0121211
unigene040064	-1.93676	0.00217542	-3.22168	2.94052e-07	2.81087	3.78127e-06	0.891754	0.202629	-	-	1.99821	0.0196071	1.3668	0.0510462	0.811738	0.281743	-1.08993	0.213899	-2.53605	0.00424566
unigene068986	-3.47718	0.0192031	-6.16254	3.72883e-26	5.99021	2.71245e-17	2.52358	0.0802053	-0.374242	0.567395	5.13782	6.17833e-14	2.76324	0.0512378	0.851274	0.158996	-2.58058	0.071748	-5.44135	1.29952e-20	unknown [Picea sitchensis]	Uncharacterized protein {ECO:0000313|EMBL:ADE76312.1};	[T] KOG0698 Serine/threonine protein phosphatase		protein phosphatase 2c family protein-related
unigene092788	-1.4383	0.0158168	-1.44971	0.000595559	2.16135	5.5971e-09	0.7398	0.201664	0.515563	0.234114	1.64517	0.000185797	0.0982788	0.871511	0.511525	0.25533	-0.884752	0.166303	-1.06636	0.0287142	unknown [Picea sitchensis]	Uncharacterized protein {ECO:0000313|EMBL:ABK25765.1};	[T] KOG0581 Mitogen-activated protein kinase kinase (MAP2K)	MKK9; mitogen-activated protein kinase kinase 9 [EC:2.7.12.2]	subfamily not named
unigene041168	-2.23058	0.00455082	-3.15182	9.12795e-11	2.79066	4.67702e-12	0.576487	0.433641	-0.554944	0.24202	2.11296	1.42738e-06	1.00102	0.198295	0.674989	0.116349	-1.51368	0.0560177	-2.60404	5.80298e-07	unknown [Picea sitchensis]	Uncharacterized protein {ECO:0000313|EMBL:ABK26960.1};	[O] KOG0800 FOG: Predicted E3 ubiquitin ligase		ring-h2 finger protein atl3
unigene042182	-2.43477	0.0422402	-9.43863	6.47672e-12	6.224	1.17771e-09	-	-	-	-	4.91384	0.00110472	-	-	1.26174	0.176982	-1.13246	0.425385	-8.17376	3.17868e-05	putative CC-NBS-LRR protein, partial [Pinus monticola]	Putative CC-NBS-LRR protein {ECO:0000313|EMBL:ABA03081.1};			subfamily not named
unigene067914	-4.17259	0.0177585	-5.78626	3.19184e-23	4.63961	4.27127e-10	0.48105	0.76684	-1.34576	0.0634584	3.82024	7.07911e-07	1.6868	0.298967	0.820353	0.207524	-3.30594	0.0543164	-5.09536	1.08082e-14
unigene080675	-1.66271	0.0391848	-3.08645	0.00361795	2.59613	0.000768539	-	-	-	-	1.97661	0.0135143	-	-	0.611108	0.332426	-1.00626	0.204133	-2.59635	0.0147906	unknown [Picea sitchensis]	Uncharacterized protein {ECO:0000313|EMBL:ADE76008.1};
unigene047199	-2.7339	0.0415749	-5.43049	4.74067e-15	4.88989	1.9949e-18	-	-	-	-	4.53104	3.40578e-09	-	-	0.351051	0.571113	-2.33953	0.0947711	-5.20784	9.5758e-09	PREDICTED: probable leucine-rich repeat receptor-like protein kinase At1g35710 isoform X2 [Malus domestica]	Disease resistance protein {ECO:0000313|EMBL:AAC78591.1};			subfamily not named
unigene059043	-1.57694	0.0330947	-7.83961	1.13818e-07	3.63773	0.000202099	-	-	-	-	3.13566	0.00208118	-	-	0.489837	0.533476	-1.05644	0.179632	-7.35474	2.8575e-06
unigene024285	-3.60654	0.0100942	-5.93834	5.37713e-06	4.24654	1.34929e-12	0.658044	0.599346	-1.8902	0.102917	3.23955	5.18518e-07	2.40545	0.14937	1.00609	0.139392	-2.55473	0.0625551	-5.06187	0.000102506	unknown [Picea sitchensis]	Uncharacterized protein {ECO:0000313|EMBL:ACN39826.1};
unigene057865	-1.64322	0.024324	-2.81252	6.15179e-06	3.16183	2.62738e-06	1.55665	0.0834767	-	-	2.45184	0.00885955	1.28217	0.133124	0.715538	0.333516	-0.89274	0.357089	-2.23406	0.0110693	PREDICTED: uncharacterized protein LOC109227894 [Nicotiana attenuata]	uncharacterized protein LOC107767132 {ECO:0000313|RefSeq:XP_016441540.1};	[R] KOG1075 FOG: Reverse transcriptase		subfamily not named
unigene085021	-4.37593	0.00705517	-5.39269	4.49389e-10	4.65377	5.40437e-10	-	-	-	-	3.44242	7.7989e-05	-	-	1.20612	0.112584	-3.12431	0.059245	-4.31517	1.19449e-05	unknown [Picea sitchensis]	Uncharacterized protein {ECO:0000313|EMBL:ABR16726.1};
unigene030028	-1.43816	0.0331253	-2.12513	0.00883827	1.58084	0.0123564	-	-	-	-	1.49041	0.0264561	-	-	0.0824263	0.914612	-1.31102	0.0593468	-2.17573	0.00869445	unknown [Picea sitchensis]	Glycosyltransferase {ECO:0000256|RuleBase:RU362057};	[GC] KOG1192 UDP-glucuronosyl and UDP-glucosyl transferase
unigene042737	-3.87162	0.00507267	-4.73798	0.000170599	4.97549	9.35045e-05	-	-	-	-	2.91562	0.000900014	-	-	2.05938	0.0503157	-1.75821	0.0846214	-2.80796	0.000893023	unknown [Picea sitchensis]	Uncharacterized protein {ECO:0000313|EMBL:ADE76106.1};
unigene104124	-4.35036	0.0305664	-9.8537	4.29141e-11	6.28558	7.34821e-08	-	-	-	-	4.00082	0.037068	-	-	2.22578	0.10488	-2.0847	0.45073	-7.62574	0.00591749	unknown [Picea sitchensis]	Uncharacterized protein {ECO:0000313|EMBL:ABK26189.1};
unigene080294	-3.224	0.0143057	-4.67192	3.39703e-16	3.89418	4.24972e-15	0.688466	0.590064	-0.970426	0.109714	3.02365	1.53834e-09	1.52915	0.248826	0.863584	0.0533488	-2.31487	0.070692	-3.93563	1.14131e-11	unknown [Picea sitchensis]	Uncharacterized protein {ECO:0000313|EMBL:ABK25256.1};
unigene021273	-1.77547	0.0210493	-5.27286	4.00185e-10	2.68051	6.16076e-06	-	-	-	-	2.50169	0.000262905	-	-	0.172516	0.775935	-1.55946	0.0626668	-5.21931	3.43209e-08
unigene105059	-1.38295	0.00439427	-1.75132	0.00114492	2.18081	6.0979e-06	0.81185	0.114123	0.237212	0.676747	1.82962	0.00696374	0.457349	0.418043	0.34592	0.578228	-1.00158	0.14363	-1.53214	0.0308516
unigene066592	-4.0034	0.00342748	-6.74331	2.00866e-07	5.74765	1.63159e-11	-	-	-	-	4.04367	0.000136094	-	-	1.70471	0.0670406	-2.25078	0.120337	-5.1675	0.00138873	unknown [Picea sitchensis]	Uncharacterized protein {ECO:0000313|EMBL:ABR18056.1};			subfamily not named
unigene055728	-3.27979	0.019982	-5.4837	5.41306e-17	5.37563	4.93574e-17	-	-	-	-	4.44744	1.77463e-05	-	-	0.909958	0.29188	-2.33608	0.13304	-4.69121	9.42092e-06	unknown [Picea sitchensis]	Uncharacterized protein {ECO:0000313|EMBL:ABK25633.1};
unigene027541	-3.6751	0.0291055	-7.62922	5.84635e-06	6.4953	6.3033e-06	-	-	-	-	5.6055	1.09001e-06	-	-	0.856578	0.394687	-2.76443	0.058606	-6.88904	3.45793e-07	Pkinase domain-containing protein/LRR_1 domain-containing protein/LRRNT_2 domain-containing protein/LRR_8 domain-containing protein [Cephalotus follicularis]	Pkinase domain-containing protein/LRR_1 domain-containing protein/LRRNT_2 domain-containing protein/LRR_8 domain-containing protein {ECO:0000313|EMBL:GAV75467.1};			subfamily not named
unigene030469	-3.62534	0.0496485	-8.35743	5.89168e-07	3.89338	0.000154559	-	-	-	-	2.97531	0.000315144	-	-	0.924151	0.24543	-2.66007	0.112643	-7.43775	1.86875e-08
unigene018208	-1.414	0.0444529	-2.64389	0.00118356	1.37837	0.0370752	-	-	-	-	1.49037	0.0444536	-	-	-0.11903	0.874937	-1.49532	0.0529434	-2.88172	0.00114151	unknown [Picea sitchensis]	Uncharacterized protein {ECO:0000313|EMBL:ADE76810.1};			subfamily not named
unigene106793	-1.30404	0.0494368	-2.31837	0.00114114	1.5497	0.0048063	0.254883	0.744922	-0.977431	0.235108	1.41373	0.041543	1.10485	0.218273	0.133756	0.819551	-1.13705	0.156553	-2.31957	0.00609323
unigene093596	-3.71865	0.0226794	-10.6046	1.57735e-09	4.39713	6.02203e-05	-	-	-	-	3.26386	0.00109501	-	-	1.13628	0.224646	-2.5434	0.0964769	-9.47555	5.11338e-09	unknown [Picea sitchensis]	Uncharacterized protein {ECO:0000313|EMBL:ABR16167.1};	[QI] KOG0157 Cytochrome P450 CYP4/CYP19/CYP26 subfamilies	CYP709; cytochrome P450 family 709	subfamily not named
unigene092168	-2.1304	0.0184177	-3.84546	8.33359e-06	3.87854	1.68764e-05	-	-	-	-	2.80637	0.00474481	-	-	1.06782	0.220811	-1.0252	0.297762	-2.90189	0.00240128
unigene103897	-1.22194	0.00421531	-2.06357	4.87054e-06	1.42309	3.03554e-06	0.217384	0.642241	-0.832313	0.0906921	1.24466	0.0126075	0.92857	0.105922	0.168748	0.724488	-1.00372	0.087706	-2.02768	0.000845076	unknown [Picea sitchensis]	Histone H2A {ECO:0000256|RuleBase:RU003767};	[B] KOG1756 Histone 2A	H2A; histone H2A	subfamily not named
unigene075128	-4.87406	6.39512e-06	-2.50009	0.00465893	9.61989	3.96638e-16	-	-	-	-	-	-	-2.29975	0.0426511	11.378	1.73528e-16	-	-	-	-	unknown [Picea sitchensis]	TSA: Wollemia nobilis Ref_Wollemi_Transcript_15662_1000 transcribed RNA sequence {ECO:0000313|EMBL:JAG86388.1};	[T] KOG4747 Two-component phosphorelay intermediate involved in MAP kinase cascade regulation	AHP; histidine-containing phosphotransfer peotein	histidine-containing phosphotransfer protein 3
unigene014740	1.00946	0.00175075	2.25588	3.01328e-05	-1.99757	1.02567e-05	-0.977291	0.0246544	0.0551336	0.926738	-0.496549	0.217787	-1.15225	0.0268003	-1.50471	1.06094e-07	-0.457589	0.0827188	0.618403	0.213328	unknown [Picea sitchensis]	Uncharacterized protein {ECO:0000313|EMBL:ABK24364.1};			subfamily not named
unigene010209	-2.98004	0.000134047	-4.82929	1.1874e-12	4.25179	1.86871e-14	1.27168	0.130976	-0.784396	0.285647	0.510709	0.556595	1.9266	0.0369366	3.72835	3.61203e-06	0.779495	0.445724	-1.23247	0.190368
unigene101646	-2.02356	0.000507533	-3.64662	3.63783e-05	2.43543	1.52624e-05	0.429389	0.486237	-1.40997	0.10076	0.137987	0.80942	1.71399	0.048241	2.29241	1.26963e-05	0.317121	0.575889	-1.48251	0.0758787	unknown [Picea sitchensis]	Uncharacterized protein {ECO:0000313|EMBL:ABR16667.1};
unigene042556	-2.81529	1.09371e-21	-1.50647	1.24561e-06	1.99102	8.48911e-18	-0.810218	0.00127787	0.28752	0.348201	-0.369065	0.0709953	-1.21597	0.000219685	2.35372	6.27251e-26	-0.418782	0.107379	0.715594	0.0167303	sugar carrier protein A isoform X1 [Momordica charantia]	Uncharacterized protein {ECO:0000313|EMBL:KGN65220.1};	[R] KOG0254 Predicted transporter (major facilitator superfamily)		sugar transport protein 7
unigene062760	2.02371	0.00203813	5.33182	2.43188e-10	-2.8716	0.00748655	-0.828789	0.44491	2.25057	0.0532869	0.351915	0.770361	-3.19253	0.000245278	-3.22951	0.000656347	-1.14579	0.23094	1.97201	0.0533277	hypothetical protein (mitochondrion) [Vicia faba]	Uncharacterized protein {ECO:0000313|EMBL:AGC78943.1};			subfamily not named
unigene048969	-1.26596	0.0143182	-2.23485	0.000114133	2.16312	8.07823e-05	0.911871	0.0423598	-0.267062	0.61725	0.337671	0.48875	1.05561	0.0259702	1.82015	0.000725165	0.599234	0.168689	-0.54123	0.296797	PREDICTED: NADPH:quinone oxidoreductase-like isoform X1 [Gossypium raimondii]	Uncharacterized protein {ECO:0000313|EMBL:JAG94350.1};	[R] KOG4530 Predicted flavoprotein	chrR, NQR; chromate reductase, NAD(P)H dehydrogenase (quinone)	nadph:quinone oxidoreductase
unigene101128	-1.81197	0.00100478	-3.70304	2.69175e-08	2.70498	4.54099e-08	0.914395	0.0678992	-1.18573	0.0650039	0.507683	0.261863	1.98015	0.00297378	2.18749	6.63025e-06	0.42797	0.386989	-1.64529	0.00861001	unknown [Picea sitchensis]	Uncharacterized protein {ECO:0000313|EMBL:ABR16667.1};		EDS1; enhanced disease susceptibility 1 protein	protein eds1-related
unigene037001	-1.36538	0.0406623	-3.38822	2.50121e-10	2.47922	2.81161e-06	1.13609	0.139881	-1.09605	0.0783107	0.980514	0.0974628	2.10686	0.00537745	1.4922	0.000665735	0.170741	0.816367	-2.02614	0.000288776	hypothetical protein 0_11428_01, partial [Pinus taeda]	Uncharacterized protein {ECO:0000313|EMBL:AFG59250.1};			Unknow
unigene063850	-1.53733	0.0110765	-4.18566	2.76675e-05	2.94392	0.00225217	1.43001	0.116982	-1.41183	0.236834	1.46644	0.106907	2.73393	0.00352004	1.46158	0.0140483	-0.021851	0.970312	-2.84945	0.00240671	unknown [Picea sitchensis]	Uncharacterized protein {ECO:0000313|EMBL:ADE75657.1};
unigene075107	2.38825	0.0242545	4.21558	4.02679e-05	-3.35167	0.000755505	-0.955615	0.0802346	0.671419	0.225036	-0.413959	0.434194	-1.74579	0.00284865	-2.94468	0.00324491	-0.522172	0.322481	1.13908	0.0391611	unknown [Picea sitchensis]	Mitogen-activated protein kinase {ECO:0000256|SAAS:SAAS00652812};	[T] KOG0660 Mitogen-activated protein kinase		subfamily not named
unigene026642	-1.61083	0.0451837	-3.70298	5.92262e-09	2.87311	9.19811e-07	1.28267	0.153823	-1.01966	0.162297	1.04298	0.125359	2.17618	0.019223	1.82533	0.000653592	0.259512	0.772567	-2.00973	0.0035425	uncharacterized protein LOC107637205 [Arachis ipaensis]
unigene062761	3.1249	0.00062949	1.13901	0.0245499	-2.41122	0.0445055	0.736791	0.571906	-1.4781	0.195927	0.225122	0.859701	2.10719	0.0114188	-2.64148	0.00287157	0.542925	0.598747	-1.6292	0.0447179	hypothetical protein ArthMp003 [Arabidopsis thaliana]	Uncharacterized mitochondrial protein AtMg00030;			Unknow
unigene088087	-1.12114	0.00373865	-2.73613	3.15834e-19	2.03485	8.28888e-11	0.932775	0.0341365	-0.891596	0.0265342	0.530932	0.120266	1.704	0.000103712	1.49528	3.51609e-09	0.417749	0.295534	-1.37183	5.67876e-05	hypothetical protein AXG93_1217s1660 [Marchantia polymorpha subsp. ruderalis]	Uncharacterized protein {ECO:0000313|EMBL:OAE23953.1};
unigene063851	-1.37783	0.0274761	-2.95994	0.000526017	1.79586	0.0211774	0.437493	0.553908	-1.3383	0.154695	1.06618	0.133136	1.66346	0.0370936	0.71373	0.224093	-0.611823	0.23738	-2.37006	0.00232173	putative TIR-NBS-LRR protein [Pinus monticola]	Putative TIR-NBS-LRR protein {ECO:0000313|EMBL:ADW94527.1};
unigene008236	-1.81765	0.0106212	-4.86185	1.15688e-07	2.87336	0.00146481	1.06359	0.208076	-	-	1.5637	0.0884075	3.11911	9.12674e-05	1.29895	0.0896296	-0.486913	0.511478	-3.6866	5.90819e-05	unknown [Picea sitchensis]	Uncharacterized protein {ECO:0000313|EMBL:ABR18194.1};
unigene102811	-1.64102	0.016447	-4.96936	2.42614e-09	2.88904	0.0052231	1.27514	0.200811	-	-	2.10802	0.0754593	3.43347	1.78538e-06	0.783288	0.394725	-0.810034	0.374769	-4.31497	6.47221e-05	unknown [Picea sitchensis]	Uncharacterized protein {ECO:0000313|EMBL:ADE76810.1};			Unknow
unigene104207	-1.45949	0.0301549	-3.60872	0.00108241	2.29812	0.0224397	0.859538	0.352657	-	-	1.88594	0.0857819	2.23799	0.023448	0.402221	0.634319	-1.00741	0.214384	-3.34291	0.00630606
unigene052734	-1.48508	0.0149205	-4.09132	0.000106888	2.1347	0.0363987	0.673972	0.495376	-2.12565	0.100425	1.37355	0.150531	2.69524	0.00761428	0.741831	0.174356	-0.690295	0.16502	-3.47224	0.000391344	hypothetical protein ABT39_MTgene4044 (mitochondrion) [Picea glauca]	Uncharacterized protein {ECO:0000313|EMBL:KUM45125.1};
unigene032895	-1.46667	0.00807744	-3.41858	7.57381e-08	2.45732	0.00679441	1.009	0.271898	-	-	1.77992	0.0733394	2.04469	0.000394476	0.676752	0.304964	-0.750061	0.286154	-2.86789	0.00020689	putative TIR-NBS-LRR protein [Pinus monticola]	Putative TIR-NBS-LRR protein {ECO:0000313|EMBL:ADW94527.1};			subfamily not named
unigene013272	-1.12623	0.0426166	-2.63021	0.000463953	2.3672	0.00106963	1.26135	0.0687444	-0.463343	0.587011	1.35761	0.0759964	1.60095	0.0217483	1.00905	0.111656	-0.0720151	0.910539	-1.75255	0.0268406	unknown [Picea sitchensis]	Uncharacterized protein {ECO:0000313|EMBL:ACN40032.1};			subfamily not named
unigene086158	-1.56198	0.0469518	-3.47035	8.18959e-05	2.05603	0.022761	0.512017	0.558385	-1.58839	0.0977671	0.966949	0.232785	1.9844	0.014488	1.07168	0.12302	-0.43839	0.510587	-2.51974	0.000860133	putative TIR-NBS-LRR protein [Pinus monticola]	Putative TIR-NBS-LRR protein {ECO:0000313|EMBL:ADW94527.1};
unigene055576	-4.81498	5.23569e-09	-9.0694	1.42192e-11	7.55931	5.88658e-12	-	-	-	-	-	-	-	-	5.77057	1.18024e-07	-	-	-	-
unigene045886	-8.63195	0.0045557	-8.39206	0.00495306	8.74077	0.00199297	-	-	-	-	-	-	-	-	8.63741	0.00336038	-	-	-	-
unigene051824	-11.157	3.11498e-23	-10.9078	1.68112e-21	11.2531	1.32462e-26	-	-	-	-	-	-	-	-	11.1498	3.93486e-26	-	-	-	-
unigene020964	2.06876	0.0019588	2.34351	0.000106476	-2.07252	0.000633442	0.011852	1	0.0805427	0.913473	0.403006	0.657197	-0.187594	0.763728	-2.47275	0.0110652	-0.366738	0.693111	-0.267805	0.772505
unigene079802	-2.7984	0.0239532	-4.07081	3.39038e-06	3.07059	9.26126e-06	-	-	-	-	-	-	-	-	1.64071	0.0079336	-	-	-	-	hypothetical protein 0_13169_02, partial [Pinus taeda]	Uncharacterized protein {ECO:0000313|EMBL:AEX11297.1};
unigene087893	-2.19561	0.0151105	-9.97651	3.67525e-12	4.84209	1.06393e-08	-	-	-	-	-	-	-	-	2.10596	0.0323029	-0.0509338	0.978895	-	-
unigene063795	-8.53162	2.89724e-06	-10.1745	6.89032e-07	5.66638	0.000133282	-	-	-	-	-	-	-	-	10.4137	3.1277e-07	-	-	-	-	MADS-box protein, partial [Picea abies]	MADS-box protein {ECO:0000313|EMBL:AHB12494.1};	[K] KOG0014 MADS box transcription factor	K09264; MADS-box transcription factor, plant	agamous-like mads-box protein agl1-related
unigene041603	-8.08085	3.88235e-06	-7.82377	2.31389e-06	8.17192	9.72169e-07	-	-	-	-	-	-	-	-	8.06907	2.05228e-06	-	-	-	-
unigene086403	-3.42424	6.21771e-10	-3.58786	4.24079e-08	3.33184	1.73013e-17	-0.0772128	0.896635	-0.452771	0.507308	0.971725	0.108059	0.251928	0.749911	2.3552	6.01308e-05	-1.02954	0.154064	-1.36469	0.0854968	unknown [Picea sitchensis]	Uncharacterized protein {ECO:0000313|EMBL:ADE76541.1};
unigene026892	-9.32518	4.93809e-08	-9.06959	4.3722e-08	9.41962	1.54876e-08	-	-	-	-	-	-	-	-	9.31623	2.34219e-08	-	-	-	-
unigene053597	-2.9552	6.86635e-05	-7.08049	7.20098e-09	3.95114	1.2526e-06	-	-	-	-	-	-	-	-	2.62872	0.00033559	-	-	-	-	unknown [Picea sitchensis]	Uncharacterized protein {ECO:0000313|EMBL:ABK21764.1};		EREBP; EREBP-like factor	subfamily not named
unigene040522	-2.65434	0.0175358	-6.64214	2.0231e-06	7.3406	5.4902e-07	-	-	-	-	-	-	-	-	2.26618	0.0156458	-	-	-	-
unigene040520	-2.62452	0.0130214	-4.06346	0.0139815	4.38523	0.000429327	-	-	-	-	-	-	-	-	2.16686	0.0114557	-	-	-	-
unigene000700	-7.72771	0.000913601	-7.47323	0.000923823	7.82376	0.00042933	-	-	-	-	-	-	-	-	7.72085	0.000698798	-	-	-	-	hydrophobic protein LTI6A [Zea mays]	Hydrophobic protein LTI6A {ECO:0000313|EMBL:ACG48256.1};			subfamily not named
unigene006665	-2.09711	0.0280987	-3.38623	0.00033341	5.24764	1.44983e-05	-	-	-	-	-	-	-	-	3.38978	0.00246601	-	-	-	-
unigene059271	2.45779	0.034369	2.88198	0.00031641	-2.5425	0.000865967	-0.0603181	0.954133	0.139592	0.828693	0.840319	0.242428	-0.322887	0.751222	-3.38104	0.000173529	-0.882161	0.417892	-0.636621	0.401014	unknown [Picea sitchensis]	Uncharacterized protein {ECO:0000313|EMBL:ABK25991.1};			Unknow
unigene065813	-9.23376	3.60544e-07	-8.9732	3.13125e-07	9.31913	1.07701e-07	-	-	-	-	-	-	-	-	9.21598	1.70147e-07	-	-	-	-	PREDICTED: versatile peroxidase VPL1-like [Pyrus x bretschneideri]	Uncharacterized protein {ECO:0000313|EMBL:KNA18297.1};		mpn; manganese peroxidase [EC:1.11.1.13]	Unknow
unigene093337	-8.11911	2.592e-05	-7.85964	1.88478e-05	8.2036	7.76834e-06	-	-	-	-	-	-	-	-	8.10081	1.52776e-05	-	-	-	-		Altered inheritance rate of mitochondria protein 38 {ECO:0000313|EMBL:JAT59817.1};			respiratory supercomplex factor 2, mitochondrial
unigene011432	-4.08212	0.00710335	-10.4784	3.8752e-09	9.0564	2.51594e-09	-	-	-	-	-	-	-	-	10.7225	1.11815e-09	-	-	-	-	R2R3MYB29 [Ginkgo biloba]	Uncharacterized protein {ECO:0000313|EMBL:JAG92927.1};	[K] KOG0048 Transcription factor, Myb superfamily	MYBP; transcription factor MYB, plant	Unknow
unigene011431	-8.14313	2.14296e-06	-10.5549	6.87774e-08	10.9079	1.49764e-08	-	-	-	-	-	-	-	-	7.64001	4.00119e-07	-	-	-	-	R2R3MYB29 [Ginkgo biloba]	R2R3MYB29 {ECO:0000313|EMBL:ASR18114.1};	[K] KOG0048 Transcription factor, Myb superfamily		Unknow
unigene002933	-11.1662	4.76186e-08	-10.9034	3.59648e-08	11.2523	6.87372e-09	-	-	-	-	-	-	-	-	11.1489	1.59824e-08	-	-	-	-
unigene061475	-6.90147	3.66819e-10	-10.7252	8.38477e-15	7.10563	3.15413e-14	-	-	-	-	-	-	-	-	7.1223	7.09484e-14	-	-	-	-	unknown [Picea sitchensis]	Uncharacterized protein {ECO:0000313|EMBL:ABK23521.1};
unigene057089	-10.5822	0.00259848	-10.3232	0.00192446	10.6649	0.000857463	-	-	-	-	-	-	-	-	10.5618	0.00164425	-	-	-	-
unigene055831	-7.94677	3.55093e-05	-7.68958	2.59825e-05	8.03851	1.15394e-05	-	-	-	-	-	-	-	-	7.93567	2.23129e-05	-	-	-	-
unigene024536	-5.49133	0.000226526	-5.07835	1.82607e-06	5.55182	4.34814e-10	-	-	-	-	-	-	-	-	2.70401	0.000142214	-	-	-	-	hypothetical protein 0_12286_01, partial [Pinus taeda]	Uncharacterized protein {ECO:0000313|EMBL:AFG47805.1};	[Q] KOG0156 Cytochrome P450 CYP2 subfamily
unigene024537	-4.79373	0.00934847	-8.77988	2.06473e-06	9.12945	7.84088e-07	-	-	-	-	-	-	-	-	2.67637	0.0162312	-	-	-	-	hypothetical protein 0_8472_02, partial [Pinus taeda]	Cytochrome P450 CYP750A10 {ECO:0000313|EMBL:JAI17755.1};
unigene049261	-6.39385	4.71136e-11	-5.2266	4.8221e-08	6.54771	2.82161e-12	-	-	-	-	-	-	-	-	2.96729	2.1775e-05	-	-	-	-
unigene013094	-6.70053	4.49912e-06	-3.8995	0.00794797	7.2447	4.24315e-07	-	-	-	-	-	-	-	-	5.11241	0.000265741	-	-	-	-
unigene001874	-4.8079	0.000562844	-2.41073	0.0498387	4.91621	0.000348091	-	-	-	-	-	-	-	-	4.82539	0.00182858	-	-	-	-	uncharacterized protein LOC18427550 [Amborella trichopoda]	Uncharacterized protein {ECO:0000313|EMBL:JAG93554.1};			Unknow
unigene039403	-7.45414	0.0111179	-7.19663	0.0080892	7.53659	0.00476342	-	-	-	-	-	-	-	-	7.43405	0.0081505	-	-	-	-	predicted protein [Hordeum vulgare subsp. vulgare]	Predicted protein {ECO:0000313|EMBL:BAK01092.1};			subfamily not named
unigene026133	-10.813	5.61466e-46	-12.4621	3.72321e-43	12.8087	2.73278e-54	-	-	-	-	-	-	-	-	12.7053	5.53475e-54	-	-	-	-	PREDICTED: AT-hook motif nuclear-localized protein 15-like [Nelumbo nucifera]	AT-hook motif nuclear-localized protein 15-like {ECO:0000313|RefSeq:XP_010257112.1};			at-hook motif nuclear-localized protein 24-related
unigene026134	-8.44059	1.61632e-38	-8.43306	1.29974e-37	12.6444	3.30126e-54	-	-	-	-	-	-	-	-	7.54414	1.38331e-41	-	-	-	-	PREDICTED: AT-hook motif nuclear-localized protein 15-like [Nelumbo nucifera]	AT-hook motif nuclear-localized protein {ECO:0000256|PIRNR:PIRNR016021};			at-hook motif nuclear-localized protein 24-related
unigene026135	-6.15642	3.87739e-15	-13.8568	1.17951e-91	11.0784	1.64121e-107	-	-	-	-	-	-	-	-	14.0996	7.22471e-108	-	-	-	-	PREDICTED: AT-hook motif nuclear-localized protein 15-like [Nelumbo nucifera]	AT-hook motif nuclear-localized protein 15-like {ECO:0000313|RefSeq:XP_010257112.1};			at-hook motif nuclear-localized protein 24-related
unigene033975	-9.66948	6.41813e-06	-9.42131	6.69294e-06	7.18364	1.31293e-05	-	-	-	-	-	-	-	-	9.67172	4.2258e-06	-	-	-	-	PREDICTED: MADS-box transcription factor 23-like [Gossypium arboreum]	MADS-box transcription factor 23-like isoform X1 {ECO:0000313|RefSeq:XP_016715663.1};	[K] KOG0014 MADS box transcription factor	K09264; MADS-box transcription factor, plant	subfamily not named
unigene013503	-8.70405	0.00679334	-8.44768	0.00463816	6.81915	0.00895078	-	-	-	-	-	-	-	-	8.69602	0.00505829	-	-	-	-
unigene013507	-7.76718	1.07503e-06	-9.3875	2.21751e-07	9.732	7.31992e-08	-	-	-	-	-	-	-	-	9.62887	1.09238e-07	-	-	-	-	hypothetical protein F511_29956 [Dorcoceras hygrometricum]	Uncharacterized protein {ECO:0000313|EMBL:JAG97230.1};			subfamily not named
unigene000662	-2.89091	5.19002e-05	-2.34983	5.87728e-05	2.07696	3.0329e-05	-0.788802	0.267254	-0.463534	0.441076	-0.461779	0.401195	-0.430208	0.586446	2.52878	1.65379e-06	-0.312718	0.670179	0.0479391	0.951574	PREDICTED: uncharacterized protein LOC109344184 [Lupinus angustifolius]	Uncharacterized protein {ECO:0000313|EMBL:KDP33421.1};			Unknow
unigene035338	-8.95331	0.00515026	-8.69392	0.00408122	9.03559	0.00209934	-	-	-	-	-	-	-	-	8.93267	0.00365578	-	-	-	-	aspartic proteinase [Cucumis sativus]	Aspartic proteinase {ECO:0000313|EMBL:ABI26643.1};	[O] KOG1339 Aspartyl protease	E3.4.23.40; phytepsin [EC:3.4.23.40]	Unknow
unigene082293	-1.74401	0.0490104	-7.03125	3.0832e-07	4.05836	2.25722e-05	-	-	-	-	-	-	-	-	2.12	0.00639487	0.423282	0.582606	-	-	unknown [Picea sitchensis]	Uncharacterized protein {ECO:0000313|EMBL:ABR17089.1};			subfamily not named
unigene080260	-2.10803	0.0158815	-2.59653	0.0049323	4.48182	0.000570598	-	-	-	-	-	-	-	-	2.55528	0.00406991	-	-	-	-
unigene026071	-2.22833	0.00141006	-2.44347	0.000436587	2.12657	0.000121175	-0.0803678	0.896485	-0.506774	0.412078	0.0904464	0.873738	0.30222	0.680885	2.03007	0.0017082	-0.146912	0.831886	-0.546039	0.433995	glutamate dehydrogenase [Pinus pinaster]	Glutamate dehydrogenase {ECO:0000256|PIRNR:PIRNR000185};	[E] KOG2250 Glutamate/leucine/phenylalanine/valine dehydrogenases	GLUD1_2, gdhA; glutamate dehydrogenase (NAD(P)+) [EC:1.4.1.3]	glutamate dehydrogenase 2
unigene098403	-8.7333	0.0059719	-8.4735	0.0046708	8.81538	0.00242546	-	-	-	-	-	-	-	-	6.84832	0.00894374	-	-	-	-
unigene098402	-2.19651	0.0105061	-1.60534	0.0404818	5.12273	4.89887e-06	-	-	-	-	-	-	-	-	1.95694	0.049307	-	-	-	-	unknown [Picea sitchensis]	Uncharacterized protein {ECO:0000313|EMBL:ABK26993.1};	[R] KOG2714 SETA binding protein SB1 and related proteins, contain BTB/POZ domain		subfamily not named
unigene020028	-10.7527	2.34174e-10	-10.4968	2.3493e-10	10.839	2.09185e-11	-	-	-	-	-	-	-	-	10.7359	4.14067e-11	-	-	-	-
unigene055506	1.42819	0.0209277	2.69173	0.00107881	-2.20867	2.64567e-08	-0.758552	0.223077	0.280391	0.724529	0.00604922	0.987042	-1.14855	0.21517	-2.21997	1.22521e-11	-0.745197	0.205789	0.339216	0.660136	unknown [Picea sitchensis]	Uncharacterized protein {ECO:0000313|EMBL:ABK21346.1};			subfamily not named
unigene104546	-2.74888	3.16252e-05	-3.83387	7.61307e-06	3.26583	6.1262e-10	0.540283	0.412328	-0.7617	0.359204	0.743931	0.165922	1.18684	0.194942	2.51732	2.31325e-06	-0.184109	0.786309	-1.44576	0.0860732	unknown [Picea sitchensis]	Uncharacterized protein {ECO:0000313|EMBL:ABR16667.1};
unigene065702	-1.57407	0.0305911	-1.3799	0.000542117	2.15333	2.39039e-07	0.599073	0.348208	0.578425	0.0537737	0.61429	0.0323575	-0.108593	0.86167	1.53519	0.000155625	0.00814947	0.990075	0.0262629	0.925427	unknown [Picea sitchensis]	Uncharacterized protein {ECO:0000313|EMBL:ABK23290.1};			subfamily not named
unigene010333	-10.5938	1.01628e-09	-10.3362	9.42946e-10	10.6794	1.14869e-10	-	-	-	-	-	-	-	-	10.5763	2.04402e-10	-	-	-	-
unigene010332	-8.07924	4.21457e-11	-9.71233	5.23259e-12	10.0603	8.5154e-13	-	-	-	-	-	-	-	-	9.95693	9.25458e-13	-	-	-	-
unigene010334	-8.85341	0.00668606	-8.59465	0.00466149	8.94566	0.00371599	-	-	-	-	-	-	-	-	8.84232	0.00502705	-	-	-	-
unigene088374	1.6107	0.0259286	2.10233	0.0022278	-2.37557	5.14827e-05	-0.747121	0.237722	-0.468152	0.424084	-0.741034	0.141152	-0.388555	0.597935	-1.63883	0.00578164	0.0116286	0.99071	0.331816	0.592583
unigene073078	-7.17735	0.000639638	-6.92541	0.000570543	7.27536	0.000276407	-	-	-	-	-	-	-	-	7.17287	0.000466905	-	-	-	-		Protein vip1 {ECO:0000313|EMBL:JAT56513.1};			subfamily not named
unigene055710	-8.02939	0.000132519	-7.77954	0.000117586	8.13163	5.67008e-05	-	-	-	-	-	-	-	-	8.02848	9.82275e-05	-	-	-	-	hydrophobic protein LTI6B [Phalaenopsis equestris]	Protein Ric1 {ECO:0000313|EMBL:ETP44244.1};	[R] KOG1773 Stress responsive protein		Unknow
unigene030523	-8.5251	3.27494e-10	-8.27713	9.19432e-10	8.62404	3.69901e-11	-	-	-	-	-	-	-	-	8.52086	8.22272e-11	-	-	-	-
unigene000205	-2.51152	0.00929576	-4.00911	3.37108e-06	3.89095	0.000216961	-	-	-	-	-	-	-	-	1.33246	0.0311418	-	-	-	-
unigene006960	-10.6545	5.08168e-19	-10.4041	1.38173e-17	10.7486	3.87298e-21	-	-	-	-	-	-	-	-	10.6454	3.06548e-21	-	-	-	-	hypothetical protein KFL_001190120 [Klebsormidium nitens]	Uncharacterized protein {ECO:0000313|EMBL:GAQ82669.1};			Unknow
unigene060125	-9.88061	0.00398876	-9.61822	0.00312603	9.96197	0.00153589	-	-	-	-	-	-	-	-	9.85888	0.00270851	-	-	-	-
unigene057176	-8.09481	5.74577e-14	-2.31304	0.000242327	5.32967	3.22496e-09	-	-	-	-	-	-	-	-	4.99342	4.80651e-12	-	-	-	-	unknown [Picea sitchensis]	Uncharacterized protein {ECO:0000313|EMBL:ACN39836.1};	[Q] KOG0156 Cytochrome P450 CYP2 subfamily	CYP736A; biphenyl-4-hydroxylase	cytochrome p450 71a12-related
unigene038096	-2.49571	1.79682e-07	-3.33101	1.73219e-17	3.17382	1.85013e-17	0.696461	0.049913	-0.34712	0.205598	0.428827	0.173908	0.921039	0.0119148	2.73473	1.48764e-10	0.290411	0.490976	-0.723311	0.0329781	unknown [Picea sitchensis]	Uncharacterized protein {ECO:0000313|EMBL:ABR17475.1};	[O] KOG0800 FOG: Predicted E3 ubiquitin ligase	XERICO; RING/U-box domain-containing protein [EC:2.3.2.27]	Unknow
unigene104243	-8.10085	0.000991115	-7.85506	0.00105403	8.20903	0.000516784	-	-	-	-	-	-	-	-	8.10568	0.000802832	-	-	-	-
unigene096350	-2.0488	0.0204472	-5.5488	9.11436e-08	4.85628	3.47555e-08	-	-	-	-	-	-	-	-	2.17941	0.00468875	-	-	-	-
unigene091946	-5.3449	8.78427e-05	-6.14805	1.70572e-05	5.48454	3.88548e-05	-	-	-	-	-	-	-	-	1.96942	0.0412888	-	-	-	-	unknown [Picea sitchensis]	Uncharacterized protein {ECO:0000313|EMBL:ABR16103.1};
unigene037573	-9.00177	8.20633e-11	-8.74938	4.34298e-10	9.09272	1.38113e-11	-	-	-	-	-	-	-	-	8.98968	2.11938e-11	-	-	-	-		Chitin deacetylase {ECO:0000313|EMBL:JAT59565.1};			subfamily not named
unigene038441	-3.63856	4.57769e-06	-3.17434	2.24505e-05	3.37897	0.0019484	-	-	-	-	-	-	-	-	2.01345	0.0015743	-	-	-	-	unknown [Picea sitchensis]	Uncharacterized protein {ECO:0000313|EMBL:ABK27021.1};
unigene102668	-8.0232	0.00844655	-7.76599	0.00614959	8.10605	0.00347532	-	-	-	-	-	-	-	-	8.00331	0.00609122	-	-	-	-
unigene062557	-5.29982	0.00109757	-9.30392	2.47781e-09	7.03996	9.74128e-09	-	-	-	-	-	-	-	-	5.17971	2.53527e-07	-	-	-	-	peroxidase [Picea abies]	Peroxidase {ECO:0000256|RuleBase:RU362060};		E1.11.1.7; peroxidase [EC:1.11.1.7]	subfamily not named
unigene107103	-4.06243	0.0051194	-7.85593	1.28132e-08	8.20124	5.42873e-09	-	-	-	-	-	-	-	-	3.98528	1.13879e-05	-	-	-	-
unigene027238	-7.88769	1.05505e-06	-7.6437	5.3886e-07	7.98766	2.17117e-07	-	-	-	-	-	-	-	-	7.88449	5.46812e-07	-	-	-	-
unigene098529	-8.29399	0.00743008	-8.03817	0.00548668	8.37746	0.00294442	-	-	-	-	-	-	-	-	8.27467	0.00522588	-	-	-	-	hypothetical protein COCSUDRAFT_55952 [Coccomyxa subellipsoidea C-169]	Uncharacterized protein {ECO:0000313|EMBL:JAG93020.1};			Unknow
unigene049612	-8.76466	3.05402e-05	-8.51221	3.06125e-05	8.86429	1.30024e-05	-	-	-	-	-	-	-	-	8.76091	2.10426e-05	-	-	-	-		Glucose-repressible gene protein {ECO:0000313|EMBL:JAT62563.1};
unigene057242	-7.46194	1.49497e-11	-10.8176	5.02266e-14	5.19609	3.51807e-05	-	-	-	-	-	-	-	-	3.7861	2.56955e-06	-	-	-	-	unknown [Picea sitchensis]	Uncharacterized protein {ECO:0000313|EMBL:ACN40653.1};	[Q] KOG0156 Cytochrome P450 CYP2 subfamily	CYP736A; biphenyl-4-hydroxylase	Unknow
unigene050277	-9.33786	0.00760818	-9.07195	0.006262	9.41785	0.00328581	-	-	-	-	-	-	-	-	9.31475	0.00546927	-	-	-	-
unigene043420	-9.96781	1.89314e-07	-9.72311	2.04881e-07	10.0631	5.65497e-08	-	-	-	-	-	-	-	-	9.96005	8.67237e-08	-	-	-	-
unigene043427	-7.89425	0.00647332	-7.65368	0.00639746	7.99767	0.00286974	-	-	-	-	-	-	-	-	7.89454	0.00485639	-	-	-	-
unigene023625	-1.56243	0.0128133	-2.24585	0.000663619	2.23779	0.00881433	0.694695	0.465991	-0.186346	0.865859	1.02979	0.24834	0.765111	0.303737	1.19597	0.026275	-0.317446	0.645223	-1.18027	0.0954373	unknown [Picea sitchensis]	Uncharacterized protein {ECO:0000313|EMBL:ABK24360.1};
unigene025965	-3.48155	9.01047e-05	-2.61531	0.00254333	6.40308	3.25696e-09	-	-	-	-	-	-	-	-	3.37521	0.000126554	-	-	0.627244	0.341552
unigene007173	-2.43766	0.000589015	-3.3029	4.12011e-05	2.95521	6.81356e-06	-	-	-	-	-	-	-	-	3.11813	2.40101e-05	-	-	-	-
unigene035435	-2.57645	0.00218713	-5.21016	0.00195089	4.14795	0.000680009	1.59761	0.200404	-	-	-	-	2.72354	0.110038	4.07454	0.00182175	1.55318	0.252858	-	-
unigene016507	-1.51786	0.0236479	-4.36212	7.264e-06	2.84886	0.000874586	-	-	-	-	-	-	-	-	1.73728	0.0103995	-	-	-	-
unigene081139	-8.48932	1.00146e-10	-8.23924	1.73373e-10	8.58534	6.98896e-12	-	-	-	-	-	-	-	-	8.48223	1.64094e-11	-	-	-	-	CSC1-like protein At3g21620 [Aegilops tauschii subsp. tauschii]	Uncharacterized protein {ECO:0000313|EMBL:EJK68950.1};		TMEM63; calcium permeable stress-gated cation channel	phosphate metabolism protein 7
unigene003319	-7.45288	0.0114257	-7.19444	0.00835529	7.53494	0.00492054	-	-	-	-	-	-	-	-	7.43242	0.00839457	-	-	-	-
unigene034623	-9.57487	0.0041039	-9.32211	0.00321982	9.65966	0.00161726	-	-	-	-	-	-	-	-	9.55681	0.00282437	-	-	-	-		Cold-inducible RNA-binding protein {ECO:0000313|EMBL:JAT47482.1};			single-stranded nucleic acid-binding protein
unigene020622	-9.17335	5.83279e-18	-10.6152	1.30129e-29	11.2459	2.85085e-34	-	-	-	-	-	-	-	-	11.0973	4.07809e-33	-	-	-	-	hypothetical protein BVRB_042430, partial [Beta vulgaris subsp. vulgaris]	Cell wall-associated hydrolase {ECO:0000313|EMBL:JAC80377.1};
unigene053199	-5.99543	1.25255e-06	-3.57959	0.000200681	6.54352	2.8007e-10	-	-	-	-	-	-	-	-	5.7628	4.72184e-07	-	-	-	-
unigene070087	-1.84281	0.0235803	-4.40493	3.68009e-05	2.66311	0.000909201	-	-	-	-	-	-	-	-	1.91486	0.014594	-	-	-	-
unigene105941	-9.41997	2.65334e-14	-9.16816	1.71879e-13	9.51442	5.82219e-15	-	-	-	-	-	-	-	-	9.41114	3.83317e-15	-	-	-	-		Cryparin {ECO:0000313|EMBL:JAT46099.1};			Unknow
unigene072627	-8.17919	7.58906e-05	-7.91994	5.97878e-05	8.26284	2.64605e-05	-	-	-	-	-	-	-	-	8.16004	4.64619e-05	-	-	-	-
unigene093840	-2.91676	0.000171813	-3.44901	0.0301299	3.70906	2.19131e-06	-	-	-	-	-	-	0.6384	0.674133	2.84087	8.68091e-05	-	-	-	-	unknown [Picea sitchensis]	Uncharacterized protein {ECO:0000313|EMBL:ABR16667.1};
unigene064169	-7.74485	0.000294141	-7.49654	0.000274541	7.84874	0.000128269	-	-	-	-	-	-	-	-	7.74568	0.000218713	-	-	-	-
unigene066456	1.51719	0.0222325	1.72265	0.000502181	-2.11085	6.77624e-08	-0.586471	0.330436	-0.585914	0.182687	-0.375217	0.277777	-0.124441	0.850951	-1.73931	7.84721e-06	-0.178697	0.77372	-0.149108	0.740668	PREDICTED: protein SHOOT GRAVITROPISM 5-like [Fragaria vesca subsp. vesca]	Uncharacterized protein {ECO:0000313|EMBL:ESW24620.1};	[R] KOG1721 FOG: Zn-finger		subfamily not named
unigene011879	-2.32205	0.000379477	-1.76746	0.00556062	1.67471	0.00311555	-0.631843	0.196487	-0.291468	0.56394	0.128172	0.778847	-0.461055	0.412565	1.54074	0.0098316	-0.734446	0.16992	-0.362729	0.506486	unknown [Picea sitchensis]	Uncharacterized protein {ECO:0000313|EMBL:ABR16485.1};	[C] KOG2450 Aldehyde dehydrogenase	REF1; coniferyl-aldehyde dehydrogenase [EC:1.2.1.68]	aldehyde dehydrogenase family 2 member c4
unigene037541	-2.21571	0.0487602	-8.72185	2.53694e-08	7.28068	3.83768e-08	-	-	-	-	-	-	-	-	7.0639	7.44709e-08	-	-	-	-	polyprotein [Citrus sinensis]	Polyprotein {ECO:0000313|EMBL:AFB73912.1};	[R] KOG0017 FOG: Transposon-encoded proteins with TYA, reverse transcriptase, integrase domains in various combinations
unigene004642	-2.58162	0.00417105	-2.08439	0.0432413	1.94122	0.00826452	-0.615398	0.478078	-0.324594	0.756121	0.498368	0.499638	-0.413071	0.734276	1.43647	0.047778	-1.09473	0.206335	-0.77543	0.450025	unknown [Picea sitchensis]	Uncharacterized protein {ECO:0000313|EMBL:ABR16667.1};			Unknow
unigene080949	-8.84	1.52509e-05	-8.59032	1.55221e-05	8.94318	6.54666e-06	-	-	-	-	-	-	-	-	8.83972	1.0707e-05	-	-	-	-
unigene099348	-2.59926	0.00107583	-2.10614	0.0231348	4.30989	6.76188e-07	-	-	-	-	-	-	-	-	2.38334	0.000459366	-	-	-	-
unigene041309	-3.44774	5.25159e-07	-4.4945	1.3088e-07	2.77082	0.000674079	-0.672314	0.461728	-1.93884	0.0864772	-0.128503	0.896845	-	-	2.8989	3.05732e-06	-	-	-	-
unigene005935	-2.2448	0.0362967	-7.0942	1.05571e-08	7.81346	3.61277e-10	-	-	-	-	-	-	-	-	4.6119	1.35534e-06	-	-	-	-
unigene103191	-3.52661	0.0184391	-4.12582	0.000853874	5.63776	1.64674e-05	-	-	-	-	-	-	-	-	2.34885	0.0156119	-	-	-	-
unigene073638	-9.01157	9.19104e-07	-8.75083	8.12894e-07	9.09705	2.89361e-07	-	-	-	-	-	-	-	-	8.99393	4.72626e-07	-	-	-	-
unigene108609	-1.16191	0.0158001	-1.67583	2.44793e-08	2.05528	7.0152e-12	0.910014	0.046249	0.188135	0.529678	0.545315	0.0945739	0.597741	0.18631	1.50294	4.94849e-06	0.383259	0.438395	-0.304327	0.361798	transcription factor GTE4 isoform X2 [Amborella trichopoda]	TSA: Wollemia nobilis Ref_Wollemi_Transcript_10498_3060 transcribed RNA sequence {ECO:0000313|EMBL:JAG87984.1};	[K] KOG1474 Transcription initiation factor TFIID, subunit BDF1 and related bromodomain proteins		Unknow
unigene033864	-8.21442	6.45606e-06	-7.96383	4.42752e-06	8.31497	1.95816e-06	-	-	-	-	-	-	-	-	8.21183	3.74084e-06	-	-	-	-	predicted protein [Hordeum vulgare subsp. vulgare]	Predicted protein {ECO:0000313|EMBL:BAK00933.1};			subfamily not named
unigene054601	-3.1292	0.0206053	-4.93636	2.09813e-06	2.96042	0.000240042	-	-	-	-	-	-	-	-	1.53642	0.0249005	-	-	-	-	unknown [Picea sitchensis]	Hexosyltransferase {ECO:0000256|RuleBase:RU362027};	[G] KOG1950 Glycosyl transferase, family 8 - glycogenin	GOLS; inositol 3-alpha-galactosyltransferase [EC:2.4.1.123]	subfamily not named
unigene031131	-2.11515	0.00907582	-1.18844	0.0400749	2.6145	9.49941e-05	-	-	-	-	-	-	-0.831547	0.281258	2.37843	0.000132582	-	-	-	-	unknown [Picea sitchensis]	TSA: Wollemia nobilis Ref_Wollemi_Transcript_9656_2286 transcribed RNA sequence {ECO:0000313|EMBL:JAG88178.1};	[T] KOG1187 Serine/threonine protein kinase		subfamily not named
unigene035151	-1.60632	0.0425996	-7.46506	1.96073e-06	7.80708	7.35918e-07	-	-	-	-	-	-	-	-	1.76014	0.0267667	-	-	-	-
unigene108020	-10.2678	7.8911e-07	-10.0136	7.85134e-07	10.3658	2.49895e-07	-	-	-	-	-	-	-	-	10.2622	3.87952e-07	-	-	-	-
unigene023224	-1.87207	0.00378024	-2.61865	0.0055014	4.11533	7.911e-05	-	-	-	-	-	-	-	-	2.0441	0.00184907	-	-	-	-	protein kinase C, partial [Pinus densata]	Protein kinase C {ECO:0000313|EMBL:AFP90127.1};	[T] KOG0583 Serine/threonine protein kinase	PRKAA, AMPK; 5'-AMP-activated protein kinase, catalytic alpha subunit [EC:2.7.11.11]	cbl-interacting serine/threonine-protein kinase 15
unigene082882	-4.6625	2.76966e-05	-2.54201	0.00737845	4.95422	9.09588e-07	-	-	-	-	-	-	-	-	2.57699	0.0148627	-	-	-	-	unknown [Picea sitchensis]	Uncharacterized protein {ECO:0000313|EMBL:ABR17283.1};
unigene039674	-12.2735	7.77798e-11	-12.0197	4.3029e-11	12.3722	6.55076e-12	-	-	-	-	-	-	-	-	12.2685	2.08578e-11	-	-	-	-
unigene050765	-8.89509	1.12558e-06	-8.63447	1.01968e-06	8.98106	3.60749e-07	-	-	-	-	-	-	-	-	8.87795	6.18016e-07	-	-	-	-	hypothetical protein KFL_001190120 [Klebsormidium nitens]	Uncharacterized protein {ECO:0000313|EMBL:JAG93020.1};			Unknow
unigene064181	-8.70339	7.43242e-06	-8.45312	6.96732e-06	8.80537	2.75788e-06	-	-	-	-	-	-	-	-	8.70199	4.75463e-06	-	-	-	-
unigene077677	-7.82677	1.2462e-08	-9.457	2.0793e-09	9.79946	5.12287e-10	-	-	-	-	-	-	-	-	9.6964	6.87991e-10	-	-	-	-
unigene090066	-9.13525	1.30201e-10	-8.88385	8.89619e-11	9.22622	2.52548e-11	-	-	-	-	-	-	-	-	9.12321	3.59203e-11	-	-	-	-
unigene029195	3.35836	0.000820495	2.92783	0.00329084	-3.28559	2.51418e-05	0.0738154	0.908717	-0.558816	0.378114	-0.455552	0.560676	0.50092	0.542077	-2.83991	0.0111567	0.550751	0.57023	-0.0410082	0.967931	unknown [Picea sitchensis]	Glycosyltransferase {ECO:0000256|RuleBase:RU362057};	[GC] KOG1192 UDP-glucuronosyl and UDP-glucosyl transferase		udp-glycosyltransferase 92a1
unigene011697	-3.04506	0.000139599	-2.23921	0.00896049	5.47389	2.30145e-07	-	-	-	-	-	-	-	-	6.08871	2.06669e-07	-	-	-	-
unigene086429	-2.90901	2.27566e-05	-4.17029	0.000257542	3.47674	8.45362e-08	0.59077	0.306566	-0.876512	0.408447	0.866557	0.177283	1.35268	0.202494	2.59974	0.000192097	-0.252528	0.706803	-1.69924	0.121913	unknown [Picea sitchensis]	Uncharacterized protein {ECO:0000313|EMBL:ABR16667.1};			Unknow
unigene079419	-4.39953	0.00749342	-8.2367	0.00117974	4.68015	0.00419991	-	-	-	-	-	-	-	-	4.49857	0.0165841	-	-	-	-	PREDICTED: uncharacterized protein LOC109183401 [Ipomoea nil]	Uncharacterized protein {ECO:0000313|EMBL:JAG99156.1};	[R] KOG1075 FOG: Reverse transcriptase		nucleic acid binding / zinc ion binding protein-related
unigene050654	-5.00924	0.00518187	-10.0534	1.01347e-14	5.5306	0.000420865	-	-	-	-	-	-	-	-	2.24082	0.0036783	-	-	-	-	unknown [Picea sitchensis]	Uncharacterized protein {ECO:0000313|EMBL:ABK24226.1};			subfamily not named
unigene050653	-2.82283	0.0290479	-8.16757	1.48741e-08	2.41821	0.00194444	-	-	-	-	-	-	-	-	1.66869	0.0212323	-	-	-	-	unknown [Picea sitchensis]	Uncharacterized protein {ECO:0000313|EMBL:ABR17786.1};			subfamily not named
unigene007513	-2.53735	0.00685195	-3.74101	0.00173253	3.54113	0.00210187	-	-	-	-	-	-	-	-	2.8977	0.000935019	-	-	-	-
unigene102484	-12.2493	8.49579e-43	-3.81447	0.0141645	9.75591	2.77502e-47	-	-	-	-	-	-	-	-	10.3376	1.54739e-48	-	-	-	-	unknown [Picea sitchensis]	Uncharacterized protein {ECO:0000313|EMBL:ABR17205.1};			transcription factor bhlh55
unigene011989	-9.61209	1.9731e-15	-9.36187	2.18041e-14	9.7083	6.03073e-16	-	-	-	-	-	-	-	-	9.60503	2.81402e-16	-	-	-	-	predicted protein [Hordeum vulgare subsp. vulgare]	Predicted protein {ECO:0000313|EMBL:BAK06754.1};	[R] KOG0254 Predicted transporter (major facilitator superfamily)		subfamily not named
unigene056914	-2.23462	0.0379496	-3.26636	1.01787e-05	3.9621	9.03178e-07	-	-	-	-	-	-	-	-	1.82875	0.0068892	-0.355316	0.776881	-	-	unknown [Picea sitchensis]	Uncharacterized protein {ECO:0000313|EMBL:ABK26963.1};			subfamily not named
unigene000681	-3.60079	0.0016856	-5.1141	1.02115e-05	3.53051	0.000158313	-	-	-	-	-	-	-	-	2.43442	0.012035	-	-	-	-
unigene057572	-11.364	3.76391e-21	-11.1138	1.18901e-19	11.4634	7.93809e-24	-	-	-	-	-	-	-	-	11.3599	3.96054e-23	-	-	-	-
unigene011613	-4.89882	0.000366968	-9.95273	3.84431e-16	4.62498	1.67513e-09	-	-	-	-	-	-	-	-	2.35011	0.000280225	-	-	-	-	unknown [Picea sitchensis]	Uncharacterized protein {ECO:0000313|EMBL:ABK24226.1};
unigene091342	-7.80091	1.96e-06	-7.55167	1.09174e-06	7.9014	4.77226e-07	-	-	-	-	-	-	-	-	3.96904	0.000614171	-	-	-	-	tau class glutathione S-transferase [Pinus tabuliformis]	Tau class glutathione S-transferase {ECO:0000313|EMBL:AGC13138.1};	[O] KOG0406 Glutathione S-transferase	GST, gst; glutathione S-transferase [EC:2.5.1.18]	subfamily not named
unigene048626	-8.6866	0.00604991	-8.43316	0.00475386	8.77105	0.00245409	-	-	-	-	-	-	-	-	8.66823	0.00430713	-	-	-	-		Glucanase {ECO:0000256|RuleBase:RU361164};			subfamily not named
unigene047628	-10.5335	6.65528e-08	-10.2711	5.75026e-08	10.6173	1.23396e-08	-	-	-	-	-	-	-	-	10.5141	2.11671e-08	-	-	-	-
unigene089733	-2.27326	0.00292953	-3.34646	2.7943e-05	3.47162	8.08334e-05	-	-	-	-	-	-	-	-	1.5807	0.0125052	-	-	-	-	putative NBS-LRR protein G8106, partial [Pinus monticola]	Putative NBS-LRR protein G8106 {ECO:0000313|EMBL:AAQ57135.1};			subfamily not named
unigene018525	-8.02293	1.40791e-06	-7.76864	6.83717e-07	8.11096	2.59054e-07	-	-	-	-	-	-	-	-	8.00811	6.09369e-07	-	-	-	-		Uncharacterized protein {ECO:0000313|EMBL:CDF41071.1};			speract/scavenger receptor domain-containing protein
unigene068218	-5.46888	3.24652e-06	-4.068	0.00385887	6.89481	8.70108e-08	-	-	-	-	-	-	-	-	5.89911	7.56653e-06	-	-	-	-		Putative ovule protein {ECO:0000313|EMBL:JAP28316.1};
unigene093399	-7.33201	0.0131494	-7.07633	0.00860605	7.42677	0.00715879	-	-	-	-	-	-	-	-	7.32401	0.0101334	-	-	-	-	14-alpha-glucan-branching enzyme 2-2 chloroplastic/amyloplastic [Zea mays]	1,4-alpha-glucan-branching enzyme {ECO:0000313|EMBL:JAT51411.1};	[G] KOG0470 1,4-alpha-glucan branching enzyme/starch branching enzyme II	GBE1, glgB; 1,4-alpha-glucan branching enzyme [EC:2.4.1.18]	Unknow
unigene003623	-2.79645	0.00147999	-4.5539	0.000174742	3.94346	0.000410674	-	-	-	-	-	-	-	-	2.54057	0.0090822	-	-	-	-	unknown [Picea sitchensis]	Uncharacterized protein {ECO:0000313|EMBL:ABR16667.1};			senescence-associated carboxylesterase 101
unigene091139	1.9759	0.0205623	3.8473	0.00515743	-2.769	0.000644158	-0.790718	0.198672	0.868289	0.441232	-0.600499	0.472425	-1.78127	0.13535	-2.16833	0.0382086	-0.175409	0.846866	1.54073	0.238835	arogenate dehydratase [Pinus pinaster]	Arogenate dehydratase {ECO:0000313|EMBL:APA32586.1};	[E] KOG2797 Prephenate dehydratase	ADT, PDT; arogenate/prephenate dehydratase [EC:4.2.1.91 4.2.1.51]	subfamily not named
unigene060451	-8.8775	0.00514167	-8.62009	0.00407306	8.9605	0.00208869	-	-	-	-	-	-	-	-	8.85761	0.00363855	-	-	-	-		Amino acid/auxin permease, AAAP family {ECO:0000313|EMBL:EME27394.1};			subfamily not named
unigene025034	-14.0619	1.81313e-12	-13.8025	2.73421e-13	4.78622	0.0170376	-	-	-	-	-	-	-	-	8.71651	3.67105e-06	-	-	-	-	RecName: Full=Alpha-bisabolene synthase; AltName: Full=(E)-alpha-bisabolene synthase; AltName: Full=AgfEabis	Alpha-bisabolene synthase;		E3.1.7.10; (13E)-labda-7,13-dien-15-ol synthase [EC:3.1.7.10]	Unknow
unigene038787	-2.30956	0.0166251	-4.17539	0.00237187	5.84266	2.63639e-06	-	-	-	-	-	-	-	-	1.895	0.0196279	-	-	-	-
unigene088702	-9.18981	5.52553e-13	-8.94148	3.946e-12	9.28638	1.39254e-13	-	-	-	-	-	-	-	-	9.18327	1.3402e-13	-	-	-	-	hypothetical protein CHLNCDRAFT_58512 [Chlorella variabilis]	Uncharacterized protein {ECO:0000313|EMBL:OSX76887.1};	[R] KOG1134 Uncharacterized conserved protein	TMEM63; calcium permeable stress-gated cation channel	phosphate metabolism protein 7
unigene025370	-4.61383	0.000312608	-6.15355	2.26972e-05	4.83474	0.00244564	-	-	-	-	-	-	-	-	3.18759	0.00986653	-	-	-	-
unigene056547	-10.7287	0.00288445	-10.4661	0.00214192	10.81	0.000954408	-	-	-	-	-	-	-	-	10.7069	0.00184671	-	-	-	-		Nitrogen assimilation transcription factor nit-4 {ECO:0000313|EMBL:JAT50149.1};
unigene031107	-8.82143	1.92675e-05	-8.56149	1.86206e-05	8.91077	7.72672e-06	-	-	-	-	-	-	-	-	8.80757	1.24817e-05	-	-	-	-	hypothetical protein SELMODRAFT_187148 [Selaginella moellendorffii]	Uncharacterized protein {ECO:0000313|EMBL:OSX77439.1};	[OR] KOG0001 Ubiquitin and ubiquitin-like proteins	UBC; ubiquitin C	ubiquitin 13
unigene076146	-7.40769	0.00159153	-7.15092	0.00156666	7.49101	0.000697287	-	-	-	-	-	-	-	-	7.38847	0.00115483	-	-	-	-	similar to S. cerevisiae PTR2 gene, GenBank Accession Number L11994 [Arabidopsis thaliana]	Putative peptide transporter ptr2 {ECO:0000313|EMBL:JAT59411.1};		SLC15A3_4, PHT; solute carrier family 15 (peptide/histidine transporter), member 3/4	subfamily not named
unigene090750	1.5381	0.0301703	2.41004	0.00184865	-2.56369	0.00037907	-1.01699	0.0662076	-0.3478	0.576837	-0.688392	0.206997	-0.789819	0.198811	-1.88228	0.00666162	-0.30502	0.583822	0.398848	0.526879	unknown [Picea sitchensis]	Uncharacterized protein {ECO:0000313|EMBL:ADE76248.1};	[V] KOG1502 Flavonol reductase/cinnamoyl-CoA reductase		tetraketide alpha-pyrone reductase 1
unigene074815	-8.43241	2.94821e-10	-8.18423	5.66379e-10	8.52955	2.21863e-11	-	-	-	-	-	-	-	-	8.42643	5.65874e-11	-	-	-	-
unigene001239	-1.24323	0.00154486	-2.097	1.21314e-11	2.04749	2.15222e-09	0.821082	0.0186284	-0.245963	0.391145	0.535431	0.0498277	0.943271	0.00234114	1.50806	7.29568e-07	0.309953	0.34495	-0.718972	0.00258544	unknown [Picea sitchensis]	Uncharacterized protein {ECO:0000313|EMBL:ABK25012.1};	[O] KOG0800 FOG: Predicted E3 ubiquitin ligase		subfamily not named
unigene072413	-9.42656	0.00501275	-9.16368	0.00394964	9.50766	0.00202648	-	-	-	-	-	-	-	-	9.40461	0.00349696	-	-	-	-	Inorganic phosphate transporter 1-6 [Monoraphidium neglectum]	Inorganic phosphate transporter PHO84 {ECO:0000313|EMBL:JAT50611.1};	[P] KOG0252 Inorganic phosphate transporter	PHO84; MFS transporter, PHS family, inorganic phosphate transporter	subfamily not named
unigene066034	-12.2693	1.61338e-20	-12.0217	1.89901e-19	12.3635	5.22864e-23	-	-	-	-	-	-	-	-	12.2604	2.42521e-22	-	-	-	-
unigene090037	-2.9559	0.00655546	-6.33363	5.37955e-07	6.31944	5.38124e-08	-	-	-	-	-	-	-	-	4.90407	3.96134e-06	-	-	-	-
unigene023146	-4.96933	0.000738497	-9.723	4.8763e-08	8.2939	5.02506e-08	-	-	-	-	-	-	-	-	2.84324	0.00348341	-	-	-	-	unknown [Picea sitchensis]	Uncharacterized protein {ECO:0000313|EMBL:ABK25106.1};
unigene028134	-9.36386	6.57755e-05	-9.10355	6.68082e-05	9.4538	3.09332e-05	-	-	-	-	-	-	-	-	9.35044	4.5495e-05	-	-	-	-
unigene089385	-8.48031	1.4529e-05	-8.23488	1.26769e-05	8.58801	5.22452e-06	-	-	-	-	-	-	-	-	8.4846	9.38824e-06	-	-	-	-
unigene013338	-7.48691	2.52687e-06	-3.28244	0.0163704	9.50205	1.54677e-07	-	-	-	-	-	-	-	-	5.2907	0.000148037	-	-	-	-	putative spermidine synthase [Pinus sylvestris]	Putative spermidine synthase {ECO:0000313|EMBL:ADQ37303.1};
unigene064819	-9.24541	1.88193e-12	-8.99225	1.04381e-11	9.33956	3.95883e-13	-	-	-	-	-	-	-	-	9.23623	4.05231e-13	-	-	-	-	PREDICTED: aspartic proteinase A2 [Brassica oleracea var. oleracea]	Uncharacterized protein {ECO:0000313|EnsemblPlants:Bo4g092600.1};	[O] KOG1339 Aspartyl protease	E3.4.23.40; phytepsin [EC:3.4.23.40]	pepsinogen c
unigene098339	-8.653	1.23827e-07	-8.39514	7.58203e-08	8.74085	2.46805e-08	-	-	-	-	-	-	-	-	8.63782	4.7995e-08	-	-	-	-
unigene024354	-8.82999	4.39171e-10	-8.57816	2.15059e-09	8.92097	6.93921e-11	-	-	-	-	-	-	-	-	8.81795	1.21949e-10	-	-	-	-		Cytochrome b-245 light chain {ECO:0000313|EMBL:JAT53725.1};			Unknow
unigene070061	-6.03244	6.4104e-05	-7.65603	9.24696e-06	8.00391	3.82631e-06	-	-	-	-	-	-	-	-	3.71987	0.00314879	-	-	-	-	hypothetical protein 0_12286_01, partial [Pinus taeda]	Uncharacterized protein {ECO:0000313|EMBL:AFG47805.1};	[Q] KOG0156 Cytochrome P450 CYP2 subfamily		Unknow
unigene004253	-9.90288	0.0039169	-9.6406	0.00307396	9.98428	0.00150131	-	-	-	-	-	-	-	-	9.88119	0.00265924	-	-	-	-
unigene108523	-2.05622	0.0214366	-3.52541	0.000804961	3.46216	0.000550247	-	-	-	-	-	-	-	-	1.85628	0.0219715	-	-	-	-
unigene100952	-10.6053	9.09493e-09	-10.3435	7.97644e-09	10.6905	1.35482e-09	-	-	-	-	-	-	-	-	10.5872	2.41369e-09	-	-	-	-
unigene084404	-10.6325	1.21424e-10	-10.3769	1.21269e-10	10.7272	1.31928e-11	-	-	-	-	-	-	-	-	10.6237	2.35861e-11	-	-	-	-		Uncharacterized protein {ECO:0000313|EMBL:JAT59101.1};
unigene084401	-9.66217	1.11994e-11	-9.41495	1.36482e-11	9.7579	2.87525e-12	-	-	-	-	-	-	-	-	9.65485	3.01622e-12	-	-	-	-
unigene030470	-3.54859	0.00014683	-8.55567	5.84362e-23	8.73616	7.83529e-27	-	-	-	-	-	-	-	-	5.36475	4.98545e-21	-	-	-	-	PREDICTED: AT-hook motif nuclear-localized protein 15-like [Nelumbo nucifera]	AT-hook motif nuclear-localized protein {ECO:0000256|PIRNR:PIRNR016021};			at-hook motif nuclear-localized protein 18
unigene066374	-11.172	1.67735e-20	-10.9234	5.80734e-19	11.2676	2.5851e-23	-	-	-	-	-	-	-	-	11.1643	9.32719e-23	-	-	-	-
unigene050195	-5.05623	0.000533167	-8.32686	2.17783e-07	4.76683	0.000169981	-	-	-	-	-	-	-	-	5.84933	1.72753e-06	-	-	-	-	peroxidase-like protein, partial [Picea sitchensis]	Peroxidase-like protein {ECO:0000313|EMBL:ADM79146.1};		E1.11.1.7; peroxidase [EC:1.11.1.7]	subfamily not named
unigene061161	-8.07761	0.000489713	-7.81795	0.000446729	8.16022	0.000212168	-	-	-	-	-	-	-	-	8.05745	0.000349202	-	-	-	-
unigene001864	-2.70662	0.0256938	-4.26919	5.57268e-06	7.36101	3.78816e-11	-	-	-	-	-	-	-	-	3.73193	5.65806e-05	-	-	-	-
unigene004391	-7.90352	0.000295409	-7.64588	0.000268941	7.99539	0.000130007	-	-	-	-	-	-	-	-	7.8925	0.000215392	-	-	-	-
unigene032405	-8.34329	0.00735737	-8.08523	0.0054716	8.42591	0.00292553	-	-	-	-	-	-	-	-	8.3231	0.00516732	-	-	-	-
unigene076264	-9.40249	8.26554e-12	-9.14991	5.5105e-11	9.49872	2.10608e-12	-	-	-	-	-	-	-	-	9.39531	2.32511e-12	-	-	-	-
unigene060768	-8.10767	3.15797e-05	-7.85524	2.37202e-05	8.19445	9.78084e-06	-	-	-	-	-	-	-	-	8.09159	1.84765e-05	-	-	-	-
unigene004592	-11.4421	8.04177e-14	-11.1948	9.21765e-14	11.5353	1.64647e-15	-	-	-	-	-	-	-	-	11.4323	6.65829e-15	-	-	-	-
unigene058548	-9.78281	7.28267e-16	-9.5314	9.49704e-15	9.87741	1.84403e-16	-	-	-	-	-	-	-	-	9.77413	7.38659e-17	-	-	-	-	predicted protein [Hordeum vulgare subsp. vulgare]	Predicted protein {ECO:0000313|EMBL:BAK00933.1};			subfamily not named
unigene005242	-2.80915	5.42387e-05	-1.85843	0.000961432	2.86257	1.84331e-08	0.0725157	0.916662	0.812173	0.143204	0.610102	0.156668	-0.862737	0.215862	2.24811	7.553e-07	-0.512917	0.41154	0.262643	0.598851
unigene003161	-3.93041	0.000200869	-2.08846	0.0191762	3.50856	0.000196271	-	-	-	-	-	-	-	-	2.19558	0.011306	-	-	-	-	ethylene-responsive transcription factor ERF039-like [Durio zibethinus]	Uncharacterized protein {ECO:0000313|EMBL:JAG97741.1};			dehydration-responsive element-binding protein 3
unigene070102	-9.35475	2.24144e-06	-9.09291	2.0212e-06	9.44107	8.03509e-07	-	-	-	-	-	-	-	-	9.33781	1.23452e-06	-	-	-	-
unigene100073	-8.2867	0.000247857	-8.02615	0.000225036	8.36923	9.9532e-05	-	-	-	-	-	-	-	-	8.2664	0.000164068	-	-	-	-
unigene087867	-8.81343	0.00870162	-8.54848	0.007252	8.89362	0.00381698	-	-	-	-	-	-	-	-	8.79064	0.0064073	-	-	-	-
unigene054176	-8.48014	7.66059e-06	-2.15615	0.0495014	8.56499	2.17256e-06	-	-	-	-	-	-	-	-	5.73384	3.00592e-05	-	-	-	-	hypothetical protein BVRB_037930, partial [Beta vulgaris subsp. vulgaris]	Putative ovule protein {ECO:0000313|EMBL:JAP08552.1};
unigene013026	-3.96682	0.00199156	-5.71749	0.000453832	5.32504	0.000844098	-	-	-	-	-	-	-	-	3.99136	0.0037904	-	-	-	-	unknown [Picea sitchensis]	Uncharacterized protein {ECO:0000313|EMBL:ABR16103.1};
unigene004640	-2.05828	0.0464363	-3.20913	6.18753e-05	3.45893	7.391e-10	1.40455	0.205059	0.0427084	0.970265	0.543543	0.411496	1.22941	0.318754	2.90663	1.42046e-09	0.893627	0.409317	-0.430548	0.621915	unknown [Picea sitchensis]	Uncharacterized protein {ECO:0000313|EMBL:ABR17724.1};			Unknow
unigene029009	2.93374	0.0443133	4.54004	0.000498241	-4.21662	0.00144453	-1.29162	0.183128	0.120587	0.864176	-0.644235	0.435379	-1.54246	0.0927402	-3.58247	0.00902599	-0.613485	0.554189	0.826758	0.286377	unknown [Picea sitchensis]	Uncharacterized protein {ECO:0000313|EMBL:ABK26756.1};
unigene006915	-2.04879	0.0175196	-3.3726	0.035834	5.11516	4.46559e-08	-	-	-	-	-	-	-	-	2.765	4.56526e-05	-	-	-	-	UGT85A, partial [Pinus tabuliformis]	UGT85A {ECO:0000313|EMBL:AJP06365.1};	[GC] KOG1192 UDP-glucuronosyl and UDP-glucosyl transferase	UGT85A; 7-deoxyloganetin glucosyltransferase [EC:2.4.1.324]	udp-glycosyltransferase 85a1-related
unigene090578	-9.68847	1.41926e-10	-9.44081	1.7279e-10	9.7822	3.63945e-11	-	-	-	-	-	-	-	-	9.6792	4.34234e-11	-	-	-	-
unigene039755	-5.89934	7.5126e-05	-9.45219	1.17365e-09	9.80137	3.31354e-10	-	-	-	-	-	-	-	-	3.82202	0.00419437	-	-	-	-	unknown [Picea sitchensis]	Cytochrome P450 CYP750A27v1 {ECO:0000313|EMBL:JAI17629.1};	[Q] KOG0156 Cytochrome P450 CYP2 subfamily		Unknow
unigene048728	-7.5602	1.15178e-07	-7.31052	2.56281e-07	7.65519	1.19366e-08	-	-	-	-	-	-	-	-	7.55238	3.79388e-08	-	-	-	-
unigene041297	-3.98183	0.000435538	-3.15069	0.00237081	3.46226	9.4298e-09	-0.491854	0.662559	0.135832	0.910103	1.76554	0.0621057	-0.756973	0.597104	1.70066	0.0473066	-2.23744	0.0926765	-1.58402	0.208351	PREDICTED: putative receptor-like protein kinase At4g00960 [Nelumbo nucifera]	TSA: Wollemia nobilis Ref_Wollemi_Transcript_14780_2565 transcribed RNA sequence {ECO:0000313|EMBL:JAG86623.1};			subfamily not named
unigene035757	-1.73238	0.00481335	-2.28133	0.000640108	2.25187	0.000683205	-	-	-	-	-	-	-	-	1.59193	0.00763748	-	-	-	-
unigene076528	-8.62092	7.43277e-06	-8.36297	6.26975e-06	8.71237	2.45712e-06	-	-	-	-	-	-	-	-	8.6092	4.31861e-06	-	-	-	-
unigene034272	-6.82647	1.98227e-08	-9.77632	3.02609e-12	5.67165	5.77485e-05	-	-	-	-	-	-	-	-	3.42982	0.000115101	-	-	-	-	unknown [Picea sitchensis]	Uncharacterized protein {ECO:0000313|EMBL:ACN40653.1};	[Q] KOG0156 Cytochrome P450 CYP2 subfamily		cytochrome p450 71a12-related
unigene108515	-1.35314	0.0208188	-3.17377	0.00146186	1.20857	0.0465727	-	-	-	-	-	-	-	-	1.54232	0.0103106	-	-	-	-	protein kinase C, partial [Pinus densata]	Protein kinase C {ECO:0000313|EMBL:AFP90127.1};	[T] KOG0583 Serine/threonine protein kinase	PRKAA, AMPK; 5'-AMP-activated protein kinase, catalytic alpha subunit [EC:2.7.11.11]	cbl-interacting serine/threonine-protein kinase 15
unigene094410	-2.65946	0.000644249	-3.20599	3.94929e-06	2.08115	0.00406515	-0.564195	0.559325	-1.32709	0.156762	0.170525	0.843361	0.633553	0.50891	1.90932	0.00158463	-0.710944	0.430336	-1.42466	0.0907336	unknown [Picea sitchensis]	Uncharacterized protein {ECO:0000313|EMBL:ABR16667.1};			Unknow
unigene011679	-9.09119	1.38296e-06	-8.83148	1.26165e-06	9.18025	4.73678e-07	-	-	-	-	-	-	-	-	9.07699	7.57731e-07	-	-	-	-
unigene091257	-2.3064	0.0217211	-9.17345	1.66202e-06	5.68296	7.07406e-05	-	-	-	-	-	-	-	-	5.88584	4.6477e-05	-	-	-	-	unknown [Picea sitchensis]	Uncharacterized protein {ECO:0000313|EMBL:ABR17205.1};			transcription factor bhlh55
unigene023793	-2.48653	0.043667	-3.38314	0.000492137	4.61458	3.81496e-05	-	-	-	-	-	-	-	-	2.39914	0.0354566	-	-	-	-
unigene094331	-3.79084	1.214e-07	-2.11061	0.0118499	3.4348	2.76551e-10	-0.333434	0.628776	1.13235	0.173409	0.422299	0.403813	-1.58669	0.0901929	3.00685	1.26112e-08	-0.732476	0.263292	0.767124	0.347332	protein UPSTREAM OF FLC [Amborella trichopoda]	Uncharacterized protein {ECO:0000313|EMBL:ERN20457.1};			f3f20.2 protein
unigene043680	-9.57089	3.03435e-13	-9.31747	2.32696e-12	4.76336	4.2485e-10	-	-	-	-	-	-	-	-	7.62861	7.12889e-13	-	-	-	-	unknown [Picea sitchensis]	Uncharacterized protein {ECO:0000313|EMBL:ACN41044.1};	[QR] KOG0143 Iron/ascorbate family oxidoreductases		subfamily not named
unigene011358	-3.48135	0.0308531	-4.28224	0.00359112	3.49718	0.00462119	-	-	-	-	-	-	-	-	3.44136	0.00632257	-	-	-	-	putative oxidase [Taxus baccata]	Putative oxidase {ECO:0000313|EMBL:AKH04257.1};		GLX; glyoxal/methylglyoxal oxidase [EC:1.2.3.15]	subfamily not named
unigene054708	-5.27689	0.00248823	-10.221	7.02793e-17	10.5682	7.30187e-20	-	-	-	-	-	-	-	-	7.77775	2.07986e-17	-	-	-	-	MADS-box protein, partial [Picea abies]	MADS-box protein {ECO:0000313|EMBL:AHB12494.1};	[K] KOG0014 MADS box transcription factor	K09264; MADS-box transcription factor, plant	agamous-like mads-box protein agl1-related
unigene082451	-3.31008	0.0274026	-7.81265	5.83535e-06	3.41851	0.014544	-	-	-	-	-	-	-	-	1.76865	0.0483173	-	-	-	-	unknown [Picea sitchensis]	Uncharacterized protein {ECO:0000313|EMBL:ABR18056.1};
unigene098366	-10.8675	1.26283e-18	-10.6152	3.6746e-17	10.9593	6.57524e-21	-	-	-	-	-	-	-	-	10.8561	1.16062e-20	-	-	-	-
unigene064845	3.04632	0.000273687	3.75318	0.00228971	-3.14477	2.21525e-05	-0.0896788	0.878106	0.405397	0.678289	-0.374355	0.444208	-0.613655	0.555475	-2.77122	0.00026643	0.303247	0.618541	0.847178	0.395779	unknown [Picea sitchensis]	Protein DETOXIFICATION {ECO:0000256|RuleBase:RU004914};	[R] KOG1347 Uncharacterized membrane protein, predicted efflux pump	TC.MATE, SLC47A, norM, mdtK, dinF; multidrug resistance protein, MATE family	protein detoxification 27
unigene018820	-12.4652	1.00307e-14	-12.2184	6.10545e-15	12.5579	1.99693e-16	-	-	-	-	-	-	-	-	8.61772	4.62827e-13	-	-	-	-
unigene037725	-10.5576	4.40399e-08	-10.2954	3.79484e-08	10.6436	7.98666e-09	-	-	-	-	-	-	-	-	10.5403	1.37607e-08	-	-	-	-
unigene065128	-8.69254	3.22936e-07	-8.44153	2.52136e-07	8.79251	9.15477e-08	-	-	-	-	-	-	-	-	8.6892	1.66024e-07	-	-	-	-	Hsp24 protein [Populus davidiana x Populus alba var. pyramidalis]	Hsp24 protein {ECO:0000313|EMBL:AKC04611.1};			18.1 kda class i heat shock protein
unigene048648	-9.70953	1.52197e-11	-9.46152	1.85876e-11	9.80363	3.6655e-12	-	-	-	-	-	-	-	-	9.70061	3.91722e-12	-	-	-	-
unigene000459	-9.1666	0.00448983	-8.91105	0.00350211	9.25033	0.00178142	-	-	-	-	-	-	-	-	9.14745	0.00311006	-	-	-	-	unknown [Picea sitchensis]	Uncharacterized protein {ECO:0000313|EMBL:ADE76687.1};	[C] KOG2621 Prohibitins and stomatins of the PID superfamily		stomatin-like protein 1
unigene016845	-2.79842	0.00163645	-1.52723	0.0454739	1.55098	0.0399355	-	-	-	-	-	-	-	-	1.73468	0.02405	-	-	-	-	hypothetical protein BVC80_9087g23 [Macleaya cordata]	Uncharacterized protein {ECO:0000313|EMBL:OVA00537.1};		WAS; Wiskott-Aldrich syndrome protein	hydroxyproline-rich glycoprotein family protein
unigene087053	-11.0368	1.92525e-17	-10.7888	4.61251e-16	11.1322	1.5127e-19	-	-	-	-	-	-	-	-	11.029	4.41277e-19	-	-	-	-
unigene079933	-7.19134	0.0126313	-6.93447	0.00915868	7.27388	0.00558885	-	-	-	-	-	-	-	-	7.17144	0.00935496	-	-	-	-
unigene058920	-8.80766	0.00607826	-8.54656	0.00485538	8.88927	0.00251397	-	-	-	-	-	-	-	-	8.78635	0.00435243	-	-	-	-
unigene081728	-5.39236	0.00100093	-2.8386	0.00697348	8.04268	7.8074e-10	-	-	-	-	-	-	-	-	4.79933	5.02763e-05	-	-	-	-	wall-associated receptor kinase-like 14 [Amborella trichopoda]	Uncharacterized protein {ECO:0000313|EMBL:JAG95740.1};	[T] KOG1187 Serine/threonine protein kinase		wall-associated receptor kinase-like 14
unigene072847	-7.86229	3.29429e-08	-7.61072	6.71334e-08	7.95729	3.02451e-09	-	-	-	-	-	-	-	-	7.85448	1.03056e-08	-	-	-	-
unigene030434	-1.82401	0.0187055	-4.14543	0.000267025	3.85459	0.000111615	-	-	-	-	-	-	-	-	2.3202	0.00383206	-	-	-	-
unigene103264	-8.60055	0.00608728	-8.34464	0.00465036	8.68406	0.00245128	-	-	-	-	-	-	-	-	8.58123	0.00426822	-	-	-	-
unigene019845	-1.56649	0.0357173	-8.10435	7.09817e-09	2.68116	0.000372295	-	-	-	-	-	-	-	-	1.42847	0.0307044	-	-	-	-	unknown [Picea sitchensis]	Uncharacterized protein {ECO:0000313|EMBL:ACN40032.1};			subfamily not named
unigene059468	-9.28385	5.71054e-14	-9.03314	3.19884e-13	9.37834	1.2415e-14	-	-	-	-	-	-	-	-	9.27518	8.97417e-15	-	-	-	-	predicted protein [Hordeum vulgare subsp. vulgare]	Predicted protein {ECO:0000313|EMBL:BAK07632.1};			subfamily not named
unigene063099	-4.32626	0.010623	-9.05357	6.68035e-11	9.39928	2.22617e-12	-	-	-	-	-	-	-	-	2.68288	0.0209376	-	-	-	-
unigene058737	-8.44961	0.00857628	-8.18698	0.00676768	8.53053	0.00361229	-	-	-	-	-	-	-	-	8.42767	0.00619996	-	-	-	-
unigene028251	-5.9476	0.000137763	-6.98895	4.39526e-09	3.77743	3.849e-06	-	-	-	-	-	-	-	-	2.70723	0.000225712	-	-	-	-	PREDICTED: ethylene-responsive transcription factor ERF024-like [Glycine max]	Uncharacterized protein {ECO:0000313|EMBL:JAG97741.1};		EREBP; EREBP-like factor	ethylene-responsive transcription factor erf039
unigene059340	-3.32277	0.000508586	-9.23239	2.0862e-11	7.78152	4.63459e-12	-	-	-	-	-	-	-	-	4.57384	8.50701e-07	-	-	-	-
unigene094903	-3.90747	0.0199937	-8.63507	3.48831e-10	4.90679	1.37261e-08	-	-	-	-	-	-	-	-	2.59884	0.0205992	-	-	-	-	unknown [Picea sitchensis]	Uncharacterized protein {ECO:0000313|EMBL:ABK24926.1};			subfamily not named
unigene085024	-2.42627	0.0197247	-7.90744	1.70788e-08	4.76644	6.70138e-08	-	-	-	-	-	-	-	-	2.73685	0.00537511	-	-	-	-	unknown [Picea sitchensis]	Uncharacterized protein {ECO:0000313|EMBL:ACN41041.1};		FLS2; LRR receptor-like serine/threonine-protein kinase FLS2 [EC:2.7.11.1]	subfamily not named
unigene007227	-8.12749	9.12149e-08	-7.87628	2.92001e-08	8.21832	1.14917e-08	-	-	-	-	-	-	-	-	8.11533	3.24854e-08	-	-	-	-
unigene062239	-3.32384	0.000166078	-2.20984	0.0300403	4.31559	1.50652e-07	1.00795	0.27768	1.89892	0.0864328	1.24981	0.135785	-1.01852	0.361892	3.0619	4.60711e-05	-0.215239	0.814637	0.724813	0.489154	unknown [Picea sitchensis]	Uncharacterized protein {ECO:0000313|EMBL:ABR16586.1};			Unknow
unigene062237	-2.74306	0.00983117	-5.158	9.93363e-05	4.07722	0.000308469	-	-	-	-	-	-	-	-	2.74086	0.0118064	-	-	-	-	unknown [Picea sitchensis]	Uncharacterized protein {ECO:0000313|EMBL:ABR16667.1};
unigene062236	-2.62863	0.000140089	-3.1652	0.000105524	2.66494	4.59004e-06	0.0551481	0.947315	-0.691232	0.382666	0.451091	0.447224	0.62171	0.461838	2.20789	0.000114514	-0.370575	0.593983	-1.08685	0.163587	unknown [Picea sitchensis]	Uncharacterized protein {ECO:0000313|EMBL:ABR16586.1};
unigene062234	-2.53998	0.0328516	-4.07778	0.000459134	5.60852	1.87386e-12	-	-	-	-	-	-	-	-	4.91697	3.54488e-12	-	-	-	-	unknown [Picea sitchensis]	Uncharacterized protein {ECO:0000313|EMBL:ABK22697.1};			Unknow
unigene077196	-8.89716	7.55142e-08	-8.64269	6.51583e-08	8.99251	2.32357e-08	-	-	-	-	-	-	-	-	6.99733	2.33167e-07	-	-	-	-
unigene050778	-3.07154	0.00352042	-4.76786	0.00124299	3.99382	2.98025e-05	0.947886	0.280917	-	-	1.1947	0.0693829	1.80133	0.185542	2.80328	0.00126713	-0.220006	0.790899	-2.08832	0.0766806
unigene104125	-6.3592	0.00112781	-7.99817	0.000320047	6.60434	0.000452393	-	-	-	-	-	-	-	-	3.29788	0.0151254	-	-	-	-	unknown [Picea sitchensis]	Uncharacterized protein {ECO:0000313|EMBL:ABK26189.1};
unigene078174	-10.5353	4.45026e-06	-10.2707	3.96796e-06	10.6194	1.39421e-06	-	-	-	-	-	-	-	-	10.516	2.25473e-06	-	-	-	-
unigene089957	-6.24242	4.51573e-08	-5.56636	0.000775576	6.80888	3.40806e-18	-	-	-	-	-	-	-	-	5.06562	1.70878e-26	-	-	-	-	predicted protein [Physcomitrella patens]	TSA: Wollemia nobilis Ref_Wollemi_Transcript_1515_3156 transcribed RNA sequence {ECO:0000313|EMBL:JAG89418.1};			enolase (duf1399)
unigene089956	-5.37078	1.16954e-08	-8.33786	1.45332e-10	5.49138	5.62465e-09	-	-	-	-	-	-	-	-	4.75174	3.02904e-05	-	-	-	-
unigene104321	1.9639	0.00630013	3.05897	1.46494e-06	-2.00128	0.00874466	-0.0245071	0.984653	0.86186	0.197267	0.956913	0.215824	-0.999823	0.105221	-2.9644	0.000142458	-0.966897	0.19368	-0.034326	0.968332	F-box-like protein, partial [Picea sitchensis]	F-box-like protein {ECO:0000313|EMBL:ADM75183.1};	[R] KOG1072 FOG: Kelch repeat		Unknow
unigene026893	-9.52596	5.10187e-06	-9.27633	5.29188e-06	9.62978	2.23116e-06	-	-	-	-	-	-	-	-	9.52618	3.34355e-06	-	-	-	-
unigene006264	-5.42646	3.37389e-05	-8.06317	1.06592e-07	6.34685	0.000257656	-	-	-	-	-	-	-	-	2.74111	0.0107999	-	-	-	-	unknown [Picea sitchensis]	Uncharacterized protein {ECO:0000313|EMBL:ABK26794.1};			duf4228 domain protein
unigene006262	-9.43087	0.00403125	-9.17598	0.00311644	9.51487	0.00158366	-	-	-	-	-	-	-	-	9.41198	0.00277595	-	-	-	-
unigene097987	-8.24902	0.00851385	-7.98828	0.00644286	8.33058	0.00352116	-	-	-	-	-	-	-	-	8.22779	0.00611666	-	-	-	-
unigene046900	-1.66569	0.0052496	-8.6305	1.33644e-11	3.73529	1.10918e-05	-	-	-	-	-	-	-	-	5.28726	1.51272e-09	-	-	-	-	unknown [Picea sitchensis]	Uncharacterized protein {ECO:0000313|EMBL:ABK26279.1};
unigene051519	-7.52731	1.86352e-09	-11.5668	4.06483e-13	11.9176	2.38999e-14	-	-	-	-	-	-	-	-	8.59687	3.06265e-12	-	-	-	-	MADS-box transcription factor [Cycas edentata]	MADS-box transcription factor {ECO:0000313|EMBL:AAM74074.1};	[K] KOG0014 MADS box transcription factor		agamous-like mads-box protein agl1-related
unigene094989	-7.4648	6.18849e-05	-7.21252	4.40959e-05	7.56228	1.9931e-05	-	-	-	-	-	-	-	-	7.45966	3.90312e-05	-	-	-	-	predicted protein [Hordeum vulgare subsp. vulgare]	Predicted protein {ECO:0000313|EMBL:BAJ95991.1};
unigene057617	-8.4417	3.75782e-07	-8.18435	1.95957e-07	8.52904	6.91588e-08	-	-	-	-	-	-	-	-	8.4261	1.45687e-07	-	-	-	-
unigene026462	-4.39979	0.000312946	-3.84574	0.000555818	7.66395	1.25306e-07	-	-	-	-	-	-	-	-	2.26912	0.00242005	-	-	-	-
unigene035063	-8.25902	1.73051e-06	-8.00764	1.01024e-06	8.34776	3.67201e-07	-	-	-	-	-	-	-	-	8.24483	7.78997e-07	-	-	-	-	transcription initiation factor IIB-2-like [Olea europaea var. sylvestris]	Transcription initiation factor IIB {ECO:0000313|EMBL:JAT54952.1};	[K] KOG1597 Transcription initiation factor TFIIB		transcription initiation factor iib
unigene085272	-1.62995	0.0183051	-3.53294	2.41719e-05	2.66777	0.000395887	-	-	-	-	-	-	-	-	2.58734	0.00165489	-	-	-	-
unigene087254	-8.32957	1.57214e-06	-8.07086	8.62683e-07	8.41687	3.25381e-07	-	-	-	-	-	-	-	-	8.31396	6.63587e-07	-	-	-	-
unigene060006	-10.7247	2.21142e-07	-10.461	1.90209e-07	10.809	4.59343e-08	-	-	-	-	-	-	-	-	10.7057	8.39065e-08	-	-	-	-
unigene062667	-10.7052	9.62052e-08	-10.4419	8.14707e-08	10.7896	1.76942e-08	-	-	-	-	-	-	-	-	10.6863	3.29334e-08	-	-	-	-
unigene001448	-5.86644	6.80933e-11	-4.30689	1.20821e-08	5.96194	4.84629e-08	-	-	-	-	-	-	-	-	4.94631	3.10257e-09	-	-	-	-	hypothetical protein CDL15_Pgr022170 [Punica granatum]	Uncharacterized protein {ECO:0000313|EMBL:OWM63425.1};
unigene030458	2.13705	0.00141751	2.71464	0.0436857	-2.88504	4.17111e-06	-0.744376	0.0925197	-0.376132	0.751327	-0.810528	0.0959226	-0.493866	0.686714	-2.0772	0.00286088	0.084895	0.878954	0.501512	0.684103	unknown [Picea sitchensis]	Uncharacterized protein {ECO:0000313|EMBL:ABK24773.1};	[QR] KOG0143 Iron/ascorbate family oxidoreductases	ANS; leucoanthocyanidin dioxygenase [EC:1.14.11.19]	2-oxoglutarate (2og) and fe(ii)-dependent oxygenase superfamily protein-related
unigene081513	-8.85647	1.14249e-07	-8.60156	9.5007e-08	8.95125	3.37357e-08	-	-	-	-	-	-	-	-	8.84797	6.0072e-08	-	-	-	-
unigene039673	-11.7084	1.67838e-12	-11.4476	1.05686e-12	11.7946	5.54141e-14	-	-	-	-	-	-	-	-	11.6912	1.85785e-13	-	-	-	-
unigene039672	-10.1835	1.08336e-06	-9.92741	1.04548e-06	10.2681	3.1714e-07	-	-	-	-	-	-	-	-	10.1651	4.95833e-07	-	-	-	-
unigene103056	-7.35365	9.01413e-08	-8.98609	1.38198e-08	9.33672	4.86206e-09	-	-	-	-	-	-	-	-	9.23329	7.34007e-09	-	-	-	-		Uncharacterized protein {ECO:0000313|EMBL:JAT59101.1};
unigene053527	-11.7945	1.65475e-17	-11.5454	1.80906e-16	11.8971	2.41866e-19	-	-	-	-	-	-	-	-	11.7934	8.57871e-19	-	-	-	-
unigene046482	-1.75146	0.00747457	-1.47844	0.000229768	2.60438	1.82691e-17	0.867594	0.153249	0.930194	0.0148165	0.921205	0.0023168	-0.189071	0.771304	1.67769	7.15029e-07	-0.0331361	0.959008	0.0672866	0.869471	aspartyl protease family protein, partial [Ginkgo biloba]	TSA: Wollemia nobilis Ref_Wollemi_Transcript_14826_2176 transcribed RNA sequence {ECO:0000313|EMBL:JAG86608.1};	[O] KOG1339 Aspartyl protease		subfamily not named
unigene072999	-12.3718	2.11921e-11	-12.109	9.07703e-12	12.456	1.0867e-12	-	-	-	-	-	-	-	-	12.3527	3.78985e-12	-	-	-	-		Uncharacterized protein {ECO:0000313|EMBL:JAT59101.1};
unigene033097	-1.75041	0.0170585	-5.04313	2.91019e-08	3.55644	5.19484e-05	-	-	-	-	-	-	-	-	2.50886	0.000174614	-	-	-	-
unigene072501	-8.85993	0.00069116	-8.60762	0.000763886	8.94503	0.000332117	-	-	-	-	-	-	-	-	8.84224	0.000505432	-	-	-	-	polyol transporter 5-like [Aegilops tauschii subsp. tauschii]	Putative sugar transporter {ECO:0000313|EMBL:OEU20497.1};	[R] KOG0254 Predicted transporter (major facilitator superfamily)		subfamily not named
unigene017020	-2.74019	0.00216386	-9.7289	5.40946e-09	4.85749	9.28318e-05	-	-	-	-	-	-	-	-	2.88941	0.00157499	0.190625	0.833329	-	-
unigene035117	-9.20739	0.0045861	-8.95355	0.00356833	9.29176	0.00183068	-	-	-	-	-	-	-	-	9.1889	0.00317692	-	-	-	-
unigene035112	-8.70029	1.85128e-06	-8.44015	1.46459e-06	8.78731	5.1909e-07	-	-	-	-	-	-	-	-	8.68424	9.43076e-07	-	-	-	-	phosphate transporter [Triticum aestivum]	Inorganic phosphate transporter PHO84 {ECO:0000313|EMBL:JAT50611.1};	[P] KOG0252 Inorganic phosphate transporter	PHO84; MFS transporter, PHS family, inorganic phosphate transporter	subfamily not named
unigene035111	-8.28421	2.0176e-06	-8.02569	1.1662e-06	8.37274	4.58234e-07	-	-	-	-	-	-	-	-	8.26983	9.43779e-07	-	-	-	-	MFS general substrate transporter [Coccomyxa subellipsoidea C-169]	Inorganic phosphate transporter PHO84 {ECO:0000313|EMBL:JAT50611.1};	[P] KOG0252 Inorganic phosphate transporter	PHO84; MFS transporter, PHS family, inorganic phosphate transporter	subfamily not named
unigene035119	-3.11427	0.0248338	-7.63532	1.21256e-05	6.10052	2.64884e-05	-	-	-	-	-	-	-	-	3.56556	0.00783882	-	-	-	-
unigene049565	-9.02567	1.26986e-05	-8.76383	1.20773e-05	9.11232	5.08219e-06	-	-	-	-	-	-	-	-	9.00911	7.92819e-06	-	-	-	-
unigene043667	-3.80948	1.5085e-05	-3.99426	5.62998e-05	5.10547	5.25746e-06	-	-	-	-	-	-	-	-	3.70355	6.22808e-05	-	-	-	-	unknown [Picea sitchensis]	Uncharacterized protein {ECO:0000313|EMBL:ABR16667.1};
unigene030889	-7.93505	7.0057e-05	-7.69192	5.9405e-05	8.03153	2.49089e-05	-	-	-	-	-	-	-	-	7.92848	4.6609e-05	-	-	-	-
unigene075812	-8.92579	5.29302e-07	-8.6657	4.61999e-07	9.01205	1.5767e-07	-	-	-	-	-	-	-	-	8.90895	2.69078e-07	-	-	-	-	predicted protein [Hordeum vulgare subsp. vulgare]	Predicted protein {ECO:0000313|EMBL:BAK06754.1};	[R] KOG0254 Predicted transporter (major facilitator superfamily)		subfamily not named
unigene002309	-3.4957	0.00824708	-5.66154	0.000335578	6.67385	3.36335e-07	-	-	-	-	-	-	-	-	2.91089	0.0154685	-	-	-	-	dehydrin 2, partial [Pinus elliottii]	Dehydrin 2 {ECO:0000313|EMBL:ACA51879.1};
unigene108385	-8.22976	5.0884e-05	-7.98003	4.21846e-05	8.33219	1.91027e-05	-	-	-	-	-	-	-	-	8.22896	3.38891e-05	-	-	-	-		Zinc finger protein C25B8.19c {ECO:0000313|EMBL:JAT54838.1};	[K] KOG1074 Transcriptional repressor SALM		fi23031p1-related
unigene090210	-7.78855	8.29976e-05	-7.53034	6.38735e-05	7.87289	2.81074e-05	-	-	-	-	-	-	-	-	7.77023	5.03982e-05	-	-	-	-		Fasciclin-domain-containing protein {ECO:0000313|EMBL:OEU19187.1};			Unknow
unigene100343	-2.27394	0.00481729	-2.46229	0.00201296	4.32118	8.87968e-06	-	-	-	-	-	-	-	-	2.89781	0.00023032	-	-	-	-
unigene051685	-3.47268	0.000122013	-2.44155	7.4787e-06	3.36052	2.81154e-14	-0.0894577	0.911518	0.73194	0.142153	0.759602	0.0988441	-0.948563	0.266033	2.59488	5.11002e-07	-0.831988	0.331516	0.0226877	0.968621	Calmodulin binding protein-like [Macleaya cordata]	TSA: Wollemia nobilis Ref_Wollemi_Transcript_19123_2614 transcribed RNA sequence {ECO:0000313|EMBL:JAG86093.1};			subfamily not named
unigene033824	-3.84135	0.00747858	-3.89412	2.63776e-06	6.75069	5.13739e-12	-	-	-	-	-	-	-	-	2.79291	0.00314895	-	-	-	-	unknown [Picea sitchensis]	Uncharacterized protein {ECO:0000313|EMBL:ABK25758.1};
unigene085547	-7.59941	0.000173672	-7.3503	0.00015354	7.70173	7.05085e-05	-	-	-	-	-	-	-	-	7.59883	0.000123271	-	-	-	-
unigene000102	-7.70596	0.00990816	-7.44827	0.00721901	7.78848	0.00415131	-	-	-	-	-	-	-	-	7.68584	0.00720991	-	-	-	-
unigene098519	-8.80607	1.8669e-08	-8.558	1.48651e-08	8.89854	4.08248e-09	-	-	-	-	-	-	-	-	8.79557	7.75108e-09	-	-	-	-
unigene095005	-5.05648	2.26692e-08	-4.47229	1.88989e-08	5.37337	1.67605e-09	0.341331	0.698224	0.702096	0.348082	1.29137	0.0867837	-0.476568	0.507638	4.07774	1.84133e-07	-0.925149	0.207704	-0.524257	0.421276	unknown [Picea sitchensis]	Uncharacterized protein {ECO:0000313|EMBL:ABK25445.1};	[R] KOG0725 Reductases with broad range of substrate specificities		short-chain dehydrogenase reductase 2a
unigene033786	-11.6747	1.59814e-22	-11.4236	4.26242e-21	11.7665	8.93334e-26	-	-	-	-	-	-	-	-	11.6634	3.2634e-25	-	-	-	-	PREDICTED: chitotriosidase-1-like [Daucus carota subsp. sativus]	Glycoside hydrolase family 18 protein {ECO:0000313|EMBL:OQR80647.1};	[G] KOG2806 Chitinase	E3.2.1.14; chitinase [EC:3.2.1.14]	subfamily not named
unigene020716	-5.10897	0.0469648	-9.95442	0.00017329	4.11292	0.0222129	-	-	-	-	-	-	-	-	3.35926	0.0225564	-	-	-	-	unknown [Picea sitchensis]	Fatty acyl-CoA reductase {ECO:0000256|RuleBase:RU363097};	[I] KOG1221 Acyl-CoA reductase	FAR; alcohol-forming fatty acyl-CoA reductase [EC:1.2.1.84]	fatty acyl-coa reductase 3
unigene031269	-9.51391	2.29413e-06	-9.26149	2.29011e-06	9.61388	9.28042e-07	-	-	-	-	-	-	-	-	9.51035	1.40312e-06	-	-	-	-
unigene006600	-7.77305	5.69744e-07	-7.52772	2.55495e-07	7.87461	1.04084e-07	-	-	-	-	-	-	-	-	7.77155	2.70769e-07	-	-	-	-
unigene063532	-2.09514	0.0272155	-8.78365	1.13667e-07	3.867	0.000430964	-	-	-	-	-	-	-	-	4.91854	1.00488e-05	-	-	-	-	putative F-box protein At1g23770 [Amborella trichopoda]	Uncharacterized protein {ECO:0000313|EMBL:ERN18533.1};		FBXO7; F-box protein 7
unigene092486	-1.55258	0.0354826	-2.08182	0.00383454	3.12269	8.62427e-05	1.59495	0.0537603	0.855847	0.268608	1.11196	0.157854	0.61775	0.404565	2.00402	0.00363799	0.503114	0.491294	-0.206111	0.776814
unigene034159	-4.31323	0.00494182	-8.49914	1.59438e-09	4.44697	5.00046e-06	-	-	-	-	-	-	-	-	2.03661	0.00790404	-	-	-	-	unknown [Picea sitchensis]	Uncharacterized protein {ECO:0000313|EMBL:ABK24226.1};			protein exordium-like 2
unigene096555	-2.45249	0.0045758	-5.67535	8.00459e-07	3.69041	1.00361e-05	-	-	-	-	-	-	-	-	2.7083	0.00146262	-	-	-	-
unigene096554	-3.17453	0.00165796	-5.09797	3.33188e-05	4.50364	7.96618e-06	-	-	-	-	-	-	-	-	2.55515	0.00850859	-	-	-	-
unigene096556	-2.37049	0.00910411	-6.20733	5.83246e-09	3.51575	2.24768e-05	-	-	-	-	-	-	-	-	2.13566	0.0186994	-	-	-	-
unigene057788	1.07557	0.0436429	1.9769	4.05839e-05	-2.06905	4.98392e-08	-0.984858	0.0376167	-0.289629	0.498737	-0.55472	0.0667961	-0.820689	0.128472	-1.52002	1.36698e-05	-0.402115	0.384921	0.324694	0.428691	unknown [Picea sitchensis]	Uncharacterized protein {ECO:0000313|EMBL:ABR18241.1};
unigene104658	-2.0805	0.00334336	-3.6156	0.00140586	5.505	7.35652e-06	-	-	-	-	-	-	-	-	3.66521	5.58155e-06	-	-	-	-
unigene095620	-1.48709	0.0315646	-1.94862	1.50947e-06	2.37189	5.21163e-10	0.904476	0.155018	0.230922	0.501848	0.819786	0.00777222	0.545716	0.392533	1.54646	6.98922e-05	0.106772	0.869603	-0.531633	0.112846	PREDICTED: probable WRKY transcription factor 71 [Nelumbo nucifera]	Uncharacterized protein {ECO:0000313|EMBL:JAG95281.1};			subfamily not named
unigene041230	-2.27017	0.0077703	-2.36651	1.49721e-06	1.65657	0.000948557	-0.592642	0.419392	-0.904731	0.0144507	-0.201312	0.523576	0.180631	0.798581	1.85463	4.84928e-05	-0.366753	0.608976	-0.640001	0.0231224	putative arginine decarboxylase [Pinus sylvestris]	Arginine decarboxylase {ECO:0000256|RuleBase:RU003740};		E4.1.1.19; arginine decarboxylase [EC:4.1.1.19]	subfamily not named
unigene047178	-6.18128	0.0147428	-9.21484	0.0011118	9.5607	0.000539052	-	-	-	-	-	-	-	-	4.65424	0.026983	-	-	-	-	unknown [Picea sitchensis]	Uncharacterized protein {ECO:0000313|EMBL:ABK23936.1};	[S] KOG3017 Defense-related protein containing SCP domain	PR1; pathogenesis-related protein 1	subfamily not named
unigene015071	-1.78819	0.000773788	-1.33023	0.0188092	2.53158	3.85424e-08	0.766253	0.0895849	1.01432	0.052759	0.806835	0.0481427	-0.366257	0.51794	1.7169	0.000239949	-0.0239876	0.960743	0.25524	0.634725	PREDICTED: receptor-like protein kinase [Elaeis guineensis]	Uncharacterized protein {ECO:0000313|EMBL:JAG94070.1};			leucine-rich repeat receptor-like tyrosine-protein kinase pxc3
unigene097624	-9.54694	1.01135e-08	-9.29297	9.75638e-09	9.64353	3.23126e-09	-	-	-	-	-	-	-	-	9.54007	4.58021e-09	-	-	-	-	unknown [Picea sitchensis]	Uncharacterized protein {ECO:0000313|EMBL:ABR17936.1};	[R] KOG0254 Predicted transporter (major facilitator superfamily)		subfamily not named
unigene097629	-1.53363	0.000129731	-2.34619	5.89299e-10	2.30207	4.45203e-08	0.784148	0.112901	-0.235647	0.640828	0.266523	0.593537	0.904869	0.0516842	2.02692	1.83605e-07	0.537924	0.251248	-0.452875	0.335417	histidine kinase 1 isoform X2 [Herrania umbratica]	Uncharacterized protein {ECO:0000313|EMBL:CCB44347.1};	[T] KOG0519 Sensory transduction histidine kinase		subfamily not named
unigene016827	-8.85773	0.00470129	-8.61854	0.00541072	8.97017	0.00215893	-	-	-	-	-	-	-	-	8.86667	0.00355283	-	-	-	-
unigene010318	-1.2467	0.0359734	-2.89203	0.0117161	3.24403	1.89663e-05	-	-	-	-	-	-	-	-	2.04925	0.0109897	-	-	-	-
unigene045128	-5.02962	3.13858e-07	-9.63609	3.60287e-11	7.36561	9.48296e-11	-	-	-	-	-	-	-	-	5.94047	3.61096e-08	-	-	-	-	hypothetical protein 2_4619_01, partial [Pinus radiata]	Uncharacterized protein {ECO:0000313|EMBL:AEW08267.1};			at-hook motif nuclear-localized protein 18
unigene014033	-7.42507	2.45295e-05	-7.17312	1.71134e-05	7.52247	7.25568e-06	-	-	-	-	-	-	-	-	7.41992	1.53881e-05	-	-	-	-	hypothetical protein BVRB_041110, partial [Beta vulgaris subsp. vulgaris]	Uncharacterized protein {ECO:0000313|EMBL:KMS64936.1};
unigene078012	-3.52136	0.00210063	-7.95033	3.21638e-05	5.06262	0.00146867	-	-	-	-	-	-	-	-	3.68204	0.00863475	-	-	-	-	unknown [Picea sitchensis]	Uncharacterized protein {ECO:0000313|EMBL:ABK26878.1};	[O] KOG0800 FOG: Predicted E3 ubiquitin ligase
unigene046357	2.1446	1.29586e-05	2.15575	0.0024063	-2.48955	4.42856e-07	-0.331711	0.324779	-0.532576	0.382492	0.276421	0.371647	0.0823564	0.891664	-2.77058	4.26191e-09	-0.582921	0.0471346	-0.745208	0.20721	hypothetical protein BAE44_0024939 [Dichanthelium oligosanthes]	Uncharacterized protein {ECO:0000313|EMBL:OEL14042.1};			Unknow
unigene038280	-8.72035	2.11505e-38	-12.5738	3.49006e-47	12.9195	4.04773e-60	-	-	-	-	-	-	-	-	8.9455	1.90447e-53	-	-	-	-	hypothetical protein DCAR_021094 [Daucus carota subsp. sativus]	Uncharacterized protein {ECO:0000313|EMBL:JAF22620.1};
unigene027212	-8.75985	8.28133e-06	-8.49817	7.28889e-06	8.84403	2.78799e-06	-	-	-	-	-	-	-	-	8.74099	4.76507e-06	-	-	-	-
unigene067331	-7.7437	0.00144569	-7.48473	0.00139411	7.82617	0.000644991	-	-	-	-	-	-	-	-	7.72353	0.00105038	-	-	-	-
unigene038583	-9.11736	4.47337e-06	-8.86268	4.36074e-06	9.21402	1.78005e-06	-	-	-	-	-	-	-	-	9.11061	2.77863e-06	-	-	-	-
unigene005689	-1.87228	0.00297192	-3.18286	0.0048454	4.65684	1.28566e-09	-	-	-	-	-	-	-	-	2.06388	0.000487168	0.231959	0.767885	-	-	uncharacterized protein LOC110944728 [Helianthus annuus]	Putative reverse transcriptase domain, Ribonuclease H-like domain protein {ECO:0000313|EMBL:OTG24365.1};	[R] KOG0017 FOG: Transposon-encoded proteins with TYA, reverse transcriptase, integrase domains in various combinations		subfamily not named
unigene073718	-8.6725	5.49263e-06	-8.41506	4.462e-06	8.75743	1.63459e-06	-	-	-	-	-	-	-	-	8.6545	2.87914e-06	-	-	-	-
unigene107575	-7.7043	5.01957e-06	-7.45403	2.78936e-06	2.86581	0.00985075	-	-	-	-	-	-	-	-	2.99661	0.00112193	-	-	-	-	hypothetical protein 2_9900_01, partial [Pinus taeda]	Uncharacterized protein {ECO:0000313|EMBL:AFG61950.1};	[Q] KOG0156 Cytochrome P450 CYP2 subfamily		subfamily not named
unigene036110	-7.91031	4.61475e-06	-7.65461	2.58146e-06	7.99732	1.02301e-06	-	-	-	-	-	-	-	-	7.89455	2.20833e-06	-	-	-	-
unigene104142	1.60253	0.00538533	2.60966	1.63265e-06	-2.21197	4.65712e-05	-0.605491	0.0796767	0.199708	0.530401	-0.701999	0.0126882	-0.926704	0.00596072	-1.51543	0.00436077	0.122054	0.716978	0.962071	0.000600015	unknown [Picea sitchensis]	Uncharacterized protein {ECO:0000313|EMBL:ADE76248.1};	[V] KOG1502 Flavonol reductase/cinnamoyl-CoA reductase	ANR; anthocyanidin reductase [(2S)-flavan-3-ol-forming] [EC:1.3.1.112]	anthocyanidin reductase
unigene018621	-9.43234	5.983e-12	-9.18081	4.46894e-11	9.5237	1.19797e-12	-	-	-	-	-	-	-	-	9.42067	1.23785e-12	-	-	-	-	PREDICTED: putative respiratory burst oxidase homolog protein H isoform X2 [Solanum lycopersicum]	Superoxide-generating NADPH oxidase heavy chain subunit A {ECO:0000313|EMBL:JAT41044.1};	[PQ] KOG0039 Ferric reductase, NADH/NADPH oxidase and related proteins	RBOH; respiratory burst oxidase [EC:1.6.3.- 1.11.1.-]	subfamily not named
unigene052884	-1.62169	0.000786739	-2.02424	7.48993e-06	2.02751	1.10484e-09	0.422208	0.352488	-0.190677	0.663639	0.0624927	0.843711	0.49007	0.364997	1.95844	1.04776e-08	0.38194	0.40499	-0.197596	0.656168	unknown [Picea sitchensis]	Uncharacterized protein {ECO:0000313|EMBL:ABR16667.1};			Unknow
unigene052880	-2.11287	0.0287683	-4.41603	0.000428148	4.97626	4.11333e-05	-	-	-	-	-	-	-	-	2.22221	0.0267885	-	-	-	-	sodium/hydrogen exchanger family protein [Cryptomeria japonica]	Uncharacterized protein {ECO:0000313|EMBL:JAG97852.1};	[P] KOG1650 Predicted K+/H+-antiporter		subfamily not named
unigene037167	-3.12994	0.0231243	-4.25423	4.36162e-05	7.35056	3.96826e-08	-	-	-	-	-	-	-	-	3.6874	0.000203418	-	-	-	-
unigene037652	-8.2605	2.62616e-07	-8.01417	1.34605e-07	8.35491	4.40875e-08	-	-	-	-	-	-	-	-	8.25183	1.01988e-07	-	-	-	-
unigene097026	-1.93109	0.000555565	-2.34753	6.80763e-07	2.56772	7.55885e-08	0.653178	0.308426	0.0358809	0.951389	0.909109	0.0699906	0.495637	0.434689	1.64753	7.52161e-07	-0.242319	0.6773	-0.829163	0.0993572	putative TIR-NBS-LRR protein [Pinus monticola]	Putative TIR-NBS-LRR protein {ECO:0000313|EMBL:ADW94527.1};			disease resistance protein
unigene091187	-8.78004	0.00593485	-8.52748	0.00471248	8.86483	0.00243021	-	-	-	-	-	-	-	-	8.76202	0.00422354	-	-	-	-
unigene001256	3.07741	0.0443997	3.39329	0.00424724	-2.42212	0.029368	0.651396	0.554329	0.779766	0.364977	0.262027	0.774119	-0.260614	0.823591	-2.69074	0.0292133	0.416876	0.725009	0.581155	0.521566
unigene026763	-8.74673	0.00609405	-8.48636	0.00478032	8.8286	0.00249001	-	-	-	-	-	-	-	-	8.72569	0.00430434	-	-	-	-
unigene066680	-8.38283	3.60511e-06	-8.1268	2.42376e-06	8.46892	8.81541e-07	-	-	-	-	-	-	-	-	8.36603	1.69611e-06	-	-	-	-
unigene050317	-2.29727	0.00643545	-5.18233	2.26834e-05	3.40877	0.00192986	-	-	-	-	-	-	-	-	3.05734	0.00513911	-	-	-	-
unigene075935	-9.01897	0.00475173	-8.76243	0.00375216	9.10232	0.00191863	-	-	-	-	-	-	-	-	8.99943	0.00336234	-	-	-	-
unigene104622	-7.94863	0.00946159	-4.13352	0.0402661	6.32684	0.00862597	-	-	-	-	-	-	-	-	7.92773	0.00687691	-	-	-	-
unigene028037	-8.7425	2.17097e-06	-8.48272	1.80169e-06	8.8307	6.7355e-07	-	-	-	-	-	-	-	-	8.72757	1.15768e-06	-	-	-	-	aspartic proteinase [Cucumis sativus]	Uncharacterized protein {ECO:0000313|EMBL:JAG96898.1};	[O] KOG1339 Aspartyl protease	E3.4.23.40; phytepsin [EC:3.4.23.40]	subfamily not named
unigene028859	-5.19272	4.44932e-05	-4.39928	0.0303704	5.03418	0.000372316	-0.133922	0.926866	0.471516	0.815153	2.04878	0.106452	-0.71231	0.705004	2.96419	0.0130095	-2.16838	0.0529615	-1.55577	0.414786	putative TIR-NBS-LRR protein [Pinus monticola]	Putative TIR-NBS-LRR protein {ECO:0000313|EMBL:ADW94527.1};			subfamily not named
unigene101313	-2.80209	0.000731795	-3.4295	4.89475e-05	4.46965	2.64682e-24	1.67487	0.0644404	0.83763	0.363286	0.935553	0.175903	0.706859	0.520593	3.52273	2.98977e-10	0.763996	0.422998	-0.0336108	0.976247	unknown [Picea sitchensis]	Uncharacterized protein {ECO:0000313|EMBL:ABR16667.1};			protein eds1-related
unigene088719	-3.3841	0.000690818	-2.84308	0.0048031	3.56781	0.00022495	-	-	-	-	-	-	-	-	1.72888	0.022062	-	-	-	-	PREDICTED: uncharacterized protein LOC106314868 [Brassica oleracea var. oleracea]	Uncharacterized protein {ECO:0000313|EMBL:JAG99156.1};	[R] KOG1075 FOG: Reverse transcriptase		nucleic acid binding / zinc ion binding protein-related
unigene065967	-1.84709	0.00295224	-1.78123	0.0161649	2.1531	0.000212726	0.313062	0.656514	0.174979	0.858522	0.583665	0.355068	0.0126062	1	1.56308	0.00219978	-0.244126	0.723827	-0.347441	0.653186	hypothetical protein KK1_027848, partial [Cajanus cajan]	Uncharacterized protein {ECO:0000313|EMBL:JAE18837.1};
unigene021067	-8.11236	3.95432e-06	-7.85683	2.49016e-06	8.20591	1.05107e-06	-	-	-	-	-	-	-	-	8.10299	2.17925e-06	-	-	-	-
unigene019270	-9.07015	0.00550781	-8.80834	0.00439403	9.15157	0.00225917	-	-	-	-	-	-	-	-	9.04859	0.00389641	-	-	-	-
unigene103905	-3.5813	4.09343e-08	-2.29981	0.000400584	1.99818	0.00925614	-1.56804	0.0523849	-0.50122	0.536781	0.42249	0.555094	-1.18648	0.0593985	1.57276	0.00261819	-1.9588	0.000227278	-0.857882	0.129691	NRT3 family protein [Pinus pinaster]	NRT3 family protein {ECO:0000313|EMBL:AQX43122.1};
unigene069414	-5.53945	1.17087e-09	-3.77288	1.54263e-06	4.1981	3.13185e-09	-1.31754	0.122986	0.234604	0.78562	1.36774	0.0891994	-	-	2.82748	0.000261403	-2.66454	0.00643822	-1.07709	0.206878
unigene083548	-2.68385	2.09392e-07	-1.58592	7.87596e-07	2.23825	1.63534e-17	-0.436732	0.393345	0.456036	0.204153	0.769205	0.00551126	-1.01734	0.0573642	1.4632	4.71134e-09	-1.17711	0.0220864	-0.252168	0.459886	unknown [Picea sitchensis]	Uncharacterized protein {ECO:0000313|EMBL:ABK22889.1};	[K] KOG0483 Transcription factor HEX, contains HOX and HALZ domains	HD-ZIP; homeobox-leucine zipper protein	subfamily not named
unigene108277	-6.75768	2.8338e-05	-10.8261	1.52702e-07	5.21964	0.000115843	-	-	-	-	2.14794	0.0586534	-	-	3.07229	0.0125508	-3.64098	0.00614497	-7.75854	1.85825e-05	unknown [Picea sitchensis]	Uncharacterized protein {ECO:0000313|EMBL:ABK22911.1};	[QR] KOG0143 Iron/ascorbate family oxidoreductases		protein dmr6-like oxygenase 2
unigene004971	-3.5829	3.85376e-08	-2.88411	0.000400373	3.14869	0.00260354	-	-	-	-	1.85917	0.0683236	-	-	1.27745	0.0171524	-2.26438	0.000115424	-1.74058	0.0242704	unknown [Picea sitchensis]	Uncharacterized protein {ECO:0000313|EMBL:ABK27021.1};			Unknow
unigene055346	-5.47577	0.00203732	-5.81656	0.000103317	2.26911	0.0183926	-	-	-	-	0.383964	0.622561	-	-	1.86718	0.0274809	-3.55212	0.0188825	-4.06572	0.000467502	Putative pleiotropic drug resistance protein 7 [Apostasia shenzhenica]	TSA: Wollemia nobilis Ref_Wollemi_Transcript_14872_4890 transcribed RNA sequence {ECO:0000313|EMBL:JAG86591.1};	[Q] KOG0065 Pleiotropic drug resistance proteins (PDR1-15), ABC superfamily		subfamily not named
unigene100225	-2.24265	0.0454555	-5.21825	2.87235e-07	1.85624	0.00718966	-0.388043	0.730323	-	-	0.290765	0.697829	-	-	1.55626	0.0353707	-0.642844	0.582517	-3.78191	0.000381099	unknown [Picea sitchensis]	Uncharacterized protein {ECO:0000313|EMBL:ABK26189.1};
unigene104985	-2.47581	1.17057e-05	-3.97728	4.36465e-06	2.5206	2.11911e-05	0.0570278	0.944769	-1.66143	0.0936327	0.427971	0.556685	1.59447	0.0986378	2.08601	2.38056e-05	-0.349484	0.621273	-2.0175	0.0334956	unknown [Picea sitchensis]	Uncharacterized protein {ECO:0000313|EMBL:ABR16667.1};			senescence-associated carboxylesterase 101
unigene050518	-2.09682	0.0113041	-4.31523	1.65805e-07	3.96202	0.000815197	-	-	-	-	1.74215	0.11493	-	-	2.21094	0.000923436	0.159927	0.85355	-2.22877	0.000950906
unigene040468	-2.81798	0.0115941	-2.85961	5.51047e-09	2.55263	9.43229e-08	-0.248813	0.809469	-0.503227	0.289112	0.837588	0.0471631	0.119685	0.910569	1.7131	0.000217738	-1.05664	0.312928	-1.27642	0.00402138	hypothetical protein VITISV_023038 [Vitis vinifera]	Uncharacterized protein {ECO:0000313|EMBL:CAN69202.1};
unigene025006	-1.77676	0.000146245	-2.71506	1.34937e-07	2.01232	6.38155e-06	0.245177	0.620356	-0.904785	0.100402	0.795574	0.126873	1.03382	0.0688896	1.20796	0.0177279	-0.529114	0.336634	-1.64028	0.00599025	unknown [Picea sitchensis]	Uncharacterized protein {ECO:0000313|EMBL:ABK22155.1};
unigene102711	-1.43419	0.0270985	-3.55173	0.00331617	2.67771	0.00412144	1.25733	0.178862	-	-	1.33351	0.150784	2.2074	0.0599422	1.34088	0.0321647	-0.0539326	0.938494	-2.33792	0.0490327	unknown [Picea sitchensis]	Uncharacterized protein {ECO:0000313|EMBL:ABK25869.1};	[V] KOG1515 Arylacetamide deacetylase		carboxylesterase 17-related
unigene074695	-1.52345	0.0153695	-4.54402	5.39966e-08	2.41377	0.00386618	0.917628	0.33285	-	-	1.30277	0.125184	-	-	1.09888	0.0273206	-0.381986	0.553052	-3.56916	1.61412e-05
unigene032943	-2.67731	0.0385976	-3.62597	0.00016743	2.24654	0.000196906	-0.407232	0.733221	-1.55977	0.0794964	0.546182	0.322311	1.02173	0.463246	1.69114	0.0073825	-0.930412	0.445079	-2.06093	0.0234475	unknown [Picea sitchensis]	Cytochrome P450 CYP92A105 {ECO:0000313|EMBL:JAI17615.1};	[Q] KOG0156 Cytochrome P450 CYP2 subfamily		subfamily not named
unigene017489	-2.07519	0.0119299	-4.10859	0.00014172	2.54648	3.71529e-05	0.486581	0.539101	-1.75682	0.0804397	0.536622	0.344687	2.11708	0.0785678	2.00195	0.00101369	-0.0246404	0.986328	-2.23461	0.0256327	unknown [Picea sitchensis]	Uncharacterized protein {ECO:0000313|EMBL:ABR16586.1};
unigene096773	-1.51874	0.00278395	-2.3101	7.43797e-11	1.73967	5.64576e-07	0.239483	0.620564	-0.759234	0.0379989	0.699169	0.0597209	0.875501	0.0758907	1.03304	0.00461665	-0.441979	0.393352	-1.40717	0.000278889	putative phospholipid-transporting ATPase 9 isoform X1 [Amborella trichopoda]	Phospholipid-transporting ATPase {ECO:0000256|RuleBase:RU362033};	[R] KOG0206 P-type ATPase	E3.6.3.1; phospholipid-translocating ATPase [EC:3.6.3.1]	Unknow
unigene039207	-3.68287	0.000445489	-2.57029	0.0022647	2.33936	0.000201779	-	-	-	-	1.4477	0.0699841	-	-	0.889161	0.193517	-2.75685	0.0209576	-1.80053	0.068066	hypothetical protein 2_10074_01, partial [Pinus taeda]	Uncharacterized protein {ECO:0000313|EMBL:AEX12470.1};
unigene039806	-3.49112	0.0010357	-4.43637	8.90783e-05	2.88029	0.0199425	-	-	-	-	1.9698	0.0769536	-	-	0.901852	0.214815	-2.53649	0.00519301	-3.66903	9.71948e-05
unigene057988	-5.47484	0.00264912	-7.13013	3.44103e-06	2.35418	0.0308945	-	-	-	-	1.26236	0.168826	-	-	1.08764	0.27427	-4.33205	0.00600363	-6.14016	1.22564e-06	hypothetical protein 2_3808_01, partial [Pinus taeda]	Uncharacterized protein {ECO:0000313|EMBL:AEX12482.1};			at-hook motif nuclear-localized protein 24-related
unigene047426	-1.92596	0.00140575	-2.2104	0.000802592	2.05878	0.00509015	0.151166	0.844167	-	-	1.50197	0.0567279	-	-	0.547302	0.370283	-1.33007	0.0460454	-1.79561	0.0124393	hypothetical protein PAHAL_A02477 [Panicum hallii]	Uncharacterized protein {ECO:0000313|EMBL:OWM68177.1};	[R] KOG0619 FOG: Leucine rich repeat		subfamily not named
unigene010460	-2.09297	0.00863565	-3.81571	2.69942e-05	1.86868	0.0268243	-0.204508	0.81328	-	-	1.52276	0.0833271	-	-	0.343444	0.658029	-1.70687	0.0391161	-3.59513	0.000138411	unknown [Picea sitchensis]	Uncharacterized protein {ECO:0000313|EMBL:ACN40032.1};			subfamily not named
unigene088963	-2.49321	0.00336084	-3.05311	0.0199023	1.7391	0.0194815	-0.728275	0.361896	-1.5133	0.2289	1.36574	0.0646063	0.66075	0.615636	0.373176	0.631257	-2.07546	0.0137872	-2.81432	0.0313458	unknown [Picea sitchensis]	Uncharacterized protein {ECO:0000313|EMBL:ABR18473.1};	[T] KOG4658 Apoptotic ATPase		disease resistance protein rfl1-related
unigene108357	-2.46926	0.000411647	-2.16859	0.00135816	1.51457	0.0242519	-0.934875	0.204251	-0.851747	0.245478	0.755719	0.258639	-0.209919	0.763532	0.758319	0.216506	-1.66477	0.0164005	-1.54217	0.0219867	uncharacterized protein LOC106760503 [Vigna radiata var. radiata]	TSA: Wollemia nobilis Ref_Wollemi_Transcript_7128_2215 transcribed RNA sequence {ECO:0000313|EMBL:JAG88583.1};			armadillo repeat only 2
unigene049028	-2.17599	0.0201617	-2.348	0.000432947	1.56145	0.0363002	-0.592606	0.546799	-0.98672	0.182445	1.82411	0.0542293	0.273873	0.763379	-0.261135	0.769519	-2.39643	0.0331191	-2.74375	0.0028101	NBS/LRR, partial [Pinus taeda]	NBS/LRR {ECO:0000313|EMBL:AAM28912.1};			Unknow
unigene013270	-3.71072	7.73135e-05	-5.95287	2.1302e-08	2.26258	0.0144535	-	-	-	-	0.907234	0.373063	-	-	1.34639	0.0873473	-2.31479	0.0257916	-4.72253	3.87631e-05	unknown [Picea sitchensis]	Uncharacterized protein {ECO:0000313|EMBL:ADE75909.1};
unigene014154	-1.90437	0.0276354	-4.19409	8.5586e-06	2.09606	0.00478959	-	-	-	-	1.38159	0.113021	-	-	0.707394	0.374385	-1.16689	0.236882	-3.62202	0.00135737	putative TIR/NBS/LRR disease resistance protein, partial [Pinus taeda]	Putative TIR/NBS/LRR disease resistance protein {ECO:0000313|EMBL:AAM28917.1};
unigene070596	-4.91568	0.0032232	-9.90094	2.77962e-05	5.57465	0.00223377	-	-	-	-	3.38029	0.115397	-	-	2.18895	0.238719	-2.67024	0.149206	-7.70939	0.00714998
unigene057433	-2.41139	0.000313706	-3.15709	1.17186e-06	1.6276	0.00578191	-	-	-	-	0.642788	0.383216	-	-	0.980809	0.138979	-1.38335	0.0826917	-2.31109	0.00288909
unigene026228	1.49649	6.34503e-06	2.12959	1.74025e-09	-1.18464	3.7185e-06	0.329787	0.242014	0.749991	0.0211502	-0.597667	0.153606	-0.537939	0.140106	-0.592929	0.190982	0.941147	0.0506922	1.40739	0.0037968	unknown [Picea sitchensis]	Uncharacterized protein {ECO:0000313|EMBL:ADE77538.1};			Unknow
unigene071418	-3.18829	0.0145745	-6.2295	5.97742e-07	2.70423	0.0285795	-	-	-	-	2.15405	0.127192	-	-	0.545304	0.553322	-2.59846	0.0779801	-5.78724	9.47753e-05	putative truncated TIR-NBS-LRR protein [Pinus monticola]	Putative truncated TIR-NBS-LRR protein {ECO:0000313|EMBL:ADW94528.1};
unigene107708	-2.59153	0.010562	-3.46175	0.000280062	2.12262	0.00960177	-	-	-	-	1.28037	0.124826	-	-	0.841564	0.305353	-1.71252	0.0867097	-2.75429	0.00328564	P-loop containing nucleoside triphosphate hydrolases superfamily protein [Arabidopsis thaliana]	Sulfotransferase {ECO:0000256|RuleBase:RU361155};	[R] KOG1584 Sulfotransferase		cytosolic sulfotransferase 12-related
unigene007667	-1.48044	0.0132009	-2.22867	0.00231003	1.31339	0.0206085	-0.144889	0.838226	-1.10606	0.153694	0.511907	0.396225	0.846102	0.276354	0.796045	0.116509	-0.638895	0.298878	-1.56218	0.0351029	Lipase 2, partial [Pinus tabuliformis]	Lipase 2 {ECO:0000313|EMBL:AJP06317.1};		EDS1; enhanced disease susceptibility 1 protein	Unknow
unigene068860	-1.31965	0.0299406	-2.6389	0.00638562	1.68573	0.0110559	0.387162	0.534751	-1.13342	0.233988	0.880422	0.142374	1.40888	0.119766	0.79387	0.161155	-0.476756	0.344099	-1.97392	0.0295072
unigene066065	-3.21553	0.0310428	-8.75902	2.92494e-07	2.41088	0.00881751	-	-	-	-	1.06119	0.173211	-	-	1.35409	0.114325	-1.81575	0.179546	-7.40974	2.60005e-07	unknown [Picea sitchensis]	Uncharacterized protein {ECO:0000313|EMBL:ADE76835.1};	[K] KOG0048 Transcription factor, Myb superfamily	MYBP; transcription factor MYB, plant	transcription factor rax3
unigene067307	1.12349	0.000351543	2.05497	1.51226e-14	-1.08196	1.16407e-05	0.0577338	0.837081	0.778273	0.00301536	-0.875507	0.00119902	-0.83971	0.00454589	-0.211765	0.472908	0.952107	0.00473652	1.71385	1.14663e-08	unknown [Picea sitchensis]	Uncharacterized protein {ECO:0000313|EMBL:ACN39839.1};	[E] KOG2551 Phospholipase/carboxyhydrolase		subfamily not named
unigene079082	-2.2128	0.0291375	-3.07074	0.00159691	2.27998	0.0186128	0.0973905	0.944584	-	-	2.10093	0.0643933	-	-	0.180074	0.860859	-1.98605	0.091738	-3.02234	0.0100097	unknown [Picea sitchensis]	Uncharacterized protein {ECO:0000313|EMBL:ACN40032.1};			subfamily not named
unigene022034	1.39536	0.00834556	2.62603	6.13928e-06	-1.46273	0.000386411	-0.0567686	0.906525	0.959817	0.0761008	-0.703957	0.085612	-1.14095	0.0644784	-0.761896	0.0873107	0.666247	0.208406	1.72978	0.00259681	unknown [Picea sitchensis]	Uncharacterized protein {ECO:0000313|EMBL:ABR16821.1};	[Q] KOG0156 Cytochrome P450 CYP2 subfamily	E1.14.13.21; flavonoid 3'-monooxygenase [EC:1.14.13.21]	flavonoid 3'-monooxygenase
unigene022033	1.46296	0.0107133	2.38651	5.10003e-05	-1.5041	0.00233258	-0.032076	0.948871	0.676817	0.198836	-0.675529	0.12643	-0.833339	0.150806	-0.831249	0.101895	0.662968	0.212293	1.41981	0.00890576	unknown [Picea sitchensis]	Uncharacterized protein {ECO:0000313|EMBL:ABR16821.1};	[Q] KOG0156 Cytochrome P450 CYP2 subfamily		subfamily not named
unigene046331	2.17661	0.000775635	2.41852	0.000279695	-	-	1.26258	0.0273817	1.30148	0.0369761	-	-	-0.151522	0.821178	-	-	1.1081	0.0997167	1.17456	0.0991887
unigene091430	1.5915	0.000604565	1.1322	0.0079283	0.923431	0.136061	2.52449	5.22783e-05	1.86497	0.00140578	2.06192	0.0100185	0.539633	0.202942	-1.14791	0.0971914	0.473296	0.505529	-0.145327	0.827465	jacalin-related lectin 3 isoform X3 [Amborella trichopoda]	Uncharacterized protein {ECO:0000313|EMBL:ERN01274.1};			subfamily not named
unigene067913	1.47985	0.00252219	1.79713	9.64025e-05	0.607447	0.21952	2.09976	1.22767e-07	2.21571	5.8494e-09	1.27503	0.000175273	-0.231178	0.51504	-0.679398	0.112197	0.842179	0.0100151	0.989211	0.000870107	unknown [Picea sitchensis]	Uncharacterized protein {ECO:0000313|EMBL:ABR16038.1};	[K] KOG2338 Transcriptional effector CCR4-related protein		subfamily not named
unigene056987	1.37132	0.00213002	1.39834	0.00123726	0.778851	0.187045	2.16576	7.7914e-06	1.9844	2.35282e-05	1.65199	0.00820939	0.0618406	0.823254	-0.874422	0.14658	0.532035	0.303132	0.394348	0.419152	accelerated cell death 11, partial [Ginkgo biloba]	Accelerated cell death 11 {ECO:0000313|EMBL:AIU50609.1};	[S] KOG4189 Uncharacterized conserved protein		acd11 homolog protein
unigene080818	-2.59924	0.00034636	-6.25098	3.45189e-12	0.360307	0.418213	-2.22331	0.00350126	-6.08826	7.73607e-10	-3.53048	0.0042185	3.76606	0.0027313	3.87513	0.0018704	1.3355	0.326358	-	-	PDC [Taxodium distichum var. imbricarium x T. distichum x T. mucronatum]	Uncharacterized protein {ECO:0000313|EMBL:JAG93326.1};	[EH] KOG1184 Thiamine pyrophosphate-requiring enzyme	PDC, pdc; pyruvate decarboxylase [EC:4.1.1.1]	subfamily not named
unigene068325	-2.22111	0.0043191	-6.45938	1.22245e-19	0.558774	0.238424	-1.64783	0.0360773	-6.09581	3.58469e-15	-3.01219	0.0196908	4.34664	6.50459e-05	3.55522	0.00728016	1.39514	0.331764	-	-	PDC [Taxodium distichum var. imbricarium x T. distichum x T. mucronatum]	Uncharacterized protein {ECO:0000313|EMBL:JAG93326.1};	[EH] KOG1184 Thiamine pyrophosphate-requiring enzyme	PDC, pdc; pyruvate decarboxylase [EC:4.1.1.1]	subfamily not named
unigene060055	-2.12544	0.0108275	2.50661	0.0011125	-0.163936	0.802171	-2.27075	0.00534147	2.15493	0.00445425	2.50995	0.00223301	-4.52224	9.01406e-06	-2.67472	0.00139683	-4.7549	1.23968e-05	-0.303147	0.732953
unigene053811	1.41179	0.000110164	-7.0593	3.06308e-17	0.328476	0.469238	1.75205	1.3871e-05	-6.92624	2.1202e-15	3.23751	4.33778e-09	8.55055	4.22358e-35	-2.91199	6.71238e-08	-1.46672	0.00475407	-10.0912	1.33716e-29	transcription factor MYB31 [Picea abies]	Transcription factor MYB31 {ECO:0000313|EMBL:ANB66414.1};	[K] KOG0048 Transcription factor, Myb superfamily	MYBP; transcription factor MYB, plant	subfamily not named
unigene090101	2.98425	2.89298e-06	-4.80023	0.000205502	0.222551	0.751101	3.22606	1.85345e-12	-4.75387	4.46681e-06	1.70416	0.000321689	7.86148	4.37633e-17	-1.49077	0.0175489	1.53886	0.000260039	-6.39819	2.18988e-10	unknown [Picea sitchensis]	Uncharacterized protein {ECO:0000313|EMBL:ADE76723.1};	[V] KOG1515 Arylacetamide deacetylase		carboxylesterase 17-related
unigene063617	1.53291	5.7806e-05	-6.17323	1.74975e-29	0.459456	0.127472	2.0062	2.97996e-07	-5.90925	1.71146e-23	2.43358	1.02916e-17	7.79521	8.44525e-36	-1.97891	1.766e-14	-0.406264	0.267525	-8.28292	2.84445e-72	unknown [Picea sitchensis]	Uncharacterized protein {ECO:0000313|EMBL:ABR17359.1};	[Q] KOG0156 Cytochrome P450 CYP2 subfamily	CYP736A; biphenyl-4-hydroxylase	subfamily not named
unigene016273	-2.54673	0.000136471	-4.23837	1.4212e-07	-0.142404	0.760928	-2.67351	2.77826e-06	-4.58071	6.38957e-11	-2.33816	3.20903e-07	1.77575	0.0299966	2.18816	8.15065e-05	-0.31247	0.6235	-2.18369	0.00262127	unknown [Picea sitchensis]	Uncharacterized protein {ECO:0000313|EMBL:ABK24673.1};	[R] KOG0610 Putative serine/threonine protein kinase		subfamily not named
unigene035524	1.54862	0.00054267	-1.70796	0.0218769	0.491029	0.334188	2.05189	2.30604e-07	-1.41037	0.0485603	2.65273	2.18343e-10	3.35036	5.87468e-07	-2.1718	3.97016e-06	-0.582398	0.109093	-4.01382	4.87197e-09	unknown [Picea sitchensis]	Uncharacterized protein {ECO:0000313|EMBL:ABK22581.1};			subfamily not named
unigene028887	1.44754	0.0217576	-3.16962	5.10959e-05	0.671836	0.270365	2.13895	2.1099e-05	-2.68669	5.4388e-05	2.14592	2.80276e-06	4.71925	2.62946e-12	-1.48588	0.0124861	0.0068617	0.989631	-4.78768	1.14954e-14	unknown [Picea sitchensis]	Uncharacterized protein {ECO:0000313|EMBL:ABK22301.1};	[O] KOG0710 Molecular chaperone (small heat-shock protein Hsp26/Hsp42)	HSP20; HSP20 family protein	Unknow
unigene091947	1.41915	0.0201178	-2.17102	0.00377907	0.583009	0.408048	2.01259	0.000425546	-1.77389	0.0125541	2.60583	8.05091e-06	3.67294	2.12302e-08	-2.0367	0.000915483	-0.573298	0.222114	-4.33375	1.88248e-10	unknown [Picea sitchensis]	Uncharacterized protein {ECO:0000313|EMBL:ABR16103.1};			Unknow
unigene011249	1.34863	0.000705189	-6.87085	3.37963e-12	-0.304745	0.485691	1.05456	0.00533943	-7.36087	1.03762e-15	1.19246	0.000269555	8.28813	1.83141e-25	-1.50776	1.46736e-05	-0.120301	0.697613	-8.48784	6.24641e-35	hypothetical protein AXG93_731s1280 [Marchantia polymorpha subsp. ruderalis]	Uncharacterized protein {ECO:0000313|EMBL:OAE22585.1};			Unknow
unigene062224	1.41229	0.0156981	-2.00265	0.00521165	0.85541	0.197943	2.28795	2.7207e-05	-1.33947	0.0436877	2.66664	3.59691e-05	3.51394	5.59544e-09	-1.81423	0.0070959	-0.357415	0.540207	-3.94791	3.13058e-08	unknown [Picea sitchensis]	Uncharacterized protein {ECO:0000313|EMBL:ABK22581.1};
unigene076547	2.17358	0.00154954	-9.09489	3.4075e-08	1.47264	0.0653433	3.65112	1.89521e-14	-7.76844	1.75479e-08	2.87566	1.21109e-08	11.2579	2.00073e-27	-1.41872	0.0377568	0.795411	0.0143043	-10.5127	3.44622e-21	hypothetical protein 0_14083_01, partial [Pinus radiata]	Uncharacterized protein {ECO:0000313|EMBL:AEW07905.1};	[DR] KOG1987 Speckle-type POZ protein SPOP and related proteins with TRAF, MATH and BTB/POZ domains	SPOP; speckle-type POZ protein	Unknow
unigene096708	1.52096	0.0160841	-4.47509	3.6105e-08	-0.18809	0.719288	1.34348	0.0321845	-4.85475	3.91141e-09	1.22294	0.0135322	6.07485	8.07364e-11	-1.42077	0.00375831	0.135821	0.829551	-6.02179	7.50316e-15	PREDICTED: putative multidrug resistance protein [Elaeis guineensis]	Uncharacterized protein {ECO:0000313|EMBL:OWM73994.1};	[Q] KOG0055 Multidrug/pheromone exporter, ABC superfamily	ABCB1, CD243; ATP-binding cassette, subfamily B (MDR/TAP), member 1 [EC:3.6.3.44]	abc transporter b family member 15-related
unigene087030	1.55337	0.0494419	-2.4803	0.0180581	0.222164	0.807738	1.78151	0.00196501	-2.453	0.00358048	2.31294	6.09065e-05	4.12449	3.28644e-08	-2.1083	0.00644178	-0.513901	0.273237	-4.72113	4.20884e-10
unigene015587	1.23049	0.0196314	-3.08087	7.04014e-05	1.10377	0.117495	2.34471	6.08448e-05	-2.16994	0.00603008	2.928	8.01254e-08	4.39412	1.15082e-11	-1.83507	0.000173308	-0.565122	0.0915134	-5.04153	7.01863e-17	unknown [Picea sitchensis]	Uncharacterized protein {ECO:0000313|EMBL:ACN40151.1};
unigene030639	1.80725	0.0329441	-3.31841	0.00315646	-0.30982	0.691758	1.51198	0.031173	-3.8241	3.02549e-05	1.78198	0.00289351	5.22595	2.41657e-06	-2.10091	0.00539943	-0.258354	0.70457	-5.55263	6.31949e-09
unigene064643	1.58786	0.00957644	-3.53333	5.89192e-07	0.83117	0.164771	2.43315	9.77538e-06	-2.88739	4.07139e-06	2.67516	5.92006e-10	5.20221	1.04171e-15	-1.85779	0.000229162	-0.221477	0.642865	-5.51427	2.55498e-27	LOB domain-containing protein 42 [Jatropha curcas]	Uncharacterized protein {ECO:0000313|EMBL:JAG99285.1};			lob domain-containing protein 40-related
unigene023082	-4.03065	0.00109736	2.4741	0.000595469	0.696087	0.29497	-3.32728	0.00281477	2.97423	5.11891e-06	-1.35187	0.0182797	-6.42257	6.18964e-08	2.04111	0.00226497	-1.94855	0.0830371	4.38067	9.01861e-11	TB1-like TCP family transcription factor, partial [Helianthus petiolaris]	TB1-like TCP family transcription factor {ECO:0000313|EMBL:AEB37429.1};			transcription factor tcp2
unigene009965	1.34616	0.0153986	-3.21087	2.4959e-05	-0.0362635	0.937671	1.32867	0.00194828	-3.44239	1.18248e-07	1.3104	1.01575e-05	4.65759	2.77987e-10	-1.35287	0.00278955	0.0382947	0.929301	-4.69656	6.82634e-14	PREDICTED: uncharacterized protein LOC104804037 [Tarenaya hassleriana]	Uncharacterized protein {ECO:0000313|EMBL:ABK94095.1};			Unknow
unigene077206	1.21574	0.030044	-1.65193	0.0113568	0.672913	0.271266	1.90219	0.000100873	-1.17037	0.0396192	2.48791	7.56959e-06	2.962	7.10829e-08	-1.82659	0.00276648	-0.564961	0.270235	-3.60875	6.07756e-09	unknown [Picea sitchensis]	Uncharacterized protein {ECO:0000313|EMBL:ABR17115.1};			subfamily not named
unigene084097	2.48156	6.07313e-05	-2.65563	0.00527983	-1.03507	0.0539868	1.45958	0.000118786	-3.88976	1.14976e-06	1.88566	1.86422e-13	5.23365	3.53497e-09	-2.92555	7.00288e-08	-0.404856	0.261756	-5.7127	3.00475e-12	unknown [Picea sitchensis]	Uncharacterized protein {ECO:0000313|EMBL:ABK24435.1};			transcription factor bhlh148
unigene067412	-1.72811	0.000497884	-5.12777	4.36112e-07	-0.101148	0.828733	-1.81894	0.00131743	-5.43026	4.71651e-07	-1.95335	0.000708906	3.4909	0.00107084	1.84571	0.000270408	0.162139	0.801501	-3.41861	0.00178985	unknown [Picea sitchensis]	TSA: Wollemia nobilis Ref_Wollemi_Transcript_11991_2336 transcribed RNA sequence {ECO:0000313|EMBL:JAG87600.1};	[EH] KOG1184 Thiamine pyrophosphate-requiring enzyme	PDC, pdc; pyruvate decarboxylase [EC:4.1.1.1]	subfamily not named
unigene057367	-2.06105	9.93364e-06	1.9137	7.58571e-15	-0.514348	0.0383779	-2.56181	1.61759e-08	1.20654	6.95673e-06	-1.2319	8.60278e-05	-3.8928	1.95362e-17	0.708823	0.0257912	-1.3066	0.011063	2.49349	3.29173e-14	auxin-responsive protein IAA7 [Picea abies]	Auxin-responsive protein {ECO:0000256|RuleBase:RU004549};		IAA; auxin-responsive protein IAA	auxin-responsive protein-related
unigene020456	-2.03043	0.000195592	2.19775	2.66726e-08	-0.93077	0.0567249	-2.95194	5.05371e-07	1.06908	0.0112057	-1.10909	0.0229028	-4.13824	2.49713e-17	0.172001	0.716802	-1.8162	0.000817677	2.23881	9.29095e-09	NPF family transporter [Pinus pinaster]	NPF family transporter {ECO:0000313|EMBL:AQX43135.1};	[E] KOG1237 H+/oligopeptide symporter	SLC15A3_4, PHT; solute carrier family 15 (peptide/histidine transporter), member 3/4	subfamily not named
unigene074652	-1.74525	0.0163322	-4.08071	7.94485e-06	-0.269448	0.674259	-1.99752	0.000742154	-4.54248	1.45205e-09	-1.69089	0.00540532	2.42089	0.00300644	1.40946	0.0508896	-0.284169	0.683503	-2.79324	0.000980832	unknown [Picea sitchensis]	Uncharacterized protein {ECO:0000313|EMBL:ABK26388.1};
unigene069260	1.99677	0.00819339	-2.63412	0.0419109	0.282155	0.708399	2.29316	5.43906e-08	-2.54202	0.0226122	1.34037	0.00869301	4.72096	3.29879e-05	-1.06947	0.173525	0.977384	0.0439382	-3.83183	0.000935557	unknown [Picea sitchensis]	Uncharacterized protein {ECO:0000313|EMBL:ABR17932.1};
unigene018868	1.43021	5.73066e-05	-1.75874	0.000168757	0.861195	0.0145699	2.30394	9.10932e-14	-1.09412	0.0149248	1.55002	0.000694198	3.27601	1.12117e-14	-0.694138	0.150992	0.770349	0.108501	-2.58428	2.96638e-06	NPF family transporter [Pinus pinaster]	NPF family transporter {ECO:0000313|EMBL:AQX43129.1};	[E] KOG1237 H+/oligopeptide symporter	SLC15A3_4, PHT; solute carrier family 15 (peptide/histidine transporter), member 3/4	subfamily not named
unigene033646	1.78273	0.0183365	-3.56979	8.5695e-05	0.650791	0.357565	2.45631	0.00029239	-3.10705	0.00014243	1.60225	0.00945221	5.45236	4.08531e-09	-0.9639	0.156664	0.865712	0.171516	-4.65879	1.34213e-08	unknown [Picea sitchensis]	TSA: Wollemia nobilis Ref_Wollemi_Transcript_10108_1705 transcribed RNA sequence {ECO:0000313|EMBL:JAG88048.1};			tetraspanin-18-related
unigene032088	-1.69138	0.0327529	2.3332	0.000765235	-0.488464	0.542912	-2.15523	0.00266779	1.65469	0.00571847	-2.31979	0.00844197	-3.92689	9.44098e-12	1.82227	0.053826	0.191998	0.842185	4.03587	1.53764e-07	hypothetical protein CDL12_02803 [Handroanthus impetiginosus]	TSA: Wollemia nobilis Ref_Wollemi_Transcript_11821_3395 transcribed RNA sequence {ECO:0000313|EMBL:JAG87650.1};			subfamily not named
unigene016272	-2.95423	1.5455e-05	-4.95966	1.10041e-09	-0.307149	0.538408	-3.24636	1.21451e-07	-5.45878	7.89591e-13	-2.94	2.84468e-06	-	-	2.6239	0.000112008	-	-	-	-	unknown [Picea sitchensis]	Uncharacterized protein {ECO:0000313|EMBL:ABK24673.1};	[R] KOG0610 Putative serine/threonine protein kinase		serine/threonine-protein kinase agc1-5
unigene076554	3.22559	3.12193e-05	4.64827	1.15619e-16	0.676396	0.359135	3.93319	2.44749e-05	5.13421	6.98582e-12	4.48692	4.07267e-09	-1.30995	0.0753396	-3.82441	1.54432e-11	-0.562871	0.451556	0.694249	0.217007	unknown [Picea sitchensis]	Bidirectional sugar transporter SWEET {ECO:0000256|RuleBase:RU910715};	[R] KOG1623 Multitransmembrane protein	SLC50A, SWEET; solute carrier family 50 (sugar transporter)	bidirectional sugar transporter sweet3
unigene094421	1.25885	0.0181642	1.77531	0.000550634	0.475105	0.346749	1.75435	0.00146054	2.05898	8.97624e-05	1.88896	0.0001591	-0.414317	0.466532	-1.42476	0.00281097	-0.120507	0.822941	0.219573	0.672942	unknown [Picea sitchensis]	Uncharacterized protein {ECO:0000313|EMBL:ADE76474.1};			subfamily not named
unigene081005	-3.09174	9.15831e-05	-8.53576	3.70705e-10	0.0272933	0.97814	-3.05402	0.000229836	-8.66474	3.56317e-10	-1.65336	0.0489898	-	-	1.67258	0.0381534	-	-	-	-	PREDICTED: snakin-2-like [Citrus sinensis]	Uncharacterized protein {ECO:0000313|EMBL:ESR51721.1};			subfamily not named
unigene060216	-1.37082	0.0399058	-2.47335	0.0148362	-0.167834	0.532922	-1.52039	0.0155533	-2.82867	0.00492668	-1.84983	8.4944e-10	1.18342	0.298368	1.67693	9.19892e-07	0.351338	0.606564	-0.923709	0.357477	uncharacterized protein A4U43_C09F6540 [Asparagus officinalis]	Uncharacterized protein {ECO:0000313|EMBL:ERN20631.1};
unigene105885	7.04435	2.05581e-07	7.52002	1.68183e-09	-0.886865	0.383305	6.17696	5.81338e-14	6.44585	1.21991e-19	5.23857	1.03172e-14	-0.400439	0.615895	-6.13701	3.08988e-07	0.953252	0.254624	1.2629	0.0864809	unknown [Picea sitchensis]	Uncharacterized protein {ECO:0000313|EMBL:ABK22210.1};	[QR] KOG0143 Iron/ascorbate family oxidoreductases		gibberellin 20-oxidase-like protein
unigene034243	-3.77047	0.000282457	-3.51729	1.99384e-05	0.896008	0.403482	-2.86906	0.0313713	-2.82158	0.017884	-4.30397	0.00143195	-	-	5.20748	7.28373e-08	-	-	-	-	unknown [Picea sitchensis]	Uncharacterized protein {ECO:0000313|EMBL:ABK22828.1};	[C] KOG1575 Voltage-gated shaker-like K+ channel, subunit beta/KCNAB		subfamily not named
unigene101291	-1.78627	0.000649016	-1.22901	0.00962109	0.265376	0.646313	-1.5091	0.00911446	-1.1663	0.0283601	1.87598	0.0213176	-0.463167	0.329621	-1.60954	0.0442942	-3.36536	6.38975e-05	-2.97661	0.000122217	unknown [Picea sitchensis]	Uncharacterized protein {ECO:0000313|EMBL:ABR18473.1};	[T] KOG4658 Apoptotic ATPase	RPS2; disease resistance protein RPS2	subfamily not named
unigene089545	2.90357	1.06421e-07	3.5374	3.19752e-09	0.600592	0.33432	3.52089	8.35424e-16	3.94689	1.77851e-15	2.64139	4.7378e-11	-0.545003	0.221211	-2.04321	6.23257e-05	0.901403	0.0103263	1.36477	0.000897701	PREDICTED: guard cell S-type anion channel SLAC1 [Ipomoea nil]	Guard cell S-type anion channel SLAC1 {ECO:0000313|EMBL:EXC17816.1};			guard cell s-type anion channel slac1
unigene086941	-3.06238	0.000292699	-4.46031	2.19486e-09	0.439865	0.367697	-2.61574	0.00125228	-4.21981	4.02712e-09	-1.488	0.00938633	-	-	1.92392	0.00131537	-1.09895	0.204323	-2.67158	0.000398638	4-coumarate:CoA ligase [Pinus taeda]	Putative 4-coumarate-CoA ligase {ECO:0000313|EMBL:JAI17698.1};	[I] KOG1176 Acyl-CoA synthetase	4CL; 4-coumarate--CoA ligase [EC:6.2.1.12]	subfamily not named
unigene022229	-8.64042	2.1259e-11	-8.39037	5.12002e-11	-0.45789	0.397296	-9.15058	2.31586e-12	-8.99466	1.50015e-12	-1.53163	0.0150028	-	-	1.06734	0.0693382	-7.50514	9.11302e-07	-7.32763	3.92569e-07	hypothetical protein 0_14671_01, partial [Pinus taeda]	Uncharacterized protein {ECO:0000313|EMBL:AFG67744.1};			protein lateral organ boundaries
unigene094185	-3.50823	0.0142636	-7.65765	0.000149852	-1.13433	0.219907	-4.65513	1.58e-07	-8.94014	3.10169e-12	-1.13426	0.0313746	-	-	-0.00604709	1	-3.49618	0.000150179	-7.66129	1.84775e-09
unigene096755	-2.04239	0.00520011	4.83645	3.07831e-07	-0.266514	0.760367	-2.30093	0.0179856	4.37703	5.58571e-05	1.3032	0.107076	-6.79322	7.8602e-10	-1.57273	0.00601261	-3.57253	5.89704e-07	3.13401	0.000275357	hypothetical protein AXG93_2210s1190 [Marchantia polymorpha subsp. ruderalis]	Uncharacterized protein {ECO:0000313|EMBL:OAE25235.1};			subfamily not named
unigene030495	-1.27187	0.02125	-3.16012	0.000387538	-0.26312	0.64185	-1.52604	0.00766786	-3.62492	6.51843e-05	0.743514	0.133212	1.97255	0.0211107	-1.01243	0.0317738	-2.24167	1.51158e-06	-4.30214	2.14414e-07	unknown [Picea sitchensis]	Uncharacterized protein {ECO:0000313|EMBL:ABK21251.1};
unigene011824	1.9803	3.51031e-06	-5.14076	1.6691e-09	-0.810877	0.11692	1.18465	0.0287757	-6.14993	4.0693e-10	0.406728	0.398264	7.21739	1.28476e-18	-1.21889	0.00055614	0.802641	0.0468656	-6.49239	3.10044e-18	unknown [Picea sitchensis]	Uncharacterized protein {ECO:0000313|EMBL:ABK21023.1};
unigene042347	-3.29923	0.0205591	1.13925	0.0068284	0.493993	0.269865	-2.78456	0.0370698	1.43953	5.94028e-06	-0.583988	0.0685236	-4.35986	0.00182121	1.07352	0.014212	-2.17308	0.103756	2.08266	1.13366e-13	unknown [Picea sitchensis]	Uncharacterized protein {ECO:0000313|EMBL:ABR16776.1};			subfamily not named
unigene094359	-2.27252	0.000493831	-4.42045	2.14561e-08	0.968461	0.122236	-1.28778	0.0378287	-3.64502	1.01615e-06	-0.341743	0.591793	2.2317	0.00096809	1.30424	0.0399215	-0.9169	0.135876	-3.23898	6.71804e-06	unknown [Picea sitchensis]	Uncharacterized protein {ECO:0000313|EMBL:ACN41179.1};
unigene055924	1.72428	0.0136186	-6.21334	3.38075e-08	-0.361756	0.536798	1.37847	0.0267902	-6.76946	3.36832e-11	0.860976	0.0592668	8.0225	7.40961e-11	-1.22945	0.02324	0.533039	0.365176	-7.57094	1.17925e-15	laccase [Picea abies]	Laccase {ECO:0000256|RuleBase:RU361119};	[Q] KOG1263 Multicopper oxidases	E1.10.3.2; laccase [EC:1.10.3.2]	subfamily not named
unigene004741	1.76727	0.00124264	-4.21575	0.000157864	-0.735183	0.197872	1.04911	0.0431889	-5.15219	1.64756e-06	0.74971	0.107353	6.08395	2.1195e-09	-1.48776	0.0028806	0.326952	0.460223	-5.83759	6.14981e-10	unknown [Picea sitchensis]	Uncharacterized protein {ECO:0000313|EMBL:ABK22531.1};			f3h9.15 protein
unigene091933	-1.361	0.0265697	2.07551	0.0224488	0.0372783	0.951127	-1.30175	0.0115917	1.92084	0.0238615	0.297054	0.501168	-3.33979	0.00027558	-0.263251	0.624443	-1.57812	0.0011806	1.68839	0.0437254	unknown [Picea sitchensis]	Uncharacterized protein {ECO:0000313|EMBL:ABK22136.1};
unigene001023	1.72835	0.00280899	-4.13769	7.32852e-07	1.07376	0.129977	2.81942	0.000499096	-3.26903	0.00120035	0.392714	0.57286	5.97203	4.24649e-10	0.682249	0.140202	2.44745	2.05601e-05	-3.58607	1.22962e-05	unknown [Picea sitchensis]	Uncharacterized protein {ECO:0000313|EMBL:ABK24157.1};	[G] KOG0223 Aquaporin (major intrinsic protein family)		subfamily not named
unigene054046	-4.52645	4.49333e-06	2.88913	1.48087e-09	0.653408	0.365864	-3.85679	0.000169471	3.35817	1.32117e-09	1.06615	0.18323	-7.30945	7.97935e-32	-0.428612	0.56253	-4.90366	7.55851e-06	2.3404	0.000110937	hypothetical protein 2_89_01, partial [Pinus mugo]	Uncharacterized protein {ECO:0000313|EMBL:AFB33717.1};	[O] KOG0800 FOG: Predicted E3 ubiquitin ligase		Unknow
unigene075291	2.01223	0.000302043	-2.18028	0.0094466	-0.434658	0.503123	1.59944	0.00626964	-2.79961	0.0016924	-0.943209	0.139403	4.29239	5.94084e-07	0.499046	0.389927	2.55651	3.50558e-06	-1.8139	0.0275804	hypothetical protein AXG93_4201s1180 [Marchantia polymorpha subsp. ruderalis]	Uncharacterized protein {ECO:0000313|EMBL:OAE30317.1};	[R] KOG2730 Methylase	TGS1; trimethylguanosine synthase [EC:2.1.1.-]	s-adenosyl-l-methionine-dependent methyltransferase superfamily protein
unigene079262	-1.75755	6.16483e-06	-2.90787	3.80866e-13	-0.184476	0.541586	-1.92365	7.00372e-08	-3.29084	7.84787e-17	0.00757944	0.977532	1.24682	0.00710402	-0.196688	0.48031	-1.90866	3.0627e-08	-3.23702	2.12389e-18	caffeic acid ortho-methyltransferase [Pinus radiata]	Caffeic acid ortho-methyltransferase {ECO:0000313|EMBL:AAD24001.1};	[R] KOG3178 Hydroxyindole-O-methyltransferase and related SAM-dependent methyltransferases		subfamily not named
unigene024628	-3.18541	0.00186437	3.33465	0.000411926	-0.00888081	0.990789	-3.17492	8.73215e-06	3.13061	4.28302e-06	-0.791285	0.0314539	-6.43346	2.94668e-10	0.776029	0.293885	-2.35599	0.00191621	3.97812	4.13334e-08	unknown [Picea sitchensis]	Uncharacterized protein {ECO:0000313|EMBL:ABK24582.1};	[E] KOG0259 Tyrosine aminotransferase	TAT; tyrosine aminotransferase [EC:2.6.1.5]	subfamily not named
unigene097295	-2.04505	0.000893546	2.27427	1.88158e-06	-0.544217	0.21349	-2.57601	1.96287e-07	1.52886	1.12243e-05	0.403577	0.232686	-4.22981	1.18482e-15	-0.954185	0.0476484	-2.95837	6.04305e-08	1.18663	0.00226848	NRT3 family protein [Pinus pinaster]	NRT3 family protein {ECO:0000313|EMBL:AQX43118.1};			high-affinity nitrate transporter 3.2
unigene070009	-2.52697	0.000160539	-4.08878	6.34319e-11	0.913484	0.0498382	-1.59817	0.0182196	-3.36434	1.06106e-07	0.112259	0.849651	1.64533	0.028224	0.79337	0.14138	-1.6924	0.024543	-3.423	1.68361e-06	PREDICTED: putative receptor-like protein kinase At3g47110 isoform X1 [Populus euphratica]	Protein kinase domain {ECO:0000313|EMBL:OVA17803.1};			protein brassinosteroid insensitive 1
unigene003311	2.25311	0.00420496	-7.65051	7.37056e-12	-0.275399	0.626087	1.98902	0.000294992	-8.11919	2.21942e-49	0.72072	0.000385218	10.0028	6.23954e-20	-1.00294	0.0808099	1.28116	0.019023	-8.77894	7.66245e-69	laccase [Pinus taeda]	Laccase {ECO:0000256|RuleBase:RU361119};	[Q] KOG1263 Multicopper oxidases	E1.10.3.2; laccase [EC:1.10.3.2]	laccase-13
unigene098459	1.66624	8.95939e-05	-3.15586	3.33088e-05	0.322212	0.522221	1.99847	7.03839e-05	-3.0399	0.000217875	0.43458	0.407901	4.90778	4.94624e-11	-0.114335	0.807095	1.5898	0.00077793	-3.40398	1.48049e-05	histone-lysine N-methyltransferase ATXR3 [Medicago truncatula]	Histone-lysine N-methyltransferase ATXR3 {ECO:0000313|EMBL:AES67301.2};
unigene083076	1.27548	0.00525106	-5.80844	5.04976e-18	0.730168	0.0446974	2.02165	3.13108e-06	-5.27337	1.0658e-15	0.642003	0.0352308	7.18296	3.55908e-23	0.0820034	0.810557	1.395	0.000904094	-5.85554	6.31962e-22	unknown [Picea sitchensis]	Uncharacterized protein {ECO:0000313|EMBL:ADE75994.1};	[P] KOG1603 Copper chaperone		heavy metal transport/detoxification superfamily protein
unigene090497	-2.38385	1.39307e-05	-4.94749	3.55657e-14	1.03582	0.0519857	-1.34243	0.00229673	-4.10863	4.16347e-14	-0.0466206	0.927468	2.64582	3.28686e-06	1.06923	0.0741427	-1.27599	0.0138637	-4.0117	1.25216e-10	unknown [Picea sitchensis]	Uncharacterized protein {ECO:0000313|EMBL:ACN39836.1};	[Q] KOG0156 Cytochrome P450 CYP2 subfamily	CYP736A; biphenyl-4-hydroxylase	Unknow
unigene059768	-1.67386	0.000891889	2.08826	1.55008e-10	-0.173117	0.645411	-1.83039	0.000162428	1.72077	1.11341e-07	-0.540826	0.110715	-3.67376	7.04767e-18	0.363511	0.302617	-1.26275	0.00776612	2.32169	1.1317e-15	uncharacterized protein At1g76070 [Jatropha curcas]	Uncharacterized protein {ECO:0000313|EMBL:KDP36872.1};
unigene060504	-3.87003	0.0331109	3.2894	2.09201e-05	-0.448344	0.58978	-4.28933	0.00303274	2.64277	8.36179e-11	0.048016	0.93863	-7.03362	1.05206e-08	-0.503757	0.54916	-4.3101	0.00427357	2.65174	9.7759e-10
unigene023115	-1.69311	0.00905188	8.81719	1.43397e-23	-0.469769	0.422844	-2.15565	3.52584e-05	8.14323	8.13023e-28	-0.652828	0.148653	-10.4216	4.7198e-39	0.181651	0.756963	-1.4801	0.00489379	8.86075	3.69016e-33	unknown [Picea sitchensis]	Carbonic anhydrase {ECO:0000256|RuleBase:RU003956};	[P] KOG1578 Predicted carbonic anhydrase involved in protection against oxidative damage	cynT, can; carbonic anhydrase [EC:4.2.1.1]	beta carbonic anhydrase 4
unigene043159	-1.14868	0.00803315	2.91441	3.20977e-12	0.00373111	0.991941	-1.1275	0.000600764	2.72064	4.05333e-15	0.137561	0.693738	-3.97112	2.47689e-23	-0.13954	0.746753	-1.23833	0.0029637	2.64144	2.68647e-10	unknown [Picea sitchensis]	Uncharacterized protein {ECO:0000313|EMBL:ABK26110.1};			plastid-lipid-associated protein 1, chloroplastic-related
unigene049428	-1.34864	0.0183411	4.34746	2.32317e-11	0.0933713	0.869339	-1.23817	0.0306413	4.24644	4.52443e-11	-0.0653768	0.901971	-5.60325	3.66799e-15	0.154377	0.758005	-1.1487	0.0315341	4.3723	2.50431e-12	ureide permease 2-like [Ananas comosus]	Ureide permease 2 {ECO:0000313|EMBL:JAT64283.1};			Unknow
unigene059648	-1.12585	0.0119893	2.59209	2.79597e-19	-0.697057	0.0630534	-1.80671	3.88333e-05	1.69736	4.29234e-08	-0.474926	0.155641	-3.62297	1.65424e-25	-0.227117	0.495695	-1.30891	0.00126667	2.23294	3.25198e-19	vacuolar protein 8 [Amborella trichopoda]	Uncharacterized protein {ECO:0000313|EMBL:JAG94155.1};	[S] KOG0167 FOG: Armadillo/beta-catenin-like repeats		arm repeat superfamily protein
unigene018483	-1.78304	0.00242205	-6.33385	9.59733e-12	0.536358	0.132846	-1.22693	0.0404833	-5.98337	2.85122e-10	0.226066	0.53947	4.61517	0.000117909	0.302164	0.379479	-1.43693	0.0161446	-6.15638	4.74851e-11	hypothetical protein CDL15_Pgr002045 [Punica granatum]	Uncharacterized protein {ECO:0000313|EMBL:JAG96798.1};			subfamily not named
unigene015598	-2.0503	0.0133973	5.19075	2.47055e-12	0.103775	0.883449	-1.92713	0.000513948	5.09687	1.01165e-35	-0.130015	0.800026	-7.14155	5.68992e-46	0.227199	0.766481	-1.77034	0.00446254	5.2834	2.23066e-26	sodium-dependent phosphate transport protein 1, chloroplastic-like [Dendrobium catenatum]	TSA: Wollemia nobilis Ref_Wollemi_Transcript_9588_2211 transcribed RNA sequence {ECO:0000313|EMBL:JAG88189.1};	[G] KOG2532 Permease of the major facilitator superfamily	SLC17A; MFS transporter, ACS family, solute carrier family 17 (sodium-dependent inorganic phosphate cotransporter), other	ascorbate transporter, chloroplastic
unigene008555	-2.08928	3.22969e-09	4.08388	7.2371e-46	-0.282372	0.287896	-2.35632	6.19631e-12	3.60845	6.84384e-34	-0.319594	0.309821	-6.08288	7.01404e-69	0.0299635	0.929349	-2.0131	3.90348e-07	3.98227	8.44079e-30	CYP97A57 [Taxus wallichiana var. chinensis]	Cytochrome P450 CYP97A47 {ECO:0000313|EMBL:JAI17688.1};	[QI] KOG0157 Cytochrome P450 CYP4/CYP19/CYP26 subfamilies	LUT5, CYP97A3; beta-ring hydroxylase [EC:1.14.-.-]	protein lutein deficient 5, chloroplastic
unigene061981	-1.4776	0.000353047	4.55604	5.36536e-26	-0.558446	0.145207	-2.02522	8.84989e-08	3.80509	1.89739e-20	0.243844	0.421471	-5.94662	1.71189e-41	-0.812245	0.0127026	-2.25105	2.29693e-11	3.61065	1.67794e-26	protein TSS isoform X1 [Amborella trichopoda]	Uncharacterized protein {ECO:0000313|EMBL:ERN07098.1};	[R] KOG1839 Uncharacterized protein CLU1/cluA/TIF31 involved in mitochondrial morphology/distribution, also found associated with eIF-3	TIF31, CLU1; protein TIF31	Unknow
unigene082791	1.73204	0.0160733	-8.3455	2.2037e-08	-0.0709102	0.934517	1.68595	0.00773501	-8.55924	1.40748e-10	0.312197	0.581603	10.0852	3.55096e-13	-0.391743	0.549118	1.38707	0.0176441	-8.73509	4.75565e-13
unigene041160	-1.15819	0.000394797	-4.39298	7.65803e-10	-0.28504	0.211733	-1.42839	7.74746e-07	-4.8688	3.3327e-12	0.376184	0.105827	3.32137	9.57175e-06	-0.667747	0.00810037	-1.78108	6.69369e-08	-5.1908	7.90785e-13	unknown [Picea sitchensis]	Uncharacterized protein {ECO:0000313|EMBL:ABK21461.1};	[QR] KOG0143 Iron/ascorbate family oxidoreductases		subfamily not named
unigene027759	-4.95599	0.0143519	-10.2878	0.000105179	-0.482691	0.759706	-5.4208	3.16906e-13	-10.9025	2.0519e-70	0.302432	0.551015	5.38126	1.69448e-05	-0.796648	0.633158	-5.69491	6.96095e-10	-11.1529	1.53432e-30	unknown [Picea sitchensis]	Uncharacterized protein {ECO:0000313|EMBL:ABR17125.1};			subfamily not named
unigene016414	3.22801	0.0218812	6.19535	0.000102348	-	-	4.10882	0.0229078	6.87341	0.000425671	-	-	-2.89948	0.0190999	-	-	2.96452	0.016775	5.75388	4.68486e-05	CYP720B8 [Picea sitchensis]	CYP720B8 {ECO:0000313|EMBL:ADR78280.1};	[QI] KOG0157 Cytochrome P450 CYP4/CYP19/CYP26 subfamilies		cytochrome p450 superfamily protein
unigene054084	1.40945	3.46695e-05	-1.38224	0.00125034	0.456593	0.185741	1.88088	1.50832e-08	-1.11986	0.0100132	0.309062	0.328571	2.88276	1.53829e-12	0.141471	0.645484	1.59354	3.40493e-07	-1.3719	0.000681381	non-phototropic hypocotyl 3-like protein [Marchantia polymorpha]	Non-phototropic hypocotyl 3-like protein {ECO:0000313|EMBL:BAV53284.1};			subfamily not named
unigene089274	2.47153	0.0070566	-10.0226	1.25022e-07	-0.0627095	0.945181	2.42474	7.84476e-05	-10.2335	1.94304e-13	0.221568	0.72274	12.4908	6.82102e-25	-0.28539	0.749433	2.22123	0.000238759	-10.3016	1.03322e-14	unknown [Picea sitchensis]	Uncharacterized protein {ECO:0000313|EMBL:ABK22431.1};
unigene004968	-1.51004	0.0204019	3.23156	2.71937e-09	-0.118029	0.849189	-1.60875	0.00440419	2.91291	2.74801e-10	0.888368	0.0635561	-4.64213	5.14448e-27	-1.01114	0.0727782	-2.46709	3.34192e-07	2.08893	1.19349e-07	GDSL esterase/lipase At4g10955 [Jatropha curcas]	Uncharacterized protein {ECO:0000313|EMBL:KDP25286.1};			alpha/beta-hydrolases superfamily protein
unigene025974	-1.71204	0.00442961	4.11755	5.06175e-27	0.245597	0.540353	-1.45275	0.00748116	4.16826	1.12612e-39	-0.0233511	0.959838	-5.74101	2.19583e-27	0.259759	0.559404	-1.40339	0.0175701	4.24512	2.08347e-29	PREDICTED: ATP sulfurylase 1, chloroplastic [Fragaria vesca subsp. vesca]	Uncharacterized protein {ECO:0000313|EMBL:JAG93969.1};	[P] KOG0636 ATP sulfurylase (sulfate adenylyltransferase)	PAPSS; 3'-phosphoadenosine 5'-phosphosulfate synthase [EC:2.7.7.4 2.7.1.25]
unigene025973	-1.83177	0.000805812	4.35927	1.3683e-47	0.238677	0.511518	-1.57952	0.0033742	4.40448	3.86436e-44	-0.295534	0.521161	-6.10348	6.21724e-38	0.525256	0.243336	-1.25913	0.0409876	4.75531	1.5234e-30	ATP-sulfurylase 3, chloroplastic [Amborella trichopoda]	Uncharacterized protein {ECO:0000313|EMBL:JAG93969.1};	[P] KOG0636 ATP sulfurylase (sulfate adenylyltransferase)	PAPSS; 3'-phosphoadenosine 5'-phosphosulfate synthase [EC:2.7.7.4 2.7.1.25]
unigene040939	-1.87366	0.0141287	3.13447	1.18701e-11	0.0464606	0.941988	-1.81002	0.0239551	2.98317	6.22804e-08	0.262181	0.657893	-4.91953	4.76772e-13	-0.218139	0.677432	-2.04098	0.00554482	2.78266	2.83352e-10	unknown [Picea sitchensis]	Glycosyltransferase {ECO:0000256|RuleBase:RU362057};	[GC] KOG1192 UDP-glucuronosyl and UDP-glucosyl transferase	UGT73C; UDP-glucosyl transferase 73C [EC:2.4.1.-]	udp-glucosyl transferase 73b2-related
unigene008866	1.26714	0.0343471	-9.74817	4.67685e-12	0.969828	0.106374	2.25724	0.000128692	-8.92856	1.3367e-11	1.09345	0.0656396	11.0213	2.10283e-17	-0.131398	0.829713	1.18542	0.0423306	-9.87637	1.49419e-13
unigene073220	-1.78678	0.0114114	-4.47666	7.23054e-05	-0.848521	0.141865	-2.61502	2.22372e-06	-5.52655	3.72185e-09	-0.973186	0.0218151	2.78096	0.00692499	0.121447	0.834672	-1.61675	0.00384669	-4.48861	2.73294e-06	hypothetical protein SELMODRAFT_110104, partial [Selaginella moellendorffii]	Uncharacterized protein {ECO:0000313|EMBL:EFJ20021.1};		RAV; RAV-like factor	ap2/erf and b3 domain-containing transcription repressor tem1
unigene067478	-3.38012	3.07494e-08	2.08763	0.0205108	0.686258	0.313075	-2.68089	0.000865924	2.58482	0.0110482	-0.28413	0.698318	-5.3813	6.38045e-07	0.961863	0.0781648	-2.3741	0.00034334	2.92397	0.0022547	unknown [Picea sitchensis]	Uncharacterized protein {ECO:0000313|EMBL:ABR17412.1};	[R] KOG4197 FOG: PPR repeat		expressed protein
unigene086378	1.31065	0.0446053	-7.69575	1.31297e-17	0.949298	0.171142	2.27829	0.000200143	-6.9393	7.54727e-16	-0.0504322	0.925365	9.10774	3.2332e-37	0.998628	0.0885136	2.34668	4.07081e-07	-6.82831	6.0764e-26	putative proline-rich arabinogalactan protein, partial [Pinus hwangshanensis]	Putative proline-rich arabinogalactan protein {ECO:0000313|EMBL:AIF75851.1};
unigene039509	-2.87614	0.0085932	3.16915	0.00050027	0.87021	0.343561	-1.98248	0.00951944	3.84791	7.59691e-11	0.478555	0.630648	-5.94136	3.76403e-15	0.392228	0.739823	-2.42809	0.0333524	3.42546	0.000518858	UDP-glycosyltransferase UGT3 [Picea glauca]	Glycosyltransferase {ECO:0000256|RuleBase:RU362057};	[GC] KOG1192 UDP-glucuronosyl and UDP-glucosyl transferase		udp-glycosyltransferase 74c1-related
unigene039508	-1.51631	0.0436793	2.33397	0.000531785	-0.322309	0.642968	-1.81954	0.000428902	1.81122	2.00637e-05	-0.149385	0.692261	-3.75445	1.07637e-17	-0.177681	0.784928	-1.64595	9.26697e-05	2.0221	1.06722e-11	unknown [Picea sitchensis]	Glycosyltransferase {ECO:0000256|RuleBase:RU362057};	[GC] KOG1192 UDP-glucuronosyl and UDP-glucosyl transferase	SGT1; pathogen-inducible salicylic acid glucosyltransferase [EC:2.4.1.-]	udp-glycosyltransferase 74c1-related
unigene022032	-4.09127	0.00277836	3.54193	5.74637e-18	-0.634891	0.134428	-4.71453	0.000349593	2.708	1.65207e-10	0.00288533	0.999122	-7.55229	2.65752e-08	-0.64096	0.120889	-4.68484	0.000626733	2.76656	4.39376e-11	unknown [Picea sitchensis]	Cytochrome P450 CYP75B95 {ECO:0000313|EMBL:JAI17736.1};	[Q] KOG0156 Cytochrome P450 CYP2 subfamily	E1.14.13.21; flavonoid 3'-monooxygenase [EC:1.14.13.21]	subfamily not named
unigene064860	-1.82709	0.000670852	-4.14138	1.68469e-14	0.0600695	0.862973	-1.75453	0.00228339	-4.28305	5.88289e-13	-0.0304962	0.926204	2.40411	0.00152171	0.086056	0.740524	-1.69777	0.00151887	-4.1854	2.01937e-15	unknown [Picea sitchensis]	Uncharacterized protein {ECO:0000313|EMBL:ABK23762.1};			subfamily not named
unigene003234	-2.44521	0.000205923	-11.1688	3.08719e-16	0.661804	0.236615	-1.76081	0.00290159	-10.6472	3.94515e-17	0.597453	0.175294	8.72724	2.52585e-10	0.0534147	0.920844	-2.34638	1.00326e-05	-11.112	6.4585e-24		Uncharacterized protein {ECO:0000313|EMBL:JAF09473.1};
unigene046350	1.0574	0.0240539	3.63919	2.17416e-07	0.670599	0.102022	1.74522	1.54654e-06	4.11248	2.06602e-10	0.616485	0.0483248	-2.48419	0.000133431	0.050186	0.90719	1.14957	0.00255529	3.55775	3.2746e-08	unknown [Picea sitchensis]	Uncharacterized protein {ECO:0000313|EMBL:ABK21297.1};	[O] KOG0867 Glutathione S-transferase	GST, gst; glutathione S-transferase [EC:2.5.1.18]	subfamily not named
unigene034069	-2.01367	5.25029e-06	2.06325	4.64844e-09	-0.0776373	0.868722	-2.07517	0.00043939	1.80008	0.000469637	-0.97568	0.0423451	-3.99282	6.88848e-16	0.885796	0.00203282	-1.08565	0.020643	2.8189	6.40166e-14	PREDICTED: protein NETWORKED 1D-like [Juglans regia]	protein NETWORKED 1D-like {ECO:0000313|RefSeq:XP_010256141.1};			Unknow
unigene090509	2.71003	0.00482014	8.08978	1.69532e-23	-	-	6.29766	1.3561e-10	11.4159	1.42066e-77	-	-	-5.31559	3.75193e-41	-	-	4.34264	1.33095e-05	9.60762	3.38879e-60	heavy metal-associated isoprenylated plant protein 7 [Amborella trichopoda]	Uncharacterized protein {ECO:0000313|EMBL:ERN09826.1};	[P] KOG1603 Copper chaperone		Unknow
unigene075932	-2.87184	1.97199e-06	-1.2691	0.0328668	-0.415371	0.428829	-3.27225	6.61532e-09	-1.87378	0.000711308	-0.242582	0.711407	-1.51375	0.0103745	-0.187644	0.781617	-3.00904	5.33885e-05	-1.584	0.0270682	hypothetical protein AXG93_4368s1180 [Marchantia polymorpha subsp. ruderalis]	Protein DETOXIFICATION {ECO:0000256|RuleBase:RU004914};	[R] KOG1347 Uncharacterized membrane protein, predicted efflux pump	TC.MATE, SLC47A, norM, mdtK, dinF; multidrug resistance protein, MATE family	protein detoxification 54
unigene068947	-1.96001	0.0015339	-8.08417	2.76915e-07	-0.541133	0.141017	-2.47417	4.16932e-06	-8.82161	8.2583e-09	-0.38309	0.139617	6.23664	8.60705e-05	-0.165293	0.661159	-2.07635	0.000123442	-8.37957	5.26968e-08	APRN [Pinus tabuliformis]	APRN {ECO:0000313|EMBL:AJP06237.1};			subfamily not named
unigene091668	-3.3678	0.00802014	2.25611	0.0300494	0.77836	0.493355	-2.56934	0.001073	2.85022	2.49885e-07	0.672153	0.286635	-5.53353	4.23537e-20	0.096899	0.931817	-3.21836	1.2494e-06	2.23222	3.68955e-08	unknown [Picea sitchensis]	Uncharacterized protein {ECO:0000313|EMBL:ABK24747.1};	[R] KOG1454 Predicted hydrolase/acyltransferase (alpha/beta hydrolase superfamily)		alpha/beta-hydrolases superfamily protein
unigene073492	-1.16617	0.027697	1.61557	1.17105e-05	-0.154865	0.753995	-1.29983	0.0163434	1.27101	0.00177418	-0.449904	0.380676	-2.6843	2.3591e-10	0.284649	0.568386	-0.827774	0.128599	1.77105	1.24948e-05	unknown [Picea sitchensis]	Glycosyltransferase {ECO:0000256|RuleBase:RU362057};	[GC] KOG1192 UDP-glucuronosyl and UDP-glucosyl transferase		udp-glycosyltransferase 85a1-related
unigene004303	1.01517	0.011802	-4.11836	2.34351e-09	0.13583	0.661187	1.16231	0.00551661	-4.18346	3.75393e-09	0.458021	0.120564	5.22637	3.9462e-11	-0.32723	0.194299	0.730768	0.0591162	-4.5772	3.75612e-11	unknown [Picea sitchensis]	Uncharacterized protein {ECO:0000313|EMBL:ABK22684.1};
unigene045165	-2.341	0.00072722	2.67322	5.0865e-09	0.39286	0.419031	-1.93172	0.00440431	2.87535	2.43291e-11	-0.64127	0.379015	-4.92116	6.69387e-14	1.02173	0.164234	-1.27181	0.150726	3.57188	3.97559e-07	unknown [Picea sitchensis]	Uncharacterized protein {ECO:0000313|EMBL:ABR16924.1};	[GC] KOG1192 UDP-glucuronosyl and UDP-glucosyl transferase		udp-glycosyltransferase 85a1-related
unigene063446	1.65541	0.00182162	-1.36882	0.0296726	-0.338383	0.555163	1.33238	0.0108728	-1.89458	0.0037327	0.419125	0.462684	3.11176	1.35231e-06	-0.765138	0.161909	0.928806	0.0739738	-2.2631	0.000566329	unknown [Picea sitchensis]	Uncharacterized protein {ECO:0000313|EMBL:ABR18371.1};	[O] KOG1339 Aspartyl protease		aspartyl protease apcb1
unigene089643	-1.81809	0.0441589	2.54435	2.61763e-06	-0.105721	0.884931	-1.90045	0.0330758	2.24127	2.23453e-05	-0.368325	0.58779	-4.25006	7.77421e-08	0.261466	0.706549	-1.5123	0.092784	2.66868	4.90696e-07	unknown [Picea sitchensis]	Uncharacterized protein {ECO:0000313|EMBL:ABK26923.1};		K06995; uncharacterized protein	subfamily not named
unigene096296	1.27248	0.00146206	-1.308	0.000410786	-0.21666	0.419003	1.07463	0.00248488	-1.721	1.60914e-06	0.737168	0.00205198	2.68202	9.35645e-09	-0.960511	0.000450763	0.356432	0.319855	-2.39832	7.0268e-11	TPA: polyprotein [Oryza sativa Japonica Group]	Polyprotein {ECO:0000313|EMBL:FAA01221.1};
unigene038009	-1.22813	0.00214774	-2.35503	1.09519e-06	0.012911	0.969267	-1.2	0.00115877	-2.5391	3.75292e-08	-0.710985	0.0119046	1.22701	0.022363	0.71945	0.0244026	-0.468755	0.20917	-1.7676	0.000138573	probable galacturonosyltransferase 11 [Herrania umbratica]	Hexosyltransferase {ECO:0000256|RuleBase:RU362027};		GAUT; alpha-1,4-galacturonosyltransferase [EC:2.4.1.43]	galacturonosyltransferase 10-related
unigene025972	-1.61701	0.0342393	4.2328	3.78643e-18	-0.0719948	0.901236	-1.67699	0.0188126	3.96371	1.01372e-21	-0.317671	0.553122	-5.75972	3.88095e-17	0.235764	0.687391	-1.334	0.0751766	4.33671	1.43934e-20	predicted protein [Physcomitrella patens]	Predicted protein {ECO:0000313|EMBL:EDQ61496.1};	[P] KOG0636 ATP sulfurylase (sulfate adenylyltransferase)	PAPSS; 3'-phosphoadenosine 5'-phosphosulfate synthase [EC:2.7.7.4 2.7.1.25]
unigene055012	1.37684	0.000191761	-4.6777	3.49387e-08	-0.172684	0.682277	1.22079	0.00474017	-5.048	9.63693e-09	0.263703	0.492264	6.14957	1.62397e-13	-0.441146	0.156903	0.977468	0.00389238	-5.24778	4.7097e-11	DNA-directed RNA polymerase IV fifth largest subunit [Pinus canariensis]	DNA-directed RNA polymerase IV fifth largest subunit {ECO:0000313|EMBL:AJA90785.1};	[K] KOG3218 RNA polymerase, 25-kDa subunit (common to polymerases I, II and III)	RPB5, POLR2E; DNA-directed RNA polymerases I, II, and III subunit RPABC1	Unknow
unigene102139	-1.45637	0.0330652	1.43324	0.0175337	0.106	0.869514	-1.32863	0.0184662	1.34868	0.00481363	-0.909105	0.0852695	-2.78959	1.70401e-06	1.00846	0.110097	-0.403925	0.493193	2.31205	8.80975e-06	Membrane attack complex component/perforin (MACPF) domain [Macleaya cordata]	Uncharacterized protein {ECO:0000313|EMBL:JAG94700.1};			subfamily not named
unigene078826	-1.10766	0.000610982	-2.39565	0.000131403	-0.126195	0.672418	-1.22012	0.000140816	-2.72216	1.85396e-05	-0.499823	0.109007	1.3812	0.0298622	0.367195	0.242769	-0.697505	0.0401906	-2.15975	0.00067804	Peptidase S8/S53 domain [Macleaya cordata]	Uncharacterized protein {ECO:0000313|EMBL:JAG97008.1};			subfamily not named
[truncated: 12,138 more rows]
