# Supplementary material for: Integrated Analysis of the Transcriptome and Metabolome Reveals Genes Involved in Terpenoid and Flavonoid Biosynthesis in the Loblolly Pine (Pinus taeda L.)
Source: Front Plant Sci. 2021 Oct 1;12:729161. doi: 10.3389/fpls.2021.729161 (PMC8519504; doi:10.3389/fpls.2021.729161)
Supplement: Supplementary file 2 [file Data_Sheet_2.ZIP › Supplementary Table 3.xls]

## Sheet: Sheet1
Supplementary Table 3 The functional annotation information of 343 candidate unigenes related to flavonid biosynthesis
Anthocyanin biosynthesis	Functional annotation
unigene012132	UGT79B1; anthocyanidin 3-O-glucoside 2'''-O-xylosyltransferase [EC:2.4.2.51]
unigene061035	UGT79B1; anthocyanidin 3-O-glucoside 2'''-O-xylosyltransferase [EC:2.4.2.51]
unigene003658	ANS; leucoanthocyanidin dioxygenase [EC:1.14.11.19]
unigene005117	ANS; leucoanthocyanidin dioxygenase [EC:1.14.11.19]
unigene005118	ANS; leucoanthocyanidin dioxygenase [EC:1.14.11.19]
unigene015695	ANR; anthocyanidin reductase [EC:1.3.1.77]
unigene016161	ANR; anthocyanidin reductase [EC:1.3.1.77]
unigene030457	ANS; leucoanthocyanidin dioxygenase [EC:1.14.11.19]
unigene030458	ANS; leucoanthocyanidin dioxygenase [EC:1.14.11.19]
unigene048168	LAR; leucoanthocyanidin reductase [EC:1.17.1.3]
unigene051616	ANR; anthocyanidin reductase [EC:1.3.1.77]
unigene056518	ANS; leucoanthocyanidin dioxygenase [EC:1.14.11.19]
unigene057789	ANS; leucoanthocyanidin dioxygenase [EC:1.14.11.19]
unigene057790	ANS; leucoanthocyanidin dioxygenase [EC:1.14.11.19]
unigene063981	LAR; leucoanthocyanidin reductase [EC:1.17.1.3]
unigene104143	ANR; anthocyanidin reductase [EC:1.3.1.77]
unigene104145	ANR; anthocyanidin reductase [EC:1.3.1.77]
unigene068170	LAR; leucoanthocyanidin reductase [EC:1.17.1.3]
unigene070861	ANR; anthocyanidin reductase [EC:1.3.1.77]
unigene090748	ANR; anthocyanidin reductase [EC:1.3.1.77]
unigene090749	ANR; anthocyanidin reductase [EC:1.3.1.77]
unigene092310	ANS; leucoanthocyanidin dioxygenase [EC:1.14.11.19]
unigene096277	ANS; leucoanthocyanidin dioxygenase [EC:1.14.11.19]
unigene104146	ANR; anthocyanidin reductase [EC:1.3.1.77]
Flavonoid biosynthesis
unigene035503	Putative flavanone 3-dioxygenase {ECO:0000313|EMBL:JAI17628.1};
unigene040172	Putative flavanone 3-dioxygenase {ECO:0000313|EMBL:JAI17628.1};
unigene055845	Chalcone synthase homolog PrChS1 {ECO:0000313|EMBL:AAB80804.1};
unigene071365	Putative flavanone 3-dioxygenase {ECO:0000313|EMBL:JAI17625.1};
unigene072358	Putative 2-oxoglutarate (2OG) and Fe(II)-dependent oxygenase superfamily protein {ECO:0000313|EMBL:OTG18000.1};
unigene083497	Putative flavanone 3-dioxygenase {ECO:0000313|EMBL:JAI17628.1};
unigene087671	Putative flavanone 3-dioxygenase {ECO:0000313|EMBL:JAI17625.1};
unigene089204	Putative flavanone 3-dioxygenase {ECO:0000313|EMBL:JAI17625.1};
unigene092525	Putative flavanone 3-dioxygenase {ECO:0000313|EMBL:JAI17625.1};
unigene094853	Chalcone synthase {ECO:0000313|EMBL:ABD24236.1};
unigene098835	Chalcone synthase {ECO:0000313|EMBL:AAN87170.1};
unigene004298	CHS; chalcone synthase [EC:2.3.1.74]
unigene006283	CHS; chalcone synthase [EC:2.3.1.74]
unigene007634	E2.3.1.133, HCT; shikimate O-hydroxycinnamoyltransferase [EC:2.3.1.133]
unigene009782	CHS; chalcone synthase [EC:2.3.1.74]
unigene009783	CHS; chalcone synthase [EC:2.3.1.74]
unigene010387	DFR; bifunctional dihydroflavonol 4-reductase/flavanone 4-reductase [EC:1.1.1.219 1.1.1.234]
unigene010389	DFR; bifunctional dihydroflavonol 4-reductase/flavanone 4-reductase [EC:1.1.1.219 1.1.1.234]
unigene010390	DFR; bifunctional dihydroflavonol 4-reductase/flavanone 4-reductase [EC:1.1.1.219 1.1.1.234]
unigene011905	E2.1.1.104; caffeoyl-CoA O-methyltransferase [EC:2.1.1.104]
unigene013014	E1.14.13.21; flavonoid 3'-monooxygenase [EC:1.14.13.21]
unigene013806	CYP73A; trans-cinnamate 4-monooxygenase [EC:1.14.13.11]
unigene014014	CHS; chalcone synthase [EC:2.3.1.74]
unigene015274	DFR; bifunctional dihydroflavonol 4-reductase/flavanone 4-reductase [EC:1.1.1.219 1.1.1.234]
unigene016847	E1.14.13.21; flavonoid 3'-monooxygenase [EC:1.14.13.21]
unigene019538	DFR; bifunctional dihydroflavonol 4-reductase/flavanone 4-reductase [EC:1.1.1.219 1.1.1.234]
unigene021962	CHS; chalcone synthase [EC:2.3.1.74]
unigene022030	E1.14.13.21; flavonoid 3'-monooxygenase [EC:1.14.13.21]
unigene022031	E1.14.13.21; flavonoid 3'-monooxygenase [EC:1.14.13.21]
unigene022032	E1.14.13.21; flavonoid 3'-monooxygenase [EC:1.14.13.21]
unigene022034	E1.14.13.21; flavonoid 3'-monooxygenase [EC:1.14.13.21]
unigene022811	E1.14.11.9; naringenin 3-dioxygenase [EC:1.14.11.9]
unigene022812	E1.14.11.9; naringenin 3-dioxygenase [EC:1.14.11.9]
unigene027852	FLS; flavonol synthase [EC:1.14.11.23]
unigene028275	E2.3.1.133, HCT; shikimate O-hydroxycinnamoyltransferase [EC:2.3.1.133]
unigene029855	FLS; flavonol synthase [EC:1.14.11.23]
unigene032896	E1.14.13.21; flavonoid 3'-monooxygenase [EC:1.14.13.21]
unigene032897	E1.14.13.21; flavonoid 3'-monooxygenase [EC:1.14.13.21]
unigene034083	DFR; bifunctional dihydroflavonol 4-reductase/flavanone 4-reductase [EC:1.1.1.219 1.1.1.234]
unigene036554	E1.14.13.21; flavonoid 3'-monooxygenase [EC:1.14.13.21]
unigene037066	E1.14.11.9; naringenin 3-dioxygenase [EC:1.14.11.9]
unigene038206	E2.1.1.104; caffeoyl-CoA O-methyltransferase [EC:2.1.1.104]
unigene038895	E2.3.1.133, HCT; shikimate O-hydroxycinnamoyltransferase [EC:2.3.1.133]
unigene040124	E2.3.1.133, HCT; shikimate O-hydroxycinnamoyltransferase [EC:2.3.1.133]
unigene041796	E2.3.1.133, HCT; shikimate O-hydroxycinnamoyltransferase [EC:2.3.1.133]
unigene043021	E2.1.1.104; caffeoyl-CoA O-methyltransferase [EC:2.1.1.104]
unigene053059	E1.14.13.21; flavonoid 3'-monooxygenase [EC:1.14.13.21]
unigene053176	E2.3.1.133, HCT; shikimate O-hydroxycinnamoyltransferase [EC:2.3.1.133]
unigene055480	E2.3.1.133, HCT; shikimate O-hydroxycinnamoyltransferase [EC:2.3.1.133]
unigene057175	E1.14.13.21; flavonoid 3'-monooxygenase [EC:1.14.13.21]
unigene062396	E1.14.13.21; flavonoid 3'-monooxygenase [EC:1.14.13.21]
unigene066702	DFR; bifunctional dihydroflavonol 4-reductase/flavanone 4-reductase [EC:1.1.1.219 1.1.1.234]
unigene068232	CYP98A, C3'H; coumaroylquinate(coumaroylshikimate) 3'-monooxygenase [EC:1.14.13.36]
unigene071253	E2.3.1.133, HCT; shikimate O-hydroxycinnamoyltransferase [EC:2.3.1.133]
unigene071254	E2.3.1.133, HCT; shikimate O-hydroxycinnamoyltransferase [EC:2.3.1.133]
unigene072366	E1.14.13.21; flavonoid 3'-monooxygenase [EC:1.14.13.21]
unigene075461	E2.1.1.104; caffeoyl-CoA O-methyltransferase [EC:2.1.1.104]
unigene077007	E5.5.1.6; chalcone isomerase [EC:5.5.1.6]
unigene079199	CHS; chalcone synthase [EC:2.3.1.74]
unigene079200	CHS; chalcone synthase [EC:2.3.1.74]
unigene079201	CHS; chalcone synthase [EC:2.3.1.74]
unigene079202	CHS; chalcone synthase [EC:2.3.1.74]
unigene085205	E1.14.11.9; naringenin 3-dioxygenase [EC:1.14.11.9]
unigene090504	E1.14.13.21; flavonoid 3'-monooxygenase [EC:1.14.13.21]
unigene091115	CHS; chalcone synthase [EC:2.3.1.74]
unigene094852	CHS; chalcone synthase [EC:2.3.1.74]
unigene094854	CHS; chalcone synthase [EC:2.3.1.74]
unigene095002	E5.5.1.6; chalcone isomerase [EC:5.5.1.6]
unigene095237	CHS; chalcone synthase [EC:2.3.1.74]
unigene095238	CHS; chalcone synthase [EC:2.3.1.74]
unigene097385	CHS; chalcone synthase [EC:2.3.1.74]
unigene097386	CHS; chalcone synthase [EC:2.3.1.74]
unigene098746	E1.14.13.21; flavonoid 3'-monooxygenase [EC:1.14.13.21]
unigene098747	E1.14.13.21; flavonoid 3'-monooxygenase [EC:1.14.13.21]
unigene098748	E1.14.13.21; flavonoid 3'-monooxygenase [EC:1.14.13.21]
unigene098834	CHS; chalcone synthase [EC:2.3.1.74]
unigene105976	DFR; bifunctional dihydroflavonol 4-reductase/flavanone 4-reductase [EC:1.1.1.219 1.1.1.234]
unigene105977	DFR; bifunctional dihydroflavonol 4-reductase/flavanone 4-reductase [EC:1.1.1.219 1.1.1.234]
unigene107513	E2.1.1.104; caffeoyl-CoA O-methyltransferase [EC:2.1.1.104]
unigene108294	E2.1.1.104; caffeoyl-CoA O-methyltransferase [EC:2.1.1.104]
Phenylpropanoid biosynthesis
unigene000059	E1.11.1.7; peroxidase [EC:1.11.1.7]
unigene000387	4CL; 4-coumarate--CoA ligase [EC:6.2.1.12]
unigene000726	E1.1.1.195; cinnamyl-alcohol dehydrogenase [EC:1.1.1.195]
unigene001384	E3.2.1.21; beta-glucosidase [EC:3.2.1.21]
unigene001740	E1.11.1.7; peroxidase [EC:1.11.1.7]
unigene002138	4CL; 4-coumarate--CoA ligase [EC:6.2.1.12]
unigene002430	E1.11.1.7; peroxidase [EC:1.11.1.7]
unigene002719	E1.11.1.7; peroxidase [EC:1.11.1.7]
unigene004287	CCR; cinnamoyl-CoA reductase [EC:1.2.1.44]
unigene004845	E3.2.1.21; beta-glucosidase [EC:3.2.1.21]
unigene004847	E3.2.1.21; beta-glucosidase [EC:3.2.1.21]
unigene004901	E1.11.1.7; peroxidase [EC:1.11.1.7]
unigene005260	E1.11.1.7; peroxidase [EC:1.11.1.7]
unigene005298	E1.11.1.7; peroxidase [EC:1.11.1.7]
unigene005637	E3.2.1.21; beta-glucosidase [EC:3.2.1.21]
unigene006022	E2.1.1.68, COMT; caffeic acid 3-O-methyltransferase [EC:2.1.1.68]
unigene007341	E1.1.1.195; cinnamyl-alcohol dehydrogenase [EC:1.1.1.195]
unigene008409	bglX; beta-glucosidase [EC:3.2.1.21]
unigene008711	E1.11.1.7; peroxidase [EC:1.11.1.7]
unigene009315	4CL; 4-coumarate--CoA ligase [EC:6.2.1.12]
unigene009500	E1.11.1.7; peroxidase [EC:1.11.1.7]
unigene009656	E1.11.1.7; peroxidase [EC:1.11.1.7]
unigene009786	4CL; 4-coumarate--CoA ligase [EC:6.2.1.12]
unigene009787	4CL; 4-coumarate--CoA ligase [EC:6.2.1.12]
unigene009802	E3.2.1.21; beta-glucosidase [EC:3.2.1.21]
unigene009803	E3.2.1.21; beta-glucosidase [EC:3.2.1.21]
unigene009983	E3.2.1.21; beta-glucosidase [EC:3.2.1.21]
unigene010598	E1.11.1.7; peroxidase [EC:1.11.1.7]
unigene010599	E1.11.1.7; peroxidase [EC:1.11.1.7]
unigene010600	E1.11.1.7; peroxidase [EC:1.11.1.7]
unigene010601	E1.11.1.7; peroxidase [EC:1.11.1.7]
unigene010892	E1.1.1.195; cinnamyl-alcohol dehydrogenase [EC:1.1.1.195]
unigene011392	E1.11.1.7; peroxidase [EC:1.11.1.7]
unigene011605	E2.1.1.68, COMT; caffeic acid 3-O-methyltransferase [EC:2.1.1.68]
unigene011703	E1.1.1.195; cinnamyl-alcohol dehydrogenase [EC:1.1.1.195]
unigene011877	REF1; coniferyl-aldehyde dehydrogenase [EC:1.2.1.68]
unigene011878	REF1; coniferyl-aldehyde dehydrogenase [EC:1.2.1.68]
unigene011879	REF1; coniferyl-aldehyde dehydrogenase [EC:1.2.1.68]
unigene012091	REF1; coniferyl-aldehyde dehydrogenase [EC:1.2.1.68]
unigene012148	E1.1.1.195; cinnamyl-alcohol dehydrogenase [EC:1.1.1.195]
unigene012398	REF1; coniferyl-aldehyde dehydrogenase [EC:1.2.1.68]
unigene013594	4CL; 4-coumarate--CoA ligase [EC:6.2.1.12]
unigene013932	E1.1.1.195; cinnamyl-alcohol dehydrogenase [EC:1.1.1.195]
unigene014297	E3.2.1.21; beta-glucosidase [EC:3.2.1.21]
unigene014739	PRDX6; peroxiredoxin 6, 1-Cys peroxiredoxin [EC:1.11.1.7 1.11.1.15 3.1.1.-]
unigene015222	E1.11.1.7; peroxidase [EC:1.11.1.7]
unigene015597	PAL; phenylalanine ammonia-lyase [EC:4.3.1.24]
unigene015708	E1.1.1.195; cinnamyl-alcohol dehydrogenase [EC:1.1.1.195]
unigene015906	E1.11.1.7; peroxidase [EC:1.11.1.7]
unigene016528	E1.1.1.195; cinnamyl-alcohol dehydrogenase [EC:1.1.1.195]
unigene016558	E3.2.1.21; beta-glucosidase [EC:3.2.1.21]
unigene016986	E1.11.1.7; peroxidase [EC:1.11.1.7]
unigene017243	bglX; beta-glucosidase [EC:3.2.1.21]
unigene017244	bglX; beta-glucosidase [EC:3.2.1.21]
unigene017245	bglX; beta-glucosidase [EC:3.2.1.21]
unigene017246	bglX; beta-glucosidase [EC:3.2.1.21]
unigene017625	E1.11.1.7; peroxidase [EC:1.11.1.7]
unigene018352	E1.11.1.7; peroxidase [EC:1.11.1.7]
unigene018513	E3.2.1.21; beta-glucosidase [EC:3.2.1.21]
unigene019467	E1.11.1.7; peroxidase [EC:1.11.1.7]
unigene019517	E3.2.1.21; beta-glucosidase [EC:3.2.1.21]
unigene019518	E3.2.1.21; beta-glucosidase [EC:3.2.1.21]
unigene020183	E3.2.1.21; beta-glucosidase [EC:3.2.1.21]
unigene020565	E1.11.1.7; peroxidase [EC:1.11.1.7]
unigene021068	bglX; beta-glucosidase [EC:3.2.1.21]
unigene021110	E1.1.1.195; cinnamyl-alcohol dehydrogenase [EC:1.1.1.195]
unigene022174	4CL; 4-coumarate--CoA ligase [EC:6.2.1.12]
unigene023881	E3.2.1.21; beta-glucosidase [EC:3.2.1.21]
unigene024162	E1.11.1.7; peroxidase [EC:1.11.1.7]
unigene025271	E1.11.1.7; peroxidase [EC:1.11.1.7]
unigene026142	E3.2.1.21; beta-glucosidase [EC:3.2.1.21]
unigene026402	REF1; coniferyl-aldehyde dehydrogenase [EC:1.2.1.68]
unigene026993	E1.1.1.195; cinnamyl-alcohol dehydrogenase [EC:1.1.1.195]
unigene027306	4CL; 4-coumarate--CoA ligase [EC:6.2.1.12]
unigene027307	4CL; 4-coumarate--CoA ligase [EC:6.2.1.12]
unigene027741	E1.1.1.195; cinnamyl-alcohol dehydrogenase [EC:1.1.1.195]
unigene027742	E1.1.1.195; cinnamyl-alcohol dehydrogenase [EC:1.1.1.195]
unigene028608	REF1; coniferyl-aldehyde dehydrogenase [EC:1.2.1.68]
unigene028913	E1.1.1.195; cinnamyl-alcohol dehydrogenase [EC:1.1.1.195]
unigene028914	E1.1.1.195; cinnamyl-alcohol dehydrogenase [EC:1.1.1.195]
unigene029513	REF1; coniferyl-aldehyde dehydrogenase [EC:1.2.1.68]
unigene030214	E1.1.1.195; cinnamyl-alcohol dehydrogenase [EC:1.1.1.195]
unigene030298	E1.1.1.195; cinnamyl-alcohol dehydrogenase [EC:1.1.1.195]
unigene031047	E3.2.1.21; beta-glucosidase [EC:3.2.1.21]
unigene032275	E1.1.1.195; cinnamyl-alcohol dehydrogenase [EC:1.1.1.195]
unigene032808	4CL; 4-coumarate--CoA ligase [EC:6.2.1.12]
unigene032992	bglX; beta-glucosidase [EC:3.2.1.21]
unigene033037	E1.1.1.195; cinnamyl-alcohol dehydrogenase [EC:1.1.1.195]
unigene033122	E1.11.1.7; peroxidase [EC:1.11.1.7]
unigene033123	E1.11.1.7; peroxidase [EC:1.11.1.7]
unigene033124	E1.11.1.7; peroxidase [EC:1.11.1.7]
unigene033439	PAL; phenylalanine ammonia-lyase [EC:4.3.1.24]
unigene033440	PAL; phenylalanine ammonia-lyase [EC:4.3.1.24]
unigene034079	E1.1.1.195; cinnamyl-alcohol dehydrogenase [EC:1.1.1.195]
unigene034581	CCR; cinnamoyl-CoA reductase [EC:1.2.1.44]
unigene034675	4CL; 4-coumarate--CoA ligase [EC:6.2.1.12]
unigene036299	PAL; phenylalanine ammonia-lyase [EC:4.3.1.24]
unigene036744	PAL; phenylalanine ammonia-lyase [EC:4.3.1.24]
unigene037102	E1.11.1.7; peroxidase [EC:1.11.1.7]
unigene037887	bglX; beta-glucosidase [EC:3.2.1.21]
unigene041604	CCR; cinnamoyl-CoA reductase [EC:1.2.1.44]
unigene041822	E1.1.1.195; cinnamyl-alcohol dehydrogenase [EC:1.1.1.195]
unigene041830	E1.11.1.7; peroxidase [EC:1.11.1.7]
unigene042249	PRDX6; peroxiredoxin 6, 1-Cys peroxiredoxin [EC:1.11.1.7 1.11.1.15 3.1.1.-]
unigene042254	PRDX6; peroxiredoxin 6, 1-Cys peroxiredoxin [EC:1.11.1.7 1.11.1.15 3.1.1.-]
unigene042558	UGT72E; coniferyl-alcohol glucosyltransferase [EC:2.4.1.111]
unigene042880	E2.1.1.68, COMT; caffeic acid 3-O-methyltransferase [EC:2.1.1.68]
unigene045127	E3.2.1.21; beta-glucosidase [EC:3.2.1.21]
unigene045141	E1.1.1.195; cinnamyl-alcohol dehydrogenase [EC:1.1.1.195]
unigene045498	E1.11.1.7; peroxidase [EC:1.11.1.7]
unigene046152	PAL; phenylalanine ammonia-lyase [EC:4.3.1.24]
unigene048442	bglB; beta-glucosidase [EC:3.2.1.21]
unigene049359	E3.2.1.21; beta-glucosidase [EC:3.2.1.21]
unigene049436	E1.11.1.7; peroxidase [EC:1.11.1.7]
unigene049437	E1.11.1.7; peroxidase [EC:1.11.1.7]
unigene050191	E1.11.1.7; peroxidase [EC:1.11.1.7]
unigene050194	E1.11.1.7; peroxidase [EC:1.11.1.7]
unigene050195	E1.11.1.7; peroxidase [EC:1.11.1.7]
unigene050618	REF1; coniferyl-aldehyde dehydrogenase [EC:1.2.1.68]
unigene050841	E3.2.1.21; beta-glucosidase [EC:3.2.1.21]
unigene051547	E1.11.1.7; peroxidase [EC:1.11.1.7]
unigene051662	E1.1.1.195; cinnamyl-alcohol dehydrogenase [EC:1.1.1.195]
unigene052068	E1.11.1.7; peroxidase [EC:1.11.1.7]
unigene053203	bglX; beta-glucosidase [EC:3.2.1.21]
unigene053366	E1.1.1.195; cinnamyl-alcohol dehydrogenase [EC:1.1.1.195]
unigene056790	E3.2.1.21; beta-glucosidase [EC:3.2.1.21]
unigene056791	E3.2.1.21; beta-glucosidase [EC:3.2.1.21]
unigene057239	E2.1.1.68, COMT; caffeic acid 3-O-methyltransferase [EC:2.1.1.68]
unigene057914	E1.1.1.195; cinnamyl-alcohol dehydrogenase [EC:1.1.1.195]
unigene058091	E1.11.1.7; peroxidase [EC:1.11.1.7]
unigene058820	E1.11.1.7; peroxidase [EC:1.11.1.7]
unigene059230	E1.1.1.195; cinnamyl-alcohol dehydrogenase [EC:1.1.1.195]
unigene059669	E1.11.1.7; peroxidase [EC:1.11.1.7]
unigene059678	E1.1.1.195; cinnamyl-alcohol dehydrogenase [EC:1.1.1.195]
unigene059680	REF1; coniferyl-aldehyde dehydrogenase [EC:1.2.1.68]
unigene060697	E1.11.1.7; peroxidase [EC:1.11.1.7]
unigene061979	E3.2.1.21; beta-glucosidase [EC:3.2.1.21]
unigene062346	E1.11.1.7; peroxidase [EC:1.11.1.7]
unigene062511	E3.2.1.21; beta-glucosidase [EC:3.2.1.21]
unigene062512	bglX; beta-glucosidase [EC:3.2.1.21]
unigene062555	E1.11.1.7; peroxidase [EC:1.11.1.7]
unigene062556	E1.11.1.7; peroxidase [EC:1.11.1.7]
unigene062557	E1.11.1.7; peroxidase [EC:1.11.1.7]
unigene064807	E1.1.1.195; cinnamyl-alcohol dehydrogenase [EC:1.1.1.195]
unigene065599	E1.11.1.7; peroxidase [EC:1.11.1.7]
unigene067186	E1.1.1.195; cinnamyl-alcohol dehydrogenase [EC:1.1.1.195]
unigene068092	E1.1.1.195; cinnamyl-alcohol dehydrogenase [EC:1.1.1.195]
unigene068415	E2.1.1.68, COMT; caffeic acid 3-O-methyltransferase [EC:2.1.1.68]
unigene068605	E1.11.1.7; peroxidase [EC:1.11.1.7]
unigene069172	E1.11.1.7; peroxidase [EC:1.11.1.7]
unigene069458	PAL; phenylalanine ammonia-lyase [EC:4.3.1.24]
unigene070306	CCR; cinnamoyl-CoA reductase [EC:1.2.1.44]
unigene070307	CCR; cinnamoyl-CoA reductase [EC:1.2.1.44]
unigene070659	E3.2.1.21; beta-glucosidase [EC:3.2.1.21]
unigene071217	E3.2.1.21; beta-glucosidase [EC:3.2.1.21]
unigene071786	4CL; 4-coumarate--CoA ligase [EC:6.2.1.12]
unigene071859	E1.1.1.195; cinnamyl-alcohol dehydrogenase [EC:1.1.1.195]
unigene071903	E1.1.1.195; cinnamyl-alcohol dehydrogenase [EC:1.1.1.195]
unigene071923	PRDX6; peroxiredoxin 6, 1-Cys peroxiredoxin [EC:1.11.1.7 1.11.1.15 3.1.1.-]
unigene072047	E1.1.1.195; cinnamyl-alcohol dehydrogenase [EC:1.1.1.195]
unigene073062	E3.2.1.21; beta-glucosidase [EC:3.2.1.21]
unigene073858	REF1; coniferyl-aldehyde dehydrogenase [EC:1.2.1.68]
unigene073860	4CL; 4-coumarate--CoA ligase [EC:6.2.1.12]
unigene073951	E1.1.1.195; cinnamyl-alcohol dehydrogenase [EC:1.1.1.195]
unigene074598	E1.11.1.7; peroxidase [EC:1.11.1.7]
unigene074846	E1.11.1.7; peroxidase [EC:1.11.1.7]
unigene077539	REF1; coniferyl-aldehyde dehydrogenase [EC:1.2.1.68]
unigene078188	E3.2.1.21; beta-glucosidase [EC:3.2.1.21]
unigene078240	REF1; coniferyl-aldehyde dehydrogenase [EC:1.2.1.68]
unigene079557	CYP84A, F5H; ferulate-5-hydroxylase [EC:1.14.-.-]
unigene079638	REF1; coniferyl-aldehyde dehydrogenase [EC:1.2.1.68]
unigene079679	E1.11.1.7; peroxidase [EC:1.11.1.7]
unigene079680	E1.11.1.7; peroxidase [EC:1.11.1.7]
unigene079681	E1.11.1.7; peroxidase [EC:1.11.1.7]
unigene079682	E1.11.1.7; peroxidase [EC:1.11.1.7]
unigene079867	E1.1.1.195; cinnamyl-alcohol dehydrogenase [EC:1.1.1.195]
unigene079894	E1.11.1.7; peroxidase [EC:1.11.1.7]
unigene079895	E1.11.1.7; peroxidase [EC:1.11.1.7]
unigene080041	4CL; 4-coumarate--CoA ligase [EC:6.2.1.12]
unigene080325	PAL; phenylalanine ammonia-lyase [EC:4.3.1.24]
unigene080501	PAL; phenylalanine ammonia-lyase [EC:4.3.1.24]
unigene080568	E1.11.1.7; peroxidase [EC:1.11.1.7]
unigene081409	E3.2.1.21; beta-glucosidase [EC:3.2.1.21]
unigene081570	E3.2.1.21; beta-glucosidase [EC:3.2.1.21]
unigene083830	PAL; phenylalanine ammonia-lyase [EC:4.3.1.24]
unigene085388	E1.11.1.7; peroxidase [EC:1.11.1.7]
unigene085532	E2.1.1.68, COMT; caffeic acid 3-O-methyltransferase [EC:2.1.1.68]
unigene085574	E1.1.1.195; cinnamyl-alcohol dehydrogenase [EC:1.1.1.195]
unigene085576	E1.1.1.195; cinnamyl-alcohol dehydrogenase [EC:1.1.1.195]
unigene085577	E1.1.1.195; cinnamyl-alcohol dehydrogenase [EC:1.1.1.195]
unigene085578	E1.1.1.195; cinnamyl-alcohol dehydrogenase [EC:1.1.1.195]
unigene085579	E1.1.1.195; cinnamyl-alcohol dehydrogenase [EC:1.1.1.195]
unigene085580	E1.1.1.195; cinnamyl-alcohol dehydrogenase [EC:1.1.1.195]
unigene085604	E1.11.1.7; peroxidase [EC:1.11.1.7]
unigene086941	4CL; 4-coumarate--CoA ligase [EC:6.2.1.12]
unigene088337	E1.11.1.7; peroxidase [EC:1.11.1.7]
unigene090344	CCR; cinnamoyl-CoA reductase [EC:1.2.1.44]
unigene090345	CCR; cinnamoyl-CoA reductase [EC:1.2.1.44]
unigene090346	CCR; cinnamoyl-CoA reductase [EC:1.2.1.44]
unigene090347	CCR; cinnamoyl-CoA reductase [EC:1.2.1.44]
unigene091543	4CL; 4-coumarate--CoA ligase [EC:6.2.1.12]
unigene092036	E1.11.1.7; peroxidase [EC:1.11.1.7]
unigene092037	E1.11.1.7; peroxidase [EC:1.11.1.7]
unigene092394	E1.1.1.195; cinnamyl-alcohol dehydrogenase [EC:1.1.1.195]
unigene092503	4CL; 4-coumarate--CoA ligase [EC:6.2.1.12]
unigene092794	E1.11.1.7; peroxidase [EC:1.11.1.7]
unigene093033	E3.2.1.21; beta-glucosidase [EC:3.2.1.21]
unigene093353	E1.1.1.195; cinnamyl-alcohol dehydrogenase [EC:1.1.1.195]
unigene093633	REF1; coniferyl-aldehyde dehydrogenase [EC:1.2.1.68]
unigene093634	REF1; coniferyl-aldehyde dehydrogenase [EC:1.2.1.68]
unigene095316	REF1; coniferyl-aldehyde dehydrogenase [EC:1.2.1.68]
unigene097357	bglX; beta-glucosidase [EC:3.2.1.21]
unigene098443	bglX; beta-glucosidase [EC:3.2.1.21]
unigene098719	E1.11.1.7; peroxidase [EC:1.11.1.7]
unigene098979	E2.1.1.68, COMT; caffeic acid 3-O-methyltransferase [EC:2.1.1.68]
unigene099763	E1.1.1.195; cinnamyl-alcohol dehydrogenase [EC:1.1.1.195]
unigene099807	E1.1.1.195; cinnamyl-alcohol dehydrogenase [EC:1.1.1.195]
unigene100556	E1.11.1.7; peroxidase [EC:1.11.1.7]
unigene101502	E1.11.1.7; peroxidase [EC:1.11.1.7]
unigene101826	E1.1.1.195; cinnamyl-alcohol dehydrogenase [EC:1.1.1.195]
unigene102164	REF1; coniferyl-aldehyde dehydrogenase [EC:1.2.1.68]
unigene102359	E1.1.1.195; cinnamyl-alcohol dehydrogenase [EC:1.1.1.195]
unigene103122	E1.11.1.7; peroxidase [EC:1.11.1.7]
unigene103296	4CL; 4-coumarate--CoA ligase [EC:6.2.1.12]
unigene103405	REF1; coniferyl-aldehyde dehydrogenase [EC:1.2.1.68]
unigene104172	E1.11.1.7; peroxidase [EC:1.11.1.7]
unigene105032	E1.11.1.7; peroxidase [EC:1.11.1.7]
unigene105554	bglX; beta-glucosidase [EC:3.2.1.21]
unigene106070	E1.1.1.195; cinnamyl-alcohol dehydrogenase [EC:1.1.1.195]
unigene106347	PRDX6; peroxiredoxin 6, 1-Cys peroxiredoxin [EC:1.11.1.7 1.11.1.15 3.1.1.-]
unigene107247	REF1; coniferyl-aldehyde dehydrogenase [EC:1.2.1.68]
unigene108561	E1.11.1.7; peroxidase [EC:1.11.1.7]
unigene108596	Putative 4-coumarate-CoA ligase {ECO:0000313|EMBL:JAI17730.1};
unigene002137	4-coumarate-coa ligase {ECO:0000313|EMBL:EED93473.1};
unigene008738	Putative 4-coumarate-CoA ligase {ECO:0000313|EMBL:JAI17730.1};
unigene018192	Phenylalanine ammonia-lyase {ECO:0000256|RuleBase:RU003955};
unigene084768	Phenylalanine ammonia-lyase {ECO:0000256|RuleBase:RU003955};
unigene071648	Phenylalanine ammonia-lyase {ECO:0000256|RuleBase:RU003955};
unigene045162	Phenylalanine ammonia-lyase {ECO:0000313|EMBL:ABK79901.1};
