# Supplementary material for: Integrated Analysis of the Transcriptome and Metabolome Reveals Genes Involved in Terpenoid and Flavonoid Biosynthesis in the Loblolly Pine (Pinus taeda L.)
Source: Front Plant Sci. 2021 Oct 1;12:729161. doi: 10.3389/fpls.2021.729161 (PMC8519504; doi:10.3389/fpls.2021.729161)
Supplement: Supplementary file 2 [file Data_Sheet_2.ZIP › Supplementary Table 4.xls]

## Sheet: Sheet1
Supplementary Table 4 The 173 candidate unigenes related to terpenoids biosynthesis
Terpenoid backbone biosynthesis	Functional annotation
unigene003228	HMGCR; hydroxymethylglutaryl-CoA reductase (NADPH) [EC:1.1.1.34]
unigene000583	dxs; 1-deoxy-D-xylulose-5-phosphate synthase [EC:2.2.1.7]
unigene003513	DHDDS, RER2, SRT1; ditrans,polycis-polyprenyl diphosphate synthase [EC:2.5.1.87]
unigene007492	GGPS; geranylgeranyl diphosphate synthase, type II [EC:2.5.1.1 2.5.1.10 2.5.1.29]
unigene008616	HMGCR; hydroxymethylglutaryl-CoA reductase (NADPH) [EC:1.1.1.34]
unigene008617	HMGCR; hydroxymethylglutaryl-CoA reductase (NADPH) [EC:1.1.1.34]
unigene010521	FLDH; NAD+-dependent farnesol dehydrogenase [EC:1.1.1.354]
unigene010867	GGPS; geranylgeranyl diphosphate synthase, type II [EC:2.5.1.1 2.5.1.10 2.5.1.29]
unigene010868	GGPS; geranylgeranyl diphosphate synthase, type II [EC:2.5.1.1 2.5.1.10 2.5.1.29]
unigene016006	FOLK; farnesol kinase [EC:2.7.1.216]
unigene016890	ispS; isoprene synthase [EC:4.2.3.27]
unigene017101	DHDDS, RER2, SRT1; ditrans,polycis-polyprenyl diphosphate synthase [EC:2.5.1.87]
unigene017198	ispH, lytB; 4-hydroxy-3-methylbut-2-en-1-yl diphosphate reductase [EC:1.17.7.4]
unigene018175	dxs; 1-deoxy-D-xylulose-5-phosphate synthase [EC:2.2.1.7]
unigene018298	PCYOX1, FCLY; prenylcysteine oxidase / farnesylcysteine lyase [EC:1.8.3.5 1.8.3.6]
unigene018330	GGPS; geranylgeranyl diphosphate synthase, type II [EC:2.5.1.1 2.5.1.10 2.5.1.29]
unigene018597	gcpE, ispG; (E)-4-hydroxy-3-methylbut-2-enyl-diphosphate synthase [EC:1.17.7.1 1.17.7.3]
unigene018855	ispH, lytB; 4-hydroxy-3-methylbut-2-en-1-yl diphosphate reductase [EC:1.17.7.4]
unigene020390	ispF; 2-C-methyl-D-erythritol 2,4-cyclodiphosphate synthase [EC:4.6.1.12]
unigene022734	HMGCR; hydroxymethylglutaryl-CoA reductase (NADPH) [EC:1.1.1.34]
unigene023761	FNTB; protein farnesyltransferase subunit beta [EC:2.5.1.58]
unigene027076	DHDDS, RER2, SRT1; ditrans,polycis-polyprenyl diphosphate synthase [EC:2.5.1.87]
unigene030444	SPS, sds; all-trans-nonaprenyl-diphosphate synthase [EC:2.5.1.84 2.5.1.85]
unigene032258	HMGCR; hydroxymethylglutaryl-CoA reductase (NADPH) [EC:1.1.1.34]
unigene033538	E2.3.1.9, atoB; acetyl-CoA C-acetyltransferase [EC:2.3.1.9]
unigene034239	RCE1, FACE2; prenyl protein peptidase [EC:3.4.22.-]
unigene036563	DHDDS, RER2, SRT1; ditrans,polycis-polyprenyl diphosphate synthase [EC:2.5.1.87]
unigene037205	STE24; STE24 endopeptidase [EC:3.4.24.84]
unigene037635	GPS; geranyl diphosphate synthase [EC:2.5.1.1]
unigene039227	E2.3.3.10; hydroxymethylglutaryl-CoA synthase [EC:2.3.3.10]
unigene043099	ispD; 2-C-methyl-D-erythritol 4-phosphate cytidylyltransferase [EC:2.7.7.60]
unigene045239	ispE; 4-diphosphocytidyl-2-C-methyl-D-erythritol kinase [EC:2.7.1.148]
unigene048491	ispS; isoprene synthase [EC:4.2.3.27]
unigene049102	E2.7.1.36, MVK, mvaK1; mevalonate kinase [EC:2.7.1.36]
unigene052191	ispS; isoprene synthase [EC:4.2.3.27]
unigene054158	DHDDS, RER2, SRT1; ditrans,polycis-polyprenyl diphosphate synthase [EC:2.5.1.87]
unigene056118	FDPS; farnesyl diphosphate synthase [EC:2.5.1.1 2.5.1.10]
unigene056662	chlP, bchP; geranylgeranyl diphosphate/geranylgeranyl-bacteriochlorophyllide a reductase [EC:1.3.1.83 1.3.1.111]
unigene059743	HMGCR; hydroxymethylglutaryl-CoA reductase (NADPH) [EC:1.1.1.34]
unigene062569	HMGCR; hydroxymethylglutaryl-CoA reductase (NADPH) [EC:1.1.1.34]
unigene062570	HMGCR; hydroxymethylglutaryl-CoA reductase (NADPH) [EC:1.1.1.34]
unigene064842	DHDDS, RER2, SRT1; ditrans,polycis-polyprenyl diphosphate synthase [EC:2.5.1.87]
unigene067603	GGPS; geranylgeranyl diphosphate synthase, type II [EC:2.5.1.1 2.5.1.10 2.5.1.29]
unigene067604	GGPS; geranylgeranyl diphosphate synthase, type II [EC:2.5.1.1 2.5.1.10 2.5.1.29]
unigene069367	FNTA; protein farnesyltransferase/geranylgeranyltransferase type-1 subunit alpha [EC:2.5.1.58 2.5.1.59]
unigene069849	HMGCR; hydroxymethylglutaryl-CoA reductase (NADPH) [EC:1.1.1.34]
unigene073069	ICMT, STE14; protein-S-isoprenylcysteine O-methyltransferase [EC:2.1.1.100]
unigene077180	GGPS; geranylgeranyl diphosphate synthase, type II [EC:2.5.1.1 2.5.1.10 2.5.1.29]
unigene077181	GGPS; geranylgeranyl diphosphate synthase, type II [EC:2.5.1.1 2.5.1.10 2.5.1.29]
unigene077479	E2.3.1.9, atoB; acetyl-CoA C-acetyltransferase [EC:2.3.1.9]
unigene079077	FDPS; farnesyl diphosphate synthase [EC:2.5.1.1 2.5.1.10]
unigene079330	GGPS; geranylgeranyl diphosphate synthase, type II [EC:2.5.1.1 2.5.1.10 2.5.1.29]
unigene080016	ispS; isoprene synthase [EC:4.2.3.27]
unigene081286	ispS; isoprene synthase [EC:4.2.3.27]
unigene081287	ispS; isoprene synthase [EC:4.2.3.27]
unigene083554	MVD, mvaD; diphosphomevalonate decarboxylase [EC:4.1.1.33]
unigene086588	idi, IDI; isopentenyl-diphosphate Delta-isomerase [EC:5.3.3.2]
unigene088383	idi, IDI; isopentenyl-diphosphate Delta-isomerase [EC:5.3.3.2]
unigene090462	ispS; isoprene synthase [EC:4.2.3.27]
unigene092917	HMGCR; hydroxymethylglutaryl-CoA reductase (NADPH) [EC:1.1.1.34]
unigene096742	PCME; prenylcysteine alpha-carboxyl methylesterase [EC:3.1.1.-]
unigene103020	E2.3.1.9, atoB; acetyl-CoA C-acetyltransferase [EC:2.3.1.9]
unigene103161	dxr; 1-deoxy-D-xylulose-5-phosphate reductoisomerase [EC:1.1.1.267]
unigene106578	idi, IDI; isopentenyl-diphosphate Delta-isomerase [EC:5.3.3.2]
unigene107353	E2.7.4.2, mvaK2; phosphomevalonate kinase [EC:2.7.4.2]
unigene006343	3-hydroxy-3-methylglutaryl coenzyme A synthase {ECO:0000256|RuleBase:RU364071};
unigene008717	Geranyl diphosphate synthase {ECO:0000313|EMBL:AAN01135.1};
unigene037270	3-hydroxy-3-methylglutaryl-coenzyme A reductase {ECO:0000313|EMBL:JAT57766.1};
unigene067602	Geranylgeranyl diphosphate synthase {ECO:0000313|EMBL:AGU43761.1};
unigene091973	GES; geranyl diphosphate diphosphatase [EC:3.1.7.11]
unigene093084	GES; geranyl diphosphate diphosphatase [EC:3.1.7.11]
unigene059414	Farnesyl diphosphate synthase {ECO:0000313|EMBL:AIL88642.1};
unigene044938	GES; geranyl diphosphate diphosphatase [EC:3.1.7.11]
Monoterpenoid biosynthesis
unigene103031	(-)-alpha pinene synthase {ECO:0000313|EMBL:AFU73855.1};
unigene074568	Monoterpene synthase like {ECO:0000313|EMBL:AFU73848.1};
unigene094537	Bifunctional pinoresinol-lariciresinol reductase 2 {ECO:0000313|EMBL:OAY82143.1};
unigene027752	(-)-alpha/beta-pinene synthase {ECO:0000313|EMBL:ADZ45509.1};
unigene024674	(-)-alpha/beta-pinene synthase {ECO:0000313|EMBL:AFU73842.1};
unigene008891	(-)-camphene / (+)-alpha-pinene synthase {ECO:0000313|EMBL:AFU73851.1};
unigene076094	(-)-camphene / (+)-alpha-pinene synthase {ECO:0000313|EMBL:AFU73851.1};
unigene014888	(+)-neomenthol dehydrogenase {ECO:0000313|EMBL:OIT01657.1};
unigene096312	Alpha terpineol /1,8-cineole synthase {ECO:0000313|EMBL:AFU73861.1};
unigene073962	Putative terpene synthase, PgTPS12 {ECO:0000313|EMBL:JAI17746.1};
unigene008274	Putative terpene synthase, PgTPS36 {ECO:0000313|EMBL:JAI17733.1};
unigene057207	Terpene cyclase/mutase family member {ECO:0000256|RuleBase:RU362003};
unigene057491	Terpene cyclase/mutase family member {ECO:0000256|RuleBase:RU362003};
unigene074739	1,8-cineole synthase {ECO:0000313|EMBL:ADZ45497.1};
unigene091166	Bifunctional pinoresinol-lariciresinol reductase 2;
unigene034332	TPS-Cin; 1,8-cineole synthase [EC:4.2.3.108]
unigene058958	E1.1.1.208; (+)-neomenthol dehydrogenase [EC:1.1.1.208]
unigene088814	TPS-Cin; 1,8-cineole synthase [EC:4.2.3.108]
unigene097242	E4.2.3.111; (-)-alpha-terpineol synthase [EC:4.2.3.111]
unigene105351	E1.1.1.208; (+)-neomenthol dehydrogenase [EC:1.1.1.208]
Sesquiterpenoid and triterpenoid biosynthesis
unigene028680	SQLE, ERG1; squalene monooxygenase [EC:1.14.14.17]
unigene033372	GERD; (-)-germacrene D synthase [EC:4.2.3.75]
unigene095399	Sesquiterpene synthase {ECO:0000313|EMBL:ATL64770.1};
unigene079026	E-beta farnesene synthase {ECO:0000313|EMBL:ADH29869.1};
unigene093085	(E,E)-alpha-farnesene synthase/(E)-beta-ocimene synthase {ECO:0000313|EMBL:ADZ45514.1};
unigene102425	(E,E)-alpha-farnesene synthase/(E)-beta-ocimene synthase {ECO:0000313|EMBL:ADZ45514.1};
unigene044937	1(10),5-germacradien-4-ol synthase {ECO:0000313|EMBL:ABV44453.1};
unigene097240	Caryophyllene/humulene synthase {ECO:0000313|EMBL:ABV44452.1};
unigene097241	Caryophyllene/humulene synthase {ECO:0000313|EMBL:ABV44452.1};
unigene044939	1(10),5-germacradien-4-ol synthase {ECO:0000313|EMBL:ABV44453.1};
unigene097239	1(10),5-germacradien-4-ol synthase {ECO:0000313|EMBL:ABV44453.1};
unigene043799	FDFT1; farnesyl-diphosphate farnesyltransferase [EC:2.5.1.21]
unigene089078	SQLE, ERG1; squalene monooxygenase [EC:1.14.14.17]
unigene089080	SQLE, ERG1; squalene monooxygenase [EC:1.14.14.17]
Diterpenoid biosynthesis
unigene038368	CYP82G1; cytochrome P450 family 82 subfamily G polypeptide 1 [EC:1.14.-.-]
unigene020923	E5.5.1.13; ent-copalyl diphosphate synthase [EC:5.5.1.13]
unigene025034	E3.1.7.10; (13E)-labda-7,13-dien-15-ol synthase [EC:3.1.7.10]
unigene025035	E5.5.1.13; ent-copalyl diphosphate synthase [EC:5.5.1.13]
unigene051129	Monofunctional isopimaradiene synthase, chloroplastic {ECO:0000303|PubMed:23370714};
unigene071227	Monofunctional isopimaradiene synthase, chloroplastic {ECO:0000303|PubMed:23370714};
unigene080017	Monofunctional isopimaradiene synthase, chloroplastic {ECO:0000303|PubMed:23370714};
unigene096249	Monofunctional isopimaradiene synthase, chloroplastic {ECO:0000303|PubMed:23370714};
unigene071225	Monofunctional pimaradiene synthase {ECO:0000303|PubMed:23370714};
unigene022370	Bifunctional levopimaradiene synthase, chloroplastic {ECO:0000303|PubMed:23370714};
unigene078531	Bifunctional levopimaradiene synthase, chloroplastic {ECO:0000303|PubMed:23370714};
unigene043136	Putative abietadiene synthase {ECO:0000313|EMBL:ACC54559.1};
unigene085745	Bifunctional abietadiene synthase, chloroplastic;
unigene025296	KAO; ent-kaurenoic acid hydroxylase [EC:1.14.13.79]
unigene028739	E3.1.7.10; (13E)-labda-7,13-dien-15-ol synthase [EC:3.1.7.10]
unigene034331	E3.1.7.10; (13E)-labda-7,13-dien-15-ol synthase [EC:3.1.7.10]
unigene040233	E5.5.1.13; ent-copalyl diphosphate synthase [EC:5.5.1.13]
unigene041960	E5.5.1.13; ent-copalyl diphosphate synthase [EC:5.5.1.13]
unigene043389	E1.14.11.13; gibberellin 2-oxidase [EC:1.14.11.13]
unigene051130	E5.5.1.13; ent-copalyl diphosphate synthase [EC:5.5.1.13]
unigene051131	E5.5.1.13; ent-copalyl diphosphate synthase [EC:5.5.1.13]
unigene054880	E5.5.1.13; ent-copalyl diphosphate synthase [EC:5.5.1.13]
unigene057012	E5.5.1.13; ent-copalyl diphosphate synthase [EC:5.5.1.13]
unigene058013	E5.5.1.13; ent-copalyl diphosphate synthase [EC:5.5.1.13]
unigene063709	E5.5.1.13; ent-copalyl diphosphate synthase [EC:5.5.1.13]
unigene063928	E5.5.1.13; ent-copalyl diphosphate synthase [EC:5.5.1.13]
unigene064810	E3.1.7.10; (13E)-labda-7,13-dien-15-ol synthase [EC:3.1.7.10]
unigene071226	E5.5.1.13; ent-copalyl diphosphate synthase [EC:5.5.1.13]
unigene078530	E5.5.1.13; ent-copalyl diphosphate synthase [EC:5.5.1.13]
unigene079025	E5.5.1.13; ent-copalyl diphosphate synthase [EC:5.5.1.13]
unigene080015	E3.1.7.10; (13E)-labda-7,13-dien-15-ol synthase [EC:3.1.7.10]
unigene084901	GA3, CYP701; ent-kaurene oxidase [EC:1.14.13.78]
unigene085746	E3.1.7.10; (13E)-labda-7,13-dien-15-ol synthase [EC:3.1.7.10]
unigene085747	E3.1.7.10; (13E)-labda-7,13-dien-15-ol synthase [EC:3.1.7.10]
unigene092219	E1.14.11.15; gibberellin 3-beta-dioxygenase [EC:1.14.11.15]
unigene093402	E5.5.1.13; ent-copalyl diphosphate synthase [EC:5.5.1.13]
unigene096136	E5.5.1.13; ent-copalyl diphosphate synthase [EC:5.5.1.13]
unigene097879	E5.5.1.13; ent-copalyl diphosphate synthase [EC:5.5.1.13]
unigene097880	E5.5.1.13; ent-copalyl diphosphate synthase [EC:5.5.1.13]
unigene108462	E1.14.11.12; gibberellin 20-oxidase [EC:1.14.11.12]
Tetraterpenoids biosynthesis
unigene003843	NCED; 9-cis-epoxycarotenoid dioxygenase [EC:1.13.11.51]
unigene006444	crtISO, crtH; prolycopene isomerase [EC:5.2.1.13]
unigene008555	LUT5, CYP97A3; beta-ring hydroxylase [EC:1.14.-.-]
unigene014302	E1.14.13.93; (+)-abscisic acid 8'-hydroxylase [EC:1.14.13.93]
unigene019522	LUT1, CYP97C1; carotene epsilon-monooxygenase [EC:1.14.99.45]
unigene019664	lcyB, crtL1, crtY; lycopene beta-cyclase [EC:5.5.1.19]
unigene027965	Z-ISO; zeta-carotene isomerase [EC:5.2.1.12]
unigene032122	AAO3; abscisic-aldehyde oxidase [EC:1.2.3.14]
unigene033725	ZDS, crtQ; zeta-carotene desaturase [EC:1.3.5.6]
unigene040248	lcyE, crtL2; lycopene epsilon-cyclase [EC:5.5.1.18]
unigene046069	AAO3; abscisic-aldehyde oxidase [EC:1.2.3.14]
unigene054628	ZEP, ABA1; zeaxanthin epoxidase [EC:1.14.15.21]
unigene060748	crtZ; beta-carotene 3-hydroxylase [EC:1.14.15.24]
unigene073598	VDE, NPQ1; violaxanthin de-epoxidase [EC:1.23.5.1]
unigene078437	NCED; 9-cis-epoxycarotenoid dioxygenase [EC:1.13.11.51]
unigene078438	NCED; 9-cis-epoxycarotenoid dioxygenase [EC:1.13.11.51]
unigene079008	NCED; 9-cis-epoxycarotenoid dioxygenase [EC:1.13.11.51]
unigene080829	lcyB, crtL1, crtY; lycopene beta-cyclase [EC:5.5.1.19]
unigene081063	ABA2; xanthoxin dehydrogenase [EC:1.1.1.288]
unigene082636	crtZ; beta-carotene 3-hydroxylase [EC:1.14.15.24]
unigene087711	E1.14.13.93; (+)-abscisic acid 8'-hydroxylase [EC:1.14.13.93]
unigene088245	AAO3; abscisic-aldehyde oxidase [EC:1.2.3.14]
unigene089591	PDS, crtP; 15-cis-phytoene desaturase [EC:1.3.5.5]
unigene092536	E1.14.13.93; (+)-abscisic acid 8'-hydroxylase [EC:1.14.13.93]
unigene097010	ZEP, ABA1; zeaxanthin epoxidase [EC:1.14.15.21]
unigene101165	AAO3; abscisic-aldehyde oxidase [EC:1.2.3.14]
