# Supplementary material for: Integrated Analysis of the Transcriptome and Metabolome Reveals Genes Involved in Terpenoid and Flavonoid Biosynthesis in the Loblolly Pine (Pinus taeda L.)
Source: Front Plant Sci. 2021 Oct 1;12:729161. doi: 10.3389/fpls.2021.729161 (PMC8519504; doi:10.3389/fpls.2021.729161)
Supplement: Supplementary file 2 [file Data_Sheet_2.ZIP › Supplementary Table 5.xls]

## Sheet: Sheet1
Supplementary Table 5 The Functional annotation information of 133 TFs related to terpenoid and /or flavonid biosynthesis
Unigene_ID	Functional annotation
unigene048172	AP2 transcription factor {ECO:0000313|EMBL:AFK73559.1};
unigene043496	AP2/ERF domain-containing transcription factor {ECO:0000313|EMBL:APQ47336.1};
unigene049486	AP2-like ethylene-responsive transcription factor AIL7 {ECO:0000313|EMBL:JAU42358.1};
unigene049069	AP2-like ethylene-responsive transcription factor At1g16060 {ECO:0000313|RefSeq:XP_016750001.1};
unigene079889	Transcription factor AP2 {ECO:0000313|EMBL:ACB30551.1};
unigene015538	ethylene-responsive transcription factor 1B {ECO:0000313|EMBL:AHG95115.1};
unigene015539	ethylene-responsive transcription factor 1B {ECO:0000313|EMBL:AHG95118.1};
unigene037349	ethylene-responsive transcription factor CRF4-like {ECO:0000313|RefSeq:XP_016734141.1};
unigene030585	ethylene-responsive transcription factor ERF084-like {ECO:0000313|RefSeq:XP_016492374.1};
unigene003374	ethylene-responsive transcription factor ESR1-like {ECO:0000313|RefSeq:XP_016552721.1, ECO:0000313|RefSeq:XP_016557500.1};
unigene102651	ethylene-responsive transcription factor RAP2-12 {ECO:0000313|RefSeq:XP_010261706.1, ECO:0000313|RefSeq:XP_010261707.1};
unigene072907	Ethylene-responsive transcription factor RAP2-12-like protein {ECO:0000313|EMBL:KHG20734.1};
unigene104168	Myb family transcription factor APL {ECO:0000313|EMBL:JAT62433.1};
unigene075490	MYB transcription factor 1 {ECO:0000313|EMBL:AKP20892.1};
unigene106139	MYB transcription factor MYB10 {ECO:0000313|EMBL:AQW79623.1};
unigene000347	MYB transcription factor MYB172 {ECO:0000313|EMBL:ABH02887.1};
unigene086364	MYB transcription factor MYB2 {ECO:0000313|EMBL:AQW79620.1};
unigene026410	MYB transcription factor MYB5 {ECO:0000313|EMBL:AQW79621.1};
unigene026411	MYB transcription factor MYB5 {ECO:0000313|EMBL:AQW79621.1};
unigene003545	MYB transcription factor MYB6 {ECO:0000313|EMBL:AQW79622.1};
unigene053210	MYB transcription factor MYB6 {ECO:0000313|EMBL:AQW79622.1};
unigene053810	MYB transcription factor MYB6 {ECO:0000313|EMBL:AQW79622.1};
unigene056646	MYB transcription factor MYB6 {ECO:0000313|EMBL:AQW79622.1};
unigene081075	MYB transcription factor MYB6 {ECO:0000313|EMBL:AQW79622.1};
unigene039378	Transcription factor MYB3-1 {ECO:0000313|EMBL:BAF49442.1};
unigene104770	Transcription factor MYB29 {ECO:0000313|EMBL:ANB66412.1};
unigene000977	Transcription factor MYB30 {ECO:0000313|EMBL:ANB66413.1};
unigene013148	Transcription factor MYB30 {ECO:0000313|EMBL:ANB66413.1};
unigene043076	Transcription factor MYB30 {ECO:0000313|EMBL:ANB66413.1};
unigene044615	Transcription factor MYB30 {ECO:0000313|EMBL:ANB66413.1};
unigene073852	Transcription factor MYB30 {ECO:0000313|EMBL:ANB66413.1};
unigene091383	Transcription factor MYB30 {ECO:0000313|EMBL:ANB66413.1};
unigene091384	Transcription factor MYB30 {ECO:0000313|EMBL:ANB66413.1};
unigene091385	Transcription factor MYB30 {ECO:0000313|EMBL:ANB66413.1};
unigene053811	Transcription factor MYB31 {ECO:0000313|EMBL:ANB66414.1};
unigene087389	Transcription factor MYB31 {ECO:0000313|EMBL:ANB66414.1};
unigene086677	Transcription factor MYB34 {ECO:0000313|EMBL:ANB66417.1};
unigene086678	Transcription factor MYB34 {ECO:0000313|EMBL:ANB66417.1};
unigene014837	Transcription factor MYB35 {ECO:0000313|EMBL:ANB66418.1};
unigene082689	transcription factor MYB36 {ECO:0000313|RefSeq:XP_010259776.1};
unigene049262	Transcription factor MYB39 {ECO:0000313|EMBL:KYP62987.1};
unigene057043	transcription factor MYB46-like {ECO:0000313|RefSeq:XP_014496698.1};
unigene079051	R2R3-MYB transcription factor {ECO:0000313|EMBL:AAQ62540.1};
unigene100484	R2R3-MYB transcription factor {ECO:0000313|EMBL:AAQ62541.1};
unigene014838	R2R3-MYB transcription factor MYB10 {ECO:0000313|EMBL:ACA04854.1};
unigene089538	R2R3-MYB transcription factor MYB10 {ECO:0000313|EMBL:ACN12961.1};
unigene077519	R2R3-MYB transcription factor MYB11 {ECO:0000313|EMBL:ABQ51227.1};
unigene022478	R2R3-MYB transcription factor MYB13 {ECO:0000313|EMBL:ABQ51229.1};
unigene022476	R2R3-MYB transcription factor MYB14 {ECO:0000313|EMBL:ABD60279.1};
unigene106138	R2R3-MYB transcription factor MYB14 {ECO:0000313|EMBL:ABD60279.1};
unigene026429	R2R3-MYB transcription factor MYB18 {ECO:0000313|EMBL:ACN12955.1};
unigene090971	R2R3-MYB transcription factor MYB2 {ECO:0000313|EMBL:ABD60283.1};
unigene022477	R2R3-MYB transcription factor MYB21 {ECO:0000313|EMBL:ACN12964.1};
unigene107857	R2R3-MYB transcription factor MYB3 {ECO:0000313|EMBL:ABD60282.1};
unigene000183	R2R3-MYB transcription factor MYB4 {ECO:0000313|EMBL:ABD60293.2};
unigene037243	R2R3-MYB transcription factor MYB4 {ECO:0000313|EMBL:ABD60293.2};
unigene057040	R2R3-MYB transcription factor MYB4 {ECO:0000313|EMBL:ABD60293.2};
unigene057044	R2R3-MYB transcription factor MYB4 {ECO:0000313|EMBL:ABD60293.2};
unigene093391	R2R3-MYB transcription factor MYB4 {ECO:0000313|EMBL:ABD60293.2};
unigene093392	R2R3-MYB transcription factor MYB4 {ECO:0000313|EMBL:ABD60293.2};
unigene009143	R2R3-MYB transcription factor MYB4 {ECO:0000313|EMBL:ABQ51220.1};
unigene057039	R2R3-MYB transcription factor MYB4 {ECO:0000313|EMBL:ABQ51220.1};
unigene080203	R2R3-MYB transcription factor MYB4 {ECO:0000313|EMBL:ABQ51220.1};
unigene085770	R2R3-MYB transcription factor MYB4 {ECO:0000313|EMBL:ABQ51220.1};
unigene097620	R2R3-MYB transcription factor MYB4 {ECO:0000313|EMBL:ABQ51220.1};
unigene104790	R2R3-MYB transcription factor MYB4 {ECO:0000313|EMBL:ABQ51220.1};
unigene040643	R2R3-MYB transcription factor MYB5 {ECO:0000313|EMBL:ABD60292.2};
unigene081733	R2R3-MYB transcription factor MYB5 {ECO:0000313|EMBL:ABD60292.2};
unigene069732	R2R3-MYB transcription factor MYB7 {ECO:0000313|EMBL:ABD60281.1};
unigene014842	R2R3MYB1 {ECO:0000313|EMBL:ASR18086.1};
unigene002147	R2R3MYB12 {ECO:0000313|EMBL:ASR18097.1};
unigene102538	R2R3MYB13 {ECO:0000313|EMBL:ASR18098.1};
unigene017027	R2R3MYB14 {ECO:0000313|EMBL:ASR18099.1};
unigene069219	R2R3MYB15 {ECO:0000313|EMBL:ASR18100.1};
unigene075275	R2R3MYB15 {ECO:0000313|EMBL:ASR18100.1};
unigene077265	R2R3MYB15 {ECO:0000313|EMBL:ASR18100.1};
unigene077266	R2R3MYB15 {ECO:0000313|EMBL:ASR18100.1};
unigene092138	R2R3MYB15 {ECO:0000313|EMBL:ASR18100.1};
unigene029590	R2R3MYB17 {ECO:0000313|EMBL:ASR18102.1};
unigene101052	R2R3MYB18 {ECO:0000313|EMBL:ASR18103.1};
unigene002145	R2R3MYB19 {ECO:0000313|EMBL:ASR18104.1};
unigene002146	R2R3MYB19 {ECO:0000313|EMBL:ASR18104.1};
unigene050473	R2R3MYB21 {ECO:0000313|EMBL:ASR18106.1};
unigene083868	R2R3MYB21 {ECO:0000313|EMBL:ASR18106.1};
unigene056164	R2R3MYB27 {ECO:0000313|EMBL:ASR18112.1};
unigene003259	R2R3MYB28 {ECO:0000313|EMBL:ASR18113.1};
unigene011431	R2R3MYB29 {ECO:0000313|EMBL:ASR18114.1};
unigene030466	R2R3MYB29 {ECO:0000313|EMBL:ASR18114.1};
unigene049389	R2R3MYB29 {ECO:0000313|EMBL:ASR18114.1};
unigene075491	R2R3MYB29 {ECO:0000313|EMBL:ASR18114.1};
unigene105476	R2R3MYB29 {ECO:0000313|EMBL:ASR18114.1};
unigene014840	R2R3MYB3 {ECO:0000313|EMBL:ASR18088.1};
unigene014841	R2R3MYB3 {ECO:0000313|EMBL:ASR18088.1};
unigene100937	R2R3MYB3 {ECO:0000313|EMBL:ASR18088.1};
unigene042227	R2R3MYB31 {ECO:0000313|EMBL:ASR18116.1};
unigene013063	R2R3MYB34 {ECO:0000313|EMBL:ASR18119.1};
unigene101924	R2R3MYB35 {ECO:0000313|EMBL:ASR18120.1};
unigene057041	R2R3-Myb4 transcription factor {ECO:0000313|EMBL:ACA33843.1};
unigene070641	R2R3-Myb4 transcription factor {ECO:0000313|EMBL:ACA33843.1};
unigene079052	R2R3-Myb4 transcription factor {ECO:0000313|EMBL:ACA33843.1};
unigene057034	R2R3MYB43 {ECO:0000313|EMBL:ASR18128.1};
unigene039824	R2R3MYB6 {ECO:0000313|EMBL:ASR18091.1};
unigene077520	R2R3MYB6 {ECO:0000313|EMBL:ASR18091.1};
unigene023182	R2R3MYB7 {ECO:0000313|EMBL:ASR18092.1};
unigene059994	Transcription factor bHLH-1 {ECO:0000313|EMBL:ANB66420.1};
unigene000959	Transcription factor bHLH140 {ECO:0000313|EMBL:JAT42868.1};
unigene065519	transcription factor bHLH68-like {ECO:0000313|RefSeq:XP_010249647.1};
unigene021827	transcription factor bHLH68-like isoform X1 {ECO:0000313|RefSeq:XP_010261699.1, ECO:0000313|RefSeq:XP_010261700.1, ECO:0000313|RefSeq:XP_010261701.1};
unigene046792	Transcription factor bHLH87 {ECO:0000313|EMBL:KYP54106.1};
unigene065949	BHLH transcription factor {ECO:0000313|EMBL:AHL44338.1};
unigene052579	BHLH transcription factor {ECO:0000313|EMBL:ANO58446.1};
unigene035957	WRKY family transcription factor {ECO:0000313|EMBL:EOX96509.1};
unigene002398	WRKY transcription factor 1 {ECO:0000313|EMBL:ACA04888.1};
unigene006589	WRKY transcription factor 1 {ECO:0000313|EMBL:ACA04888.1};
unigene014565	WRKY transcription factor 1 {ECO:0000313|EMBL:ACA04888.1};
unigene015136	WRKY transcription factor 1 {ECO:0000313|EMBL:ACA04888.1};
unigene015138	WRKY transcription factor 1 {ECO:0000313|EMBL:ACA04888.1};
unigene015139	WRKY transcription factor 1 {ECO:0000313|EMBL:ACA04888.1};
unigene022247	WRKY transcription factor 1 {ECO:0000313|EMBL:ACA04888.1};
unigene023154	WRKY transcription factor 1 {ECO:0000313|EMBL:ACA04888.1};
unigene025557	WRKY transcription factor 1 {ECO:0000313|EMBL:ACA04888.1};
unigene046285	WRKY transcription factor 1 {ECO:0000313|EMBL:ACA04888.1};
unigene070537	WRKY transcription factor 1 {ECO:0000313|EMBL:ACA04888.1};
unigene107523	WRKY transcription factor 1 {ECO:0000313|EMBL:ACA04888.1};
unigene108535	WRKY transcription factor 1 {ECO:0000313|EMBL:ACA04888.1};
unigene072815	WRKY transcription factor 35 {ECO:0000313|RefSeq:XP_008439520.1};
unigene000422	ZIP1 {ECO:0000313|EMBL:AJP06369.1};
unigene057499	ZIP1 {ECO:0000313|EMBL:AJP06369.1};
unigene100473	ZIP1 {ECO:0000313|EMBL:AJP06369.1};
unigene010168	ZIP2 {ECO:0000313|EMBL:AJP06370.1};
unigene088304	ZIP2 {ECO:0000313|EMBL:AJP06370.1};
unigene081149	ZIP2 [Jatropha curcas]
unigene096373	Transcription factor WD40-1 {ECO:0000313|EMBL:ANB66419.1};
