# Supplementary material for: Integrated Analysis of the Transcriptome and Metabolome Reveals Genes Involved in Terpenoid and Flavonoid Biosynthesis in the Loblolly Pine (Pinus taeda L.)
Source: Front Plant Sci. 2021 Oct 1;12:729161. doi: 10.3389/fpls.2021.729161 (PMC8519504; doi:10.3389/fpls.2021.729161)
Supplement: Supplementary file 2 [file Data_Sheet_2.ZIP › Supplementary Table 9.xls]

## Sheet: SG_vs_SY
Supplementary Table 9-1 The classification, fold change, and VIP information of DAMs identified between SG and SY
Index	Formula	Compounds	Class	CAS	SG1	SG2	SG3	SY1	SY2	SY3	VIP	Fold_Change	Log2FC	Type
pme3033	C4H9NO2	N,N-Dimethylglycine	Amino acids and derivatives	1118-68-9	1550700	1705100	3628000	830930	694920	637050	1.09363	0.314201	-1.67024	down
pme3017	C4H9NO2	2-Aminoisobutyric acid	Amino acids and derivatives	62-57-7	1106900	1048200	1628700	3944100	3388000	4237200	1.18604	3.05759	1.61239	up
pme3011	C4H9NO2	γ-Aminobutyric acid	Organic acids	1956/12/2	2098000	2271600	4975500	846660	726570	535350	1.12925	0.225635	-2.14794	down
pmb0484	C5H13NO	Choline	Alkaloids	62-49-7	8693600	8369100	11221000	29173000	25721000	30078000	1.20805	3.00427	1.58702	up
mws0574	C4H8O3	α-Hydroxyisobutyric acid	Organic acids	594-61-6	2876.9	8293.7	4177.2	16954	58527	47282	1.10966	7.99874	2.99977	up
pme2049	C4H8O3	2-Hydroxybutanoic acid*	Organic acids	600-15-7	9145.7	27310	15790	62996	202450	157590	1.11936	8.09705	3.0174	up
mws0890	C3H7NO3	D-Serine	Amino acids and derivatives	312-84-5	89724	77627	115530	38543	50333	48380	1.14064	0.485208	-1.04333	down
pme2433	C4H11NO2	Diethanolamine	Others	111-42-2	610540	726810	584050	91431	103180	74190	1.22067	0.139899	-2.83755	down
pme0006	C5H9NO2	L-Proline	Amino acids and derivatives	147-85-3	85772	183080	734900	1350100	3553500	1409800	1.02756	6.2898	2.65301	up
pmb1096	C8H7N	Indole	Alkaloids	120-72-9	9	9	9	64679	44344	113800	1.22708	8252.7	13.0107	up
mws0191	C5H11NO2	Betaine	Alkaloids	107-43-7	153250	698680	395990	11820000	4047800	10130000	1.15518	20.8329	4.38079	up
mws0256	C5H11NO2	L-Valine	Amino acids and derivatives	72-18-4	3775800	5432800	8307900	14435000	18340000	15026000	1.11965	2.72891	1.44833	up
mws0470	C4H6O4	Methylmalonic acid	Organic acids	516-05-2	5222000	6262300	8018400	17677000	18811000	16107000	1.19004	2.69681	1.43125	up
mws0192	C4H6O4	Succinic acid	Organic acids	110-15-6	5834600	7048400	8856700	20151000	20280000	17019000	1.18734	2.64263	1.40197	up
mws0230	C4H9NO3	L-(-)-Threonine	Amino acids and derivatives	72-19-5	2277300	2422400	1859400	997250	909260	863690	1.20385	0.422345	-1.24351	down
mws0671	C4H9NO3	L-Homoserine	Organic acids	672-15-1	2493200	2595000	1843600	1135900	1003000	894010	1.17395	0.437536	-1.19253	down
pmp001287	C8H9N	N-Benzylmethylene isomethylamine	Alkaloids	-	435560	474950	671590	1872700	2391700	2151000	1.20389	4.05499	2.0197	up
mws0491	C8H11N	Phenethylamine	Others	64-04-0	23733	17002	46894	310510	5118400	271870	1.06104	65.0559	6.02361	up
mws0628	C7H6O2	4-Hydroxybenzaldehyde	Phenolic acids	123-08-0	50213	152100	36391	3219500	1877200	8625700	1.17287	57.4871	5.84517	up
pme0490	C6H5NO2	Nicotinic acid	Others	59-67-6	39845	42095	30097	124640	113600	185660	1.18304	3.78357	1.91975	up
mws0572	C5H7N3O	5-Methylcytosine	Nucleotides and derivatives	554-01-8	5346.1	4598.6	6408.5	15286	15288	14568	1.20906	2.76044	1.4649	up
Rfmb319	C6H11NO2	Pipecolic acid	Amino acids and derivatives	4043-87-2	1301100	1738500	2027300	902550	493450	597400	1.11868	0.393416	-1.34587	down
mws0425	C5H6O4	Citraconic acid	Organic acids	498-23-7	14599	16157	10118	87215	95931	129440	1.20945	7.64755	2.935	up
pme2693	C6H14N2O	N-Acetylputrescine	Alkaloids	18233-70-0	4367	7233.1	8523.7	9	9	9	1.22792	0.00134169	-9.54173	down
mws0227	C6H13NO2	L-Leucine*	Amino acids and derivatives	61-90-5	3450500	4651300	5329500	8420700	11230000	11545000	1.14791	2.32261	1.21575	up
mws1587	C6H13NO2	α-Aminocaproic acid	Amino acids and derivatives	327-57-1	3050600	6214700	4226900	9430800	12972000	9691800	1.09562	2.37875	1.2502	up
mws0258	C6H13NO2	L-Isoleucine*	Amino acids and derivatives	73-32-5	3369500	4301100	5176200	8309000	11002000	11764000	1.15386	2.41889	1.27435	up
pme0274	C6H13NO2	6-Aminocaproic acid	Organic acids	60-32-2	115490	343700	244250	713590	904470	648910	1.08335	3.22269	1.68827	up
mws1167	C4H4O5	Oxaloacetic acid	Organic acids	328-42-7	9	9	9	37448	86908	25012	1.22644	5532.15	12.4336	up
mws0473	C5H8O4	2-Methylsuccinic acid	Organic acids	498-21-5	63217	107770	105490	2976800	3711700	1164300	1.19681	28.4031	4.82798	up
mws0001	C4H8N2O3	L-Asparagine	Amino acids and derivatives	70-47-3	5348100	7675300	19078000	431690	461400	432590	1.19355	0.0412966	-4.59783	down
mws0219	C4H7NO4	L-AsparticAcid	Amino acids and derivatives	56-84-8	29226000	31149000	32100000	3317300	2980900	4575500	1.22213	0.117585	-3.08822	down
mws0275	C4H6O5	L-(-)-Malic acid	Organic acids	636-61-3	249420	509900	270220	1332800	1485800	1341600	1.17213	4.04083	2.01465	up
pme0040	C5H5N5	Adenine	Nucleotides and derivatives	73-24-5	184170	211330	242760	1946500	5340700	1924300	1.18964	14.4322	3.85122	up
mws1336	C7H7NO2	4-Aminobenzoic acid	Phenolic acids	150-13-0	3680.4	4317	5509.4	10094	10521	9548.5	1.17984	2.23321	1.15912	up
pme2268	C7H7NO2	Trigonelline	Alkaloids	535-83-1	361220	396140	492100	9586200	20284000	5045100	1.1933	27.9443	4.80448	up
pme1738	C7H9N2O	3-Carbamyl-1-methylpyridinium(1-Methylnicotinamide)	Others	1005-24-9	14730	9789.6	13790	51890	49140	24113	1.11014	3.26662	1.7078	up
Rfmb318	C7H14NO2+	Proline betaine(ProBet)	Amino acids and derivatives	1195-94-4	30211	85694	119780	3929100	2527000	2469900	1.19643	37.8726	5.24308	up
mws0103	C9H7NO	Indole-3-carboxaldehyde	Alkaloids	487-89-8	12492	10853	10474	44858	48296	57246	1.22097	4.4472	2.1529	up
pme0295	C6H11NO3	4-Acetamidobutyric acid	Organic acids	3025-96-5	9	9	9	194000	90559	54893	1.22623	12572.3	13.618	up
mws0567	C5H11N3O2	4-Guanidinobutyric acid	Organic acids	463-00-3	143720	393600	309390	871550	790340	733560	1.07607	2.82913	1.50036	up
mws0924	C6H10O4	2-Methylglutaric acid	Organic acids	617-62-9	27353	46563	30442	305000	357850	250840	1.21177	8.75534	3.13016	up
pme0193	C5H10N2O3	L-Glutamine	Amino acids and derivatives	56-85-9	4599.7	2968	10426	26472	60634	101030	1.11903	10.4557	3.38621	up
pme0026	C6H14N2O2	L-(+)-Lysine	Amino acids and derivatives	56-87-1	3450	6165.6	5981.1	26467	58197	105880	1.152	12.2169	3.61081	up
pme1691	C7H16NO2	Acetylcholine	Alkaloids	60-31-1	402140	398190	412240	1276400	1189900	1022200	1.22089	2.87695	1.52454	up
pme0014	C5H9NO4	L-Glutamic acid	Amino acids and derivatives	56-86-0	4074800	4153700	4321300	1084200	902460	1025600	1.22696	0.240025	-2.05875	down
mws1024	C9H8O2	p-Coumaraldehyde	Phenolic acids	2538-87-6	7400	23276	11271	233720	221260	359530	1.19399	19.4176	4.27929	up
mws2213	C9H8O2	Cinnamic acid	Phenolic acids	140-10-3	3459.7	3032	3601.6	8076.3	19078	10546	1.14087	3.73518	1.90118	up
mws0262	C4H6O6	L-(+)-Tartaric acid	Organic acids	87-69-4	15040	16475	12867	243460	230260	389560	1.21974	19.4511	4.28178	up
mws1499	C5H10O5	D-(-)-Arabinose	Others	10323-20-3	9	9	9	125530	207350	126890	1.2297	17028.5	14.0557	up
mws0921	C9H10O2	p-Coumaryl alcohol	Phenolic acids	3690/5/9	26206	49780	47003	776950	1311000	520740	1.20193	21.2108	4.40672	up
pme1109	C5H5N5O	Guanine	Nucleotides and derivatives	73-40-5	68116	68207	87606	123930	379080	358980	1.0564	3.84939	1.94463	up
pme0183	C5H5N5O	2-Hydroxy-6-aminopurine	Nucleotides and derivatives	3373-53-3	28566	30529	34248	70149	179820	146340	1.13533	4.24573	2.08601	up
mws0458	C8H8O3	Vanillin	Phenolic acids	121-33-5	1379100	1369200	1799000	8494800	5723400	10614000	1.19342	5.46087	2.44913	up
mws0213	C5H12O5	Ribitol	Others	488-81-3	150610	153320	170650	536590	298100	475070	1.14914	2.75983	1.46458	up
mws0596	C7H7NO3	3-Hydroxyanthranilic acid	Organic acids	548-93-6	15179	13810	37763	9	9	9	1.22573	0.000404482	-11.2716	down
pmb3099	C4H11O4P	Diethyl phosphate	Organic acids	598-02-7	9	9	9	11512	7096.8	31608	1.22006	1859.88	10.861	up
Hmcp000233	C9H19NO	Dihydro-N-methylisopelletierine	Alkaloids	-	74625	93505	95116	40438	35792	52903	1.1507	0.490541	-1.02755	down
mws0102	C9H7NO2	Indole-5-carboxylic acid	Alkaloids	1670-81-1	5411.2	4705.7	4547.1	37702	48333	46132	1.22623	9.01303	3.17201	up
mws1417	C9H7NO2	Indole-3-carboxylic acid	Alkaloids	771-50-6	4315.7	7190.1	7034.5	45737	57042	54887	1.21307	8.50396	3.08814	up
pme2758	C5H9NO5	4-Hydroxy-L-glutamic acid	Amino acids and derivatives	3913-68-6	37172	29619	27724	17172	9213.8	16746	1.08448	0.456349	-1.13179	down
mws0898	C10H12O2	Isoeugenol	Phenolic acids	97-54-1	9381.1	18402	18104	9	9	9	1.22805	0.000588401	-10.7309	down
pme0021	C9H11NO2	L-Phenylalanine	Amino acids and derivatives	63-91-2	11243000	12957000	17158000	37332000	42958000	41282000	1.19629	2.9395	1.55557	up
pme0282	C8H6O4	Phthalic acid	Organic acids	88-99-3	9	4717.8	9	27417	39406	60073	1.02197	26.7951	4.74389	up
mws0344	C5H10O6	D-Xylonic acid	Organic acids	526-91-0	481570	1120000	1226800	23152000	23319000	26110000	1.20959	25.6618	4.68155	up
pme1266	C6H6N4O2	3-Methylxanthine	Nucleotides and derivatives	1076-22-8	38060	29545	21280	14603	6179.9	6646.6	1.09055	0.308595	-1.69621	down
Hmbp001276	C8H8O4	Gallacetophenone	Others	528-21-2	941480	471640	1262900	236660	132150	219080	1.11493	0.219688	-2.18647	down
mws0028	C8H8O4	Vanillic acid	Phenolic acids	121-34-6	31878	32332	18729	1405800	1678100	1129300	1.22349	50.7988	5.66672	up
pme0181	C7H11N3O2	1-Methylhistidine	Amino acids and derivatives	368-16-1	1081.5	4462.4	394.03	50044	128460	63897	1.15389	40.8225	5.35129	up
mws0024	C7H6O5	Gallic acid	Tannins	149-91-7	610130	986470	187920	3092300	2417400	2795600	1.06617	4.65408	2.2185	up
pme3009	C6H6O6	Trans-Citridic acid	Organic acids	4023-65-8	1348800	1383600	1576300	329850	407930	352850	1.22104	0.253123	-1.98209	down
mws0154	C7H10O5	Shikimic acid	Organic acids	138-59-0	441570	939510	626090	1992500	2753900	1630700	1.12223	3.17716	1.66774	up
mws0260	C6H14N4O2	L-(+)-Arginine	Amino acids and derivatives	74-79-3	15873000	1940900	5699800	35411000	77692000	114030000	1.07582	9.6596	3.27196	up
mws1500	C11H12O2	Ethyl cinnamate	Phenolic acids	103-36-6	9	9	9	215840	206860	52499	1.22498	17600	14.1033	up
pme2253	C6H10O6	L-Gulonic-γ-lactone	Others	1128-23-0	8124.2	6565.1	7853.7	13298	17219	14609	1.18436	2.00177	1.00128	up
pmf0284	C10H10O3	Riboprine	Phenolic acids	7724-76-7	1041600	1211200	1067100	4030500	3065100	4544800	1.2032	3.50625	1.80993	up
mws0981	C6H5N5O2	Isoxanthopterin	Nucleotides and derivatives	529-69-1	17878	9171.6	12027	4611.7	3245.9	3641.6	1.15444	0.294273	-1.76477	down
mws2212	C9H8O4	Caffeic acid	Phenolic acids	331-39-5	78330	87631	35078	360330	270080	1088600	1.09394	8.55063	3.09603	up
mws4170	C6H12O6	D-Glucose	Others	14431-43-7	12558000	12581000	16812000	4914400	4675200	5028300	1.20884	0.348452	-1.52097	down
mws0093	C10H12O3	Coniferyl alcohol	Phenolic acids	458-35-5	210020	224300	152220	504870	556200	436580	1.18147	2.55336	1.3524	up
mws0250	C9H11NO3	L-(-)-Tyrosine	Amino acids and derivatives	60-18-4	967090	628440	978780	3428400	3237000	3163400	1.20278	3.81803	1.93283	up
mws0214	C6H14O6	D-Sorbitol	Others	50-70-4	87955	300300	160000	64903	37847	55343	1.02246	0.288357	-1.79407	down
pme2596	C8H9NO4	4-Pyridoxic acid	Others	82-82-6	1817.6	1980.9	3578.8	4819.4	6044.8	5913.1	1.09179	2.27418	1.18535	up
pme0309	C8H8O5	Methyl gallate	Tannins	99-24-1	17333	29443	3893.5	97322	91855	105740	1.05795	5.8204	2.54112	up
mws0237	C9H16O4	Anchoic Acid	Organic acids	123-99-9	246520	382410	173380	1298900	1260800	1625300	1.18126	5.21619	2.383	up
pme3388	C7H16N4O2	H-HomoArg-OH	Amino acids and derivatives	156-86-5	129570	18321	39128	474680	987810	1293200	1.12798	14.7348	3.88116	up
pme2244	C11H11NO2	3-Indolepropionic acid	Alkaloids	830-96-6	9	9	9	9133.7	6316.4	18797	1.22405	1268.41	10.3088	up
mws0281	C6H8O7	Citric Acid	Organic acids	77-92-9	3360700	4990200	1289000	49176000	47688000	38006000	1.17953	13.9908	3.80641	up
mws0277	C7H12O6	Quinic Acid	Organic acids	77-95-2	3210400	4148300	733200	22174000	23766000	22473000	1.11871	8.4545	3.07972	up
mws1189	C6H10O7	D-Galacturonic acid(Gal A)	Organic acids	685-73-4	320110	403090	465440	1057100	1179000	1115000	1.2021	2.81927	1.49532	up
pme3705	C6H10O7	D-Glucoronic acid	Others	6556/12/3	323850	468090	490460	1326100	1394500	1500600	1.19891	3.29164	1.71881	up
mws0014	C10H10O4	Ferulic acid	Phenolic acids	537-98-4	96183	192020	93814	357430	3513000	840300	1.0305	12.3312	3.62424	up
mws2104	C7H14O6	D-Pinitol	Others	10284-63-6	120170	127980	119070	1543300	576060	649060	1.16809	7.53886	2.91435	up
pmb2640	C12H24O2	Lauric acid	Lipids	143-07-7	3801.7	3148.7	3423.7	29877	10657	22266	1.15303	6.05354	2.59778	up
mws0018	C10H26N4	Spermine	Alkaloids	71-44-3	13503000	10403000	7111300	19319000	25212000	19529000	1.08219	2.0653	1.04635	up
mws0282	C11H12N2O2	L-Tryptophan	Amino acids and derivatives	73-22-3	179780	179070	100950	10513000	5382000	18027000	1.20678	73.7756	6.20507	up
mws4173	C11H10O4	5,7-Dimethoxycoumarin	Lignans and Coumarins	487-06-9	9	9	9	4626.3	65905	28302	1.20699	3660.49	11.8378	up
mws1014	C10H8O5	Fraxetin	Lignans and Coumarins	574-84-5	43153	53858	36995	10260	13208	12316	1.20541	0.267033	-1.90491	down
pmb2620	C11H12O4	3,4-Dimethoxycinnamic acid	Phenolic acids	14737-89-4	20529	79735	26767	3878.1	2899.2	3601.7	1.15796	0.0817045	-3.61344	down
mws1509	C13H10O3	Phenyl salicylate	Phenolic acids	118-55-8	9	9	9	115630	128100	74654	1.22956	11792	13.5255	up
mws5045	C12H24O3	12-Hydroxydodecanoic acid	Lipids	505-95-3	2384	1687.7	1927.4	339720	69829	267890	1.19871	112.923	6.8192	up
mws1337	C9H17NO5	D-Pantothenic Acid	Others	79-83-4	184830	166100	280460	1936100	2050100	1246900	1.20473	8.28822	3.05106	up
pme2773	C7H14N2O4S	L-Cystathionine	Amino acids and derivatives	56-88-2	15690	24060	12888	380.46	1815.1	1769.5	1.14205	0.075327	-3.73069	down
mws0520	C11H13NO4	N-Acetyl-L-tyrosine	Amino acids and derivatives	537-55-3	718640	256820	693330	88868	66347	51029	1.15205	0.123589	-3.01638	down
mws0119	C14H28O2	Myristic Acid	Lipids	544-63-8	1751600	1305700	2463000	931660	687370	1061900	1.04048	0.485649	-1.04201	down
mws0474	C12H22O4	Dodecanedioic aicd	Organic acids	693-23-2	1846.4	2159.6	1612.4	11894	3214.4	10107	1.04132	4.488	2.16607	up
mws0221	C6H12N2O4S2	L-(-)-Cystine	Amino acids and derivatives	56-89-3	57315	62903	56533	9947.4	11382	4746.5	1.1833	0.147529	-2.76093	down
VCmsp10137	C16H16O2	Pinosylvin dimethyl ether	Others	-	12587	55044	14410	268380	96833	225080	1.08076	7.1951	2.84701	up
pme0264	C10H14N2O5	Thymidine	Nucleotides and derivatives	50-89-5	12636	53672	23052	144900	152440	317980	1.10488	6.88585	2.78364	up
pme3732	C9H13N3O5	Cytidine	Nucleotides and derivatives	65-46-3	272170	289470	582840	919680	1193200	714870	1.05594	2.47077	1.30496	up
mws0040	C15H10O4	Chrysin	Flavonoids	480-40-0	9	9	9	15283	47975	22312	1.22651	3169.26	11.6299	up
VCmsp08500	C16H16O3	Dihydropinosylvin-O-methyl ether	Others	-	9233.8	30538	13240	52415	54037	59519	1.07018	3.13083	1.64655	up
pme1187	C10H14N2O6	5-Methyluridine	Nucleotides and derivatives	1463-10-1	2089.7	3459.1	1838.6	9559.2	10726	8109.8	1.17719	3.84371	1.9425	up
mws0866	C6H13O9P	D-Glucose 6-phosphate	Others	56-73-5	9	9	9	724010	629470	495100	1.22984	68465.9	16.0631	up
mws1090	C6H13O9P	Glucose-1-phosphate	Others	59-56-3	1104700	1589200	1794200	348890	238700	256330	1.20165	0.188035	-2.41093	down
pme0230	C10H13N5O4	Adenosine	Nucleotides and derivatives	58-61-7	5486500	5426700	13397000	23302000	17928000	18858000	1.043	2.47172	1.30552	up
pmp000571	C15H10O5	Apigenin	Flavonoids	520-36-5	9	9	9	22133	37845	38276	1.229	3639.04	11.8293	up
mws1175	C16H14O4	Pinostrobin	Flavonoids	480-37-5	6046.6	24253	3929.1	299540	134540	271030	1.15159	20.6	4.36457	up
mws0914	C15H12O5	Pinobanksin	Flavonoids	548-82-3	4131.5	5743	4515.8	223920	567340	150200	1.20782	65.4232	6.03173	up
pme0376	C15H12O5	Naringenin	Flavonoids	480-41-1	3679.5	7996.8	5797.7	229910	548570	149790	1.20068	53.1229	5.73126	up
pme2960	C15H12O5	Naringenin chalcone	Flavonoids	73692-50-9	3340.4	7692.4	6693.9	154550	359310	97123	1.19006	34.4668	5.10714	up
pme3475	C15H12O5	Butin	Flavonoids	492-14-8	4093.6	4693.7	4447.1	149590	360950	94945	1.20489	45.7508	5.51573	up
pme1201	C15H14O5	Phloretin	Flavonoids	60-82-2	35662	64252	36595	523650	1066500	512310	1.20089	15.4016	3.94501	up
mws0367	C18H30O2	α-Linolenic Acid*	Lipids	463-40-1	1838.8	5038.4	1629.6	11154	6511.5	6860.4	1.01349	2.88309	1.52762	up
mws0366	C18H30O2	γ-Linolenic Acid*	Lipids	506-26-3	1672700	4120100	1179000	8748900	5808400	5642100	1.01874	2.8973	1.53471	up
pmb0889	C18H30O2	Punicic acid	Lipids	544-72-9	156210	482020	232280	825780	753270	922400	1.0626	2.87355	1.52283	up
YC512118	C18H35NO	Octadecenoic amide	Others	-	111200	82802	84560	17208	10932	28961	1.16062	0.204985	-2.28641	down
pme3350	C10H13N5O5	8-Hydroxy-2-deoxyguanosine	Nucleotides and derivatives	88847-89-6	1350.7	1470.8	1671.1	4721.7	2331.3	4503.6	1.08421	2.57236	1.36309	up
pme1178	C10H13N5O5	Guanosine	Nucleotides and derivatives	118-00-3	564770	782760	1311300	3539400	5287600	3003500	1.1479	4.44951	2.15365	up
mws0668	C10H12N4O6	Xanthosine	Nucleotides and derivatives	146-80-5	126900	94419	71658	153400	247940	219260	1.06807	2.11826	1.08288	up
mws1489	C18H36O2	Stearic Acid	Lipids	1957/11/4	34556000	24573000	43451000	14652000	12486000	15645000	1.13502	0.41707	-1.26164	down
mws1068	C15H10O6	Kaempferol	Flavonoids	520-18-3	9	9	1876.4	21181	66813	42563	1.07913	68.9173	6.1068	up
pme0088	C15H10O6	Luteolin	Flavonoids	491-70-3	2622.7	25640	5661.2	367040	177450	537110	1.1423	31.8831	4.99472	up
mws1521	C13H18O7	Salicin	Phenolic acids	138-52-3	30451	12092	58882	9	9	9	1.22174	0.000266207	-11.8752	down
mws1436	C18H38O2	1,18-Octadecanediol	Lipids	3155-43-9	23400	20775	10915	52248	49309	49386	1.12226	2.73993	1.45414	up
pme3609	C15H11O6+	Cyanidin	Flavonoids	13306-05-3	9	9	9	226590	164590	181900	1.22965	21225.2	14.3735	up
mws1094	C15H12O6	Dihydrokaempferol	Flavonoids	480-20-6	43161	80232	40652	399210	952970	408860	1.17766	10.7351	3.42426	up
mws0064	C15H12O6	Eriodictyol	Flavonoids	552-58-9	88070	357420	47404	31508000	11103000	24675000	1.18834	136.512	7.09289	up
pmn001686	C16H32O4	10,16-Dihydroxy-palmitic acid	Lipids	3233-90-7	9	9	9	69327	41332	95535	1.22754	7636.81	12.8988	up
pmb3081	C6H11PO11	Glucarate O-Phosphoric acid	Others	-	5409000	4970900	4117700	12287000	15587000	16742000	1.20174	3.07747	1.62175	up
pmb2787	C18H30O3	9-KODE	Lipids	54232-59-6	2191.8	9	9	17978	16921	10915	1.02967	20.7322	4.3738	up
pmn001687	C13H12O8	Cis-Coutaric acid	Phenolic acids	27174-07-8	9	9	9	23398	35511	37442	1.22932	3568.56	11.8011	up
pmb2778	C18H32O3	9,10-EODE	Lipids	65167-83-1	212970	731060	341620	1232200	1405700	1295900	1.06257	3.05978	1.61343	up
pmb2799	C18H32O3	12,13-EODE	Lipids	6799-85-5	18306	16218	14596	108000	71067	62384	1.19933	4.91553	2.29735	up
pmn001688	C18H32O3	9S-Hyroxy-10E,12E-octadecadienoic acid	Lipids	-	61828	276730	83193	550240	526260	576480	1.06241	3.91933	1.97061	up
Rfmb090	C18H32O3	13-Hydroxy-9,11-octadecadienoic acid	Lipids	5204-88-6	71597	292870	94667	583190	560040	620220	1.07071	3.84082	1.94141	up
Rfmb091	C18H32O3	9-Hydroxy-10,12-octadecadienoic acid	Lipids	15514-85-9	73918	292110	95258	583970	553790	615160	1.07272	3.80007	1.92603	up
pme1474	C11H15N5O3S	5'-Deoxy-5'-(methylthio)adenosine	Nucleotides and derivatives	2457-80-9	320700	348900	365490	2586900	3232900	2195000	1.22289	7.74309	2.95291	up
pmp000548	C16H12O6	Pratensein	Flavonoids	2284-31-3	9977.9	34368	14432	184230	445630	380070	1.17386	17.1821	4.10284	up
Zmxn001997	C13H16O8	Isosalicylic acid O-glycoside	Phenolic acids	-	1782300	3613000	2200000	84584	81610	197450	1.20035	0.0478775	-4.38451	down
Zmhn001926	C13H16O8	Salicylic acid O-glycoside	Phenolic acids	-	1630000	3886200	2110500	109840	85307	225180	1.19121	0.0551126	-4.18147	down
Hmtn001302	C13H16O8	Glucosyloxybenzoic acid	Phenolic acids	-	1419100	2964700	1580000	73072	58001	142290	1.20144	0.0458371	-4.44734	down
mws1564	C17H16O5	Farrerol	Flavonoids	24211-30-1	11835	26232	12245	134840	173150	103100	1.18528	8.17081	3.03048	up
pme2816	C20H28O2	4-Oxoretinol	Others	62702-55-0	62382	51201	32805	184420	127250	128060	1.13979	3.00387	1.58682	up
mws1375	C12H21N3O6	Nicotianamine	Amino acids and derivatives	34441-14-0	300720	708230	763230	2292600	1652600	1040600	1.00291	2.81337	1.4923	up
mws0044	C15H12O7	Dihydroquercetin(Taxifolin)	Flavonoids	480-18-2	13620	79629	13259	412470	381060	781370	1.13102	14.7867	3.88623	up
mws0042	C15H14O7	Epigallocatechin*	Flavonoids	970-74-1	4631200	8289700	1995300	29163000	35777000	25719000	1.12829	6.07789	2.60357	up
mws0049	C15H14O7	Gallocatechin*	Flavonoids	970-73-0	4504600	9326100	2068700	32798000	41096000	27885000	1.12442	6.40144	2.6784	up
pme1086	C10H17N3O6S	Glutathione reduced form	Amino acids and derivatives	70-18-8	9	9	9	354470	448390	20684	1.20687	30501.6	14.8966	up
pmn001610	C20H36O2	Eicosadienoic acid	Lipids	5598-38-9	108730	329990	219390	1096600	790890	1098100	1.12762	4.53661	2.18162	up
pmn001689	C18H32O4	9-Hydroxy-12-oxo-10-octadecenoic acid	Lipids	-	1736.5	3491.8	1551.3	85215	198910	35709	1.17986	47.1759	5.55998	up
Rfmb087	C18H32O4	13-Oxo-9-hydroxy-10-octadecenoic acid	Lipids	-	45851	77991	58376	194060	223920	191620	1.18941	3.34544	1.7422	up
Rfmb089	C18H34O4	9,10-Dihydroxy-12-octadecenoic acid	Lipids	263399-34-4	1223.5	6136.6	2243.2	10406	9913	13744	1.02725	3.54701	1.8266	up
pmp000003	C16H12O7	Nepetin	Flavonoids	520-11-6	2503	14867	4298.4	154940	259540	200450	1.17639	28.3791	4.82676	up
mws0066	C16H12O7	Isorhamnetin	Flavonoids	480-19-3	9668.7	21199	11177	71295	87357	104270	1.18274	6.25339	2.64464	up
mws0988	C16H12O7	Rhamnetin(7-O-Methxyl Quercetin)	Flavonoids	90-19-7	9	9	9	6352.2	8515.2	4850.9	1.22906	730.307	9.51236	up
pmb2871	C13H16O9	2,5-Dihydroxy benzoic acid O-hexside*	Phenolic acids	-	34463000	32450000	31985000	9931700	10734000	7782400	1.21329	0.287651	-1.79761	down
pmn001367	C13H16O9	Protocatechuic acid-4-glucoside*	Phenolic acids	-	22137000	20404000	21740000	3398100	4046600	3423700	1.22617	0.169076	-2.56425	down
pme3459	C20H28O3	Caffeyl alcohol	Phenolic acids	469-83-0	2263700	6098700	1272900	12105000	23362000	14811000	1.08069	5.2181	2.38353	up
mws0032	C15H10O8	Myricetin	Flavonoids	529-44-2	94834	1236900	43284	15862000	5109400	27207000	1.08728	35.0384	5.13086	up
mws0744	C15H12O8	Dihydromyricetin(Ampelopsin)	Flavonoids	27200-12-0	26549	229390	10565	8995400	5822300	10859000	1.15947	96.3464	6.59016	up
mws0879	C20H32O3	12(S)-HETE	Lipids	54397-83-0	61973	130880	66028	164280	193640	195840	1.05235	2.13905	1.09697	up
VCmsp10182	C20H32O3	(-)-Isocupressic acid	Terpenoids	1909-91-7	87761	91296	24647	5290900	3515800	4479900	1.20397	65.225	6.02735	up
mws0959	C20H32O3	20-Hydroxyeicosatetraenoic acid(20-HETE)	Lipids	79551-86-3	9	9	9	1914.2	2978.1	2551.5	1.22907	275.696	8.10694	up
mws0582	C11H19N3O6S	S-(methyl)glutathione	Amino acids and derivatives	2922-56-7	19737	49791	16836	108350	118380	107990	1.11633	3.87569	1.95445	up
mws0983	C20H39NO2	N-Oleoylethanolamine	Others	111-58-0	38180	103120	97618	290030	425550	382090	1.13075	4.59434	2.19986	up
pmn001515	C14H14O9	3-Galloylshikimic acid	Phenolic acids	110082-91-2	8066.1	12422	8184.2	4206.8	3760.6	1737.9	1.07551	0.33849	-1.56281	down
Zmhn002301	C15H18O8	p-Coumaric acid-O-glycoside	Phenolic acids	-	552700	396380	981860	5593900	5870300	10131000	1.1879	11.1838	3.48334	up
pmn001419	C15H18O8	1-O-[(E)-p-Cumaroyl]-β-D-glucopyranose	Phenolic acids	-	1202300	857000	1956700	11241000	10480000	18166000	1.19124	9.93202	3.31209	up
pmn001691	C18H32O5	9,12,13-Trihyroxy-10,15-octadecadienoic acid	Lipids	-	194750	1111900	233730	3632800	5481500	5625400	1.12264	9.56887	3.25835	up
mws0884	C10H12N5O6P	Cyclic AMP	Nucleotides and derivatives	60-92-4	2200.6	2944.9	10904	40347	20397	28816	1.07724	5.58024	2.48033	up
mws0917	C17H14O7	3,7-Di-O-methylquercetin	Flavonoids	2068/2/2	4667.6	28504	11897	395870	855080	436530	1.17769	37.4425	5.2266	up
pmp000004	C17H14O7	Jaceosidin	Flavonoids	18085-97-7	3204.8	19538	5050.9	85470	113940	92796	1.13525	10.5134	3.39416	up
pmn001694	C18H34O5	9,10,13-Trihyroxy-11-octadecadienoic acid	Lipids	-	251370	551420	768850	1757500	1548900	2815800	1.08326	3.89542	1.96178	up
mws1003	C16H12O8	Laricitrin	Flavonoids	53472-37-0	13874	25301	6454.5	557330	251700	1076300	1.17146	41.3182	5.36871	up
mws0675	C11H15N2O8P	β-Nicotinamide mononucleotide	Nucleotides and derivatives	1094-61-7	5958.2	10580	15918	49226	28319	34382	1.09352	3.44856	1.78599	up
pme0519	C12H22O11	D-(+)-Sucrose	Others	57-50-1	13572000	16450000	16884000	5041100	4687500	5439800	1.2187	0.323379	-1.6287	down
mws1333	C12H22O11	Melibiose	Others	585-99-9	5183000	7602700	7706300	1719000	1518400	2112300	1.19764	0.261063	-1.93753	down
mws1080	C12H22O11	Galactinol	Others	3687-64-7	20622000	28467000	26307000	9716500	8749000	9486300	1.20593	0.370733	-1.43155	down
mws0264	C12H22O11	D-(+)-TrehaloseAnhydrous	Others	99-20-7	9513100	10200000	9216500	2409600	1825700	2716900	1.21486	0.240314	-2.057	down
mws5038	C12H22O11	Isomaltulose	Others	13718-94-0	14025000	15687000	16875000	4383400	3799700	3970500	1.22436	0.26088	-1.93854	down
mws0906	C16H22O8	Coniferin	Phenolic acids	531-29-3	5551000	5598500	4445600	13321000	12660000	10308000	1.192	2.32695	1.21844	up
pmb2211	C19H38N2O3	Cocamidopropyl betaine	Alkaloids	4292/10/8	24578	48009	18851	7592.5	8696	6961.6	1.12543	0.254272	-1.97556	down
Zmhp004065	C18H16O7	7,8-Dihydroxy-5,6,4'-trimethoxyflavone	Flavonoids	-	9	9	9	93404	220970	97873	1.22859	15268.4	13.8983	up
pmp000786	C18H16O7	Eupatorin	Flavonoids	855-96-9	9	9	9	80509	182230	83996	1.22871	12842	13.6486	up
pmb0801	C14H19NO9	4-Pyridoxic acid O-hexoside	Others	-	10603	11730	10796	9	9	9	1.23001	0.000814996	-10.2609	down
mws1002	C17H14O8	Syringetin	Flavonoids	4423-37-4	9	9	1801.5	18800	14999	16254	1.048	27.5092	4.78184	up
mws0967	C20H32O5	5(S),6(R)-Lipoxin A4	Lipids	89663-86-5	17346	176190	12841	248940	492690	577080	1.00899	6.38981	2.67577	up
mws0178	C16H18O9	Chlorogenic acid	Phenolic acids	327-97-9	4905.5	10763	7059	22798	18817	27943	1.1225	3.06052	1.61378	up
pme1816	C16H18O9	Neochlorogenic acid(5-O-Caffeoylquinic acid)	Phenolic acids	906-33-2	58336	27530	217250	1144800	496710	563380	1.0646	7.27408	2.86276	up
pmb0890	C21H38O4	MAG(18:2)	Lipids	-	1785000	2134100	868240	487910	693220	466840	1.05472	0.344235	-1.53853	down
Zmhn002422	C16H20O9	Feruloyl glucose	Phenolic acids	-	207860	121100	204750	3628400	3831800	4449400	1.22155	22.3147	4.47993	up
mws0096	C20H20O6	Piperitol	Lignans and Coumarins	52151-92-5	6440.5	37016	3278.1	138430	111880	118150	1.07091	7.88409	2.97895	up
mws0097	C20H22O6	Pinoresinol	Lignans and Coumarins	487-36-5	291000	451440	372220	2079700	7014900	3394600	1.17207	11.2045	3.48601	up
Hmlp003129	C20H22O6	Matairesinol	Lignans and Coumarins	580-72-3	166570	524690	62332	2483300	1059400	4265400	1.05993	10.3612	3.37312	up
pmb3107	C15H20O10	Glucosyringic Acid	Phenolic acids	-	79619	67013	170130	17427	15448	26105	1.14185	0.186197	-2.4251	down
mws0179	C17H20O9	Chlorogenic acid methyl ester	Phenolic acids	29708-87-0	11243	20109	17689	64842	49543	42574	1.15409	3.20057	1.67833	up
pmb0752	C17H20O9	3-O-Feruloyl quinic acid	Phenolic acids	1899-29-2	107700	55003	180970	8856300	1973100	1653300	1.152	36.3214	5.18275	up
Hmgn004139	C20H22O7	isohydroxymatairesinol	Lignans and Coumarins	-	6976	6703.6	14343	38252	62730	35189	1.15249	4.85933	2.28076	up
mws0232	C17H20N4O6	Riboflavin	Others	83-88-5	15849	42729	26229	354120	402190	264730	1.19477	12.0396	3.58971	up
Zmhn002227	C17H22O10	Sinapic acid-glycoside	Phenolic acids	-	9	9	9	533050	82283	309780	1.22162	34263.4	15.0644	up
mws4168	C21H22O7	Praeruptorin A	Lignans and Coumarins	73069-25-7	9	9	9	90275	265020	9241.9	1.20228	13501.4	13.7208	up
pme3007	C9H14N2O12P2	Uridine 5'-diphosphate	Nucleotides and derivatives	27821-45-0	32315	27803	19218	94965	80410	64328	1.16441	3.02136	1.5952	up
Zmhn101746	C20H22O9	Tetrahydroxy-stilbene-O-glucoside	Others	-	1774000	3484600	1830900	671100	688300	861050	1.13686	0.313203	-1.67483	down
pmn001399	C20H22O9	2,4,6,4'-Tetrahydroxy-stilbene-2-O-D-glucopyranoside*	Others	-	1916900	3608900	1925500	595930	787220	821420	1.14506	0.295864	-1.75699	down
Zmhn001746	C20H22O9	Piceatannol-O-glucoside	Others	-	1856600	2795400	1777800	619360	637910	721330	1.19138	0.307723	-1.70029	down
pmn001637	C20H18O10	Juglanin	Flavonoids	5041-67-8	30679	52743	55135	137620	1088400	174480	1.00479	10.1078	3.33739	up
Lmbp003668	C20H18O10	Kaempferol-3-arabinopyranoside	Flavonoids	-	80089	93749	169360	374010	2893500	455120	1.01599	10.8469	3.43921	up
Lmyp004617	C21H22O9	Pinocembrin 7-O-β-D-glucoside(Pinocembroside)	Flavonoids	75829-43-5	8614.5	12215	8978.6	9	9	9	1.22954	0.000905794	-10.1085	down
Smlp002532	C20H19O10+	Cyanidin-3-O-arabinoside	Flavonoids	27214-72-8	45081	42871	99671	9	9	6942.1	1.02043	0.0370962	-4.75258	down
mws2523	C12H23O14P	Trehalose 6-phosphate	Others	4484-88-2	419560	643110	355830	116380	110840	143410	1.18209	0.261283	-1.93631	down
mws0072	C21H20O10	Apigenin 5-O-glucoside	Flavonoids	28757-27-9	19134	46359	43519	219640	132380	425970	1.11297	7.13674	2.83526	up
Smlp001915	C20H19O11+	Delphinidin-3-O-arabinoside	Flavonoids	-	8187.4	7223.8	7858.6	9	9	9	1.22989	0.0011603	-9.75128	down
pme1014	C31H40O2	Menaquinone (K2)	Others	11032-49-8	69097	83967	100610	53235	29399	44105	1.06951	0.499614	-1.00112	down
Hmpp003270	C21H20O11	Luteolin-4'-O-β-D-glucoside	Flavonoids	6920-38-3	2477400	2363400	4550800	720340	1622600	641690	1.04721	0.317798	-1.65382	down
mws0913	C21H20O11	Kaempferol-3-O-galactoside (Trifolin)	Flavonoids	23627-87-4	76358	91793	103690	299180	2071800	692030	1.0896	11.2677	3.49412	up
Smlp002277	C21H21O11+	Petunidin-3-O-arabinoside	Flavonoids	-	7153.7	15932	19346	9	9	9	1.22602	0.000636317	-10.618	down
pmn001640	C20H18O12	Myricetin-3-O-arabinoside	Flavonoids	132679-85-7	9172.3	3872.2	4696.8	355270	1834400	640690	1.20305	159.535	7.31773	up
Lmtn002796	C21H22O11	Aromadendrin 7-glucoside	Terpenoids	-	31725000	42504000	38639000	11083000	16039000	11066000	1.18394	0.338342	-1.56345	down
pmb0478	C21H26O11	Coumarin O-rutinoside	Phenolic acids	-	4326.2	1980.6	3160.3	9	9	9	1.22591	0.00285198	-8.45382	down
Lmdn003094	C22H22O11	Azalein (Azaleatin-3-O-rhamnoside)	Flavonoids	29028-02-2	9	9	9	21885	7533.9	18452	1.2241	1773	10.792	up
mws0056	C21H20O12	Myricetin-3-O-rhamnoside (Myricitrin)	Flavonoids	17912-87-7	1788200	1114500	579390	23707000	7826400	35801000	1.14381	19.3374	4.27332	up
pmb2957	C24H19O10+	Cyanidin-O-syringic acid	Flavonoids	-	183330	64879	62193	14262	10655	14080	1.15116	0.125634	-2.9927	down
pmp000172	C23H24O11	5,2'-Dihydroxy-7,8-dimethoxyflavone glycosides	Flavonoids	-	9	9	9	283280	397040	113620	1.2274	29405.2	14.8438	up
pma0214	C22H22O12	Methylquercetin O-hexoside	Flavonoids	-	49849	71825	78730	587730	584180	408840	1.21138	7.88782	2.97963	up
pmn001525	C23H26O11	3,5-Di-O-galloylshikimic acid	Phenolic acids	95753-52-9	375440	360750	541560	11986	5996.7	16383	1.2132	0.0268955	-5.21649	down
Hmln001933	C21H20O13	Myricetin-3-O-galactoside	Flavonoids	15648-86-9	515060	269610	128240	11969000	18485000	19315000	1.20485	54.5169	5.76863	up
pmb2319	C23H48NO7P	LysoPC 15:0	Lipids	-	126390	180050	82959	43679	38071	49065	1.12395	0.335941	-1.57372	down
pmn001526	C20H20O14	1,6-Di-O-Galloyl-D-Glucose	Phenolic acids	-	9	6851.2	9	71471	22931	136270	1.00957	33.5806	5.06956	up
Lmmp003903	C23H22O12	Kaempferol-acetylglucoside	Flavonoids	-	9	13018	9	3078000	12041000	6790100	1.12253	1680.66	10.7148	up
Hmln002582	C23H22O12	Kaempferol-3-O-(6''-acetyl)-glucoside	Flavonoids	-	9	9	9	792360	3966600	1265000	1.22702	223110	17.7674	up
Hmcp002268	C23H24O12	Limocitrin 3-rhamnoside	Flavonoids	-	226490	569840	352180	1509100	1563000	1179200	1.13758	3.70158	1.88814	up
pmp001164	C23H24O12	Iristectorin B	Flavonoids	94396-09-5	4563.2	9550.9	6091	39757	35859	23063	1.16487	4.88387	2.28802	up
pmb3042	C23H24O12	Tricin 5-O-Glucoside	Flavonoids	32769-00-9	2461200	3504600	4497500	864050	701160	671160	1.19355	0.213735	-2.22611	down
VCmsn02371	C25H32O10	(+)-Isolariciresinol-9-O-β-D-xylopyranoside	Lignans and Coumarins	-	2631700	3674300	2102000	1107600	1288800	1341100	1.12757	0.444517	-1.16969	down
pmp001270	C24H48NO7P	LysoPC 16:1	Lipids	-	38476	42655	24322	174060	134700	79846	1.12375	3.68511	1.88171	up
pmb3064	C22H28O13	3-O-p-coumaroyl quinic acid O-hexoside*	Phenolic acids	-	43379	20167	15698	619270	357340	259240	1.18323	15.5955	3.96306	up
pmb3000	C24H24O12	Chrysoeriol-O-acetylhexoside	Flavonoids	-	184950	162020	170990	69625	77661	104900	1.16194	0.486883	-1.03835	down
mws1589	C18H32O16	Panose	Others	33401-87-5	502810	459450	514440	149050	72809	122870	1.18426	0.233446	-2.09884	down
pme0500	C18H32O16	D-(+)-Melezitose	Others	597-12-6	338320	353690	231570	43630	34483	54091	1.2094	0.143143	-2.80447	down
Hmcp002399	C23H24O13	Limocitrin 3-glucoside	Flavonoids	-	286740	217900	80331	554410	669640	1510000	1.03994	4.67382	2.2246	up
pmb2406	C25H52NO7P	LysoPC 17:0	Lipids	50930-23-9	443820	1011600	477870	207860	92088	271440	1.02634	0.295552	-1.75852	down
Hmqp006235	C21H46N3O9P	LysoPC 18:4	Lipids	-	259730	378240	167060	55554	36908	37613	1.17826	0.161578	-2.6297	down
pmb0854	C26H48NO7P	LysoPC 18:3	Lipids	-	4424600	6395200	2970600	1835700	1569300	1613400	1.11488	0.363905	-1.45836	down
pma0791	C24H24O13	Naringenin O-malonylhexoside	Flavonoids	-	9821	14382	6350.4	9	9	9	1.22736	0.000883699	-10.1442	down
pmn001378	C26H32O11	Terpineol monO-glucoside	Lignans and Coumarins	-	197480	321290	319570	793980	1314500	863480	1.16085	3.54505	1.82581	up
pmn001375	C26H32O12	1-Hydroxyterpinin monO-glucoside	Lignans and Coumarins	-	35338	25053	12175	172740	315500	97206	1.12621	8.06777	3.01217	up
pmp000273	C30H26O11	Gambiriin B3	Tannins	76236-90-3	1162800	951560	2506600	62595	68364	87566	1.20387	0.04729	-4.40232	down
pme0430	C30H24O12	Procyanidin A1	Tannins	103883-03-0	51899	65541	34265	20977	18478	27500	1.07678	0.44135	-1.18	down
pme0432	C30H24O12	Procyanidin A2	Tannins	41743-41-3	448380	525060	528040	128290	166210	141740	1.21564	0.29054	-1.78319	down
pme0434	C30H26O12	Procyanidin B2	Tannins	29106-49-8	1205100	1381000	1214000	319410	459040	425900	1.20397	0.316926	-1.65778	down
pme0436	C30H26O12	Procyanidin B3	Tannins	23567-23-9	1389100	1299400	1286700	311160	393620	456760	1.2096	0.292197	-1.77499	down
Smlp003276	C26H27O15+	Malvidin-3-O-malonylglucoside	Flavonoids	-	37009	63504	66079	16450	34846	20109	1.0168	0.428622	-1.22222	down
Smsp002643	C27H31O14+	Pelargonidin-3-O-rutinoside	Flavonoids	-	25986000	25651000	25982000	12310000	14084000	11905000	1.21548	0.493423	-1.0191	down
pmp000275	C30H28O12	Gambiriin A1	Tannins	76250-49-2	2427000	3081600	4942000	614580	636680	891230	1.17649	0.205011	-2.28623	down
Lmmp003305	C30H26O13	Kaempferol 7-O-β-d-(6''-O-(E)-p-coumaroyl) glucopyranoside*	Flavonoids	-	9	9	9	498220	836880	939540	1.22937	84245.9	16.3623	up
Lmyp004407	C30H26O13	Kaempferol 3-O-(2''-trans-p-Coumaroyl)-β-D-galactopyranoside*	Flavonoids	-	9	9	9	770200	3151700	1619400	1.22784	205233	17.6469	up
Lmyp004318	C30H26O13	Kaempferol 3-O-(6''-trans-p-Coumaroyl)-β-D-galactopyranoside*	Flavonoids	-	9	9	9	785970	2846000	1585800	1.22822	193251	17.5601	up
mws1290	C30H26O13	Tiliroside	Flavonoids	20316-62-5	17746	37723	20775	3804700	18892000	6610200	1.21168	384.383	8.5864	up
Lmyp004889	C30H26O13	Kaempferol 3-O-(2''-trans-p-Coumaroyl)-β-D-glucopyranoside*	Flavonoids	137018-32-7	9	9	9	1258900	1772000	2531400	1.22928	206011	17.6524	up
Lmmp004326	C30H26O13	Kaempferol-7-O-β-D-(6''-O-(E)-p-coumaroyl)galactoside*	Flavonoids	-	9	9	9	755080	3108100	1576800	1.22781	201481	17.6203	up
Lmyp004635	C30H26O13	Kaempferol 3-O-(6''-trans-p-Coumaroyl)-β-D-glucopyranoside*	Flavonoids	68170-52-5	9	9	9	515330	733350	1210200	1.22872	91069.6	16.4747	up
Hmjn004446	C30H26O13	Luteolin-caffeoyl-O-rhamnoside	Flavonoids	-	10360	23994	8045.8	1695900	8896200	2980200	1.2055	320.103	8.32239	up
pme1773	C27H31O15+	Cyanidin-3-O-rutinoside (Keracyanin)	Flavonoids	28338-59-2	208710	411610	103100	1241900	1072700	1050800	1.10866	4.65207	2.21787	up
Lmyp004052	C30H26O14	Quercetin 3-O-(6''-trans-p-Coumaroyl)-β-D-galactopyranoside	Flavonoids	-	9	9	9	229960	1393500	350740	1.22501	73118.5	16.1579	up
pmb0665	C27H30O16	Luteolin-8-C-hexosyl-O-hexoside	Flavonoids	-	126080	109190	84647	38298	38211	54150	1.15625	0.408415	-1.29189	down
mws0059	C27H30O16	Quercetin-3-O-rutinoside (Rutin)	Flavonoids	153-18-4	432860	305230	336230	93464	214900	152130	1.05474	0.428638	-1.22217	down
Lmbp002592	C27H30O16	Kaempferol-3,7-di-O-β-D-glucopyranoside	Flavonoids	-	10111	17075	25156	9	9	9	1.22716	0.000515838	-10.9208	down
Smsp001640	C27H31O16+	Petunidin-3-O-glucoside-O-arabinoside	Flavonoids	-	98681	147960	12908	2426900	4957600	1771200	1.13558	35.2754	5.14059	up
pme1777	C27H31O16+	Cyanidin-3,5-O-diglucoside (Cyanin)	Flavonoids	2611-67-8	102590	187980	9957.7	2909100	5871800	1950700	1.11299	35.7092	5.15822	up
mws4134	C20H32N6O12S2	Oxidized Glutathione	Amino acids and derivatives	121-24-4	5456.5	6083.2	13938	295750	337820	64095	1.15077	27.3834	4.77523	up
Lmyp003873	C28H24O16	Quercetin 3-O-(2″-galloyl)-β-D-glucopyranoside	Flavonoids	69624-79-9	26334	47742	56830	7922.9	14403	11794	1.1248	0.260644	-1.93985	down
Lmmp002963	C28H32O16	methylquercetin glu-rha	Flavonoids	-	11667	11143	10346	9	9	9	1.22994	0.000814332	-10.2621	down
pma2088	C27H30O17	Quercetin-3,4'-O-di-β-glucoside	Flavonoids	29125-80-2	9	9	9	28187	76046	115350	1.22466	8132.7	12.9895	up
pmn001530	C27H24O18	2,4,6-Tri-O-Galloyl-D-Glucose	Phenolic acids	108043-99-8	9228.9	12287	15115	9	9	9	1.22915	0.000737083	-10.4059	down
pmb2653	C24H42O20	D(+)-Melezitose O-rhamnoside	Others	-	476580	450310	1126900	89271	49003	163360	1.11627	0.146867	-2.76742	down
pmb0530	C21H27N7O14P2	Nicotinic acid adenine dinucleotide	Nucleotides and derivatives	53-84-9	19789	10880	29422	72476	67641	43266	1.07312	3.05175	1.60964	up
pmn001370	C32H42O16	Pinoresinol diglucoside	Lignans and Coumarins	63902-38-5	9	9	9	9104.7	10017	11088	1.22982	1118.88	10.1278	up
pmn001646	C45H38O18	Procyanidin C1	Tannins	37064-30-5	8916500	10033000	11354000	3156100	4051900	3500100	1.20658	0.353362	-1.50078	down
pmn001647	C45H38O18	Procyanidin C2	Tannins	37064-31-6	19917000	20220000	21989000	7319600	10501000	9390300	1.18697	0.437995	-1.19101	down
pmb2947	C45H38O18	Catechin-catechin-catechin	Flavonoids	-	2154200	2208300	2295000	650330	894690	794260	1.20921	0.351375	-1.50892	down
pmp000103	C60H50O24	Arecatannin A2	Tannins	79763-29-4	2124400	2175400	2703300	612980	817580	797230	1.20325	0.318115	-1.65238	down
pmp000102	C60H50O24	Arecatannin A1	Tannins	-	1675400	1505100	1801500	86924	116290	80739	1.22452	0.0569958	-4.133	down
pmn001650	C60H50O24	Cinnamtannin B2	Tannins	88038-12-4	3557700	4097100	4162600	1145300	1534700	1396400	1.20833	0.344949	-1.53555	down

## Sheet: SG_vs_SZ
Supplementary Table 9-2 The classification, fold change, and VIP information of DAMs identified between SG and SZ
Index	Formula	Compounds	Class	CAS	SG1	SG2	SG3	SZ1	SZ2	SZ3	VIP	Fold_Change	Log2FC	Type
pme3033	C4H9NO2	N,N-Dimethylglycine	Amino acids and derivatives	1118-68-9	1550700	1705100	3628000	212040	222520	250190	1.22049	0.0994727	-3.32956	down
pme3011	C4H9NO2	γ-Aminobutyric acid	Organic acids	1956/12/2	2098000	2271600	4975500	149030	108720	180380	1.22953	0.0468834	-4.41478	down
mws0890	C3H7NO3	D-Serine	Amino acids and derivatives	312-84-5	89724	77627	115530	7734.8	12247	22236	1.19282	0.149242	-2.74427	down
pme2433	C4H11NO2	Diethanolamine	Others	111-42-2	610540	726810	584050	96931	113920	178460	1.22122	0.202618	-2.30316	down
pme0257	C4H4N2O2	Uracil	Nucleotides and derivatives	66-22-8	121690	116880	141580	311500	264190	190400	1.14197	2.01523	1.01095	up
pmb1096	C8H7N	Indole	Alkaloids	120-72-9	9	9	9	40587	48274	47891	1.25628	5064.89	12.3063	up
mws0191	C5H11NO2	Betaine	Alkaloids	107-43-7	153250	698680	395990	3010700	5174000	5590700	1.17453	11.0387	3.4645	up
pme0120	C5H11NO2	5-Aminovaleric acid	Amino acids and derivatives	660-88-8	12134	22233	16087	1613.2	2006.1	3815.6	1.19587	0.14736	-2.76258	down
mws0470	C4H6O4	Methylmalonic acid	Organic acids	516-05-2	5222000	6262300	8018400	14715000	17533000	28016000	1.16167	3.09003	1.62762	up
mws0192	C4H6O4	Succinic acid	Organic acids	110-15-6	5834600	7048400	8856700	16172000	18916000	29667000	1.1645	2.97865	1.57466	up
mws0133	C6H6N2O	Nicotinamide	Others	98-92-0	51128	76888	57024	156620	156460	98031	1.12227	2.22174	1.15169	up
mws0572	C5H7N3O	5-Methylcytosine	Nucleotides and derivatives	554-01-8	5346.1	4598.6	6408.5	28976	23792	19152	1.22976	4.39792	2.13682	up
mws0263	C5H7NO3	L-PyroglutamicAcid	Amino acids and derivatives	98-79-3	4200.9	9246.2	2801.3	9	9	9	1.24845	0.0016617	-9.23312	down
Rfmb319	C6H11NO2	Pipecolic acid	Amino acids and derivatives	4043-87-2	1301100	1738500	2027300	335290	208020	307110	1.22624	0.167838	-2.57486	down
mws0425	C5H6O4	Citraconic acid	Organic acids	498-23-7	14599	16157	10118	57109	36429	24588	1.09998	2.89	1.53107	up
pme2693	C6H14N2O	N-Acetylputrescine	Alkaloids	18233-70-0	4367	7233.1	8523.7	39361	26622	93392	1.15658	7.91973	2.98545	up
pmb0501	C5H14N4	Agmatine	Alkaloids	306-60-5	4720.6	6571.8	8742.6	49958	24497	153230	1.11909	11.3644	3.50644	up
mws1167	C4H4O5	Oxaloacetic acid	Organic acids	328-42-7	9	9	9	95871	46296	260070	1.24997	14897.7	13.8628	up
mws0473	C5H8O4	2-Methylsuccinic acid	Organic acids	498-21-5	63217	107770	105490	321310	324650	211940	1.16892	3.10297	1.63365	up
mws0001	C4H8N2O3	L-Asparagine	Amino acids and derivatives	70-47-3	5348100	7675300	19078000	126910	163280	396210	1.21315	0.0213822	-5.54744	down
mws0219	C4H7NO4	L-AsparticAcid	Amino acids and derivatives	56-84-8	29226000	31149000	32100000	2097900	1770100	2473900	1.25246	0.0685796	-3.86608	down
pme0040	C5H5N5	Adenine	Nucleotides and derivatives	73-24-5	184170	211330	242760	1932800	655070	1079400	1.17265	5.74573	2.52249	up
mws1336	C7H7NO2	4-Aminobenzoic acid	Phenolic acids	150-13-0	3680.4	4317	5509.4	38407	38369	42220	1.24883	8.81008	3.13916	up
pme2268	C7H7NO2	Trigonelline	Alkaloids	535-83-1	361220	396140	492100	1442500	1797200	3435900	1.18954	5.34279	2.41759	up
pme2482	C7H6O3	Protocatechuic aldehyde	Phenolic acids	139-85-5	426880	623460	515670	68964	114570	112910	1.2227	0.189299	-2.40126	down
Lmgn001670	C7H6O3	Salicylic acid	Phenolic acids	69-72-7	369830	394220	368950	52205	45619	41101	1.25345	0.122617	-3.02777	down
mws0749	C7H6O3	4-Hydroxybenzoic acid	Phenolic acids	99-96-7	128290	110270	108460	12419	27630	41718	1.1408	0.235626	-2.08543	down
Rfmb318	C7H14NO2+	Proline betaine(ProBet)	Amino acids and derivatives	1195-94-4	30211	85694	119780	631570	414500	1048000	1.15288	8.88504	3.15138	up
mws0103	C9H7NO	Indole-3-carboxaldehyde	Alkaloids	487-89-8	12492	10853	10474	38059	30288	18263	1.12381	2.56099	1.3567	up
pme0295	C6H11NO3	4-Acetamidobutyric acid	Organic acids	3025-96-5	9	9	9	114570	120560	361820	1.25311	22109.3	14.4324	up
mws1050	C5H9NO4	O-Acetylserine	Amino acids and derivatives	5147-00-2	874790	860960	602840	389110	247130	273850	1.17064	0.389162	-1.36156	down
pme0014	C5H9NO4	L-Glutamic acid	Amino acids and derivatives	56-86-0	4074800	4153700	4321300	1842700	1583700	2076300	1.23239	0.438469	-1.18945	down
mws1024	C9H8O2	p-Coumaraldehyde	Phenolic acids	2538-87-6	7400	23276	11271	2584.1	5118.1	4968.8	1.02326	0.302072	-1.72704	down
mws2213	C9H8O2	Cinnamic acid	Phenolic acids	140-10-3	3459.7	3032	3601.6	5871.3	9253.2	6227.8	1.15744	2.11549	1.08099	up
mws1499	C5H10O5	D-(-)-Arabinose	Others	10323-20-3	9	9	9	58596	58068	225180	1.25091	12660.9	13.6281	up
mws0639	C7H6O4	2,3-Dihydroxybenzoic Acid	Organic acids	303-38-8	2497800	3731300	3020400	567760	436130	253520	1.21652	0.135944	-2.87892	down
mws0183	C7H6O4	Protocatechuic acid*	Phenolic acids	99-50-3	2357100	3550300	2708800	549170	396380	257390	1.21904	0.139614	-2.84049	down
mws0180	C7H6O4	2,5-Dihydroxybenzoic acid*	Phenolic acids	490-79-9	561220	817420	699110	124690	92785	57331	1.22093	0.132261	-2.91854	down
mws0102	C9H7NO2	Indole-5-carboxylic acid	Alkaloids	1670-81-1	5411.2	4705.7	4547.1	15453	19737	14586	1.23639	3.39444	1.76317	up
mws1417	C9H7NO2	Indole-3-carboxylic acid	Alkaloids	771-50-6	4315.7	7190.1	7034.5	19627	17933	19419	1.20577	3.07325	1.61977	up
pme2758	C5H9NO5	4-Hydroxy-L-glutamic acid	Amino acids and derivatives	3913-68-6	37172	29619	27724	9	9	9	1.25613	0.000285669	-11.7734	down
pme1439	C9H8O3	p-Coumaric acid	Phenolic acids	501-98-4	21999	26124	16298	9	9	9	1.25558	0.000419118	-11.2204	down
mws0898	C10H12O2	Isoeugenol	Phenolic acids	97-54-1	9381.1	18402	18104	9	9	9	1.25412	0.000588401	-10.7309	down
pme0282	C8H6O4	Phthalic acid	Organic acids	88-99-3	9	4717.8	9	94421	25865	27941	1.04399	31.2993	4.96806	up
mws0344	C5H10O6	D-Xylonic acid	Organic acids	526-91-0	481570	1120000	1226800	4982300	6924100	25764000	1.13135	13.3188	3.73539	up
Hmbp001276	C8H8O4	Gallacetophenone	Others	528-21-2	941480	471640	1262900	204440	173600	158920	1.17004	0.200656	-2.3172	down
pme1383	C8H11NO3	Pyridoxine	Others	65-23-6	95111	195280	447200	1976100	2560600	593260	1.05294	6.95502	2.79805	up
pme0181	C7H11N3O2	1-Methylhistidine	Amino acids and derivatives	368-16-1	1081.5	4462.4	394.03	82002	165000	20003	1.134	44.966	5.49076	up
mws0154	C7H10O5	Shikimic acid	Organic acids	138-59-0	441570	939510	626090	2131400	3665500	2625000	1.17763	4.19591	2.06898	up
mws0260	C6H14N4O2	L-(+)-Arginine	Amino acids and derivatives	74-79-3	15873000	1940900	5699800	1481400	633410	482520	1.03026	0.11046	-3.1784	down
pme0008	C6H13N3O3	L-Citrulline	Amino acids and derivatives	372-75-8	190670	412420	332840	75266	51328	57787	1.19482	0.197003	-2.34371	down
mws1500	C11H12O2	Ethyl cinnamate	Phenolic acids	103-36-6	9	9	9	38159	143010	2446300	1.22198	97313.7	16.5704	up
pme2253	C6H10O6	L-Gulonic-γ-lactone	Others	1128-23-0	8124.2	6565.1	7853.7	31430	35704	94902	1.1738	7.18786	2.84556	up
pmf0284	C10H10O3	Riboprine	Phenolic acids	7724-76-7	1041600	1211200	1067100	367390	609290	223050	1.11065	0.361375	-1.46843	down
mws4170	C6H12O6	D-Glucose	Others	14431-43-7	12558000	12581000	16812000	2377400	1622700	3076900	1.22257	0.168697	-2.5675	down
mws0093	C10H12O3	Coniferyl alcohol	Phenolic acids	458-35-5	210020	224300	152220	65958	106090	38016	1.08839	0.358141	-1.4814	down
pme2596	C8H9NO4	4-Pyridoxic acid	Others	82-82-6	1817.6	1980.9	3578.8	10859	31558	43995	1.16553	11.7132	3.55007	up
pme0122	C8H16N2O3	N6-Acetyl-L-lysine	Amino acids and derivatives	692-04-6	10022	24771	27602	9	9	9	1.25198	0.000432727	-11.1743	down
pme2244	C11H11NO2	3-Indolepropionic acid	Alkaloids	830-96-6	9	9	9	6973.9	9425.4	6719	1.25557	856.233	9.74186	up
mws2104	C7H14O6	D-Pinitol	Others	10284-63-6	120170	127980	119070	1596800	626850	281470	1.07785	6.82185	2.77016	up
pme0534	C6H12O7	Gluconic acid	Others	526-95-4	2446900	3476400	2367600	6111900	5995900	10879000	1.14169	2.77253	1.47121	up
pme3827	C9H11NO4	3,4-Dihydroxy-DL-phenylalanine	Amino acids and derivatives	63-84-3	19507	7300	46391	84817	104130	122280	1.05693	4.25185	2.08809	up
pmb2640	C12H24O2	Lauric acid	Lipids	143-07-7	3801.7	3148.7	3423.7	34128	22646	25365	1.24632	7.9177	2.98508	up
mws0282	C11H12N2O2	L-Tryptophan	Amino acids and derivatives	73-22-3	179780	179070	100950	3717300	5493700	3164500	1.24145	26.915	4.75034	up
pmb2620	C11H12O4	3,4-Dimethoxycinnamic acid	Phenolic acids	14737-89-4	20529	79735	26767	2074.4	2586.2	7005.7	1.13336	0.0918382	-3.44476	down
mws5045	C12H24O3	12-Hydroxydodecanoic acid	Lipids	505-95-3	2384	1687.7	1927.4	38505	24673	17850	1.23398	13.5067	3.7556	up
mws0677	C12H14N2O2	N-Acetyl-5-hydroxytryptamine	Alkaloids	1210-83-9	9	9	10105	69133	54682	52360	1.01512	17.4034	4.1213	up
mws1337	C9H17NO5	D-Pantothenic Acid	Others	79-83-4	184830	166100	280460	1729200	2057700	2430900	1.23999	9.8478	3.2998	up
pme2773	C7H14N2O4S	L-Cystathionine	Amino acids and derivatives	56-88-2	15690	24060	12888	4266.1	4444.1	6662.3	1.17214	0.292042	-1.77575	down
VCmsp08655	C15H14O2	Trans-Pinosylvin methyl ether	Others	-	9327.6	8287	9	227800	2428300	4484400	1.04256	405.167	8.66237	up
pme1194	C9H13N3O4	Deoxycytidine	Nucleotides and derivatives	951-77-9	5778.8	25445	23229	9	9	9	1.24595	0.000495842	-10.9778	down
pme0264	C10H14N2O5	Thymidine	Nucleotides and derivatives	50-89-5	12636	53672	23052	6587.8	4650.9	3589.3	1.10005	0.165936	-2.59131	down
mws2103	C14H12O4	Piceatannol	Phenolic acids	10083-24-6	318530	8241400	1609600	16230	26005	29626	1.14488	0.0070663	-7.14483	down
pme2266	C10H16N2O3S	Biotin	Others	58-85-5	140080	284220	122540	9	9	9	1.25457	4.93746e-05	-14.3059	down
pme3961	C10H13N5O3	Deoxyadenosine	Nucleotides and derivatives	958-09-8	172090	889970	717080	103510	63950	45552	1.08763	0.119728	-3.06217	down
mws1715	C10H13N5O3	Cordycepin	Nucleotides and derivatives	73-03-0	2961.5	10906	9099.7	9	9	9	1.24684	0.00117559	-9.7324	down
mws0040	C15H10O4	Chrysin	Flavonoids	480-40-0	9	9	9	77081	32371	324500	1.24421	16072.3	13.9723	up
mws0789	C15H12O4	Pinocembrin(Dihydrochrysin)	Flavonoids	480-39-7	173490	57364	9	18301000	13426000	36810000	1.00975	296.873	8.2137	up
VCmsp08500	C16H16O3	Dihydropinosylvin-O-methyl ether	Others	-	9233.8	30538	13240	190710	1262300	1066600	1.175	47.5292	5.57074	up
mws0866	C6H13O9P	D-Glucose 6-phosphate	Others	56-73-5	9	9	9	269600	230710	101600	1.25388	22293	14.4443	up
mws1090	C6H13O9P	Glucose-1-phosphate	Others	59-56-3	1104700	1589200	1794200	109490	99861	64445	1.24171	0.0610049	-4.03493	down
pme1184	C10H13N5O4	Deoxyguanosine	Nucleotides and derivatives	961-07-9	83660	375980	196640	29633	24433	32975	1.13186	0.132628	-2.91454	down
pme0230	C10H13N5O4	Adenosine	Nucleotides and derivatives	58-61-7	5486500	5426700	13397000	43165000	31520000	18640000	1.09566	3.83892	1.9407	up
pmp000571	C15H10O5	Apigenin	Flavonoids	520-36-5	9	9	9	19970	20713	51436	1.25303	3411.81	11.7363	up
mws1175	C16H14O4	Pinostrobin	Flavonoids	480-37-5	6046.6	24253	3929.1	104850	33547	185560	1.06369	9.46448	3.24252	up
Lmmp005125	C16H14O4	Pinostrobin Chalcone	Flavonoids	18956-15-5	9	9	9	133000	381350	944460	1.2494	54030	15.7215	up
pmp000565	C16H14O4	Alpinetin	Flavonoids	1090-65-9	9	3324.8	9	2388400	3837800	10759000	1.18241	5081.13	12.3109	up
mws0914	C15H12O5	Pinobanksin	Flavonoids	548-82-3	4131.5	5743	4515.8	490590	377380	284180	1.25188	80.0643	6.32309	up
pme0376	C15H12O5	Naringenin	Flavonoids	480-41-1	3679.5	7996.8	5797.7	489480	364930	288070	1.2461	65.3817	6.03082	up
pme2960	C15H12O5	Naringenin chalcone	Flavonoids	73692-50-9	3340.4	7692.4	6693.9	385190	327490	297570	1.24586	56.9903	5.83264	up
pme3475	C15H12O5	Butin	Flavonoids	492-14-8	4093.6	4693.7	4447.1	385050	340810	278000	1.25493	75.8523	6.24512	up
mws1422	C15H14O5	Epiafzelechin*	Flavonoids	24808-04-6	33148	88016	57417	346350	170430	221880	1.13339	4.13627	2.04833	up
pme3285	C15H14O5	Afzelechin(3,5,7,4'-Tetrahydroxyflavan)*	Flavonoids	2545-00-8	112670	135170	76346	19070	26221	30424	1.20279	0.233554	-2.09817	down
mws0367	C18H30O2	α-Linolenic Acid*	Lipids	463-40-1	1838.8	5038.4	1629.6	6390.3	6891.6	9460.9	1.03923	2.67348	1.41872	up
mws0366	C18H30O2	γ-Linolenic Acid*	Lipids	506-26-3	1672700	4120100	1179000	5801500	7229600	8154600	1.06922	3.03877	1.60349	up
pme3350	C10H13N5O5	8-Hydroxy-2-deoxyguanosine	Nucleotides and derivatives	88847-89-6	1350.7	1470.8	1671.1	3687.9	4283.3	5445.9	1.22256	2.98649	1.57845	up
mws0129	C16H12O5	Genkwanin	Flavonoids	437-64-9	9	9	9	21355	7871	232620	1.22196	9698	13.2435	up
mws1068	C15H10O6	Kaempferol	Flavonoids	520-18-3	9	9	1876.4	19061	18826	21589	1.07601	31.3957	4.97249	up
mws1094	C15H12O6	Dihydrokaempferol	Flavonoids	480-20-6	43161	80232	40652	272150	264150	331630	1.2146	5.2908	2.40349	up
pmn001686	C16H32O4	10,16-Dihydroxy-palmitic acid	Lipids	3233-90-7	9	9	9	7044.4	29017	34782	1.24544	2623.83	11.3575	up
pme0460	C15H14O6	Epicatechin*	Flavonoids	490-46-0	248270	284110	336000	14627	8821.9	15527	1.24555	0.0448835	-4.47767	down
mws0054	C15H14O6	Catechin*	Flavonoids	154-23-4	2855900	3012300	3473600	890740	829360	1424000	1.19474	0.336563	-1.57105	down
mws2120	C13H8O8	Brevifolin carboxylic acid	Phenolic acids	18490-95-4	2416900	3252400	2607600	807380	863100	1262100	1.19728	0.354309	-1.49692	down
pmn001687	C13H12O8	Cis-Coutaric acid	Phenolic acids	27174-07-8	9	9	9	57452	44304	48287	1.2563	5557.15	12.4401	up
pme1474	C11H15N5O3S	5'-Deoxy-5'-(methylthio)adenosine	Nucleotides and derivatives	2457-80-9	320700	348900	365490	1401400	1783000	1259300	1.24128	4.29306	2.10201	up
pmp000548	C16H12O6	Pratensein	Flavonoids	2284-31-3	9977.9	34368	14432	96545	281850	538400	1.13927	15.5976	3.96325	up
mws1316	C16H12O6	Hydroxygenkwanin	Flavonoids	20243-59-8	9	1421.7	9	6428.6	21025	16012	1.06934	30.1907	4.91603	up
Zmxn001997	C13H16O8	Isosalicylic acid O-glycoside	Phenolic acids	-	1782300	3613000	2200000	98669	358650	283360	1.17872	0.0975181	-3.35819	down
Zmhn001926	C13H16O8	Salicylic acid O-glycoside	Phenolic acids	-	1630000	3886200	2110500	96831	360060	322830	1.15981	0.102236	-3.29003	down
Hmtn001302	C13H16O8	Glucosyloxybenzoic acid	Phenolic acids	-	1419100	2964700	1580000	79868	269960	220130	1.18081	0.0955696	-3.3873	down
mws1564	C17H16O5	Farrerol	Flavonoids	24211-30-1	11835	26232	12245	9	9	9	1.25326	0.000536651	-10.8637	down
mws2367	C14H20O7	Salidroside	Phenolic acids	10338-51-9	22242	21640	25866	178230	120010	93171	1.22363	5.61179	2.48846	up
mws1349	C18H39NO2	D-erythro-sphinganine	Alkaloids	764-22-7	222970	430430	126770	43026	18843	15663	1.16126	0.0993783	-3.33092	down
mws0397	C20H30O2	Cis-5,8,11,14,17-Eicosapentaenoic Acid	Lipids	10417-94-4	1420000	1471300	745270	741040	439140	378330	1.02311	0.428566	-1.22241	down
mws0369	C20H32O2	Arachidonic Acid	Lipids	506-32-1	6246.1	21534	6331.5	28936	60642	111180	1.06665	5.88533	2.55712	up
mws0042	C15H14O7	Epigallocatechin*	Flavonoids	970-74-1	4631200	8289700	1995300	33428000	24698000	30468000	1.15199	5.93945	2.57033	up
mws0049	C15H14O7	Gallocatechin*	Flavonoids	970-73-0	4504600	9326100	2068700	34674000	25152000	25675000	1.13228	5.37762	2.42697	up
pme1086	C10H17N3O6S	Glutathione reduced form	Amino acids and derivatives	70-18-8	9	9	9	3918200	3193900	317390	1.24486	275166	18.0699	up
Rfmb087	C18H32O4	13-Oxo-9-hydroxy-10-octadecenoic acid	Lipids	-	45851	77991	58376	9912.6	7629.8	9464.7	1.23504	0.148213	-2.75425	down
Rfmb089	C18H34O4	9,10-Dihydroxy-12-octadecenoic acid	Lipids	263399-34-4	1223.5	6136.6	2243.2	9	9	9	1.23911	0.00281153	-8.47443	down
pmp000003	C16H12O7	Nepetin	Flavonoids	520-11-6	2503	14867	4298.4	129510	94555	84343	1.17849	14.2331	3.83118	up
mws0988	C16H12O7	Rhamnetin(7-O-Methxyl Quercetin)	Flavonoids	90-19-7	9	9	9	33195	44653	106080	1.25264	6812.15	12.7339	up
pmn001367	C13H16O9	Protocatechuic acid-4-glucoside*	Phenolic acids	-	22137000	20404000	21740000	8159100	11504000	10513000	1.2122	0.46944	-1.09099	down
VCmsp10182	C20H32O3	(-)-Isocupressic acid	Terpenoids	1909-91-7	87761	91296	24647	22907000	9921100	21028000	1.23767	264.384	8.04649	up
mws0582	C11H19N3O6S	S-(methyl)glutathione	Amino acids and derivatives	2922-56-7	19737	49791	16836	9	9	9	1.25175	0.00031263	-11.6433	down
Zmhn002301	C15H18O8	p-Coumaric acid-O-glycoside	Phenolic acids	-	552700	396380	981860	27423000	28502000	21933000	1.24257	40.3213	5.33347	up
pmn001419	C15H18O8	1-O-[(E)-p-Cumaroyl]-β-D-glucopyranose	Phenolic acids	-	1202300	857000	1956700	43541000	44591000	37303000	1.2438	31.2338	4.96504	up
mws0884	C10H12N5O6P	Cyclic AMP	Nucleotides and derivatives	60-92-4	2200.6	2944.9	10904	53599	41222	14518	1.0658	6.81261	2.76821	up
mws0917	C17H14O7	3,7-Di-O-methylquercetin	Flavonoids	2068/2/2	4667.6	28504	11897	32822000	35289000	14737000	1.24165	1838.26	10.8441	up
pmp000004	C17H14O7	Jaceosidin	Flavonoids	18085-97-7	3204.8	19538	5050.9	362450	248060	248560	1.20423	30.9088	4.94995	up
pmn001517	C15H22O8	3,4,5-Trimethoxyphenyl-β-D-Glucopyranoside	Phenolic acids	-	7373500	6850600	6442900	3990800	3456600	2148300	1.13459	0.464301	-1.10687	down
pmn001694	C18H34O5	9,10,13-Trihyroxy-11-octadecadienoic acid	Lipids	-	251370	551420	768850	20347	24057	32724	1.22008	0.0490749	-4.34887	down
pme3184	C10H14N5O6P	2'-Deoxyadenosine-5'-monophosphate	Nucleotides and derivatives	653-63-4	14191	7116.3	69742	371340	443600	1716700	1.1374	27.8052	4.79728	up
pmn001627	C13H16O10	Glucogallin	Phenolic acids	58511-73-2	54690	67625	155400	9	9	9	1.25343	9.7222e-05	-13.3284	down
HmLn000873	C13H16O10	2-O-Galloyl-β-D-glucose	Tannins	-	59637	70118	33075	690670	481760	1291700	1.21313	15.1331	3.91964	up
mws0675	C11H15N2O8P	β-Nicotinamide mononucleotide	Nucleotides and derivatives	1094-61-7	5958.2	10580	15918	112910	117560	205830	1.21613	13.4427	3.74875	up
pmp000231	C16H18O8	Trans-3-O-p-coumaric quinic acid*	Phenolic acids	-	224080	106950	419050	22365	9	9	1.02575	0.0298408	-5.06657	down
mws1015	C15H16O9	Esculin(6,7-DihydroxyCoumarin-6-glucoside)	Lignans and Coumarins	531-75-9	7017.3	6678.2	5721.3	984890	1047000	1863800	1.25267	200.635	7.64843	up
mws5039	C15H16O9	Esculin Hydrate	Lignans and Coumarins	66778-17-4	9	9	9	212600	250110	422600	1.25554	32789.3	15.0009	up
pmn001420	C15H18O9	1-O-[(E)-Caffeoyl]-β-D-glucopyranose	Phenolic acids	-	2837700	2399900	1753000	8920900	7826700	3826100	1.08709	2.94305	1.55731	up
pme0519	C12H22O11	D-(+)-Sucrose	Others	57-50-1	13572000	16450000	16884000	1853900	1886200	5032700	1.17416	0.187029	-2.41866	down
mws1333	C12H22O11	Melibiose	Others	585-99-9	5183000	7602700	7706300	706390	638590	1401900	1.21137	0.134046	-2.8992	down
mws1080	C12H22O11	Galactinol	Others	3687-64-7	20622000	28467000	26307000	2949000	2967800	10392000	1.12071	0.216309	-2.20884	down
mws0264	C12H22O11	D-(+)-TrehaloseAnhydrous	Others	99-20-7	9513100	10200000	9216500	506990	748330	1495700	1.21571	0.0950936	-3.39451	down
mws5038	C12H22O11	Isomaltulose	Others	13718-94-0	14025000	15687000	16875000	994910	889200	3364000	1.18001	0.112652	-3.15006	down
pmb2211	C19H38N2O3	Cocamidopropyl betaine	Alkaloids	4292/10/8	24578	48009	18851	11107	10354	14475	1.03426	0.393009	-1.34736	down
Zmhp004065	C18H16O7	7,8-Dihydroxy-5,6,4'-trimethoxyflavone	Flavonoids	-	9	9	9	674710	2560100	996030	1.25319	156698	17.2576	up
pmp000786	C18H16O7	Eupatorin	Flavonoids	855-96-9	9	9	9	666400	2322400	964910	1.25355	146434	17.1599	up
mws1002	C17H14O8	Syringetin	Flavonoids	4423-37-4	9	9	1801.5	295970	291720	150180	1.15627	405.534	8.66368	up
mws0178	C16H18O9	Chlorogenic acid	Phenolic acids	327-97-9	4905.5	10763	7059	107580	115840	55333	1.21521	12.265	3.61648	up
mws1077	C16H18O9	Scopolin	Lignans and Coumarins	531-44-2	17554	38235	53780	775510	145670	399870	1.12822	12.0568	3.59177	up
pmb0890	C21H38O4	MAG(18:2)	Lipids	-	1785000	2134100	868240	233680	221750	527850	1.12565	0.205392	-2.28355	down
Zmhn002422	C16H20O9	Feruloyl glucose	Phenolic acids	-	207860	121100	204750	12952000	12692000	4477400	1.23142	56.4378	5.81859	up
mws1526	C16H22O9	Sweroside	Terpenoids	14215-86-2	280820	230000	37517	5735400	12555000	4438100	1.1804	41.4499	5.3733	up
mws0097	C20H22O6	Pinoresinol	Lignans and Coumarins	487-36-5	291000	451440	372220	3627400	4450700	5032500	1.24631	11.762	3.55606	up
Hmlp003129	C20H22O6	Matairesinol	Lignans and Coumarins	580-72-3	166570	524690	62332	2182900	2185800	12903000	1.10335	22.9192	4.51848	up
mws0179	C17H20O9	Chlorogenic acid methyl ester	Phenolic acids	29708-87-0	11243	20109	17689	47381	63006	44187	1.18296	3.15193	1.65624	up
Hmlp002744	C20H22O7	Nortrachelogenin	Lignans and Coumarins	-	100950	50735	70753	898930	3068700	2328700	1.21542	28.306	4.82304	up
mws0232	C17H20N4O6	Riboflavin	Others	83-88-5	15849	42729	26229	711950	166120	113000	1.09228	11.6862	3.54673	up
Zmhn002227	C17H22O10	Sinapic acid-glycoside	Phenolic acids	-	9	9	9	61524	17024	28362	1.2516	3959.63	11.9511	up
Zmhn101746	C20H22O9	Tetrahydroxy-stilbene-O-glucoside	Others	-	1774000	3484600	1830900	76964	78491	58228	1.24453	0.0301408	-5.05214	down
pmn001399	C20H22O9	2,4,6,4'-Tetrahydroxy-stilbene-2-O-D-glucopyranoside*	Others	-	1916900	3608900	1925500	75314	86981	79890	1.24638	0.0325024	-4.94331	down
Zmhn001746	C20H22O9	Piceatannol-O-glucoside	Others	-	1856600	2795400	1777800	80789	84986	68988	1.25079	0.0365117	-4.7755	down
pmn001637	C20H18O10	Juglanin	Flavonoids	5041-67-8	30679	52743	55135	184490	165380	867860	1.08065	8.78866	3.13564	up
Lmbp003668	C20H18O10	Kaempferol-3-arabinopyranoside	Flavonoids	-	80089	93749	169360	435480	413630	2370900	1.06193	9.38237	3.22995	up
Lmyp004617	C21H22O9	Pinocembrin 7-O-β-D-glucoside(Pinocembroside)	Flavonoids	75829-43-5	8614.5	12215	8978.6	160440	27219	1097700	1.00679	43.1211	5.43032	up
mws2523	C12H23O14P	Trehalose 6-phosphate	Others	4484-88-2	419560	643110	355830	84527	93028	69139	1.22514	0.173912	-2.52357	down
mws0072	C21H20O10	Apigenin 5-O-glucoside	Flavonoids	28757-27-9	19134	46359	43519	162480	171410	489340	1.13923	7.55174	2.91681	up
pme3392	C21H21O10+	Pelargonidin-3-O-glucoside	Flavonoids	47684-27-5	35396	48297	60001	271680	126110	169410	1.16687	3.94728	1.98086	up
Smlp001915	C20H19O11+	Delphinidin-3-O-arabinoside	Flavonoids	-	8187.4	7223.8	7858.6	9	9	9	1.25637	0.0011603	-9.75128	down
pmp000091	C23H24O9	Glyceryl 1,3-diferulate	Phenolic acids	83008-46-2	4966.5	5060.2	2320.4	9	9	9	1.25185	0.00218675	-8.837	down
Hmpp003270	C21H20O11	Luteolin-4'-O-β-D-glucoside	Flavonoids	6920-38-3	2477400	2363400	4550800	471860	1388300	1297400	1.02609	0.336211	-1.57256	down
mws0913	C21H20O11	Kaempferol-3-O-galactoside (Trifolin)	Flavonoids	23627-87-4	76358	91793	103690	799890	1031700	1249700	1.24605	11.3349	3.5027	up
mws2209	C21H20O11	Kaempferol-3-O-glucoside (Astragalin)	Flavonoids	480-10-4	3967800	2974500	2489500	21764000	28408000	36204000	1.23647	9.15796	3.19503	up
mws0045	C21H20O11	Quercetin-3-O-α-L-rhamnoside(Quercitrin )	Flavonoids	522-12-3	6853800	9087000	7485400	705610	1144000	862180	1.24307	0.115759	-3.11081	down
mws0089	C21H20O11	Kaempferol-7-O-glucoside	Flavonoids	16290-07-6	925960	880690	512140	8066800	9051500	11501000	1.23884	12.3423	3.62554	up
Lmlp003531	C21H20O11	Luteolin 3'-O-β-D-glucoside	Flavonoids	5154-41-6	372310	448180	568680	821400	975400	1126000	1.16379	2.10399	1.07313	up
pmn001640	C20H18O12	Myricetin-3-O-arabinoside	Flavonoids	132679-85-7	9172.3	3872.2	4696.8	645420	288880	226440	1.23253	65.4259	6.03179	up
Lmtn002796	C21H22O11	Aromadendrin 7-glucoside	Terpenoids	-	31725000	42504000	38639000	10187000	9636500	11047000	1.24255	0.27351	-1.87034	down
pmb0478	C21H26O11	Coumarin O-rutinoside	Phenolic acids	-	4326.2	1980.6	3160.3	9186.4	13030	21087	1.15101	4.57409	2.19349	up
Lmmp002795	C22H22O11	Pratensein 7-O-glucopyranoside	Flavonoids	36191-03-4	35305	36872	17596	746510	1221600	3573400	1.21571	61.728	5.94785	up
Hmcp002539	C22H22O11	Isorhamnetin-3-O-rhamnoside	Flavonoids	-	49532	26658	16488	552820	1282900	103800	1.07744	20.9275	4.38733	up
pmb2999	C22H22O11	Chrysoeriol-5-O-hexoside	Flavonoids	-	264680	88836	162610	2009500	4318200	415470	1.04334	13.065	3.70763	up
Hmdn001667	C20H16O13	Ellagicacid-4-O-β-D-galloyl-β-Dglucopyranoside	Tannins	-	9	9	9	953870	1350900	1373200	1.25613	136221	17.0556	up
pmp001309	C21H20O12	6-Hydroxykaempferol-7-O-glucoside	Flavonoids	-	190330	260740	229510	1239700	1551800	2860900	1.21728	8.30527	3.05403	up
mws0061	C21H20O12	Quercetin-3-O-β-D-Galactoside (Hyperin)	Flavonoids	482-36-0	1182000	911100	568890	2201700	2010800	7292900	1.02853	4.3221	2.11173	up
Lmdp003286	C21H20O12	isohyperoside	Flavonoids	35589-21-0	11938000	8327100	5331600	21314000	19869000	52660000	1.06645	3.66621	1.87429	up
mws0091	C21H20O12	Quercetin-3-O-β-D-glucoside(Isoquercitrin)	Flavonoids	482-35-9	8172900	9955300	5388100	22158000	21115000	52639000	1.11793	4.07853	2.02805	up
pmb2957	C24H19O10+	Cyanidin-O-syringic acid	Flavonoids	-	183330	64879	62193	11782	16086	11077	1.17528	0.125466	-2.99463	down
pmp000172	C23H24O11	5,2'-Dihydroxy-7,8-dimethoxyflavone glycosides	Flavonoids	-	9	9	9	19273000	26450000	26338000	1.25626	2.66893e+06	21.3478	up
pma0214	C22H22O12	Methylquercetin O-hexoside	Flavonoids	-	49849	71825	78730	1254100	1392300	616050	1.22818	16.2794	4.02497	up
Hmpp003242	C22H22O12	Isorhamnetin-3-O-glucoside	Flavonoids	-	9163200	8069800	9360000	26405000	44422000	57639000	1.20109	4.83082	2.27227	up
Hmcp002298	C22H22O12	Limocitrin-O-arabinoside	Flavonoids	-	171790	282810	54869	1266000	783580	1183300	1.12496	6.34559	2.66575	up
Hmcp002207	C22H22O12	Isorhamnetin-7-O-glucoside	Flavonoids	-	10139000	7722000	9245300	25704000	43472000	57037000	1.19249	4.65622	2.21916	up
pmn001525	C23H26O11	3,5-Di-O-galloylshikimic acid	Phenolic acids	95753-52-9	375440	360750	541560	221370	100740	114320	1.1257	0.341561	-1.54978	down
pmb2260	C23H46NO7P	LysoPC 15:1	Lipids	-	57247	72877	64968	8469.6	12923	26993	1.14084	0.248014	-2.0115	down
Hmln001933	C21H20O13	Myricetin-3-O-galactoside	Flavonoids	15648-86-9	515060	269610	128240	7033700	2194900	2774500	1.16209	13.1482	3.71679	up
pmb2319	C23H48NO7P	LysoPC 15:0	Lipids	-	126390	180050	82959	6690.5	10751	37887	1.11454	0.142087	-2.81515	down
Hmyn007168	C22H45O9P	LysoPG(16:0)	Lipids	-	270990	414500	271540	1000000	1956400	1419700	1.19604	4.57258	2.19301	up
Lmmp003903	C23H22O12	Kaempferol-acetylglucoside	Flavonoids	-	9	13018	9	2859500	3261800	4070300	1.13936	781.804	9.61066	up
Hmln002582	C23H22O12	Kaempferol-3-O-(6''-acetyl)-glucoside	Flavonoids	-	9	9	9	1075000	1100200	1043700	1.2564	119219	16.8632	up
Hmcp002268	C23H24O12	Limocitrin 3-rhamnoside	Flavonoids	-	226490	569840	352180	21992000	21544000	21360000	1.24614	56.5045	5.82029	up
pmp001164	C23H24O12	Iristectorin B	Flavonoids	94396-09-5	4563.2	9550.9	6091	403680	356130	331090	1.249	53.9913	5.75466	up
VCmsp04305	C25H32O10	(7S,8R-Threo-3′,4,9′-trihydroxy-3-methoxy-4′,7-epoxy-neolignan-9-O-α-L-rhamnopyranoside	Lignans and Coumarins	-	618290	653950	304260	2938200	2272500	1615400	1.16501	4.32991	2.11434	up
VCmsn02067	C25H32O10	7S,8R-threo-3′,9,9′-trihydroxy-3-methoxy-4′,7-epoxy-neolignan-4-O-α-L-rhamnopyranoside	Lignans and Coumarins	-	1007700	1395200	1044300	3281700	3402500	1613800	1.06056	2.40717	1.26734	up
pme0444	C23H25O12+	Malvidin-3-O-glucoside (Oenin)	Flavonoids	18470-06-9	21372	19390	24394	55343	43249	38803	1.19069	2.10871	1.07636	up
pme0443	C23H25O12+	Malvidin-3-O-galactoside (Primulin)	Flavonoids	30113-37-2	18980	21984	11797	34526	46455	29661	1.07266	2.09704	1.06836	up
pmp001270	C24H48NO7P	LysoPC 16:1	Lipids	-	38476	42655	24322	52782	97097	182330	1.00319	3.1503	1.65549	up
pmb3064	C22H28O13	3-O-p-coumaroyl quinic acid O-hexoside*	Phenolic acids	-	43379	20167	15698	929440	791340	570050	1.23264	28.9086	4.85342	up
pmb3061	C22H28O13	5-O-p-Coumaroyl quinic acid O-hexoside*	Phenolic acids	-	310850	111080	117000	12970000	10160000	4745100	1.22478	51.723	5.69274	up
pmn001642	C23H20O13	Kaempferol-3-O-β-(2''-O-acetyl-β-D-glucuronide)	Flavonoids	-	15852	37325	11335	9	9	9	1.25089	0.000418527	-11.2224	down
mws1589	C18H32O16	Panose	Others	33401-87-5	502810	459450	514440	46121	55304	86472	1.23588	0.127241	-2.97436	down
pme0500	C18H32O16	D-(+)-Melezitose	Others	597-12-6	338320	353690	231570	23360	30265	46943	1.22717	0.108889	-3.19907	down
Smpp002028	C25H31O11+	Malvidin-3-O-glucuronic acid	Flavonoids	-	11409	14696	16271	92232	66139	70603	1.23833	5.40339	2.43386	up
Hmcp002399	C23H24O13	Limocitrin 3-glucoside	Flavonoids	-	286740	217900	80331	2003200	555820	7674900	1.03942	17.4947	4.12885	up
pmb2406	C25H52NO7P	LysoPC 17:0	Lipids	50930-23-9	443820	1011600	477870	20573	25187	127330	1.13513	0.0895313	-3.48146	down
VCmsn02383	C25H34O11	(7S,8S-Threo-3′,4,7,9-tetrahydroxy-3-methoxy-8-O-4′-neolignan-9′-O-α-L-rhamnopyranoside	Lignans and Coumarins	-	11360000	1467900	4990000	60492000	51297000	40766000	1.12487	8.5619	3.09793	up
Hmqp006235	C21H46N3O9P	LysoPC 18:4	Lipids	-	259730	378240	167060	21799	37569	64014	1.16275	0.153264	-2.70591	down
pmn001378	C26H32O11	Terpineol monO-glucoside	Lignans and Coumarins	-	197480	321290	319570	2011800	2804000	3226200	1.23472	9.59277	3.26195	up
VCmsn02480	C26H36O11	secoisolariciresinol 9-O-β-D-glucopyranoside	Lignans and Coumarins	63320-67-2	15199000	5180400	7542800	63153000	53475000	27188000	1.12925	5.1506	2.36474	up
VCmsn01914	C25H34O12	7R,8S-erythro-3′,4,9,9′-tetrahydroxy-3-methoxy-8-O-4′-neolignan-7-O-β-D-glucopyr-anoside,	Lignans and Coumarins	-	5703800	1508200	346030	35779000	29318000	17420000	1.08852	10.9178	3.44861	up
pmb2833	C23H30O14	3-O-Feruloyl quinic acid glucoside	Phenolic acids	-	9	9	9	22208	17186	14795	1.25581	2007	10.9708	up
Hmln002100	C26H32O12	Nortrachelogenin 4-O-β-D-glucoside	Lignans and Coumarins	-	484470	716800	529050	2235900	15973000	7162900	1.12935	14.6631	3.87412	up
pmn001375	C26H32O12	1-Hydroxyterpinin monO-glucoside	Lignans and Coumarins	-	35338	25053	12175	987140	844390	315720	1.20853	29.5903	4.88705	up
pmp000589	C24H22O15	Quercetin-7-O-(6'-O-malonyl)-β-D-glucoside	Flavonoids	-	9	1406.7	9	5656.2	4489.2	61073	1.03798	49.9883	5.64352	up
pmp000273	C30H26O11	Gambiriin B3	Tannins	76236-90-3	1162800	951560	2506600	8159.5	29825	197610	1.10876	0.0509839	-4.29381	down
pmb3114	C30H26O11	Epicatechin-epiafzelechin	Flavonoids	-	50875	58326	133340	9	9	9	1.25368	0.000111321	-13.133	down
pmb2922	C15H24N2O17P2	Uridine 5'-diphospho-D-glucose	Nucleotides and derivatives	133-89-1	2465100	3942500	5807700	1481000	1493300	1183900	1.12155	0.340409	-1.55466	down
pme0430	C30H24O12	Procyanidin A1	Tannins	103883-03-0	51899	65541	34265	9	9	9	1.25514	0.000177977	-12.456	down
pme0432	C30H24O12	Procyanidin A2	Tannins	41743-41-3	448380	525060	528040	9	9	9	1.25636	1.79823e-05	-15.7631	down
pme0434	C30H26O12	Procyanidin B2	Tannins	29106-49-8	1205100	1381000	1214000	66438	88859	284230	1.17426	0.115662	-3.11201	down
pme0436	C30H26O12	Procyanidin B3	Tannins	23567-23-9	1389100	1299400	1286700	80353	112910	242140	1.20865	0.10953	-3.1906	down
mws0836	C30H26O12	Procyanidin B1	Tannins	20315-25-7	4321100	4435600	4851000	427010	742050	1027700	1.21159	0.161435	-2.63097	down
pmn001667	C30H26O12	Procyanidin B4	Tannins	29106-51-2	610580	992420	724760	72343	130540	72535	1.22677	0.118319	-3.07925	down
pme2493	C27H30O14	Kaempferol-3,7-O-dirhamnoside(Kaempferitrin)	Flavonoids	482-38-2	4171900	4553300	4497500	296020	454000	266130	1.24715	0.0768489	-3.70183	down
pme3227	C27H30O14	Vitexin 2''-O-rhamnoside	Flavonoids	64820-99-1	98182	81201	88422	9240.5	5436	4148.7	1.23694	0.0702944	-3.83045	down
Smlp003276	C26H27O15+	Malvidin-3-O-malonylglucoside	Flavonoids	-	37009	63504	66079	9	9	9	1.25524	0.000162073	-12.5911	down
Smsp002643	C27H31O14+	Pelargonidin-3-O-rutinoside	Flavonoids	-	25986000	25651000	25982000	2311800	4213200	5058400	1.22137	0.149234	-2.74435	down
pmp000275	C30H28O12	Gambiriin A1	Tannins	76250-49-2	2427000	3081600	4942000	54282	117180	347790	1.18294	0.0496863	-4.33101	down
Lmmp003305	C30H26O13	Kaempferol 7-O-β-d-(6''-O-(E)-p-coumaroyl) glucopyranoside*	Flavonoids	-	9	9	9	1903400	1617700	873120	1.25531	162749	17.3123	up
Lmyp004407	C30H26O13	Kaempferol 3-O-(2''-trans-p-Coumaroyl)-β-D-galactopyranoside*	Flavonoids	-	9	9	9	1101400	1819800	1283800	1.25588	155741	17.2488	up
Lmyp004318	C30H26O13	Kaempferol 3-O-(6''-trans-p-Coumaroyl)-β-D-galactopyranoside*	Flavonoids	-	9	9	9	954830	1650900	1460900	1.25583	150616	17.2005	up
mws1290	C30H26O13	Tiliroside	Flavonoids	20316-62-5	17746	37723	20775	3730800	6019700	4429600	1.24974	185.983	7.53903	up
Lmyp004889	C30H26O13	Kaempferol 3-O-(2''-trans-p-Coumaroyl)-β-D-glucopyranoside*	Flavonoids	137018-32-7	9	9	9	4489300	4760200	5222000	1.25641	535981	19.0318	up
Lmmp004326	C30H26O13	Kaempferol-7-O-β-D-(6''-O-(E)-p-coumaroyl)galactoside*	Flavonoids	-	9	9	9	1012300	1793400	1475300	1.2558	158556	17.2746	up
Lmyp004635	C30H26O13	Kaempferol 3-O-(6''-trans-p-Coumaroyl)-β-D-glucopyranoside*	Flavonoids	68170-52-5	9	9	9	1979300	1869800	987670	1.25542	179140	17.4507	up
Hmjn004446	C30H26O13	Luteolin-caffeoyl-O-rhamnoside	Flavonoids	-	10360	23994	8045.8	1532400	2750600	1790000	1.24267	143.232	7.16221	up
GQ512005	C27H30O15	Kaempferol-3-O-glucoside-7-O-rhamnoside	Flavonoids	-	24374	23336	28323	73533	117120	64879	1.19459	3.3608	1.74881	up
pme1605	C27H30O15	Kaempferol-3-O-robinobioside(Biorobin)	Flavonoids	17297-56-2	15517	16354	16071	71026	98465	49435	1.21144	4.56648	2.19108	up
pmp000593	C27H30O15	Luteolin-7-O-rutinoside	Flavonoids	3563-98-2	33675	31656	41628	117220	178860	82758	1.16851	3.5419	1.82452	up
Hmjp003008	C27H28O16	Luteolin-O-glucuronate-O-rhamnoside	Flavonoids	-	14143	12264	26202	9	9	9	1.2541	0.00051322	-10.9281	down
pmp000594	C28H32O15	Diosmetin-7-O-rutinoside	Flavonoids	-	16338	22783	14597	1738000	2594000	814870	1.23926	95.8128	6.58215	up
pmp001080	C28H32O15	Neodiosmin (Diosmetin-7-O-Neohesperidoside)	Flavonoids	38665-01-9	15466	27547	8725.2	1842000	2347400	762310	1.22937	95.707	6.58055	up
Lmyp004052	C30H26O14	Quercetin 3-O-(6''-trans-p-Coumaroyl)-β-D-galactopyranoside	Flavonoids	-	9	9	9	1189400	1140200	1977100	1.25601	159507	17.2833	up
Lmyp004516	C30H26O14	Quercetin 3-O-(6''-trans-p-Coumaroyl)-β-D-glucopyranoside	Flavonoids	-	9	21479	4275.3	10347000	7825300	8976900	1.11656	1053.79	10.0414	up
Hmpp002612	C27H30O16	Luteolin-7-O-β-D-gentiobioside	Flavonoids	-	45455	146690	156550	9	9	9	1.25173	7.74316e-05	-13.6567	down
Hmmp002336	C30H26O14	Quercetin-O-feruloyl-Pentoside	Flavonoids	-	98055	80759	37253	9	9	9	1.25361	0.000124961	-12.9662	down
Li512117	C27H30O16	Quercetin-3-O-neohesperidoside	Flavonoids	117611-67-3	65516	81850	42319	15446	22379	28141	1.12456	0.347766	-1.52381	down
Lmbp002336	C27H30O16	Quercetin-3-O-(2-O-α-L-rhamnopyranosyl)-β-D-galactopyranoside	Flavonoids	-	132830	317290	271060	29147	60396	86957	1.08564	0.244738	-2.03069	down
Lmbp002592	C27H30O16	Kaempferol-3,7-di-O-β-D-glucopyranoside	Flavonoids	-	10111	17075	25156	118890	153570	730460	1.13953	19.1609	4.26009	up
Smsp001640	C27H31O16+	Petunidin-3-O-glucoside-O-arabinoside	Flavonoids	-	98681	147960	12908	1050500	723890	1179500	1.10454	11.3809	3.50854	up
pme1777	C27H31O16+	Cyanidin-3,5-O-diglucoside (Cyanin)	Flavonoids	2611-67-8	102590	187980	9957.7	1184100	789980	1074900	1.06261	10.1454	3.34276	up
mws4134	C20H32N6O12S2	Oxidized Glutathione	Amino acids and derivatives	121-24-4	5456.5	6083.2	13938	363890	733660	1086300	1.23286	85.7161	6.42149	up
Lmyp003873	C28H24O16	Quercetin 3-O-(2″-galloyl)-β-D-glucopyranoside	Flavonoids	69624-79-9	26334	47742	56830	9	9	9	1.2545	0.000206255	-12.2433	down
Lmmp002963	C28H32O16	methylquercetin glu-rha	Flavonoids	-	11667	11143	10346	135200	205660	71724	1.2165	12.4437	3.63735	up
Smsp001641	C28H33O16+	Petunidin-3-O-rutinoside	Flavonoids	-	9	3913.8	9	56416	49672	78062	1.07932	46.8361	5.54955	up
pma2088	C27H30O17	Quercetin-3,4'-O-di-β-glucoside	Flavonoids	29125-80-2	9	9	9	79938	197890	287140	1.25264	20924.7	14.3529	up
pmn001530	C27H24O18	2,4,6-Tri-O-Galloyl-D-Glucose	Phenolic acids	108043-99-8	9228.9	12287	15115	9	9	9	1.25543	0.000737083	-10.4059	down
pmb2653	C24H42O20	D(+)-Melezitose O-rhamnoside	Others	-	476580	450310	1126900	11360	19452	23349	1.23114	0.0263712	-5.24489	down
pmb0530	C21H27N7O14P2	Nicotinic acid adenine dinucleotide	Nucleotides and derivatives	53-84-9	19789	10880	29422	135260	132390	137900	1.20597	6.74893	2.75466	up
mws1593	C24H42O21	Maltotetraose	Others	34612-38-9	43755	30675	42288	1573.5	6399.8	9327.7	1.11615	0.148229	-2.7541	down
pmp001275	C31H61O14N	3-Hydroxypropyl palmitate glc-glucosamine	Alkaloids	-	778850	487830	270880	1677900	1558700	1362300	1.11126	2.99104	1.58065	up
pmn001370	C32H42O16	Pinoresinol diglucoside	Lignans and Coumarins	63902-38-5	9	9	9	151850	299550	26506	1.24091	17700.2	14.1115	up
pmn001646	C45H38O18	Procyanidin C1	Tannins	37064-30-5	8916500	10033000	11354000	309550	468840	424080	1.25184	0.0396809	-4.65541	down
pmn001647	C45H38O18	Procyanidin C2	Tannins	37064-31-6	19917000	20220000	21989000	717370	1317200	1265800	1.24571	0.0531238	-4.2345	down
pmp000101	C45H38O18	Arecatannin C1	Tannins	87727-69-3	380980	452390	153100	25144	67462	38126	1.15087	0.132525	-2.91566	down
pmb2947	C45H38O18	Catechin-catechin-catechin	Flavonoids	-	2154200	2208300	2295000	64417	82642	135620	1.2445	0.0424602	-4.55774	down
pmp000100	C45H38O18	Arecatannin B1	Tannins	79763-28-3	3212300	2453400	3707400	172220	274930	202020	1.24559	0.0692588	-3.85186	down
pmp000103	C60H50O24	Arecatannin A2	Tannins	79763-29-4	2124400	2175400	2703300	19605	63123	62136	1.23315	0.0206857	-5.59522	down
pmp000102	C60H50O24	Arecatannin A1	Tannins	-	1675400	1505100	1801500	4816.6	13039	9310.4	1.24909	0.00545283	-7.51878	down
pmn001650	C60H50O24	Cinnamtannin B2	Tannins	88038-12-4	3557700	4097100	4162600	101760	133320	128390	1.25458	0.0307572	-5.02293	down

## Sheet: SP_vs_SG
Supplementary Table 9-3 The classification, fold change, and VIP information of DAMs identified between SP and SG
Index	Formula	Compounds	Class	CAS	SP1	SP2	SP3	SG1	SG2	SG3	VIP	Fold_Change	Log2FC	Type
mws0576	C4H8O3	3-Hydroxybutyrate*	Organic acids	300-85-6	29552	23090	13531	31633	195210	73522	1.06608	4.53909	2.1824	up
pmb1096	C8H7N	Indole	Alkaloids	120-72-9	13668	2902.9	4438.8	9	9	9	1.41682	0.00128512	-9.60388	down
pme0120	C5H11NO2	5-Aminovaleric acid	Amino acids and derivatives	660-88-8	6771.1	5750.6	7026.4	12134	22233	16087	1.32653	2.58102	1.36794	up
mws0256	C5H11NO2	L-Valine	Amino acids and derivatives	72-18-4	17616000	13736000	34552000	3775800	5432800	8307900	1.2459	0.265788	-1.91165	down
pmp001287	C8H9N	N-Benzylmethylene isomethylamine	Alkaloids	-	1029700	949450	1593300	435560	474950	671590	1.2637	0.442861	-1.17507	down
mws0628	C7H6O2	4-Hydroxybenzaldehyde	Phenolic acids	123-08-0	344220	163380	193010	50213	152100	36391	1.11779	0.340709	-1.55339	down
pme0490	C6H5NO2	Nicotinic acid	Others	59-67-6	149730	68559	105970	39845	42095	30097	1.28981	0.345517	-1.53317	down
mws0227	C6H13NO2	L-Leucine*	Amino acids and derivatives	61-90-5	15155000	11341000	18354000	3450500	4651300	5329500	1.36069	0.299472	-1.73951	down
mws1587	C6H13NO2	α-Aminocaproic acid	Amino acids and derivatives	327-57-1	13923000	11375000	18071000	3050600	6214700	4226900	1.31645	0.311102	-1.68454	down
mws0258	C6H13NO2	L-Isoleucine*	Amino acids and derivatives	73-32-5	15063000	11359000	17514000	3369500	4301100	5176200	1.37148	0.292398	-1.77399	down
pme0274	C6H13NO2	6-Aminocaproic acid	Organic acids	60-32-2	688410	588700	754740	115490	343700	244250	1.2363	0.346207	-1.53029	down
mws0473	C5H8O4	2-Methylsuccinic acid	Organic acids	498-21-5	760380	668150	373330	63217	107770	105490	1.37259	0.15344	-2.70426	down
mws1336	C7H7NO2	4-Aminobenzoic acid	Phenolic acids	150-13-0	9212.9	17107	20153	3680.4	4317	5509.4	1.29587	0.290638	-1.7827	down
mws0103	C9H7NO	Indole-3-carboxaldehyde	Alkaloids	487-89-8	56856	42391	43761	12492	10853	10474	1.41557	0.236483	-2.08019	down
pme0193	C5H10N2O3	L-Glutamine	Amino acids and derivatives	56-85-9	55895	18599	60470	4599.7	2968	10426	1.26981	0.133322	-2.90701	down
pme0026	C6H14N2O2	L-(+)-Lysine	Amino acids and derivatives	56-87-1	53763	15832	58610	3450	6165.6	5981.1	1.29603	0.121654	-3.03914	down
mws1050	C5H9NO4	O-Acetylserine	Amino acids and derivatives	5147-00-2	380330	333090	359820	874790	860960	602840	1.35531	2.179	1.12367	up
mws1024	C9H8O2	p-Coumaraldehyde	Phenolic acids	2538-87-6	48547	40355	36127	7400	23276	11271	1.23777	0.335498	-1.57562	down
mws2213	C9H8O2	Cinnamic acid	Phenolic acids	140-10-3	9354.4	6085.4	6230.7	3459.7	3032	3601.6	1.33644	0.465762	-1.10233	down
pme0513	C5H12O5	Xylitol	Others	87-99-0	52675	49303	60008	9	11820	9	1.13243	0.0730804	-3.77437	down
mws0437	C5H12O5	D-Arabitol	Others	488-82-4	69636	73282	98690	4329.7	20757	3098.2	1.28377	0.116655	-3.09967	down
mws0213	C5H12O5	Ribitol	Others	488-81-3	389620	340130	327810	150610	153320	170650	1.41348	0.44875	-1.15602	down
mws0180	C7H6O4	2,5-Dihydroxybenzoic acid*	Phenolic acids	490-79-9	1582500	1255400	1320500	561220	817420	699110	1.34238	0.499651	-1.00101	down
pmb3099	C4H11O4P	Diethyl phosphate	Organic acids	598-02-7	28113	31224	7304.6	9	9	9	1.41988	0.000405152	-11.2692	down
mws0254	C6H9N3O2	L-Histidine	Amino acids and derivatives	71-00-1	2102800	583940	2005400	64769	110490	445590	1.20569	0.132317	-2.91793	down
mws0102	C9H7NO2	Indole-5-carboxylic acid	Alkaloids	1670-81-1	17279	26325	30150	5411.2	4705.7	4547.1	1.38867	0.198823	-2.33044	down
mws1417	C9H7NO2	Indole-3-carboxylic acid	Alkaloids	771-50-6	19136	25985	30885	4315.7	7190.1	7034.5	1.35958	0.243932	-2.03545	down
mws0898	C10H12O2	Isoeugenol	Phenolic acids	97-54-1	56143	59006	58345	9381.1	18402	18104	1.3578	0.264488	-1.91873	down
mws0028	C8H8O4	Vanillic acid	Phenolic acids	121-34-6	177620	71874	139420	31878	32332	18729	1.31426	0.213258	-2.22933	down
pme1383	C8H11NO3	Pyridoxine	Others	65-23-6	3409900	2044600	2262000	95111	195280	447200	1.34036	0.0955862	-3.38705	down
mws0024	C7H6O5	Gallic acid	Tannins	149-91-7	5283200	4485800	3044200	610130	986470	187920	1.28677	0.139272	-2.84402	down
mws0250	C9H11NO3	L-(-)-Tyrosine	Amino acids and derivatives	60-18-4	3833800	1719900	4571900	967090	628440	978780	1.2734	0.254238	-1.97575	down
pme2237	C6H14O6	Dulcitol	Others	608-66-2	45479	50873	45172	61265	280650	107310	1.04881	3.1742	1.66639	up
mws0214	C6H14O6	D-Sorbitol	Others	50-70-4	64881	69904	65555	87955	300300	160000	1.11696	2.73662	1.4524	up
mws1155	C6H14O6	Mannitol	Others	69-65-8	7948.3	14146	12598	14925	73083	33469	1.06668	3.50156	1.808	up
pme2596	C8H9NO4	4-Pyridoxic acid	Others	82-82-6	14439	10742	11660	1817.6	1980.9	3578.8	1.37907	0.200247	-2.32015	down
pme0309	C8H8O5	Methyl gallate	Tannins	99-24-1	74640	44735	59740	17333	29443	3893.5	1.10674	0.282888	-1.8217	down
mws0237	C9H16O4	Anchoic Acid	Organic acids	123-99-9	602740	1296300	486870	246520	382410	173380	1.15897	0.33627	-1.57231	down
pme3388	C7H16N4O2	H-HomoArg-OH	Amino acids and derivatives	156-86-5	372330	81141	332030	129570	18321	39128	1.03427	0.238089	-2.07043	down
mws0014	C10H10O4	Ferulic acid	Phenolic acids	537-98-4	2345700	1376400	2739500	96183	192020	93814	1.39321	0.0591211	-4.08018	down
mws0282	C11H12N2O2	L-Tryptophan	Amino acids and derivatives	73-22-3	1487100	318060	373900	179780	179070	100950	1.13437	0.211008	-2.24463	down
mws4173	C11H10O4	5,7-Dimethoxycoumarin	Lignans and Coumarins	487-06-9	1724.4	3860.9	1726	9	9	9	1.42084	0.00369291	-8.08102	down
pmb2620	C11H12O4	3,4-Dimethoxycinnamic acid	Phenolic acids	14737-89-4	863160	354230	943730	20529	79735	26767	1.34468	0.0587802	-4.08853	down
mws1512	C10H12O5	Propyl gallate	Flavonoids	121-79-9	3979.3	3963	1430	9	9	9	1.42064	0.00288083	-8.4393	down
mws0677	C12H14N2O2	N-Acetyl-5-hydroxytryptamine	Alkaloids	1210-83-9	15182	15936	13470	9	9	10105	1.0531	0.227034	-2.13902	down
pme2773	C7H14N2O4S	L-Cystathionine	Amino acids and derivatives	56-88-2	1502.4	2511.7	1308.9	15690	24060	12888	1.39119	9.88878	3.30579	up
pme0264	C10H14N2O5	Thymidine	Nucleotides and derivatives	50-89-5	68900	65481	45893	12636	53672	23052	1.00152	0.49569	-1.01249	down
mws0248	C9H12N2O6	Uridine	Nucleotides and derivatives	58-96-8	601150	503350	359770	111670	163670	375570	1.10097	0.444529	-1.16965	down
mws2103	C14H12O4	Piceatannol	Phenolic acids	10083-24-6	8676900	25384000	35099000	318530	8241400	1609600	1.09278	0.147044	-2.76568	down
mws0040	C15H10O4	Chrysin	Flavonoids	480-40-0	6927.2	3084.4	9	9	9	9	1.02301	0.00269445	-8.53579	down
pme0230	C10H13N5O4	Adenosine	Nucleotides and derivatives	58-61-7	24856000	18239000	13015000	5486500	5426700	13397000	1.13505	0.43326	-1.2067	down
mws0383	C17H32O2	Cis-10-Heptadecenoic Acid	Lipids	29743-97-3	750570	807710	692990	170180	559960	188790	1.14975	0.408183	-1.29271	down
pmp000571	C15H10O5	Apigenin	Flavonoids	520-36-5	67918	41064	20224	9	9	9	1.42529	0.000208969	-12.2244	down
pmf0525	C16H14O4	Imperatorin	Lignans and Coumarins	482-44-0	49946	39011	57400	127280	259050	104210	1.26974	3.35167	1.74488	up
mws1173	C15H12O5	Garbanzol	Flavonoids	1226-22-8	72812	57688	98731	6323.2	33447	9349.7	1.2246	0.214281	-2.22242	down
mws0914	C15H12O5	Pinobanksin	Flavonoids	548-82-3	15166	21215	11849	4131.5	5743	4515.8	1.35769	0.298368	-1.74483	down
pme0376	C15H12O5	Naringenin	Flavonoids	480-41-1	16074	18243	11120	3679.5	7996.8	5797.7	1.25457	0.384576	-1.37866	down
pme2960	C15H12O5	Naringenin chalcone	Flavonoids	73692-50-9	17635	17854	9548.3	3340.4	7692.4	6693.9	1.18002	0.3936	-1.3452	down
pme3475	C15H12O5	Butin	Flavonoids	492-14-8	19445	21066	10570	4093.6	4693.7	4447.1	1.35851	0.259087	-1.94849	down
pme1201	C15H14O5	Phloretin	Flavonoids	60-82-2	965750	1096700	643920	35662	64252	36595	1.4094	0.0504399	-4.30929	down
pmb0889	C18H30O2	Punicic acid	Lipids	544-72-9	616200	851450	924780	156210	482020	232280	1.19652	0.36386	-1.45854	down
pme1178	C10H13N5O5	Guanosine	Nucleotides and derivatives	118-00-3	2566100	1973600	1774300	564770	782760	1311300	1.23862	0.421101	-1.24776	down
mws0668	C10H12N4O6	Xanthosine	Nucleotides and derivatives	146-80-5	340640	292270	272440	126900	94419	71658	1.36679	0.323606	-1.62769	down
mws1068	C15H10O6	Kaempferol	Flavonoids	520-18-3	11253	5696.3	5520.7	9	9	1876.4	1.15668	0.084308	-3.56819	down
pme0088	C15H10O6	Luteolin	Flavonoids	491-70-3	413920	629440	310830	2622.7	25640	5661.2	1.34973	0.0250511	-5.31898	down
pme3609	C15H11O6+	Cyanidin	Flavonoids	13306-05-3	324970	447360	405200	9	9	9	1.42744	2.29294e-05	-15.4124	down
mws1094	C15H12O6	Dihydrokaempferol	Flavonoids	480-20-6	548280	318160	182030	43161	80232	40652	1.32066	0.156461	-2.67612	down
mws0064	C15H12O6	Eriodictyol	Flavonoids	552-58-9	26279000	50239000	29211000	88070	357420	47404	1.39195	0.00466186	-7.74488	down
pmb2778	C18H32O3	9,10-EODE	Lipids	65167-83-1	965970	1213900	1226700	212970	731060	341620	1.18067	0.377403	-1.40582	down
pmb2799	C18H32O3	12,13-EODE	Lipids	6799-85-5	25772	53286	27261	18306	16218	14596	1.17976	0.462006	-1.11402	down
pmn001688	C18H32O3	9S-Hyroxy-10E,12E-octadecadienoic acid	Lipids	-	287840	397020	436280	61828	276730	83193	1.10549	0.37618	-1.4105	down
Rfmb090	C18H32O3	13-Hydroxy-9,11-octadecadienoic acid	Lipids	5204-88-6	334670	460480	508280	71597	292870	94667	1.14356	0.352251	-1.50533	down
Rfmb091	C18H32O3	9-Hydroxy-10,12-octadecadienoic acid	Lipids	15514-85-9	332800	460610	510710	73918	292110	95258	1.14596	0.353714	-1.49934	down
pme1474	C11H15N5O3S	5'-Deoxy-5'-(methylthio)adenosine	Nucleotides and derivatives	2457-80-9	2357500	1231500	1789900	320700	348900	365490	1.39312	0.192435	-2.37755	down
pmp000548	C16H12O6	Pratensein	Flavonoids	2284-31-3	841050	1017900	436740	9977.9	34368	14432	1.39001	0.0256036	-5.28751	down
mws1564	C17H16O5	Farrerol	Flavonoids	24211-30-1	10157	5308.3	5952.4	11835	26232	12245	1.11171	2.34909	1.2321	up
pme2816	C20H28O2	4-Oxoretinol	Others	62702-55-0	17733	14038	10124	62382	51201	32805	1.3195	3.49416	1.80495	up
mws1349	C18H39NO2	D-erythro-sphinganine	Alkaloids	764-22-7	92809	76679	76754	222970	430430	126770	1.17513	3.16831	1.66371	up
pme2246	C14H6O8	Ellagic acid	Tannins	476-66-4	54468	79249	18706	5102.1	23327	6793.1	1.10317	0.231082	-2.11352	down
Hmcn002875	C15H10O7	6-Hydroxyluteolin	Flavonoids	18003-33-3	1747700	1265500	1316000	33081	473910	39152	1.21455	0.126153	-2.98675	down
pme2954	C15H10O7	Quercetin	Flavonoids	117-39-5	13597000	9240400	7918000	9	2034900	9	1.09019	0.0661646	-3.9178	down
mws0397	C20H30O2	Cis-5,8,11,14,17-Eicosapentaenoic Acid	Lipids	10417-94-4	512600	428630	390010	1420000	1471300	745270	1.28267	2.73172	1.44981	up
mws0044	C15H12O7	Dihydroquercetin(Taxifolin)	Flavonoids	480-18-2	2478500	3987500	2787900	13620	79629	13259	1.38196	0.0115095	-6.44103	down
mws0369	C20H32O2	Arachidonic Acid	Lipids	506-32-1	28392	29938	29730	6246.1	21534	6331.5	1.15023	0.387368	-1.36822	down
mws0944	C20H34O2	5(Z),8(Z),11(Z)-Eicosatrienoic acid	Lipids	20590-32-3	217970	317930	230700	40405	154860	48034	1.18601	0.317374	-1.65574	down
pme1086	C10H17N3O6S	Glutathione reduced form	Amino acids and derivatives	70-18-8	8715	4268.8	4753.9	9	9	9	1.42639	0.00152218	-9.35964	down
pmn001610	C20H36O2	Eicosadienoic acid	Lipids	5598-38-9	1373700	1736300	1174000	108730	329990	219390	1.34693	0.15362	-2.70256	down
pmn001606	C20H38O2	Eicosenoic acid	Lipids	26764-41-0	3470100	2052900	1822500	206170	325970	184230	1.39591	0.097525	-3.35808	down
pme3967	C12H17N5O5	2-(Dimethylamino)guanosine	Nucleotides and derivatives	2140-67-2	975630	958990	1550700	258250	596500	740570	1.08569	0.457726	-1.12745	down
pmn001689	C18H32O4	9-Hydroxy-12-oxo-10-octadecenoic acid	Lipids	-	24303	277830	4687.6	1736.5	3491.8	1551.3	1.06659	0.0220963	-5.50005	down
Rfmb087	C18H32O4	13-Oxo-9-hydroxy-10-octadecenoic acid	Lipids	-	315690	388420	208740	45851	77991	58376	1.37082	0.199614	-2.32471	down
Rfmb089	C18H34O4	9,10-Dihydroxy-12-octadecenoic acid	Lipids	263399-34-4	61761	47031	14353	1223.5	6136.6	2243.2	1.28349	0.0779837	-3.68068	down
pmp000003	C16H12O7	Nepetin	Flavonoids	520-11-6	146640	189490	160650	2503	14867	4298.4	1.3607	0.0436177	-4.51894	down
mws0066	C16H12O7	Isorhamnetin	Flavonoids	480-19-3	335060	223600	693560	9668.7	21199	11177	1.38348	0.0335761	-4.89642	down
mws0032	C15H10O8	Myricetin	Flavonoids	529-44-2	26336000	19681000	11103000	94834	1236900	43284	1.3021	0.0240724	-5.37647	down
mws0744	C15H12O8	Dihydromyricetin(Ampelopsin)	Flavonoids	27200-12-0	24290000	32143000	21454000	26549	229390	10565	1.37138	0.00342167	-8.19108	down
mws0879	C20H32O3	12(S)-HETE	Lipids	54397-83-0	36338	21286	24841	61973	130880	66028	1.265	3.13928	1.65044	up
mws0959	C20H32O3	20-Hydroxyeicosatetraenoic acid(20-HETE)	Lipids	79551-86-3	15540	12469	2807.7	9	9	9	1.41421	0.000876148	-10.1565	down
pme3188	C9H13N2O9P	Uridine 5'-monophosphate	Nucleotides and derivatives	58-97-9	175720	222430	204140	31117	43073	164470	1.08451	0.396254	-1.3355	down
mws0983	C20H39NO2	N-Oleoylethanolamine	Others	111-58-0	187820	386250	197740	38180	103120	97618	1.18963	0.309555	-1.69173	down
mws0884	C10H12N5O6P	Cyclic AMP	Nucleotides and derivatives	60-92-4	24275	18769	9294.2	2200.6	2944.9	10904	1.10723	0.30665	-1.70534	down
mws0917	C17H14O7	3,7-Di-O-methylquercetin	Flavonoids	2068/2/2	80074	86020	162250	4667.6	28504	11897	1.26075	0.13726	-2.86501	down
pmp000004	C17H14O7	Jaceosidin	Flavonoids	18085-97-7	89331	106800	86718	3204.8	19538	5050.9	1.31554	0.0982634	-3.3472	down
Zmhn001883	C14H18O9	Vanillic acid glycoside	Phenolic acids	-	27223	12699	27234	67095	57284	56829	1.27695	2.69831	1.43206	up
pmn001694	C18H34O5	9,10,13-Trihyroxy-11-octadecadienoic acid	Lipids	-	6555400	5686100	3873800	251370	551420	768850	1.36934	0.0975247	-3.35809	down
mws1003	C16H12O8	Laricitrin	Flavonoids	53472-37-0	248680	199520	209920	13874	25301	6454.5	1.37226	0.0693331	-3.85031	down
HmLn000873	C13H16O10	2-O-Galloyl-β-D-glucose	Tannins	-	153090	83481	90511	59637	70118	33075	1.10064	0.497826	-1.00629	down
pmb3068	C16H18O8	1-O-p-Coumaroyl quinic acid*	Phenolic acids	-	1646200	2203000	2014000	446210	247480	869510	1.26983	0.266612	-1.90719	down
pmp000231	C16H18O8	Trans-3-O-p-coumaric quinic acid*	Phenolic acids	-	1531400	913680	938570	224080	106950	419050	1.27102	0.221678	-2.17346	down
pmp000232	C16H18O8	Cis-3-p-coumaric quinic acid*	Phenolic acids	-	10470000	6286500	9121900	2164200	660850	4254200	1.15535	0.273558	-1.87008	down
mws1015	C15H16O9	Esculin(6,7-DihydroxyCoumarin-6-glucoside)	Lignans and Coumarins	531-75-9	9	9	9	7017.3	6678.2	5721.3	1.42791	719.141	9.49013	up
mws5039	C15H16O9	Esculin Hydrate	Lignans and Coumarins	66778-17-4	7905.5	9	9625.8	9	9	9	1.0129	0.00153931	-9.3435	down
pmn001420	C15H18O9	1-O-[(E)-Caffeoyl]-β-D-glucopyranose	Phenolic acids	-	1330900	758780	840160	2837700	2399900	1753000	1.26663	2.386	1.25459	up
pmb2211	C19H38N2O3	Cocamidopropyl betaine	Alkaloids	4292/10/8	9599.8	4271.6	4273.1	24578	48009	18851	1.28191	5.03943	2.33326	up
pmb0981	C10H14N5O7P	Adenosine 5'-monophosphate	Nucleotides and derivatives	61-19-8	118190	122120	166030	49597	29962	112590	1.0607	0.472877	-1.08046	down
pmb0890	C21H38O4	MAG(18:2)	Lipids	-	384640	683440	550170	1785000	2134100	868240	1.22421	2.95834	1.56479	up
mws0096	C20H20O6	Piperitol	Lignans and Coumarins	52151-92-5	214900	56206	58405	6440.5	37016	3278.1	1.14872	0.14183	-2.81776	down
pmb0998	C10H14N5O8P	Guanosine 5'-monophosphate	Nucleotides and derivatives	85-32-5	7516.7	9786.4	15464	3232.5	1757.9	7239.1	1.09398	0.373225	-1.42188	down
pmb0752	C17H20O9	3-O-Feruloyl quinic acid	Phenolic acids	1899-29-2	443620	352290	449320	107700	55003	180970	1.27744	0.275992	-1.8573	down
mws0011	C17H24O9	Syringin	Phenolic acids	118-34-3	94571	40867	50526	541950	139900	160780	1.14913	4.53115	2.17988	up
Hmgn004139	C20H22O7	isohydroxymatairesinol	Lignans and Coumarins	-	23402	27248	28107	6976	6703.6	14343	1.29595	0.355811	-1.49082	down
mws0232	C17H20N4O6	Riboflavin	Others	83-88-5	78319	68371	66726	15849	42729	26229	1.23474	0.397379	-1.33141	down
Zmhn002227	C17H22O10	Sinapic acid-glycoside	Phenolic acids	-	21260	33367	83147	9	9	9	1.41907	0.000195973	-12.3171	down
mws0043	C21H22O8	Nobiletin	Flavonoids	478-01-3	28068	79229	25283	116350	154390	368830	1.20579	4.82403	2.27024	up
pmn001394	C20H22O9	2,3,5,4'-Tetrahydroxy-stilbene-2-O-D-glucopyranoside*	Others	-	46123	61287	152260	298670	440710	336060	1.29374	4.14156	2.05018	up
Lmyp004617	C21H22O9	Pinocembrin 7-O-β-D-glucoside(Pinocembroside)	Flavonoids	75829-43-5	9	9	9	8614.5	12215	8978.6	1.42758	1104	10.1085	up
pme0321	C21H20O10	Kaempferol-7-O-rhamnoside*	Flavonoids	20196-89-8	1371000	643810	3243000	3958500	3693000	8211900	1.0891	3.01711	1.59317	up
mws0919	C21H20O10	Kaempferol-3-O-rhamnoside (Afzelin)(Kaempferin)*	Flavonoids	482-39-3	1380800	718540	3220400	4238400	4166600	8635900	1.13544	3.20333	1.67957	up
Lmdp003509	C20H18O11	Quercetin 3-O-β-D-xylopyranoside	Flavonoids	549-32-6	1658000	2216000	3226700	680700	1018800	1347800	1.18619	0.429155	-1.22043	down
mws2186	C20H18O11	Avicularin	Flavonoids	572-30-5	1780700	2397400	3749400	697140	1226100	1606100	1.10469	0.445202	-1.16747	down
mws1179	C21H22O10	Naringenin-7-O-glucoside	Flavonoids	529-55-5	2690400	1307100	1761900	5008700	3435700	5384300	1.23675	2.40107	1.26368	up
pmp000091	C23H24O9	Glyceryl 1,3-diferulate	Phenolic acids	83008-46-2	20575	18543	20132	4966.5	5060.2	2320.4	1.35933	0.20839	-2.26264	down
Hmcp002316	C21H20O11	Isorhamnetin-3-O-arabinoside	Flavonoids	-	4225200	2897600	6445000	642690	819280	1897200	1.25011	0.247584	-2.01401	down
mws2209	C21H20O11	Kaempferol-3-O-glucoside (Astragalin)	Flavonoids	480-10-4	1397000	725590	1673300	3967800	2974500	2489500	1.22218	2.48474	1.31309	up
mws0089	C21H20O11	Kaempferol-7-O-glucoside	Flavonoids	16290-07-6	128470	46986	169230	925960	880690	512140	1.31207	6.72725	2.75002	up
Lmlp003531	C21H20O11	Luteolin 3'-O-β-D-glucoside	Flavonoids	5154-41-6	831490	1318600	882550	372310	448180	568680	1.28041	0.458073	-1.12635	down
pmn001640	C20H18O12	Myricetin-3-O-arabinoside	Flavonoids	132679-85-7	100620	69222	140100	9172.3	3872.2	4696.8	1.39135	0.0572407	-4.12681	down
Lmzn001894	C21H18O12	Kaempferol-3-O-β-D-glucuronide	Flavonoids	-	327820	184570	249520	592200	922730	589160	1.30537	2.7616	1.4655	up
Lmzn001903	C21H18O12	Scutellarein-7-O-glucuronide	Flavonoids	27740-01-8	320740	229160	252810	586020	1036500	538370	1.28701	2.69199	1.42867	up
pmn001702	C21H18O12	Tetahydroxy-flavone-7-O-β-D-glucuronide	Flavonoids	-	356460	224010	242410	596010	821470	552620	1.30757	2.39415	1.25951	up
mws0056	C21H20O12	Myricetin-3-O-rhamnoside (Myricitrin)	Flavonoids	17912-87-7	8504500	7277200	9130000	1788200	1114500	579390	1.35758	0.139777	-2.8388	down
pmd0130	C22H46NO7P	LysoPC 14:0(2n isomer)	Lipids	-	11668	14149	7715.7	37314	56162	23788	1.27618	3.497	1.80612	up
pma0214	C22H22O12	Methylquercetin O-hexoside	Flavonoids	-	128120	171280	105340	49849	71825	78730	1.245	0.495143	-1.01408	down
Hmpp003242	C22H22O12	Isorhamnetin-3-O-glucoside	Flavonoids	-	22143000	19017000	18507000	9163200	8069800	9360000	1.41017	0.44569	-1.16589	down
Hmcp002298	C22H22O12	Limocitrin-O-arabinoside	Flavonoids	-	743020	835740	833140	171790	282810	54869	1.24426	0.211231	-2.2431	down
Hmcp002207	C22H22O12	Isorhamnetin-7-O-glucoside	Flavonoids	-	22686000	18070000	19779000	10139000	7722000	9245300	1.38735	0.447779	-1.15914	down
pmn001525	C23H26O11	3,5-Di-O-galloylshikimic acid	Phenolic acids	95753-52-9	3812900	2796400	5462200	375440	360750	541560	1.39685	0.105848	-3.23993	down
pmn001526	C20H20O14	1,6-Di-O-Galloyl-D-Glucose	Phenolic acids	-	18852	28789	7504.8	9	6851.2	9	1.0835	0.124564	-3.00504	down
pme0444	C23H25O12+	Malvidin-3-O-glucoside (Oenin)	Flavonoids	18470-06-9	9	9	27771	21372	19390	24394	1.00038	2.34467	1.22938	up
pme0443	C23H25O12+	Malvidin-3-O-galactoside (Primulin)	Flavonoids	30113-37-2	9	9	9430.6	18980	21984	11797	1.08119	5.584	2.4813	up
pmb3064	C22H28O13	3-O-p-coumaroyl quinic acid O-hexoside*	Phenolic acids	-	90141	85968	39286	43379	20167	15698	1.12988	0.367901	-1.44261	down
Hmln002199	C23H22O13	Quercetin-3-O-(6''-O-acetyl)-galactoside	Flavonoids	-	9	9	9	3127.3	46846	16022	1.39684	2444.27	11.2552	up
Hmcp002399	C23H24O13	Limocitrin 3-glucoside	Flavonoids	-	974880	774200	727250	286740	217900	80331	1.27425	0.236225	-2.08177	down
Hmqp006235	C21H46N3O9P	LysoPC 18:4	Lipids	-	18409	18107	26374	259730	378240	167060	1.40043	12.8006	3.67814	up
pmb0854	C26H48NO7P	LysoPC 18:3	Lipids	-	1133300	1421300	1409100	4424600	6395200	2970600	1.33715	3.47917	1.79874	up
pmn001378	C26H32O11	Terpineol monO-glucoside	Lignans and Coumarins	-	96903	71902	95832	197480	321290	319570	1.35484	3.16789	1.66352	up
pmp000273	C30H26O11	Gambiriin B3	Tannins	76236-90-3	3408900	3686600	3275500	1162800	951560	2506600	1.19547	0.445566	-1.16629	down
pme0430	C30H24O12	Procyanidin A1	Tannins	103883-03-0	21303	26613	21342	51899	65541	34265	1.26135	2.19043	1.13122	up
pme0432	C30H24O12	Procyanidin A2	Tannins	41743-41-3	200550	170160	256220	448380	525060	528040	1.373	2.39497	1.26001	up
pmp000275	C30H28O12	Gambiriin A1	Tannins	76250-49-2	6421600	7786800	7041400	2427000	3081600	4942000	1.23748	0.491798	-1.02386	down
mws1066	C27H32O14	Naringenin-7-O-Rutinoside(Narirutin)	Flavonoids	14259-46-2	5932.8	9	9	13721	54256	8821.3	1.09204	12.9055	3.68992	up
Rfmb26203	C28H36O13	Syringaresinol-Hex	Lignans and Coumarins	-	193690	153960	265760	9	8524.4	9	1.22408	0.0139261	-6.16607	down
pme1605	C27H30O15	Kaempferol-3-O-robinobioside(Biorobin)	Flavonoids	17297-56-2	12402	9	9	15517	16354	16071	1.01709	3.86006	1.94862	up
Lmlp002975	C26H28O16	Quercetin-3-O-β-D-xylopyranosyl-(1→2)-β-D-galactopyranoside	Flavonoids	-	57324	32697	35394	37294	9	9	1.01811	0.297508	-1.749	down
Hmbp001825	C26H28O16	Quercetin-3-sambubioside	Flavonoids	83048-35-5	52865	26958	33463	31748	7081.2	7086.8	1.04194	0.40531	-1.3029	down
Hmjp003008	C27H28O16	Luteolin-O-glucuronate-O-rhamnoside	Flavonoids	-	9	9	9	14143	12264	26202	1.42489	1948.48	10.9281	up
Hmmp002336	C30H26O14	Quercetin-O-feruloyl-Pentoside	Flavonoids	-	1296900	637660	513700	98055	80759	37253	1.35867	0.0882533	-3.50221	down
pmb0711	C27H30O16	Quercetin-7-O-rutinoside	Flavonoids	147714-62-3	480290	632580	303060	127970	160420	119820	1.33613	0.288298	-1.79437	down
Li512117	C27H30O16	Quercetin-3-O-neohesperidoside	Flavonoids	117611-67-3	958560	440140	443600	65516	81850	42319	1.37673	0.102961	-3.27983	down
Lmbp002336	C27H30O16	Quercetin-3-O-(2-O-α-L-rhamnopyranosyl)-β-D-galactopyranoside	Flavonoids	-	27291	53143	26370	132830	317290	271060	1.34074	6.75237	2.75539	up
Lmbp002592	C27H30O16	Kaempferol-3,7-di-O-β-D-glucopyranoside	Flavonoids	-	9	9	9	10111	17075	25156	1.42437	1938.59	10.9208	up
Smsp001640	C27H31O16+	Petunidin-3-O-glucoside-O-arabinoside	Flavonoids	-	986010	1526400	1616000	98681	147960	12908	1.27772	0.062869	-3.99151	down
pme1777	C27H31O16+	Cyanidin-3,5-O-diglucoside (Cyanin)	Flavonoids	2611-67-8	1176800	1765800	1887900	102590	187980	9957.7	1.2464	0.0622146	-4.0066	down
mws4134	C20H32N6O12S2	Oxidized Glutathione	Amino acids and derivatives	121-24-4	39643	15855	28857	5456.5	6083.2	13938	1.2028	0.30203	-1.72724	down
Lmmp002963	C28H32O16	methylquercetin glu-rha	Flavonoids	-	84480	21904	46225	11667	11143	10346	1.25079	0.217261	-2.2025	down
Smsp001641	C28H33O16+	Petunidin-3-O-rutinoside	Flavonoids	-	10518	12554	9976.6	9	3913.8	9	1.11176	0.11897	-3.07133	down
pmn001588	C24H42O21	Nystose	Others	13133-07-8	870370	1442600	1467000	452600	365820	627160	1.27888	0.382432	-1.38673	down
pmp001275	C31H61O14N	3-Hydroxypropyl palmitate glc-glucosamine	Alkaloids	-	120950	211450	118720	778850	487830	270880	1.22074	3.40832	1.76906	up
pmn001370	C32H42O16	Pinoresinol diglucoside	Lignans and Coumarins	63902-38-5	6178.5	7492.4	7111.4	9	9	9	1.42745	0.00129918	-9.58818	down
pmn001369	C32H42O17	1-Hydroxypineolin Diglucoside	Lignans and Coumarins	-	20052	17727	19029	9	9	7882.8	1.0989	0.139079	-2.84602	down
pmp000102	C60H50O24	Arecatannin A1	Tannins	-	857450	708110	779020	1675400	1505100	1801500	1.39617	2.1249	1.0874	up

## Sheet: SP_vs_SY
Supplementary Table 9-4 The classification, fold change, and VIP information of DAMs identified between SP and SY
Index	Formula	Compounds	Class	CAS	SP1	SP2	SP3	SY1	SY2	SY3	VIP	Fold_Change	Log2FC	Type
pme3033	C4H9NO2	N,N-Dimethylglycine	Amino acids and derivatives	1118-68-9	2861200	1877000	2745000	830930	694920	637050	1.21754	0.289034	-1.79069	down
pme3011	C4H9NO2	γ-Aminobutyric acid	Organic acids	1956/12/2	4041900	2468600	3713800	846660	726570	535350	1.21559	0.206232	-2.27766	down
pmb0484	C5H13NO	Choline	Alkaloids	62-49-7	13187000	11918000	17114000	29173000	25721000	30078000	1.19051	2.01265	1.0091	up
mws0576	C4H8O3	3-Hydroxybutyrate*	Organic acids	300-85-6	29552	23090	13531	57256	45272	32629	1.00678	2.04248	1.03032	up
mws0574	C4H8O3	α-Hydroxyisobutyric acid	Organic acids	594-61-6	5001.4	3394.3	9008.3	16954	58527	47282	1.11607	7.05372	2.81838	up
pme2049	C4H8O3	2-Hydroxybutanoic acid*	Organic acids	600-15-7	16963	13754	27988	62996	202450	157590	1.14598	7.20613	2.84923	up
pme2433	C4H11NO2	Diethanolamine	Others	111-42-2	443160	557090	444260	91431	103180	74190	1.2429	0.186085	-2.42597	down
pmb1096	C8H7N	Indole	Alkaloids	120-72-9	13668	2902.9	4438.8	64679	44344	113800	1.15553	10.6057	3.40677	up
mws0191	C5H11NO2	Betaine	Alkaloids	107-43-7	819990	588470	1084200	11820000	4047800	10130000	1.1944	10.4297	3.38263	up
mws0147	C5H10O3	3-Hydroxy-3-methyl butyric acid	Organic acids	625-08-1	9	9	10979	79611	353800	232370	1.05348	60.5421	5.91987	up
mws0230	C4H9NO3	L-(-)-Threonine	Amino acids and derivatives	72-19-5	2535000	2396300	2664300	997250	909260	863690	1.24926	0.364711	-1.45517	down
mws0671	C4H9NO3	L-Homoserine	Organic acids	672-15-1	2733000	2615800	2793800	1135900	1003000	894010	1.24205	0.372474	-1.42479	down
mws0491	C8H11N	Phenethylamine	Others	64-04-0	27982	23957	80131	310510	5118400	271870	1.02903	43.1648	5.43178	up
mws0628	C7H6O2	4-Hydroxybenzaldehyde	Phenolic acids	123-08-0	344220	163380	193010	3219500	1877200	8625700	1.18448	19.5864	4.29178	up
mws0572	C5H7N3O	5-Methylcytosine	Nucleotides and derivatives	554-01-8	6080.1	5246.7	7332.4	15286	15288	14568	1.22559	2.41929	1.27458	up
Rfmb319	C6H11NO2	Pipecolic acid	Amino acids and derivatives	4043-87-2	2566000	2012400	2389500	902550	493450	597400	1.19944	0.286083	-1.80549	down
mws0425	C5H6O4	Citraconic acid	Organic acids	498-23-7	39830	13426	5978.8	87215	95931	129440	1.08997	5.27707	2.39974	up
pme2693	C6H14N2O	N-Acetylputrescine	Alkaloids	18233-70-0	7547	11818	7243.7	9	9	9	1.255	0.00101471	-9.94472	down
mws1167	C4H4O5	Oxaloacetic acid	Organic acids	328-42-7	9	9	9	37448	86908	25012	1.25149	5532.15	12.4336	up
mws0473	C5H8O4	2-Methylsuccinic acid	Organic acids	498-21-5	760380	668150	373330	2976800	3711700	1164300	1.08465	4.35816	2.12372	up
mws0001	C4H8N2O3	L-Asparagine	Amino acids and derivatives	70-47-3	6226700	7995200	21690000	431690	461400	432590	1.22341	0.0369148	-4.75966	down
mws0219	C4H7NO4	L-AsparticAcid	Amino acids and derivatives	56-84-8	33042000	25143000	42030000	3317300	2980900	4575500	1.23876	0.108504	-3.20418	down
mws0275	C4H6O5	L-(-)-Malic acid	Organic acids	636-61-3	304690	274940	610650	1332800	1485800	1341600	1.16899	3.49514	1.80535	up
pme0040	C5H5N5	Adenine	Nucleotides and derivatives	73-24-5	479860	316430	478490	1946500	5340700	1924300	1.1666	7.22595	2.85319	up
pme2268	C7H7NO2	Trigonelline	Alkaloids	535-83-1	507870	510260	533070	9586200	20284000	5045100	1.21175	22.5086	4.4924	up
pme1738	C7H9N2O	3-Carbamyl-1-methylpyridinium(1-Methylnicotinamide)	Others	1005-24-9	19016	9408.5	4254.8	51890	49140	24113	1.04499	3.82943	1.93713	up
Rfmb318	C7H14NO2+	Proline betaine(ProBet)	Amino acids and derivatives	1195-94-4	107630	97424	97613	3929100	2527000	2469900	1.25284	29.4912	4.88221	up
pme0295	C6H11NO3	4-Acetamidobutyric acid	Organic acids	3025-96-5	9	9	9	194000	90559	54893	1.25383	12572.3	13.618	up
mws0567	C5H11N3O2	4-Guanidinobutyric acid	Organic acids	463-00-3	113150	137840	444100	871550	790340	733560	1.07317	3.44624	1.78503	up
mws0924	C6H10O4	2-Methylglutaric acid	Organic acids	617-62-9	66910	60958	70969	305000	357850	250840	1.24257	4.59517	2.20012	up
pme1691	C7H16NO2	Acetylcholine	Alkaloids	60-31-1	485610	459190	484110	1276400	1189900	1022200	1.24353	2.44137	1.28769	up
mws1050	C5H9NO4	O-Acetylserine	Amino acids and derivatives	5147-00-2	380330	333090	359820	1046300	701740	790220	1.20984	2.36504	1.24187	up
pme0014	C5H9NO4	L-Glutamic acid	Amino acids and derivatives	56-86-0	2936400	3092200	3537700	1084200	902460	1025600	1.24501	0.314882	-1.66711	down
mws1024	C9H8O2	p-Coumaraldehyde	Phenolic acids	2538-87-6	48547	40355	36127	233720	221260	359530	1.23438	6.51457	2.70367	up
mws0262	C4H6O6	L-(+)-Tartaric acid	Organic acids	87-69-4	17921	29191	23541	243460	230260	389560	1.23706	12.2186	3.61101	up
mws1499	C5H10O5	D-(-)-Arabinose	Others	10323-20-3	19505	9	9	125530	207350	126890	1.02303	23.5502	4.55767	up
mws0921	C9H10O2	p-Coumaryl alcohol	Phenolic acids	3690/5/9	33437	22835	23508	776950	1311000	520740	1.23832	32.6985	5.03115	up
pme0183	C5H5N5O	2-Hydroxy-6-aminopurine	Nucleotides and derivatives	3373-53-3	62849	34119	25861	70149	179820	146340	1.04262	3.22651	1.68997	up
mws0458	C8H8O3	Vanillin	Phenolic acids	121-33-5	2212800	2050900	1873200	8494800	5723400	10614000	1.21382	4.04638	2.01663	up
mws0437	C5H12O5	D-Arabitol	Others	488-82-4	69636	73282	98690	7909	13362	8530.7	1.23799	0.123347	-3.0192	down
mws4002	C8H11NO2	Dopamine hydrochloride	Alkaloids	62-31-7	300750	678030	381990	101940	109540	144320	1.16403	0.26147	-1.93528	down
mws1417	C9H7NO2	Indole-3-carboxylic acid	Alkaloids	771-50-6	19136	25985	30885	45737	57042	54887	1.1541	2.07439	1.05269	up
pme2914	C6H10O5	3-Hydroxy-3-methylpentane-1,5-dioic acid	Amino acids and derivatives	503-49-1	34928	50763	40779	325830	220300	304400	1.24038	6.72515	2.74957	up
pme2758	C5H9NO5	4-Hydroxy-L-glutamic acid	Amino acids and derivatives	3913-68-6	69581	34038	63031	17172	9213.8	16746	1.14449	0.258817	-1.95	down
mws0898	C10H12O2	Isoeugenol	Phenolic acids	97-54-1	56143	59006	58345	9	9	9	1.25659	0.000155625	-12.6496	down
pme0282	C8H6O4	Phthalic acid	Organic acids	88-99-3	9	9	9	27417	39406	60073	1.25407	4699.85	12.1984	up
mws0344	C5H10O6	D-Xylonic acid	Organic acids	526-91-0	1678600	1406800	1873300	23152000	23319000	26110000	1.25293	14.6371	3.87156	up
mws1686	C9H10O3	Paeonol	Phenolic acids	552-41-0	5780.5	10011	12307	33375	35476	93937	1.12868	5.79348	2.53443	up
Hmbp001276	C8H8O4	Gallacetophenone	Others	528-21-2	924910	566900	865860	236660	132150	219080	1.18741	0.249352	-2.00374	down
mws0028	C8H8O4	Vanillic acid	Phenolic acids	121-34-6	177620	71874	139420	1405800	1678100	1129300	1.22083	10.8332	3.43739	up
pme1383	C8H11NO3	Pyridoxine	Others	65-23-6	3409900	2044600	2262000	315310	555250	326270	1.21859	0.1551	-2.68873	down
pme0181	C7H11N3O2	1-Methylhistidine	Amino acids and derivatives	368-16-1	3020.7	5249.6	2373.6	50044	128460	63897	1.22158	22.7737	4.5093	up
pme3009	C6H6O6	Trans-Citridic acid	Organic acids	4023-65-8	1008000	1227700	952540	329850	407930	352850	1.23608	0.342079	-1.5476	down
mws0981	C6H5N5O2	Isoxanthopterin	Nucleotides and derivatives	529-69-1	14208	6355.1	11280	4611.7	3245.9	3641.6	1.10682	0.361121	-1.46945	down
pme2596	C8H9NO4	4-Pyridoxic acid	Others	82-82-6	14439	10742	11660	4819.4	6044.8	5913.1	1.20924	0.455398	-1.1348	down
pme2244	C11H11NO2	3-Indolepropionic acid	Alkaloids	830-96-6	9	9	9	9133.7	6316.4	18797	1.25129	1268.41	10.3088	up
mws0281	C6H8O7	Citric Acid	Organic acids	77-92-9	3212800	3713500	2849500	49176000	47688000	38006000	1.25308	13.7963	3.78621	up
mws0277	C7H12O6	Quinic Acid	Organic acids	77-95-2	2383800	1377100	1282300	22174000	23766000	22473000	1.24342	13.5654	3.76186	up
mws1189	C6H10O7	D-Galacturonic acid(Gal A)	Organic acids	685-73-4	367650	395230	443440	1057100	1179000	1115000	1.24537	2.77795	1.47402	up
pme3705	C6H10O7	D-Glucoronic acid	Others	6556/12/3	503660	396560	531330	1326100	1394500	1500600	1.23523	2.94869	1.56008	up
mws2104	C7H14O6	D-Pinitol	Others	10284-63-6	225530	176590	187470	1543300	576060	649060	1.15662	4.6955	2.23128	up
pme3827	C9H11NO4	3,4-Dihydroxy-DL-phenylalanine	Amino acids and derivatives	63-84-3	7048.2	31208	7555.6	42723	49399	41478	1.01352	2.91628	1.54413	up
pmb2640	C12H24O2	Lauric acid	Lipids	143-07-7	2493.4	2814.5	2519.5	29877	10657	22266	1.20443	8.0231	3.00416	up
mws0282	C11H12N2O2	L-Tryptophan	Amino acids and derivatives	73-22-3	1487100	318060	373900	10513000	5382000	18027000	1.16148	15.5673	3.96044	up
mws1014	C10H8O5	Fraxetin	Lignans and Coumarins	574-84-5	28336	19498	55582	10260	13208	12316	1.06047	0.34602	-1.53107	down
pmb2620	C11H12O4	3,4-Dimethoxycinnamic acid	Phenolic acids	14737-89-4	863160	354230	943730	3878.1	2899.2	3601.7	1.24743	0.0048026	-7.70197	down
mws1512	C10H12O5	Propyl gallate	Flavonoids	121-79-9	3979.3	3963	1430	9	9	9	1.24674	0.00288083	-8.4393	down
mws1509	C13H10O3	Phenyl salicylate	Phenolic acids	118-55-8	9	9	9	115630	128100	74654	1.25594	11792	13.5255	up
mws5045	C12H24O3	12-Hydroxydodecanoic acid	Lipids	505-95-3	9	908.74	1575.4	339720	69829	267890	1.1177	271.721	8.08598	up
mws0677	C12H14N2O2	N-Acetyl-5-hydroxytryptamine	Alkaloids	1210-83-9	15182	15936	13470	54495	47247	50596	1.25145	3.41657	1.77255	up
mws1337	C9H17NO5	D-Pantothenic Acid	Others	79-83-4	295720	112860	399510	1936100	2050100	1246900	1.15752	6.47589	2.69508	up
mws0520	C11H13NO4	N-Acetyl-L-tyrosine	Amino acids and derivatives	537-55-3	858220	252070	936560	88868	66347	51029	1.15996	0.100762	-3.31098	down
pme1194	C9H13N3O4	Deoxycytidine	Nucleotides and derivatives	951-77-9	7378.7	10197	14425	57438	58973	52356	1.22252	5.27385	2.39886	up
mws0119	C14H28O2	Myristic Acid	Lipids	544-63-8	1567900	3518100	3179000	931660	687370	1061900	1.11218	0.324371	-1.62428	down
mws0474	C12H22O4	Dodecanedioic aicd	Organic acids	693-23-2	1183.2	1516.3	1682.1	11894	3214.4	10107	1.11677	5.75484	2.52478	up
mws0221	C6H12N2O4S2	L-(-)-Cystine	Amino acids and derivatives	56-89-3	25834	38757	27402	9947.4	11382	4746.5	1.14017	0.283455	-1.81881	down
VCmsp10137	C16H16O2	Pinosylvin dimethyl ether	Others	-	79450	32105	54544	268380	96833	225080	1.05404	3.55386	1.82939	up
pme0264	C10H14N2O5	Thymidine	Nucleotides and derivatives	50-89-5	68900	65481	45893	144900	152440	317980	1.12992	3.41325	1.77115	up
mws2103	C14H12O4	Piceatannol	Phenolic acids	10083-24-6	8676900	25384000	35099000	444500	491220	1216900	1.20325	0.0311253	-5.00577	down
pme3961	C10H13N5O3	Deoxyadenosine	Nucleotides and derivatives	958-09-8	121870	218790	187310	755810	685890	712290	1.2201	4.07976	2.02848	up
mws0120	C8H20NO6P	Choline alfoscerate	Lipids	28319-77-9	11065000	14132000	10591000	1662500	1062800	1264300	1.24146	0.111479	-3.16516	down
mws0866	C6H13O9P	D-Glucose 6-phosphate	Others	56-73-5	9	9	9	724010	629470	495100	1.25658	68465.9	16.0631	up
mws1090	C6H13O9P	Glucose-1-phosphate	Others	59-56-3	903670	1672600	1277200	348890	238700	256330	1.20643	0.219003	-2.19098	down
pme1184	C10H13N5O4	Deoxyguanosine	Nucleotides and derivatives	961-07-9	71523	159870	124150	544440	331010	309520	1.13439	3.33285	1.73675	up
mws0383	C17H32O2	Cis-10-Heptadecenoic Acid	Lipids	29743-97-3	750570	807710	692990	386170	300770	366510	1.22109	0.467936	-1.09562	down
pmf0525	C16H14O4	Imperatorin	Lignans and Coumarins	482-44-0	49946	39011	57400	98429	127300	72743	1.09187	2.03934	1.0281	up
mws1175	C16H14O4	Pinostrobin	Flavonoids	480-37-5	14105	10955	4650.1	299540	134540	271030	1.21923	23.733	4.56882	up
mws1173	C15H12O5	Garbanzol	Flavonoids	1226-22-8	72812	57688	98731	10935	13914	27041	1.16933	0.226366	-2.14327	down
mws0914	C15H12O5	Pinobanksin	Flavonoids	548-82-3	15166	21215	11849	223920	567340	150200	1.20258	19.5202	4.2869	up
pme0376	C15H12O5	Naringenin	Flavonoids	480-41-1	16074	18243	11120	229910	548570	149790	1.2086	20.4298	4.35261	up
pme2960	C15H12O5	Naringenin chalcone	Flavonoids	73692-50-9	17635	17854	9548.3	154550	359310	97123	1.18687	13.5662	3.76194	up
pme3475	C15H12O5	Butin	Flavonoids	492-14-8	19445	21066	10570	149590	360950	94945	1.1748	11.8534	3.56723	up
YC512118	C18H35NO	Octadecenoic amide	Others	-	73714	65260	167640	17208	10932	28961	1.13088	0.186231	-2.42484	down
mws4160	C16H12O5	8-Methoxychrysin(Wogonin)	Flavonoids	632-85-9	9	9	9	3559	2177.5	5427.9	1.25189	413.496	8.69173	up
mws1489	C18H36O2	Stearic Acid	Lipids	1957/11/4	41486000	54914000	49479000	14652000	12486000	15645000	1.23773	0.293277	-1.76966	down
mws1068	C15H10O6	Kaempferol	Flavonoids	520-18-3	11253	5696.3	5520.7	21181	66813	42563	1.1304	5.81028	2.53861	up
mws1521	C13H18O7	Salicin	Phenolic acids	138-52-3	21929	14054	77098	9	9	9	1.24786	0.000238767	-12.0321	down
mws1436	C18H38O2	1,18-Octadecanediol	Lipids	3155-43-9	15729	6865.8	6815.6	52248	49309	49386	1.19701	5.1323	2.35961	up
pme3609	C15H11O6+	Cyanidin	Flavonoids	13306-05-3	324970	447360	405200	226590	164590	181900	1.17454	0.48668	-1.03896	down
pmn001686	C16H32O4	10,16-Dihydroxy-palmitic acid	Lipids	3233-90-7	9	9	9	69327	41332	95535	1.25491	7636.81	12.8988	up
pmb3081	C6H11PO11	Glucarate O-Phosphoric acid	Others	-	8102700	6875700	6488200	12287000	15587000	16742000	1.19558	2.07839	1.05547	up
pmb2787	C18H30O3	9-KODE	Lipids	54232-59-6	9	9	9	17978	16921	10915	1.25582	1696.81	10.7286	up
pmn001687	C13H12O8	Cis-Coutaric acid	Phenolic acids	27174-07-8	9	9	9	23398	35511	37442	1.25517	3568.56	11.8011	up
pmb2799	C18H32O3	12,13-EODE	Lipids	6799-85-5	25772	53286	27261	108000	71067	62384	1.04956	2.27101	1.18333	up
pmp001204	C17H14O5	Apigenin-7,4'-dimethylether	Flavonoids	5128-44-9	3211.4	4019.7	1579.4	30852	36692	38126	1.22682	11.9936	3.5842	up
mws0724	C10H13N5O6	8-Hydroxyguanosine	Nucleotides and derivatives	3868-31-3	3440.2	4637	5424.6	9	9	9	1.25571	0.00199973	-8.96598	down
mws0058	C16H12O6	Diosmetin	Flavonoids	520-34-3	9	9	9	46203	131780	142710	1.25147	11877.5	13.5359	up
mws1316	C16H12O6	Hydroxygenkwanin	Flavonoids	20243-59-8	9	9	9	4169.4	5420.7	2425	1.25287	445.004	8.79767	up
Zmxn001997	C13H16O8	Isosalicylic acid O-glycoside	Phenolic acids	-	1028300	1763400	2030400	84584	81610	197450	1.21535	0.075412	-3.72906	down
Zmhn001926	C13H16O8	Salicylic acid O-glycoside	Phenolic acids	-	1040800	1538300	1707800	109840	85307	225180	1.21322	0.0980492	-3.35035	down
Hmtn001302	C13H16O8	Glucosyloxybenzoic acid	Phenolic acids	-	841240	1409800	1822900	73072	58001	142290	1.21829	0.0671004	-3.89753	down
mws1564	C17H16O5	Farrerol	Flavonoids	24211-30-1	10157	5308.3	5952.4	134840	173150	103100	1.23943	19.1939	4.26258	up
pme2816	C20H28O2	4-Oxoretinol	Others	62702-55-0	17733	14038	10124	184420	127250	128060	1.24111	10.496	3.39177	up
mws1349	C18H39NO2	D-erythro-sphinganine	Alkaloids	764-22-7	92809	76679	76754	269410	336860	250190	1.23699	3.47812	1.79831	up
pme2954	C15H10O7	Quercetin	Flavonoids	117-39-5	13597000	9240400	7918000	2292200	685360	4216700	1.04168	0.233919	-2.09592	down
mws0044	C15H12O7	Dihydroquercetin(Taxifolin)	Flavonoids	480-18-2	2478500	3987500	2787900	412470	381060	781370	1.2051	0.170188	-2.5548	down
mws0369	C20H32O2	Arachidonic Acid	Lipids	506-32-1	28392	29938	29730	15807	5197.9	9010.2	1.09558	0.340848	-1.5528	down
mws0042	C15H14O7	Epigallocatechin*	Flavonoids	970-74-1	7763000	10224000	11063000	29163000	35777000	25719000	1.21655	3.12079	1.64191	up
mws0049	C15H14O7	Gallocatechin*	Flavonoids	970-73-0	7345000	10935000	10443000	32798000	41096000	27885000	1.21321	3.54347	1.82516	up
pme1086	C10H17N3O6S	Glutathione reduced form	Amino acids and derivatives	70-18-8	8715	4268.8	4753.9	354470	448390	20684	1.07199	46.429	5.53695	up
pmn001606	C20H38O2	Eicosenoic acid	Lipids	26764-41-0	3470100	2052900	1822500	565620	307030	632100	1.17288	0.204853	-2.28734	down
mws0066	C16H12O7	Isorhamnetin	Flavonoids	480-19-3	335060	223600	693560	71295	87357	104270	1.1395	0.209965	-2.25178	down
mws0988	C16H12O7	Rhamnetin(7-O-Methxyl Quercetin)	Flavonoids	90-19-7	9	9	9	6352.2	8515.2	4850.9	1.25495	730.307	9.51236	up
pmb2871	C13H16O9	2,5-Dihydroxy benzoic acid O-hexside*	Phenolic acids	-	26186000	23846000	26930000	9931700	10734000	7782400	1.23052	0.369638	-1.43581	down
pmn001367	C13H16O9	Protocatechuic acid-4-glucoside*	Phenolic acids	-	14789000	12101000	7488700	3398100	4046600	3423700	1.17421	0.316138	-1.66138	down
pme3459	C20H28O3	Caffeyl alcohol	Phenolic acids	469-83-0	1070800	1431300	1157100	12105000	23362000	14811000	1.2382	13.7402	3.78033	up
mws0744	C15H12O8	Dihydromyricetin(Ampelopsin)	Flavonoids	27200-12-0	24290000	32143000	21454000	8995400	5822300	10859000	1.16758	0.329666	-1.60092	down
mws0879	C20H32O3	12(S)-HETE	Lipids	54397-83-0	36338	21286	24841	164280	193640	195840	1.23703	6.71509	2.74741	up
mws0582	C11H19N3O6S	S-(methyl)glutathione	Amino acids and derivatives	2922-56-7	31499	20554	19755	108350	118380	107990	1.23386	4.66132	2.22074	up
pme3188	C9H13N2O9P	Uridine 5'-monophosphate	Nucleotides and derivatives	58-97-9	175720	222430	204140	10807	19115	15784	1.24664	0.075887	-3.72	down
pmn001515	C14H14O9	3-Galloylshikimic acid	Phenolic acids	110082-91-2	8343.2	12754	8210.4	4206.8	3760.6	1737.9	1.09937	0.331153	-1.59443	down
Zmhn002301	C15H18O8	p-Coumaric acid-O-glycoside	Phenolic acids	-	631800	626760	1131700	5593900	5870300	10131000	1.21672	9.03467	3.17547	up
pmn001419	C15H18O8	1-O-[(E)-p-Cumaroyl]-β-D-glucopyranose	Phenolic acids	-	952400	982100	1949900	11241000	10480000	18166000	1.21741	10.2685	3.36015	up
pmn001691	C18H32O5	9,12,13-Trihyroxy-10,15-octadecadienoic acid	Lipids	-	529390	496510	567400	3632800	5481500	5625400	1.24324	9.25105	3.20962	up
mws0917	C17H14O7	3,7-Di-O-methylquercetin	Flavonoids	2068/2/2	80074	86020	162250	395870	855080	436530	1.15904	5.13937	2.36159	up
Zmhn001883	C14H18O9	Vanillic acid glycoside	Phenolic acids	-	27223	12699	27234	96144	104070	82702	1.18341	4.21282	2.07479	up
pmn001694	C18H34O5	9,10,13-Trihyroxy-11-octadecadienoic acid	Lipids	-	6555400	5686100	3873800	1757500	1548900	2815800	1.12652	0.3799	-1.39631	down
pmn001627	C13H16O10	Glucogallin	Phenolic acids	58511-73-2	114910	210120	131960	58394	77299	57697	1.12718	0.423182	-1.24065	down
pmb1207	C19H14O6	O-Feruloyl 3-hydroxylcoumarin	Lignans and Coumarins	-	6395.2	3693.2	6950	48444	55868	73737	1.2306	10.4499	3.38541	up
pmp000231	C16H18O8	Trans-3-O-p-coumaric quinic acid*	Phenolic acids	-	1531400	913680	938570	267390	179600	157100	1.20986	0.178532	-2.48574	down
mws1015	C15H16O9	Esculin(6,7-DihydroxyCoumarin-6-glucoside)	Lignans and Coumarins	531-75-9	9	9	9	16869	10628	9400.5	1.25583	1366.57	10.4163	up
pmn001420	C15H18O9	1-O-[(E)-Caffeoyl]-β-D-glucopyranose	Phenolic acids	-	1330900	758780	840160	3771700	3636100	2751500	1.20029	3.46753	1.79391	up
pme0519	C12H22O11	D-(+)-Sucrose	Others	57-50-1	17304000	14184000	12455000	5041100	4687500	5439800	1.23118	0.345184	-1.53456	down
mws1333	C12H22O11	Melibiose	Others	585-99-9	5865500	5920900	4356100	1719000	1518400	2112300	1.21679	0.331405	-1.59333	down
mws1080	C12H22O11	Galactinol	Others	3687-64-7	29487000	23493000	22431000	9716500	8749000	9486300	1.23437	0.370659	-1.43183	down
mws0264	C12H22O11	D-(+)-TrehaloseAnhydrous	Others	99-20-7	7330900	7836100	8860200	2409600	1825700	2716900	1.23001	0.289347	-1.78913	down
mws5038	C12H22O11	Isomaltulose	Others	13718-94-0	13395000	12983000	13303000	4383400	3799700	3970500	1.25216	0.306283	-1.70706	down
Zmhp004065	C18H16O7	7,8-Dihydroxy-5,6,4'-trimethoxyflavone	Flavonoids	-	9	9	9	93404	220970	97873	1.25384	15268.4	13.8983	up
pmp000786	C18H16O7	Eupatorin	Flavonoids	855-96-9	9	9	9	80509	182230	83996	1.25401	12842	13.6486	up
mws0609	C10H12N5O7P	Guanosine 3',5'-cyclic monophosphate	Nucleotides and derivatives	7665-99-8	19097	9445.3	8231.4	40852	84837	37655	1.12665	4.44187	2.15117	up
pmb0801	C14H19NO9	4-Pyridoxic acid O-hexoside	Others	-	7593.2	37196	32165	9	9	9	1.24637	0.000350858	-11.4768	down
mws0967	C20H32O5	5(S),6(R)-Lipoxin A4	Lipids	89663-86-5	9805.9	31285	42280	248940	492690	577080	1.17838	15.8174	3.98344	up
mws1077	C16H18O9	Scopolin	Lignans and Coumarins	531-44-2	26517	23106	51315	65415	76680	64205	1.0468	2.04383	1.03127	up
pme1816	C16H18O9	Neochlorogenic acid(5-O-Caffeoylquinic acid)	Phenolic acids	906-33-2	86450	87958	278390	1144800	496710	563380	1.09831	4.86948	2.28377	up
Zmhn002422	C16H20O9	Feruloyl glucose	Phenolic acids	-	297310	325660	339400	3628400	3831800	4449400	1.2538	12.3753	3.62939	up
mws0097	C20H22O6	Pinoresinol	Lignans and Coumarins	487-36-5	418670	796250	271410	2079700	7014900	3394600	1.14429	8.40271	3.07085	up
mws0179	C17H20O9	Chlorogenic acid methyl ester	Phenolic acids	29708-87-0	12830	5539.4	11046	64842	49543	42574	1.19303	5.33595	2.41574	up
pmb0752	C17H20O9	3-O-Feruloyl quinic acid	Phenolic acids	1899-29-2	443620	352290	449320	8856300	1973100	1653300	1.11444	10.0244	3.32545	up
mws4101	C21H20O6	Licoarylcoumarin	Lignans and Coumarins	125709-31-1	9	9	9	10225	17106	14861	1.25481	1562.67	10.6098	up
mws0011	C17H24O9	Syringin	Phenolic acids	118-34-3	94571	40867	50526	1186800	816870	420790	1.20344	13.0373	3.70457	up
pmn001400	C19H20O8	2,3,5,4'-Tetrahydroxy-stilbene-2-O-D-xylose pyranoside	Others	-	50052	93710	420150	9	9	9	1.24689	4.78798e-05	-14.3502	down
mws0232	C17H20N4O6	Riboflavin	Others	83-88-5	78319	68371	66726	354120	402190	264730	1.23909	4.78427	2.2583	up
pme3337	C14H17N5O8	N6-Succinyl Adenosine	Nucleotides and derivatives	4542-23-8	99197	90430	73831	249680	259540	255520	1.24113	2.9027	1.5374	up
Zmhn002227	C17H22O10	Sinapic acid-glycoside	Phenolic acids	-	21260	33367	83147	533050	82283	309780	1.00598	6.71471	2.74733	up
mws4168	C21H22O7	Praeruptorin A	Lignans and Coumarins	73069-25-7	9	9	9	90275	265020	9241.9	1.22643	13501.4	13.7208	up
pme3007	C9H14N2O12P2	Uridine 5'-diphosphate	Nucleotides and derivatives	27821-45-0	35138	34705	37338	94965	80410	64328	1.20967	2.23643	1.1612	up
Zmhn101746	C20H22O9	Tetrahydroxy-stilbene-O-glucoside	Others	-	1175200	1834100	1819900	671100	688300	861050	1.15395	0.459797	-1.12093	down
pmn001394	C20H22O9	2,3,5,4'-Tetrahydroxy-stilbene-2-O-D-glucopyranoside*	Others	-	46123	61287	152260	213420	278370	270910	1.06478	2.93719	1.55444	up
pmn001399	C20H22O9	2,4,6,4'-Tetrahydroxy-stilbene-2-O-D-glucopyranoside*	Others	-	1060800	1973600	2074800	595930	787220	821420	1.08795	0.43149	-1.2126	down
Zmhn001746	C20H22O9	Piceatannol-O-glucoside	Others	-	894860	1857200	1804600	619360	637910	721330	1.07077	0.434222	-1.2035	down
pmn001637	C20H18O10	Juglanin	Flavonoids	5041-67-8	23514	14565	74206	137620	1088400	174480	1.01973	12.4727	3.6407	up
Smlp002532	C20H19O10+	Cyanidin-3-O-arabinoside	Flavonoids	27214-72-8	28549	40216	108260	9	9	6942.1	1.0327	0.039317	-4.6687	down
mws2523	C12H23O14P	Trehalose 6-phosphate	Others	4484-88-2	508160	320750	256440	116380	110840	143410	1.15833	0.341484	-1.55011	down
pmb0864	C19H40NO7P	LysoPE 14:0	Lipids	-	9670.2	11786	10306	28968	26675	19685	1.20409	2.37162	1.24588	up
mws0072	C21H20O10	Apigenin 5-O-glucoside	Flavonoids	28757-27-9	30039	77407	49385	219640	132380	425970	1.09783	4.96069	2.31054	up
Smlp001915	C20H19O11+	Delphinidin-3-O-arabinoside	Flavonoids	-	3208.2	4388.4	7757.4	9	9	9	1.25305	0.0017585	-9.15144	down
pmp000091	C23H24O9	Glyceryl 1,3-diferulate	Phenolic acids	83008-46-2	20575	18543	20132	9	9	1420.6	1.09887	0.0242802	-5.36408	down
Hmpp003270	C21H20O11	Luteolin-4'-O-β-D-glucoside	Flavonoids	6920-38-3	2584800	3505000	3591200	720340	1622600	641690	1.1306	0.308298	-1.6976	down
mws0913	C21H20O11	Kaempferol-3-O-galactoside (Trifolin)	Flavonoids	23627-87-4	70417	71953	87111	299180	2071800	692030	1.12059	13.3476	3.7385	up
mws2209	C21H20O11	Kaempferol-3-O-glucoside (Astragalin)	Flavonoids	480-10-4	1397000	725590	1673300	4293500	33574000	10005000	1.08054	12.6117	3.65669	up
mws0089	C21H20O11	Kaempferol-7-O-glucoside	Flavonoids	16290-07-6	128470	46986	169230	817080	9599400	1710100	1.10638	35.1815	5.13675	up
Smlp002277	C21H21O11+	Petunidin-3-O-arabinoside	Flavonoids	-	11493	5598.9	25257	9	9	9	1.24851	0.000637561	-10.6151	down
pmn001640	C20H18O12	Myricetin-3-O-arabinoside	Flavonoids	132679-85-7	100620	69222	140100	355270	1834400	640690	1.10915	9.1319	3.19092	up
Lmzn001894	C21H18O12	Kaempferol-3-O-β-D-glucuronide	Flavonoids	-	327820	184570	249520	679570	536140	394180	1.07703	2.11297	1.07927	up
Lmmp002795	C22H22O11	Pratensein 7-O-glucopyranoside	Flavonoids	36191-03-4	18568	13715	18545	56792	54661	26258	1.09421	2.70935	1.43795	up
Lmdn003094	C22H22O11	Azalein (Azaleatin-3-O-rhamnoside)	Flavonoids	29028-02-2	9	9	9	21885	7533.9	18452	1.2526	1773	10.792	up
pmp001309	C21H20O12	6-Hydroxykaempferol-7-O-glucoside	Flavonoids	-	437820	308050	324220	94422	151840	32149	1.06551	0.260175	-1.94244	down
pmb2957	C24H19O10+	Cyanidin-O-syringic acid	Flavonoids	-	150410	120060	110950	14262	10655	14080	1.24697	0.102242	-3.28995	down
pmb1912	C20H23N7O7	10-Formyl-THF	Alkaloids	2800-34-2	881070	716050	654980	497150	293340	249950	1.08941	0.461987	-1.11408	down
pmp000172	C23H24O11	5,2'-Dihydroxy-7,8-dimethoxyflavone glycosides	Flavonoids	-	9	9	9	283280	397040	113620	1.2534	29405.2	14.8438	up
pma0214	C22H22O12	Methylquercetin O-hexoside	Flavonoids	-	128120	171280	105340	587730	584180	408840	1.21574	3.90559	1.96554	up
pmn001525	C23H26O11	3,5-Di-O-galloylshikimic acid	Phenolic acids	95753-52-9	3812900	2796400	5462200	11986	5996.7	16383	1.24771	0.00284685	-8.45642	down
Hmln001933	C21H20O13	Myricetin-3-O-galactoside	Flavonoids	15648-86-9	549380	274340	750200	11969000	18485000	19315000	1.23178	31.621	4.98281	up
Lmmp003903	C23H22O12	Kaempferol-acetylglucoside	Flavonoids	-	9	9	9	3078000	12041000	6790100	1.25351	811448	19.6301	up
Hmln002582	C23H22O12	Kaempferol-3-O-(6''-acetyl)-glucoside	Flavonoids	-	9	9	9	792360	3966600	1265000	1.25164	223110	17.7674	up
Hmcp002268	C23H24O12	Limocitrin 3-rhamnoside	Flavonoids	-	433500	902400	688910	1509100	1563000	1179200	1.08033	2.0996	1.07012	up
pmb3042	C23H24O12	Tricin 5-O-Glucoside	Flavonoids	32769-00-9	2290400	2454300	3035600	864050	701160	671160	1.2349	0.28744	-1.79867	down
pmp001270	C24H48NO7P	LysoPC 16:1	Lipids	-	33913	44069	37370	174060	134700	79846	1.16582	3.36887	1.75227	up
pmb3064	C22H28O13	3-O-p-coumaroyl quinic acid O-hexoside*	Phenolic acids	-	90141	85968	39286	619270	357340	259240	1.16345	5.7376	2.52045	up
pmb3000	C24H24O12	Chrysoeriol-O-acetylhexoside	Flavonoids	-	307040	235240	271950	69625	77661	104900	1.22278	0.309723	-1.69095	down
mws1589	C18H32O16	Panose	Others	33401-87-5	619830	556920	506240	149050	72809	122870	1.20845	0.204831	-2.28749	down
pme0500	C18H32O16	D-(+)-Melezitose	Others	597-12-6	253180	202860	206040	43630	34483	54091	1.23548	0.19968	-2.32424	down
Hmln002199	C23H22O13	Quercetin-3-O-(6''-O-acetyl)-galactoside	Flavonoids	-	9	9	9	5860.2	20293	9405.2	1.24859	1316.98	10.363	up
Hmqp006235	C21H46N3O9P	LysoPC 18:4	Lipids	-	18409	18107	26374	55554	36908	37613	1.12622	2.06829	1.04844	up
pma0791	C24H24O13	Naringenin O-malonylhexoside	Flavonoids	-	9472.7	10610	6956.7	9	9	9	1.2554	0.000998543	-9.96789	down
pmn001378	C26H32O11	Terpineol monO-glucoside	Lignans and Coumarins	-	96903	71902	95832	793980	1314500	863480	1.24019	11.2303	3.48933	up
mws0126	C26H54NO7P	LysoPC 18:0	Lipids	19420-57-6	307360	313390	292130	657620	541960	776620	1.21169	2.1648	1.11423	up
VCmsn01914	C25H34O12	7R,8S-erythro-3′,4,9,9′-tetrahydroxy-3-methoxy-8-O-4′-neolignan-7-O-β-D-glucopyr-anoside,	Lignans and Coumarins	-	1469300	731490	138590	4983100	4021200	3901600	1.04747	5.5168	2.46383	up
pmn001375	C26H32O12	1-Hydroxyterpinin monO-glucoside	Lignans and Coumarins	-	19623	13605	24385	172740	315500	97206	1.18788	10.1617	3.34507	up
pmp000273	C30H26O11	Gambiriin B3	Tannins	76236-90-3	3408900	3686600	3275500	62595	68364	87566	1.25509	0.0210708	-5.56861	down
pmb3114	C30H26O11	Epicatechin-epiafzelechin	Flavonoids	-	53579	99756	82520	23990	29279	43037	1.09925	0.408327	-1.2922	down
pme0434	C30H26O12	Procyanidin B2	Tannins	29106-49-8	1337500	937030	1341100	319410	459040	425900	1.20923	0.333095	-1.58599	down
pme0436	C30H26O12	Procyanidin B3	Tannins	23567-23-9	1294000	998300	1244000	311160	393620	456760	1.22355	0.328462	-1.6062	down
Smlp003276	C26H27O15+	Malvidin-3-O-malonylglucoside	Flavonoids	-	70171	56980	64113	16450	34846	20109	1.1514	0.373332	-1.42147	down
pmp000275	C30H28O12	Gambiriin A1	Tannins	76250-49-2	6421600	7786800	7041400	614580	636680	891230	1.24934	0.100824	-3.31009	down
Rfmb26203	C28H36O13	Syringaresinol-Hex	Lignans and Coumarins	-	193690	153960	265760	9	9	9	1.25625	4.40162e-05	-14.4716	down
Lmmp003305	C30H26O13	Kaempferol 7-O-β-d-(6''-O-(E)-p-coumaroyl) glucopyranoside*	Flavonoids	-	9	9	9	498220	836880	939540	1.2553	84245.9	16.3623	up
Lmyp004407	C30H26O13	Kaempferol 3-O-(2''-trans-p-Coumaroyl)-β-D-galactopyranoside*	Flavonoids	-	9	13470	9	770200	3151700	1619400	1.11957	410.832	8.6824	up
Lmyp004318	C30H26O13	Kaempferol 3-O-(6''-trans-p-Coumaroyl)-β-D-galactopyranoside*	Flavonoids	-	9	9	9	785970	2846000	1585800	1.25325	193251	17.5601	up
mws1290	C30H26O13	Tiliroside	Flavonoids	20316-62-5	13322	13953	17820	3804700	18892000	6610200	1.23988	649.892	9.34406	up
Lmyp004889	C30H26O13	Kaempferol 3-O-(2''-trans-p-Coumaroyl)-β-D-glucopyranoside*	Flavonoids	137018-32-7	9	9	9	1258900	1772000	2531400	1.25546	206011	17.6524	up
Lmmp004326	C30H26O13	Kaempferol-7-O-β-D-(6''-O-(E)-p-coumaroyl)galactoside*	Flavonoids	-	9	10389	9	755080	3108100	1576800	1.12896	522.723	9.0299	up
Lmyp004635	C30H26O13	Kaempferol 3-O-(6''-trans-p-Coumaroyl)-β-D-glucopyranoside*	Flavonoids	68170-52-5	9	9	9	515330	733350	1210200	1.25486	91069.6	16.4747	up
Hmjn004446	C30H26O13	Luteolin-caffeoyl-O-rhamnoside	Flavonoids	-	3233.1	5039	9786.7	1695900	8896200	2980200	1.23392	751.562	9.55375	up
pme1793	C27H31O15+	Pelargonidin-3,5-diglucoside	Flavonoids	17334-58-6	315070	279150	267980	806760	922900	976910	1.245	3.13914	1.65037	up
pme1773	C27H31O15+	Cyanidin-3-O-rutinoside (Keracyanin)	Flavonoids	28338-59-2	133070	202210	105190	1241900	1072700	1050800	1.23637	7.64047	2.93366	up
Lmyp004052	C30H26O14	Quercetin 3-O-(6''-trans-p-Coumaroyl)-β-D-galactopyranoside	Flavonoids	-	9	9	9	229960	1393500	350740	1.24913	73118.5	16.1579	up
pmb0665	C27H30O16	Luteolin-8-C-hexosyl-O-hexoside	Flavonoids	-	251530	151320	163220	38298	38211	54150	1.21366	0.230818	-2.11517	down
Lmyn001269	C27H30O16	Kaempferol 3-O-β-D-sophoroside	Flavonoids	19895-95-5	25039	34677	21192	83522	111040	72255	1.19757	3.29778	1.7215	up
mws4134	C20H32N6O12S2	Oxidized Glutathione	Amino acids and derivatives	121-24-4	39643	15855	28857	295750	337820	64095	1.07447	8.27058	3.04799	up
Lmyp003139	C28H24O16	Quercetin 3-O-(6′′-galloyl)-β-D-galactopyranoside	Flavonoids	53171-28-1	36268	53670	51260	25864	23736	20500	1.16198	0.496466	-1.01023	down
Lmyp003349	C28H24O16	Quercetin 3-O-(6″-galloyl)-β-D-glucopyranoside	Flavonoids	56316-75-7	29727	30837	44048	8905.6	7081.3	16612	1.14152	0.311617	-1.68215	down
Lmyp003873	C28H24O16	Quercetin 3-O-(2″-galloyl)-β-D-glucopyranoside	Flavonoids	69624-79-9	34299	28132	49918	7922.9	14403	11794	1.17034	0.303696	-1.7193	down
Lmmp002963	C28H32O16	methylquercetin glu-rha	Flavonoids	-	84480	21904	46225	9	9	9	1.25145	0.000176923	-12.4646	down
Lmhp002613	C27H30O17	Myricetin-O-glucoside-rhamnoside	Flavonoids	-	68334	51770	26988	392240	279160	339550	1.20923	6.87291	2.78092	up
pma2088	C27H30O17	Quercetin-3,4'-O-di-β-glucoside	Flavonoids	29125-80-2	9	9	9	28187	76046	115350	1.24959	8132.7	12.9895	up
pmn001530	C27H24O18	2,4,6-Tri-O-Galloyl-D-Glucose	Phenolic acids	108043-99-8	20517	17128	26114	9	9	9	1.25625	0.00042347	-11.2055	down
pmb2653	C24H42O20	D(+)-Melezitose O-rhamnoside	Others	-	901220	511150	615060	89271	49003	163360	1.17133	0.148777	-2.74878	down
pmn001588	C24H42O21	Nystose	Others	13133-07-8	870370	1442600	1467000	465390	568910	482640	1.16589	0.40131	-1.31721	down
pmp001275	C31H61O14N	3-Hydroxypropyl palmitate glc-glucosamine	Alkaloids	-	120950	211450	118720	596370	399800	284700	1.10725	2.83931	1.50554	up
pmn001646	C45H38O18	Procyanidin C1	Tannins	37064-30-5	10476000	9244400	9848400	3156100	4051900	3500100	1.24311	0.362142	-1.46537	down
pmn001647	C45H38O18	Procyanidin C2	Tannins	37064-31-6	18643000	17156000	18951000	7319600	10501000	9390300	1.20438	0.497003	-1.00867	down
pmb2947	C45H38O18	Catechin-catechin-catechin	Flavonoids	-	2172700	1578100	1962400	650330	894690	794260	1.20838	0.409452	-1.28823	down
pmp000103	C60H50O24	Arecatannin A2	Tannins	79763-29-4	1555600	1819200	1619700	612980	817580	797230	1.2211	0.446049	-1.16473	down
pmp000102	C60H50O24	Arecatannin A1	Tannins	-	857450	708110	779020	86924	116290	80739	1.2488	0.12111	-3.04561	down
pmn001650	C60H50O24	Cinnamtannin B2	Tannins	88038-12-4	2831600	3196000	3227100	1145300	1534700	1396400	1.22767	0.440468	-1.18289	down

## Sheet: SP_vs_SZ
Supplementary Table 9-5 The classification, fold change, and VIP information of DAMs identified between SP and SZ
Index	Formula	Compounds	Class	CAS	SP1	SP2	SP3	SZ1	SZ2	SZ3	VIP	Fold_Change	Log2FC	Type
pme3033	C4H9NO2	N,N-Dimethylglycine	Amino acids and derivatives	1118-68-9	2861200	1877000	2745000	212040	222520	250190	1.21783	0.091505	-3.45001	down
pme3011	C4H9NO2	γ-Aminobutyric acid	Organic acids	1956/12/2	4041900	2468600	3713800	149030	108720	180380	1.21564	0.0428518	-4.5445	down
mws0890	C3H7NO3	D-Serine	Amino acids and derivatives	312-84-5	73184	76925	94173	7734.8	12247	22236	1.15978	0.172824	-2.53262	down
pme2433	C4H11NO2	Diethanolamine	Others	111-42-2	443160	557090	444260	96931	113920	178460	1.17597	0.269511	-1.89159	down
mws0255	C4H5N3O	Cytosine	Nucleotides and derivatives	71-30-7	452680	437030	429300	279930	209900	166590	1.13274	0.497661	-1.00676	down
pme2122	C5H9N3	Histamine	Amino acids and derivatives	51-45-6	388340	359450	354850	209850	164930	135430	1.16597	0.462717	-1.1118	down
pmb1096	C8H7N	Indole	Alkaloids	120-72-9	13668	2902.9	4438.8	40587	48274	47891	1.12155	6.50899	2.70243	up
mws0191	C5H11NO2	Betaine	Alkaloids	107-43-7	819990	588470	1084200	3010700	5174000	5590700	1.1732	5.52639	2.46634	up
pme0120	C5H11NO2	5-Aminovaleric acid	Amino acids and derivatives	660-88-8	6771.1	5750.6	7026.4	1613.2	2006.1	3815.6	1.08941	0.380339	-1.39464	down
mws0256	C5H11NO2	L-Valine	Amino acids and derivatives	72-18-4	17616000	13736000	34552000	2840800	4273000	5959700	1.12167	0.198372	-2.33372	down
mws0470	C4H6O4	Methylmalonic acid	Organic acids	516-05-2	9992800	7537200	9085600	14715000	17533000	28016000	1.08447	2.26424	1.17902	up
mws0192	C4H6O4	Succinic acid	Organic acids	110-15-6	11251000	8119600	10123000	16172000	18916000	29667000	1.08104	2.19556	1.13459	up
mws0133	C6H6N2O	Nicotinamide	Others	98-92-0	73726	53526	55872	156620	156460	98031	1.11128	2.24499	1.16671	up
mws0572	C5H7N3O	5-Methylcytosine	Nucleotides and derivatives	554-01-8	6080.1	5246.7	7332.4	28976	23792	19152	1.19545	3.8544	1.94651	up
mws0263	C5H7NO3	L-PyroglutamicAcid	Amino acids and derivatives	98-79-3	10607	5797	8261.5	9	9	9	1.22517	0.00109465	-9.83532	down
Rfmb319	C6H11NO2	Pipecolic acid	Amino acids and derivatives	4043-87-2	2566000	2012400	2389500	335290	208020	307110	1.21248	0.122048	-3.03448	down
pme2693	C6H14N2O	N-Acetylputrescine	Alkaloids	18233-70-0	7547	11818	7243.7	39361	26622	93392	1.10634	5.98958	2.58246	up
pmb0501	C5H14N4	Agmatine	Alkaloids	306-60-5	9335.3	11431	6086.4	49958	24497	153230	1.05377	8.47904	3.0839	up
mws0227	C6H13NO2	L-Leucine*	Amino acids and derivatives	61-90-5	15155000	11341000	18354000	1233200	2862200	4443300	1.11582	0.190384	-2.39302	down
mws1587	C6H13NO2	α-Aminocaproic acid	Amino acids and derivatives	327-57-1	13923000	11375000	18071000	2746000	2509300	2475000	1.2112	0.178245	-2.48807	down
mws0258	C6H13NO2	L-Isoleucine*	Amino acids and derivatives	73-32-5	15063000	11359000	17514000	1236700	2874300	4513400	1.11365	0.196295	-2.34891	down
pme0274	C6H13NO2	6-Aminocaproic acid	Organic acids	60-32-2	688410	588700	754740	120210	199840	165010	1.19577	0.238728	-2.06656	down
mws1167	C4H4O5	Oxaloacetic acid	Organic acids	328-42-7	9	9	9	95871	46296	260070	1.22015	14897.7	13.8628	up
mws0001	C4H8N2O3	L-Asparagine	Amino acids and derivatives	70-47-3	6226700	7995200	21690000	126910	163280	396210	1.18637	0.0191134	-5.70927	down
mws0219	C4H7NO4	L-AsparticAcid	Amino acids and derivatives	56-84-8	33042000	25143000	42030000	2097900	1770100	2473900	1.2166	0.0632829	-3.98204	down
pme0040	C5H5N5	Adenine	Nucleotides and derivatives	73-24-5	479860	316430	478490	1932800	655070	1079400	1.00499	2.87679	1.52446	up
mws1336	C7H7NO2	4-Aminobenzoic acid	Phenolic acids	150-13-0	9212.9	17107	20153	38407	38369	42220	1.10365	2.56055	1.35645	up
pme2268	C7H7NO2	Trigonelline	Alkaloids	535-83-1	507870	510260	533070	1442500	1797200	3435900	1.14959	4.30351	2.10551	up
pme2482	C7H6O3	Protocatechuic aldehyde	Phenolic acids	139-85-5	537160	513960	466660	68964	114570	112910	1.20075	0.195314	-2.35613	down
Lmgn001670	C7H6O3	Salicylic acid	Phenolic acids	69-72-7	563300	445180	468170	52205	45619	41101	1.22266	0.0940812	-3.40995	down
mws0749	C7H6O3	4-Hydroxybenzoic acid	Phenolic acids	99-96-7	114680	148030	163750	12419	27630	41718	1.12898	0.191734	-2.38282	down
Rfmb318	C7H14NO2+	Proline betaine(ProBet)	Amino acids and derivatives	1195-94-4	107630	97424	97613	631570	414500	1048000	1.17895	6.91873	2.79051	up
pme0295	C6H11NO3	4-Acetamidobutyric acid	Organic acids	3025-96-5	9	9	9	114570	120560	361820	1.22356	22109.3	14.4324	up
pme0193	C5H10N2O3	L-Glutamine	Amino acids and derivatives	56-85-9	55895	18599	60470	6267.7	6979.8	6154.3	1.13035	0.143755	-2.79831	down
pme0026	C6H14N2O2	L-(+)-Lysine	Amino acids and derivatives	56-87-1	53763	15832	58610	6367.2	9487.5	3079	1.06384	0.147683	-2.75942	down
mws1024	C9H8O2	p-Coumaraldehyde	Phenolic acids	2538-87-6	48547	40355	36127	2584.1	5118.1	4968.8	1.2012	0.101344	-3.30266	down
mws0437	C5H12O5	D-Arabitol	Others	488-82-4	69636	73282	98690	7512.5	20377	24861	1.10745	0.218331	-2.19541	down
mws0639	C7H6O4	2,3-Dihydroxybenzoic Acid	Organic acids	303-38-8	6520900	5475300	5477900	567760	436130	253520	1.20751	0.0719585	-3.79669	down
mws0183	C7H6O4	Protocatechuic acid*	Phenolic acids	99-50-3	6527200	5276400	5287500	549170	396380	257390	1.20978	0.070384	-3.82861	down
mws0180	C7H6O4	2,5-Dihydroxybenzoic acid*	Phenolic acids	490-79-9	1582500	1255400	1320500	124690	92785	57331	1.20964	0.0660846	-3.91954	down
pmb3099	C4H11O4P	Diethyl phosphate	Organic acids	598-02-7	28113	31224	7304.6	9	9	9	1.21777	0.000405152	-11.2692	down
mws0254	C6H9N3O2	L-Histidine	Amino acids and derivatives	71-00-1	2102800	583940	2005400	127040	141620	216020	1.13104	0.103296	-3.27514	down
mws1346	C6H11NO4	DL-2-Aminoadipic acid	Alkaloids	542-32-5	823910	507070	843000	153780	170140	464490	1.00569	0.362657	-1.46332	down
pme2758	C5H9NO5	4-Hydroxy-L-glutamic acid	Amino acids and derivatives	3913-68-6	69581	34038	63031	9	9	9	1.22518	0.000162016	-12.5916	down
mws0898	C10H12O2	Isoeugenol	Phenolic acids	97-54-1	56143	59006	58345	9	9	9	1.22687	0.000155625	-12.6496	down
pme0282	C8H6O4	Phthalic acid	Organic acids	88-99-3	9	9	9	94421	25865	27941	1.22057	5489.89	12.4226	up
mws0344	C5H10O6	D-Xylonic acid	Organic acids	526-91-0	1678600	1406800	1873300	4982300	6924100	25764000	1.06492	7.59683	2.9254	up
Hmbp001276	C8H8O4	Gallacetophenone	Others	528-21-2	924910	566900	865860	204440	173600	158920	1.19501	0.22775	-2.13448	down
pme0181	C7H11N3O2	1-Methylhistidine	Amino acids and derivatives	368-16-1	3020.7	5249.6	2373.6	82002	165000	20003	1.11848	25.0853	4.64877	up
mws0024	C7H6O5	Gallic acid	Tannins	149-91-7	5283200	4485800	3044200	777720	383560	281860	1.17465	0.112629	-3.15035	down
pme3009	C6H6O6	Trans-Citridic acid	Organic acids	4023-65-8	1008000	1227700	952540	1976500	2035000	3533900	1.10202	2.36663	1.24284	up
mws0154	C7H10O5	Shikimic acid	Organic acids	138-59-0	850450	1835900	1213700	2131400	3665500	2625000	1.01091	2.15943	1.11065	up
mws0260	C6H14N4O2	L-(+)-Arginine	Amino acids and derivatives	74-79-3	42882000	8496500	42784000	1481400	633410	482520	1.15255	0.0275835	-5.18005	down
pme0008	C6H13N3O3	L-Citrulline	Amino acids and derivatives	372-75-8	571440	271480	610020	75266	51328	57787	1.18109	0.126902	-2.97821	down
pme2253	C6H10O6	L-Gulonic-γ-lactone	Others	1128-23-0	7965.4	7615.7	9972.7	31430	35704	94902	1.13378	6.34097	2.6647	up
mws0009	C10H10O3	Coniferaldehyde	Phenolic acids	20649-42-7	109940	146090	145110	47316	52321	43977	1.20147	0.358015	-1.48191	down
pmf0284	C10H10O3	Riboprine	Phenolic acids	7724-76-7	1774000	1946000	2240100	367390	609290	223050	1.15701	0.201294	-2.31263	down
mws4170	C6H12O6	D-Glucose	Others	14431-43-7	8602900	9662800	8422500	2377400	1622700	3076900	1.18091	0.265173	-1.91499	down
mws0093	C10H12O3	Coniferyl alcohol	Phenolic acids	458-35-5	184400	257380	338780	65958	106090	38016	1.09639	0.26912	-1.89368	down
pme0309	C8H8O5	Methyl gallate	Tannins	99-24-1	74640	44735	59740	27099	20622	38971	1.03167	0.484002	-1.04692	down
mws0237	C9H16O4	Anchoic Acid	Organic acids	123-99-9	602740	1296300	486870	259330	164000	143380	1.09669	0.237524	-2.07386	down
pme0122	C8H16N2O3	N6-Acetyl-L-lysine	Amino acids and derivatives	692-04-6	16253	56456	16550	9	9	9	1.22041	0.000302491	-11.6908	down
pme2244	C11H11NO2	3-Indolepropionic acid	Alkaloids	830-96-6	9	9	9	6973.9	9425.4	6719	1.22624	856.233	9.74186	up
mws0014	C10H10O4	Ferulic acid	Phenolic acids	537-98-4	2345700	1376400	2739500	104960	29838	35112	1.19415	0.0262953	-5.24905	down
pme3827	C9H11NO4	3,4-Dihydroxy-DL-phenylalanine	Amino acids and derivatives	63-84-3	7048.2	31208	7555.6	84817	104130	122280	1.11453	6.7936	2.76418	up
pmb2640	C12H24O2	Lauric acid	Lipids	143-07-7	2493.4	2814.5	2519.5	34128	22646	25365	1.21928	10.4938	3.39146	up
mws0282	C11H12N2O2	L-Tryptophan	Amino acids and derivatives	73-22-3	1487100	318060	373900	3717300	5493700	3164500	1.08678	5.67928	2.50571	up
pmb2620	C11H12O4	3,4-Dimethoxycinnamic acid	Phenolic acids	14737-89-4	863160	354230	943730	2074.4	2586.2	7005.7	1.20591	0.00539827	-7.53329	down
mws1512	C10H12O5	Propyl gallate	Flavonoids	121-79-9	3979.3	3963	1430	9	9	9	1.21835	0.00288083	-8.4393	down
mws5045	C12H24O3	12-Hydroxydodecanoic acid	Lipids	505-95-3	9	908.74	1575.4	38505	24673	17850	1.00252	32.5004	5.02238	up
mws0677	C12H14N2O2	N-Acetyl-5-hydroxytryptamine	Alkaloids	1210-83-9	15182	15936	13470	69133	54682	52360	1.21365	3.95118	1.98228	up
mws1337	C9H17NO5	D-Pantothenic Acid	Others	79-83-4	295720	112860	399510	1729200	2057700	2430900	1.15318	7.69444	2.94382	up
pme2773	C7H14N2O4S	L-Cystathionine	Amino acids and derivatives	56-88-2	1502.4	2511.7	1308.9	4266.1	4444.1	6662.3	1.11847	2.88794	1.53004	up
pme1194	C9H13N3O4	Deoxycytidine	Nucleotides and derivatives	951-77-9	7378.7	10197	14425	9	9	9	1.22506	0.000843732	-10.2109	down
pme0264	C10H14N2O5	Thymidine	Nucleotides and derivatives	50-89-5	68900	65481	45893	6587.8	4650.9	3589.3	1.20935	0.0822526	-3.6038	down
mws0359	C15H30O2	Pentadecanoic Acid	Lipids	1002-84-2	455720	505890	330400	219870	207980	200000	1.15058	0.485948	-1.04113	down
mws2103	C14H12O4	Piceatannol	Phenolic acids	10083-24-6	8676900	25384000	35099000	16230	26005	29626	1.21558	0.00103906	-9.91051	down
pme2266	C10H16N2O3S	Biotin	Others	58-85-5	81185	142330	157970	9	9	9	1.22576	7.0776e-05	-13.7864	down
pme3961	C10H13N5O3	Deoxyadenosine	Nucleotides and derivatives	958-09-8	121870	218790	187310	103510	63950	45552	1.03911	0.403455	-1.30952	down
mws0789	C15H12O4	Pinocembrin(Dihydrochrysin)	Flavonoids	480-39-7	667600	607020	14805	18301000	13426000	36810000	1.07816	53.1531	5.73208	up
VCmsp08500	C16H16O3	Dihydropinosylvin-O-methyl ether	Others	-	44207	30170	15175	190710	1262300	1066600	1.12733	28.1357	4.81433	up
mws0866	C6H13O9P	D-Glucose 6-phosphate	Others	56-73-5	9	9	9	269600	230710	101600	1.22441	22293	14.4443	up
mws1090	C6H13O9P	Glucose-1-phosphate	Others	59-56-3	903670	1672600	1277200	109490	99861	64445	1.20734	0.0710518	-3.81498	down
pme1184	C10H13N5O4	Deoxyguanosine	Nucleotides and derivatives	961-07-9	71523	159870	124150	29633	24433	32975	1.15024	0.244811	-2.03026	down
mws0383	C17H32O2	Cis-10-Heptadecenoic Acid	Lipids	29743-97-3	750570	807710	692990	122680	205910	415550	1.05995	0.330542	-1.59709	down
mws1175	C16H14O4	Pinostrobin	Flavonoids	480-37-5	14105	10955	4650.1	104850	33547	185560	1.08347	10.9039	3.44678	up
Lmmp005125	C16H14O4	Pinostrobin Chalcone	Flavonoids	18956-15-5	9	9	9	133000	381350	944460	1.22028	54030	15.7215	up
pmp000565	C16H14O4	Alpinetin	Flavonoids	1090-65-9	9	9	9	2388400	3837800	10759000	1.2243	629081	19.2629	up
mws1173	C15H12O5	Garbanzol	Flavonoids	1226-22-8	72812	57688	98731	9	9	6623.3	1.02862	0.0289721	-5.10919	down
mws0914	C15H12O5	Pinobanksin	Flavonoids	548-82-3	15166	21215	11849	490590	377380	284180	1.2137	23.8887	4.57825	up
pme0376	C15H12O5	Naringenin	Flavonoids	480-41-1	16074	18243	11120	489480	364930	288070	1.2159	25.1443	4.65216	up
pme2960	C15H12O5	Naringenin chalcone	Flavonoids	73692-50-9	17635	17854	9548.3	385190	327490	297570	1.21489	22.4314	4.48745	up
pme3475	C15H12O5	Butin	Flavonoids	492-14-8	19445	21066	10570	385050	340810	278000	1.21167	19.6523	4.29663	up
mws1422	C15H14O5	Epiafzelechin*	Flavonoids	24808-04-6	74867	58687	105500	346350	170430	221880	1.10514	3.08993	1.62757	up
pme1201	C15H14O5	Phloretin	Flavonoids	60-82-2	965750	1096700	643920	44233	24459	37793	1.21383	0.0393461	-4.66764	down
pme3285	C15H14O5	Afzelechin(3,5,7,4'-Tetrahydroxyflavan)*	Flavonoids	2545-00-8	68623	128140	92255	19070	26221	30424	1.16042	0.261973	-1.93251	down
pmb0889	C18H30O2	Punicic acid	Lipids	544-72-9	616200	851450	924780	99307	111610	204220	1.17909	0.173521	-2.52682	down
mws2623	C18H34O2	11-Octadecanoic acid(Vaccenic acid)	Lipids	506-17-2	11365000	16799000	12775000	2232400	2177400	7446800	1.05013	0.289616	-1.78779	down
mws0396	C18H34O2	Elaidic Acid	Lipids	112-79-8	38050000	49065000	39516000	8905200	8744800	25680000	1.04759	0.342175	-1.54719	down
mws0129	C16H12O5	Genkwanin	Flavonoids	437-64-9	9	9	9	21355	7871	232620	1.19247	9698	13.2435	up
mws4160	C16H12O5	8-Methoxychrysin(Wogonin)	Flavonoids	632-85-9	9	9	9	22649	8484.9	245020	1.19337	10227.9	13.3202	up
mws1068	C15H10O6	Kaempferol	Flavonoids	520-18-3	11253	5696.3	5520.7	19061	18826	21589	1.11545	2.64691	1.40431	up
pme0088	C15H10O6	Luteolin	Flavonoids	491-70-3	413920	629440	310830	11723	21067	39726	1.18346	0.0535494	-4.22299	down
pme3609	C15H11O6+	Cyanidin	Flavonoids	13306-05-3	324970	447360	405200	9	9	9	1.22671	2.29294e-05	-15.4124	down
mws0064	C15H12O6	Eriodictyol	Flavonoids	552-58-9	26279000	50239000	29211000	146120	546360	841580	1.18823	0.0145094	-6.10687	down
pmn001686	C16H32O4	10,16-Dihydroxy-palmitic acid	Lipids	3233-90-7	9	9	9	7044.4	29017	34782	1.21675	2623.83	11.3575	up
pme0460	C15H14O6	Epicatechin*	Flavonoids	490-46-0	294350	229900	265580	14627	8821.9	15527	1.21692	0.0493472	-4.34089	down
mws0054	C15H14O6	Catechin*	Flavonoids	154-23-4	3291000	3486500	3450600	890740	829360	1424000	1.18013	0.307398	-1.70182	down
mws2120	C13H8O8	Brevifolin carboxylic acid	Phenolic acids	18490-95-4	2461800	2929100	3210900	807380	863100	1262100	1.17688	0.340926	-1.55247	down
pmb2786	C18H30O3	9-HOTrE	Lipids	89886-42-0	78463	48665	97498	19417	16467	25739	1.14511	0.274336	-1.86598	down
pmn001687	C13H12O8	Cis-Coutaric acid	Phenolic acids	27174-07-8	9	9	9	57452	44304	48287	1.22665	5557.15	12.4401	up
pmb2778	C18H32O3	9,10-EODE	Lipids	65167-83-1	965970	1213900	1226700	93489	129050	207970	1.19466	0.126376	-2.9842	down
pmb2799	C18H32O3	12,13-EODE	Lipids	6799-85-5	25772	53286	27261	17352	11122	8267.6	1.05186	0.345579	-1.53291	down
pmn001688	C18H32O3	9S-Hyroxy-10E,12E-octadecadienoic acid	Lipids	-	287840	397020	436280	54045	55206	91151	1.19139	0.178748	-2.484	down
Rfmb090	C18H32O3	13-Hydroxy-9,11-octadecadienoic acid	Lipids	5204-88-6	334670	460480	508280	52393	62886	98502	1.19051	0.164014	-2.60811	down
Rfmb091	C18H32O3	9-Hydroxy-10,12-octadecadienoic acid	Lipids	15514-85-9	332800	460610	510710	51550	64381	94235	1.19327	0.161155	-2.63348	down
mws0724	C10H13N5O6	8-Hydroxyguanosine	Nucleotides and derivatives	3868-31-3	3440.2	4637	5424.6	18389	31335	34643	1.18731	6.24857	2.64353	up
mws1316	C16H12O6	Hydroxygenkwanin	Flavonoids	20243-59-8	9	9	9	6428.6	21025	16012	1.22118	1609.84	10.6527	up
Zmxn001997	C13H16O8	Isosalicylic acid O-glycoside	Phenolic acids	-	1028300	1763400	2030400	98669	358650	283360	1.1161	0.153601	-2.70274	down
Zmhn001926	C13H16O8	Salicylic acid O-glycoside	Phenolic acids	-	1040800	1538300	1707800	96831	360060	322830	1.10158	0.181885	-2.4589	down
Hmtn001302	C13H16O8	Glucosyloxybenzoic acid	Phenolic acids	-	841240	1409800	1822900	79868	269960	220130	1.12596	0.139903	-2.8375	down
mws1564	C17H16O5	Farrerol	Flavonoids	24211-30-1	10157	5308.3	5952.4	9	9	9	1.22457	0.00126064	-9.63163	down
mws2367	C14H20O7	Salidroside	Phenolic acids	10338-51-9	20234	25897	49416	178230	120010	93171	1.11758	4.09653	2.0344	up
pme2816	C20H28O2	4-Oxoretinol	Others	62702-55-0	17733	14038	10124	26602	38722	41686	1.11867	2.55424	1.3529	up
mws1349	C18H39NO2	D-erythro-sphinganine	Alkaloids	764-22-7	92809	76679	76754	43026	18843	15663	1.09606	0.314861	-1.66721	down
Hmcn002875	C15H10O7	6-Hydroxyluteolin	Flavonoids	18003-33-3	1747700	1265500	1316000	89503	108660	129110	1.21866	0.0755966	-3.72553	down
pme2954	C15H10O7	Quercetin	Flavonoids	117-39-5	13597000	9240400	7918000	9	9	9	1.22653	8.77895e-07	-20.1194	down
mws0044	C15H12O7	Dihydroquercetin(Taxifolin)	Flavonoids	480-18-2	2478500	3987500	2787900	47092	70321	90560	1.21718	0.0224741	-5.47559	down
mws0042	C15H14O7	Epigallocatechin*	Flavonoids	970-74-1	7763000	10224000	11063000	33428000	24698000	30468000	1.18993	3.04971	1.60867	up
mws0049	C15H14O7	Gallocatechin*	Flavonoids	970-73-0	7345000	10935000	10443000	34674000	25152000	25675000	1.17511	2.97674	1.57373	up
pme1373	C9H14N3O7P	2'-Deoxycytidine-5'-monophosphate	Nucleotides and derivatives	1032-65-1	2944.1	2810.1	4952.4	32393	25161	12846	1.15433	6.57538	2.71708	up
pme1086	C10H17N3O6S	Glutathione reduced form	Amino acids and derivatives	70-18-8	8715	4268.8	4753.9	3918200	3193900	317390	1.17558	418.853	8.7103	up
pmn001610	C20H36O2	Eicosadienoic acid	Lipids	5598-38-9	1373700	1736300	1174000	163820	247730	494600	1.13196	0.21152	-2.24114	down
pmn001606	C20H38O2	Eicosenoic acid	Lipids	26764-41-0	3470100	2052900	1822500	176570	119350	142110	1.21082	0.0596324	-4.06776	down
Rfmb087	C18H32O4	13-Oxo-9-hydroxy-10-octadecenoic acid	Lipids	-	315690	388420	208740	9912.6	7629.8	9464.7	1.21901	0.0295855	-5.07897	down
pmp000002	C17H14O6	Ladanein	Flavonoids	10176-71-3	8835.6	16797	100200	438850	284000	1182900	1.07641	15.1451	3.92078	up
Rfmb089	C18H34O4	9,10-Dihydroxy-12-octadecenoic acid	Lipids	263399-34-4	61761	47031	14353	9	9	9	1.21969	0.000219254	-12.1551	down
mws0066	C16H12O7	Isorhamnetin	Flavonoids	480-19-3	335060	223600	693560	18249	28659	40794	1.17068	0.0700372	-3.83573	down
mws0988	C16H12O7	Rhamnetin(7-O-Methxyl Quercetin)	Flavonoids	90-19-7	9	9	9	33195	44653	106080	1.22321	6812.15	12.7339	up
pme3459	C20H28O3	Caffeyl alcohol	Phenolic acids	469-83-0	1070800	1431300	1157100	20962000	17225000	4926100	1.13752	11.7821	3.55853	up
mws0032	C15H10O8	Myricetin	Flavonoids	529-44-2	26336000	19681000	11103000	79367	58113	219390	1.20638	0.00624772	-7.32245	down
mws0744	C15H12O8	Dihydromyricetin(Ampelopsin)	Flavonoids	27200-12-0	24290000	32143000	21454000	1101200	274300	336840	1.19767	0.0219849	-5.50734	down
mws0879	C20H32O3	12(S)-HETE	Lipids	54397-83-0	36338	21286	24841	181310	99533	168450	1.17777	5.44829	2.4458	up
mws0959	C20H32O3	20-Hydroxyeicosatetraenoic acid(20-HETE)	Lipids	79551-86-3	15540	12469	2807.7	9	9	9	1.21184	0.000876148	-10.1565	down
mws0582	C11H19N3O6S	S-(methyl)glutathione	Amino acids and derivatives	2922-56-7	31499	20554	19755	9	9	9	1.22595	0.000376003	-11.377	down
pme3188	C9H13N2O9P	Uridine 5'-monophosphate	Nucleotides and derivatives	58-97-9	175720	222430	204140	11987	35091	34098	1.16019	0.134779	-2.89133	down
mws0983	C20H39NO2	N-Oleoylethanolamine	Others	111-58-0	187820	386250	197740	78370	62179	135270	1.03421	0.357366	-1.48452	down
Zmhn002301	C15H18O8	p-Coumaric acid-O-glycoside	Phenolic acids	-	631800	626760	1131700	27423000	28502000	21933000	1.21793	32.573	5.02561	up
pmn001419	C15H18O8	1-O-[(E)-p-Cumaroyl]-β-D-glucopyranose	Phenolic acids	-	952400	982100	1949900	43541000	44591000	37303000	1.21555	32.292	5.0131	up
pmn001691	C18H32O5	9,12,13-Trihyroxy-10,15-octadecadienoic acid	Lipids	-	529390	496510	567400	327730	120210	150130	1.06702	0.375366	-1.41363	down
mws0917	C17H14O7	3,7-Di-O-methylquercetin	Flavonoids	2068/2/2	80074	86020	162250	32822000	35289000	14737000	1.21633	252.321	7.97911	up
pmp000004	C17H14O7	Jaceosidin	Flavonoids	18085-97-7	89331	106800	86718	362450	248060	248560	1.18717	3.0372	1.60274	up
Lmtn002565	C14H18O9	1'-O-vanilloyl-β-D-glucoside	Phenolic acids	-	4121600	2383500	3998600	14341000	9485700	10752000	1.15506	3.29205	1.71899	up
Zmhn001883	C14H18O9	Vanillic acid glycoside	Phenolic acids	-	27223	12699	27234	94417	144600	76005	1.13756	4.6909	2.22986	up
pmn001694	C18H34O5	9,10,13-Trihyroxy-11-octadecadienoic acid	Lipids	-	6555400	5686100	3873800	20347	24057	32724	1.22291	0.00478601	-7.70696	down
pme3184	C10H14N5O6P	2'-Deoxyadenosine-5'-monophosphate	Nucleotides and derivatives	653-63-4	17497	8414.7	75774	371340	443600	1716700	1.10811	24.8967	4.63788	up
mws1003	C16H12O8	Laricitrin	Flavonoids	53472-37-0	248680	199520	209920	19555	14743	40131	1.18394	0.113093	-3.14441	down
pmn001627	C13H16O10	Glucogallin	Phenolic acids	58511-73-2	114910	210120	131960	9	9	9	1.22606	5.90823e-05	-14.0469	down
HmLn000873	C13H16O10	2-O-Galloyl-β-D-glucose	Tannins	-	153090	83481	90511	690670	481760	1291700	1.15885	7.53368	2.91335	up
mws0675	C11H15N2O8P	β-Nicotinamide mononucleotide	Nucleotides and derivatives	1094-61-7	12359	33232	21805	112910	117560	205830	1.1535	6.47368	2.69459	up
pmb1207	C19H14O6	O-Feruloyl 3-hydroxylcoumarin	Lignans and Coumarins	-	6395.2	3693.2	6950	9	9	9	1.22446	0.00158466	-9.30161	down
pmp000231	C16H18O8	Trans-3-O-p-coumaric quinic acid*	Phenolic acids	-	1531400	913680	938570	22365	9	9	1.06553	0.00661505	-7.24003	down
pmp000232	C16H18O8	Cis-3-p-coumaric quinic acid*	Phenolic acids	-	10470000	6286500	9121900	1490800	817730	74029	1.03784	0.0920675	-3.44116	down
mws1015	C15H16O9	Esculin(6,7-DihydroxyCoumarin-6-glucoside)	Lignans and Coumarins	531-75-9	9	9	9	984890	1047000	1863800	1.22626	144285	17.1386	up
pmn001420	C15H18O9	1-O-[(E)-Caffeoyl]-β-D-glucopyranose	Phenolic acids	-	1330900	758780	840160	8920900	7826700	3826100	1.16504	7.02212	2.81191	up
pme0519	C12H22O11	D-(+)-Sucrose	Others	57-50-1	17304000	14184000	12455000	1853900	1886200	5032700	1.13806	0.19964	-2.32452	down
mws1333	C12H22O11	Melibiose	Others	585-99-9	5865500	5920900	4356100	706390	638590	1401900	1.1769	0.170164	-2.555	down
mws1080	C12H22O11	Galactinol	Others	3687-64-7	29487000	23493000	22431000	2949000	2967800	10392000	1.09654	0.216266	-2.20912	down
mws0264	C12H22O11	D-(+)-TrehaloseAnhydrous	Others	99-20-7	7330900	7836100	8860200	506990	748330	1495700	1.17951	0.114496	-3.12663	down
mws5038	C12H22O11	Isomaltulose	Others	13718-94-0	13395000	12983000	13303000	994910	889200	3364000	1.14424	0.132258	-2.91858	down
Zmhp004065	C18H16O7	7,8-Dihydroxy-5,6,4'-trimethoxyflavone	Flavonoids	-	9	9	9	674710	2560100	996030	1.22417	156698	17.2576	up
pmp000786	C18H16O7	Eupatorin	Flavonoids	855-96-9	9	9	9	666400	2322400	964910	1.22449	146434	17.1599	up
mws1002	C17H14O8	Syringetin	Flavonoids	4423-37-4	4829.2	2370.2	9	295970	291720	150180	1.03179	102.363	6.67754	up
mws0178	C16H18O9	Chlorogenic acid	Phenolic acids	327-97-9	8372.4	5418.8	22050	107580	115840	55333	1.12355	7.77745	2.9593	up
mws1077	C16H18O9	Scopolin	Lignans and Coumarins	531-44-2	26517	23106	51315	775510	145670	399870	1.11855	13.0877	3.71014	up
Zmhn002422	C16H20O9	Feruloyl glucose	Phenolic acids	-	297310	325660	339400	12952000	12692000	4477400	1.19971	31.2992	4.96805	up
mws0096	C20H20O6	Piperitol	Lignans and Coumarins	52151-92-5	214900	56206	58405	11729	13888	31345	1.02644	0.172868	-2.53225	down
mws1526	C16H22O9	Sweroside	Terpenoids	14215-86-2	90204	184240	19475	5735400	12555000	4438100	1.16872	77.3291	6.27294	up
mws0097	C20H22O6	Pinoresinol	Lignans and Coumarins	487-36-5	418670	796250	271410	3627400	4450700	5032500	1.17886	8.82079	3.14091	up
mws0179	C17H20O9	Chlorogenic acid methyl ester	Phenolic acids	29708-87-0	12830	5539.4	11046	47381	63006	44187	1.16589	5.25487	2.39365	up
mws0011	C17H24O9	Syringin	Phenolic acids	118-34-3	94571	40867	50526	1853300	2488500	387260	1.13268	25.43	4.66846	up
Hmlp002744	C20H22O7	Nortrachelogenin	Lignans and Coumarins	-	94230	64578	106990	898930	3068700	2328700	1.18745	23.6884	4.56611	up
pmn001400	C19H20O8	2,3,5,4'-Tetrahydroxy-stilbene-2-O-D-xylose pyranoside	Others	-	50052	93710	420150	8719	9	9	1.02747	0.0154936	-6.01219	down
pme3337	C14H17N5O8	N6-Succinyl Adenosine	Nucleotides and derivatives	4542-23-8	99197	90430	73831	503310	208210	410920	1.13758	4.26041	2.09099	up
Zmhn101746	C20H22O9	Tetrahydroxy-stilbene-O-glucoside	Others	-	1175200	1834100	1819900	76964	78491	58228	1.21937	0.0442481	-4.49824	down
pmn001394	C20H22O9	2,3,5,4'-Tetrahydroxy-stilbene-2-O-D-glucopyranoside*	Others	-	46123	61287	152260	509070	403140	422000	1.13274	5.1381	2.36123	up
pmn001399	C20H22O9	2,4,6,4'-Tetrahydroxy-stilbene-2-O-D-glucopyranoside*	Others	-	1060800	1973600	2074800	75314	86981	79890	1.21411	0.0474017	-4.39892	down
Zmhn001746	C20H22O9	Piceatannol-O-glucoside	Others	-	894860	1857200	1804600	80789	84986	68988	1.20998	0.0515209	-4.2787	down
pmn001637	C20H18O10	Juglanin	Flavonoids	5041-67-8	23514	14565	74206	184490	165380	867860	1.04278	10.845	3.43896	up
Lmyp004617	C21H22O9	Pinocembrin 7-O-β-D-glucoside(Pinocembroside)	Flavonoids	75829-43-5	9	9	9	160440	27219	1097700	1.19936	47605.9	15.5389	up
mws2523	C12H23O14P	Trehalose 6-phosphate	Others	4484-88-2	508160	320750	256440	84527	93028	69139	1.1741	0.227294	-2.13737	down
mws0072	C21H20O10	Apigenin 5-O-glucoside	Flavonoids	28757-27-9	30039	77407	49385	162480	171410	489340	1.06816	5.24915	2.39208	up
pme3392	C21H21O10+	Pelargonidin-3-O-glucoside	Flavonoids	47684-27-5	42181	77702	84911	271680	126110	169410	1.04193	2.76961	1.46968	up
mws1179	C21H22O10	Naringenin-7-O-glucoside	Flavonoids	529-55-5	2690400	1307100	1761900	3427200	4119500	4420400	1.06312	2.07784	1.05508	up
Smlp001915	C20H19O11+	Delphinidin-3-O-arabinoside	Flavonoids	-	3208.2	4388.4	7757.4	9	9	9	1.22277	0.0017585	-9.15144	down
pmp000091	C23H24O9	Glyceryl 1,3-diferulate	Phenolic acids	83008-46-2	20575	18543	20132	9	9	9	1.22682	0.000455696	-11.0996	down
Hmpp003270	C21H20O11	Luteolin-4'-O-β-D-glucoside	Flavonoids	6920-38-3	2584800	3505000	3591200	471860	1388300	1297400	1.05077	0.326161	-1.61635	down
mws0913	C21H20O11	Kaempferol-3-O-galactoside (Trifolin)	Flavonoids	23627-87-4	70417	71953	87111	799890	1031700	1249700	1.21946	13.4272	3.74709	up
mws2209	C21H20O11	Kaempferol-3-O-glucoside (Astragalin)	Flavonoids	480-10-4	1397000	725590	1673300	21764000	28408000	36204000	1.20676	22.7551	4.50812	up
mws0045	C21H20O11	Quercetin-3-O-α-L-rhamnoside(Quercitrin )	Flavonoids	522-12-3	11389000	11190000	10934000	705610	1144000	862180	1.21925	0.0809176	-3.6274	down
mws0089	C21H20O11	Kaempferol-7-O-glucoside	Flavonoids	16290-07-6	128470	46986	169230	8066800	9051500	11501000	1.20829	83.0301	6.37556	up
pmn001640	C20H18O12	Myricetin-3-O-arabinoside	Flavonoids	132679-85-7	100620	69222	140100	645420	288880	226440	1.05121	3.74502	1.90497	up
mws0057	C21H22O11	Eriodictyol 7-O-glucoside	Flavonoids	38965-51-4	430080	250500	160980	48980	116830	99261	1.0114	0.314976	-1.66669	down
Lmzn001894	C21H18O12	Kaempferol-3-O-β-D-glucuronide	Flavonoids	-	327820	184570	249520	1072200	1458200	670790	1.1402	4.20153	2.07092	up
Lmzn001903	C21H18O12	Scutellarein-7-O-glucuronide	Flavonoids	27740-01-8	320740	229160	252810	1087300	1310000	757110	1.18115	3.9297	1.97442	up
pmn001702	C21H18O12	Tetahydroxy-flavone-7-O-β-D-glucuronide	Flavonoids	-	356460	224010	242410	1075100	1316600	656770	1.14267	3.70463	1.88933	up
Lmmp002795	C22H22O11	Pratensein 7-O-glucopyranoside	Flavonoids	36191-03-4	18568	13715	18545	746510	1221600	3573400	1.20112	109.025	6.76851	up
Hmcp002539	C22H22O11	Isorhamnetin-3-O-rhamnoside	Flavonoids	-	42061	30033	44122	552820	1282900	103800	1.03917	16.6889	4.06082	up
Hmdn001667	C20H16O13	Ellagicacid-4-O-β-D-galloyl-β-Dglucopyranoside	Tannins	-	9	9	9	953870	1350900	1373200	1.22668	136221	17.0556	up
pmp001309	C21H20O12	6-Hydroxykaempferol-7-O-glucoside	Flavonoids	-	437820	308050	324220	1239700	1551800	2860900	1.16318	5.28217	2.40113	up
mws0091	C21H20O12	Quercetin-3-O-β-D-glucoside(Isoquercitrin)	Flavonoids	482-35-9	12139000	9607200	8974200	22158000	21115000	52639000	1.05824	3.12209	1.64251	up
pmb2957	C24H19O10+	Cyanidin-O-syringic acid	Flavonoids	-	150410	120060	110950	11782	16086	11077	1.21684	0.102105	-3.29187	down
pmb1912	C20H23N7O7	10-Formyl-THF	Alkaloids	2800-34-2	881070	716050	654980	428800	136160	116040	1.04677	0.302384	-1.72554	down
pmp000172	C23H24O11	5,2'-Dihydroxy-7,8-dimethoxyflavone glycosides	Flavonoids	-	9	9	9	19273000	26450000	26338000	1.22679	2.66893e+06	21.3478	up
pma0214	C22H22O12	Methylquercetin O-hexoside	Flavonoids	-	128120	171280	105340	1254100	1392300	616050	1.17889	8.06061	3.01089	up
Hmpp003242	C22H22O12	Isorhamnetin-3-O-glucoside	Flavonoids	-	22143000	19017000	18507000	26405000	44422000	57639000	1.02776	2.15305	1.10638	up
Hmcp002207	C22H22O12	Isorhamnetin-7-O-glucoside	Flavonoids	-	22686000	18070000	19779000	25704000	43472000	57037000	1.00357	2.08496	1.06002	up
pmn001525	C23H26O11	3,5-Di-O-galloylshikimic acid	Phenolic acids	95753-52-9	3812900	2796400	5462200	221370	100740	114320	1.20642	0.0361538	-4.78971	down
pmb2260	C23H46NO7P	LysoPC 15:1	Lipids	-	36936	40195	37477	8469.6	12923	26993	1.00598	0.422183	-1.24406	down
Hmln001933	C21H20O13	Myricetin-3-O-galactoside	Flavonoids	15648-86-9	549380	274340	750200	7033700	2194900	2774500	1.1105	7.62625	2.93097	up
pmb2319	C23H48NO7P	LysoPC 15:0	Lipids	-	61435	91503	51613	6690.5	10751	37887	1.00359	0.270488	-1.88637	down
Hmyn007168	C22H45O9P	LysoPG(16:0)	Lipids	-	308390	354230	334220	1000000	1956400	1419700	1.18354	4.38997	2.13421	up
Lmmp003903	C23H22O12	Kaempferol-acetylglucoside	Flavonoids	-	9	9	9	2859500	3261800	4070300	1.22677	377467	18.526	up
Hmln002582	C23H22O12	Kaempferol-3-O-(6''-acetyl)-glucoside	Flavonoids	-	9	9	9	1075000	1100200	1043700	1.22687	119219	16.8632	up
Hmcp002268	C23H24O12	Limocitrin 3-rhamnoside	Flavonoids	-	433500	902400	688910	21992000	21544000	21360000	1.21766	32.0504	5.00227	up
pmp001164	C23H24O12	Iristectorin B	Flavonoids	94396-09-5	3358.7	21540	20679	403680	356130	331090	1.15524	23.935	4.58105	up
pmb3042	C23H24O12	Tricin 5-O-Glucoside	Flavonoids	32769-00-9	2290400	2454300	3035600	7710400	6492700	3911600	1.07693	2.32828	1.21926	up
VCmsp04305	C25H32O10	(7S,8R-Threo-3′,4,9′-trihydroxy-3-methoxy-4′,7-epoxy-neolignan-9-O-α-L-rhamnopyranoside	Lignans and Coumarins	-	365700	466610	289290	2938200	2272500	1615400	1.19043	6.08604	2.6055	up
VCmsn02067	C25H32O10	7S,8R-threo-3′,9,9′-trihydroxy-3-methoxy-4′,7-epoxy-neolignan-4-O-α-L-rhamnopyranoside	Lignans and Coumarins	-	1173800	853930	826720	3281700	3402500	1613800	1.08709	2.90704	1.53955	up
pmb3064	C22H28O13	3-O-p-coumaroyl quinic acid O-hexoside*	Phenolic acids	-	90141	85968	39286	929440	791340	570050	1.18891	10.6355	3.41081	up
pmb3061	C22H28O13	5-O-p-Coumaroyl quinic acid O-hexoside*	Phenolic acids	-	401520	154700	180070	12970000	10160000	4745100	1.19471	37.8589	5.24256	up
pmn001642	C23H20O13	Kaempferol-3-O-β-(2''-O-acetyl-β-D-glucuronide)	Flavonoids	-	27107	75210	13152	9	9	9	1.21753	0.000233829	-12.0623	down
mws1589	C18H32O16	Panose	Others	33401-87-5	619830	556920	506240	46121	55304	86472	1.20774	0.111645	-3.16301	down
pme0500	C18H32O16	D-(+)-Melezitose	Others	597-12-6	253180	202860	206040	23360	30265	46943	1.19627	0.151897	-2.71883	down
Hmln002199	C23H22O13	Quercetin-3-O-(6''-O-acetyl)-galactoside	Flavonoids	-	9	9	9	10179	18798	7846.8	1.22358	1363.84	10.4135	up
pmn001643	C26H34O10	Aviculin [(+)-isolariciresinol-9'-rhamnopyranoside]	Lignans and Coumarins	156765-33-2	27875	128030	85910	414200	1650300	901450	1.10661	12.2654	3.61652	up
Smpp002028	C25H31O11+	Malvidin-3-O-glucuronic acid	Flavonoids	-	25669	17567	22758	92232	66139	70603	1.19209	3.46962	1.79478	up
pmb2406	C25H52NO7P	LysoPC 17:0	Lipids	50930-23-9	281240	366300	360000	20573	25187	127330	1.07244	0.171795	-2.54124	down
VCmsn02383	C25H34O11	(7S,8S-Threo-3′,4,7,9-tetrahydroxy-3-methoxy-8-O-4′-neolignan-9′-O-α-L-rhamnopyranoside	Lignans and Coumarins	-	4843400	2168800	2260800	60492000	51297000	40766000	1.20315	16.4515	4.04015	up
pmn001378	C26H32O11	Terpineol monO-glucoside	Lignans and Coumarins	-	96903	71902	95832	2011800	2804000	3226200	1.22108	30.3888	4.92547	up
mws0126	C26H54NO7P	LysoPC 18:0	Lipids	19420-57-6	307360	313390	292130	543060	733140	1653900	1.03773	3.20973	1.68245	up
VCmsn02480	C26H36O11	secoisolariciresinol 9-O-β-D-glucopyranoside	Lignans and Coumarins	63320-67-2	10308000	5610600	6926800	63153000	53475000	27188000	1.15882	6.29518	2.65425	up
VCmsn01914	C25H34O12	7R,8S-erythro-3′,4,9,9′-tetrahydroxy-3-methoxy-8-O-4′-neolignan-7-O-β-D-glucopyr-anoside,	Lignans and Coumarins	-	1469300	731490	138590	35779000	29318000	17420000	1.14853	35.273	5.14049	up
pmb2833	C23H30O14	3-O-Feruloyl quinic acid glucoside	Phenolic acids	-	9	9	9	22208	17186	14795	1.22617	2007	10.9708	up
Hmln002100	C26H32O12	Nortrachelogenin 4-O-β-D-glucoside	Lignans and Coumarins	-	428840	159250	408920	2235900	15973000	7162900	1.12744	25.4479	4.66947	up
pmn001375	C26H32O12	1-Hydroxyterpinin monO-glucoside	Lignans and Coumarins	-	19623	13605	24385	987140	844390	315720	1.19676	37.2702	5.21995	up
pmp000273	C30H26O11	Gambiriin B3	Tannins	76236-90-3	3408900	3686600	3275500	8159.5	29825	197610	1.13523	0.0227167	-5.46011	down
pmb3114	C30H26O11	Epicatechin-epiafzelechin	Flavonoids	-	53579	99756	82520	9	9	9	1.22592	0.000114477	-13.0927	down
pmb2922	C15H24N2O17P2	Uridine 5'-diphospho-D-glucose	Nucleotides and derivatives	133-89-1	6103100	3933500	6269200	1481000	1493300	1183900	1.19017	0.255014	-1.97135	down
pme0430	C30H24O12	Procyanidin A1	Tannins	103883-03-0	21303	26613	21342	9	9	9	1.22668	0.000389847	-11.3248	down
pme0432	C30H24O12	Procyanidin A2	Tannins	41743-41-3	200550	170160	256220	9	9	9	1.22652	4.3067e-05	-14.5031	down
pme0434	C30H26O12	Procyanidin B2	Tannins	29106-49-8	1337500	937030	1341100	66438	88859	284230	1.13817	0.121563	-3.04022	down
pme0436	C30H26O12	Procyanidin B3	Tannins	23567-23-9	1294000	998300	1244000	80353	112910	242140	1.17227	0.123124	-3.02182	down
mws0836	C30H26O12	Procyanidin B1	Tannins	20315-25-7	4313800	4412000	4476400	427010	742050	1027700	1.18164	0.166393	-2.58733	down
pmn001667	C30H26O12	Procyanidin B4	Tannins	29106-51-2	852140	1172100	930230	72343	130540	72535	1.2073	0.0932208	-3.4232	down
pme2493	C27H30O14	Kaempferol-3,7-O-dirhamnoside(Kaempferitrin)	Flavonoids	482-38-2	3611700	5061800	4262600	296020	454000	266130	1.2138	0.0785515	-3.67022	down
pme3227	C27H30O14	Vitexin 2''-O-rhamnoside	Flavonoids	64820-99-1	84730	115280	85252	9240.5	5436	4148.7	1.20695	0.0659927	-3.92155	down
Smlp003276	C26H27O15+	Malvidin-3-O-malonylglucoside	Flavonoids	-	70171	56980	64113	9	9	9	1.22674	0.000141166	-12.7903	down
Smsp002643	C27H31O14+	Pelargonidin-3-O-rutinoside	Flavonoids	-	22691000	24778000	24370000	2311800	4213200	5058400	1.18846	0.161241	-2.63271	down
pmp000275	C30H28O12	Gambiriin A1	Tannins	76250-49-2	6421600	7786800	7041400	54282	117180	347790	1.18323	0.0244356	-5.35487	down
Rfmb26203	C28H36O13	Syringaresinol-Hex	Lignans and Coumarins	-	193690	153960	265760	9	9	9	1.22624	4.40162e-05	-14.4716	down
Lmmp003305	C30H26O13	Kaempferol 7-O-β-d-(6''-O-(E)-p-coumaroyl) glucopyranoside*	Flavonoids	-	9	9	9	1903400	1617700	873120	1.22578	162749	17.3123	up
Lmyp004407	C30H26O13	Kaempferol 3-O-(2''-trans-p-Coumaroyl)-β-D-galactopyranoside*	Flavonoids	-	9	13470	9	1101400	1819800	1283800	1.09059	311.759	8.28429	up
Lmyp004318	C30H26O13	Kaempferol 3-O-(6''-trans-p-Coumaroyl)-β-D-galactopyranoside*	Flavonoids	-	9	9	9	954830	1650900	1460900	1.22646	150616	17.2005	up
mws1290	C30H26O13	Tiliroside	Flavonoids	20316-62-5	13322	13953	17820	3730800	6019700	4429600	1.22486	314.449	8.29668	up
Lmyp004889	C30H26O13	Kaempferol 3-O-(2''-trans-p-Coumaroyl)-β-D-glucopyranoside*	Flavonoids	137018-32-7	9	9	9	4489300	4760200	5222000	1.22687	535981	19.0318	up
Lmmp004326	C30H26O13	Kaempferol-7-O-β-D-(6''-O-(E)-p-coumaroyl)galactoside*	Flavonoids	-	9	10389	9	1012300	1793400	1475300	1.10081	411.358	8.68425	up
Lmyp004635	C30H26O13	Kaempferol 3-O-(6''-trans-p-Coumaroyl)-β-D-glucopyranoside*	Flavonoids	68170-52-5	9	9	9	1979300	1869800	987670	1.22592	179140	17.4507	up
Hmjn004446	C30H26O13	Luteolin-caffeoyl-O-rhamnoside	Flavonoids	-	3233.1	5039	9786.7	1532400	2750600	1790000	1.21748	336.29	8.39356	up
pmp000593	C27H30O15	Luteolin-7-O-rutinoside	Flavonoids	3563-98-2	47966	16912	30832	117220	178860	82758	1.08351	3.95819	1.98484	up
pme1793	C27H31O15+	Pelargonidin-3,5-diglucoside	Flavonoids	17334-58-6	315070	279150	267980	511580	698810	1173700	1.09242	2.76512	1.46734	up
pme1773	C27H31O15+	Cyanidin-3-O-rutinoside (Keracyanin)	Flavonoids	28338-59-2	133070	202210	105190	500860	587260	1030300	1.15017	4.80945	2.26587	up
pmp000594	C28H32O15	Diosmetin-7-O-rutinoside	Flavonoids	-	23026	17840	14108	1738000	2594000	814870	1.21017	93.6237	6.5488	up
pmp001080	C28H32O15	Neodiosmin (Diosmetin-7-O-Neohesperidoside)	Flavonoids	38665-01-9	16588	31639	8991.9	1842000	2347400	762310	1.19712	86.5398	6.43529	up
Lmyp004052	C30H26O14	Quercetin 3-O-(6''-trans-p-Coumaroyl)-β-D-galactopyranoside	Flavonoids	-	9	9	9	1189400	1140200	1977100	1.22642	159507	17.2833	up
Lmyp004516	C30H26O14	Quercetin 3-O-(6''-trans-p-Coumaroyl)-β-D-glucopyranoside	Flavonoids	-	9	14189	4781	10347000	7825300	8976900	1.09882	1430.49	10.4823	up
Hmpp002612	C27H30O16	Luteolin-7-O-β-D-gentiobioside	Flavonoids	-	25901	87662	82388	9	9	9	1.22198	0.00013779	-12.8252	down
Hmmp002336	C30H26O14	Quercetin-O-feruloyl-Pentoside	Flavonoids	-	1296900	637660	513700	9	9	9	1.22533	1.10282e-05	-16.4684	down
pmb0665	C27H30O16	Luteolin-8-C-hexosyl-O-hexoside	Flavonoids	-	251530	151320	163220	80610	92244	89796	1.12225	0.463989	-1.10784	down
Li512117	C27H30O16	Quercetin-3-O-neohesperidoside	Flavonoids	117611-67-3	958560	440140	443600	15446	22379	28141	1.20487	0.0358063	-4.80364	down
Lmbp002592	C27H30O16	Kaempferol-3,7-di-O-β-D-glucopyranoside	Flavonoids	-	9	9	9	118890	153570	730460	1.21967	37145.2	15.1809	up
Lmyn001269	C27H30O16	Kaempferol 3-O-β-D-sophoroside	Flavonoids	19895-95-5	25039	34677	21192	79161	55834	64960	1.14423	2.47139	1.30532	up
mws4134	C20H32N6O12S2	Oxidized Glutathione	Amino acids and derivatives	121-24-4	39643	15855	28857	363890	733660	1086300	1.18854	25.8888	4.69426	up
Lmyp003873	C28H24O16	Quercetin 3-O-(2″-galloyl)-β-D-glucopyranoside	Flavonoids	69624-79-9	34299	28132	49918	9	9	9	1.22585	0.000240323	-12.0227	down
pme1540	C28H32O16	Isorhamnetin-3-O-neohesperidoside	Flavonoids	55033-90-4	63659	94857	86408	133710	294620	185730	1.05773	2.50715	1.32605	up
Smsp001641	C28H33O16+	Petunidin-3-O-rutinoside	Flavonoids	-	10518	12554	9976.6	56416	49672	78062	1.20824	5.5721	2.47822	up
Lmhp002613	C27H30O17	Myricetin-O-glucoside-rhamnoside	Flavonoids	-	68334	51770	26988	9	9	9	1.2243	0.000183559	-12.4115	down
pma2088	C27H30O17	Quercetin-3,4'-O-di-β-glucoside	Flavonoids	29125-80-2	9	9	9	79938	197890	287140	1.22347	20924.7	14.3529	up
pmn001530	C27H24O18	2,4,6-Tri-O-Galloyl-D-Glucose	Phenolic acids	108043-99-8	20517	17128	26114	9	9	9	1.22625	0.00042347	-11.2055	down
pmb2653	C24H42O20	D(+)-Melezitose O-rhamnoside	Others	-	901220	511150	615060	11360	19452	23349	1.21278	0.0267141	-5.22625	down
pmb0530	C21H27N7O14P2	Nicotinic acid adenine dinucleotide	Nucleotides and derivatives	53-84-9	24908	12468	41234	135260	132390	137900	1.14118	5.15901	2.3671	up
pmp001275	C31H61O14N	3-Hydroxypropyl palmitate glc-glucosamine	Alkaloids	-	120950	211450	118720	1677900	1558700	1362300	1.20938	10.1944	3.34971	up
pmn001370	C32H42O16	Pinoresinol diglucoside	Lignans and Coumarins	63902-38-5	6178.5	7492.4	7111.4	151850	299550	26506	1.08295	22.9958	4.5233	up
pmn001369	C32H42O17	1-Hydroxypineolin Diglucoside	Lignans and Coumarins	-	20052	17727	19029	9	9	9	1.22681	0.000475285	-11.0389	down
pmn001646	C45H38O18	Procyanidin C1	Tannins	37064-30-5	10476000	9244400	9848400	309550	468840	424080	1.22267	0.0406669	-4.62	down
pmn001647	C45H38O18	Procyanidin C2	Tannins	37064-31-6	18643000	17156000	18951000	717370	1317200	1265800	1.21469	0.0602807	-4.05216	down
pmp000101	C45H38O18	Arecatannin C1	Tannins	87727-69-3	512850	444260	387190	25144	67462	38126	1.19071	0.0972491	-3.36217	down
pmb2947	C45H38O18	Catechin-catechin-catechin	Flavonoids	-	2172700	1578100	1962400	64417	82642	135620	1.21159	0.0494782	-4.33706	down
pmp000100	C45H38O18	Arecatannin B1	Tannins	79763-28-3	3482400	2203300	2723400	172220	274930	202020	1.21329	0.0771985	-3.69528	down
pmp000103	C60H50O24	Arecatannin A2	Tannins	79763-29-4	1555600	1819200	1619700	19605	63123	62136	1.19947	0.0290047	-5.10757	down
pmp000102	C60H50O24	Arecatannin A1	Tannins	-	857450	708110	779020	4816.6	13039	9310.4	1.21615	0.0115867	-6.43138	down
pmn001650	C60H50O24	Cinnamtannin B2	Tannins	88038-12-4	2831600	3196000	3227100	101760	133320	128390	1.2247	0.0392741	-4.67028	down

## Sheet: ST_vs_SG
Supplementary Table 9-6 The classification, fold change, and VIP information of DAMs identified between ST and SG
Index	Formula	Compounds	Class	CAS	ST1	ST2	ST3	SG1	SG2	SG3	VIP	Fold_Change	Log2FC	Type
pme3017	C4H9NO2	2-Aminoisobutyric acid	Amino acids and derivatives	62-57-7	4399300	4522400	4460850	1106900	1048200	1628700	1.23444	0.282741	-1.82245	down
pmb0484	C5H13NO	Choline	Alkaloids	62-49-7	32235000	32330000	32282500	8693600	8369100	11221000	1.24842	0.292044	-1.77574	down
mws0574	C4H8O3	α-Hydroxyisobutyric acid	Organic acids	594-61-6	15303	16164	15733.5	2876.9	8293.7	4177.2	1.12223	0.325162	-1.62077	down
pme2049	C4H8O3	2-Hydroxybutanoic acid*	Organic acids	600-15-7	51090	45377	48233.5	9145.7	27310	15790	1.0977	0.361061	-1.46969	down
pmb1096	C8H7N	Indole	Alkaloids	120-72-9	50406	32301	41353.5	9	9	9	1.25975	0.000217636	-12.1658	down
mws0191	C5H11NO2	Betaine	Alkaloids	107-43-7	7366300	4441400	5903850	153250	698680	395990	1.20025	0.070458	-3.82709	down
mws0628	C7H6O2	4-Hydroxybenzaldehyde	Phenolic acids	123-08-0	4385200	2668200	3526700	50213	152100	36391	1.22738	0.0225616	-5.46999	down
pme0490	C6H5NO2	Nicotinic acid	Others	59-67-6	160100	149160	154630	39845	42095	30097	1.24403	0.241516	-2.04981	down
mws0425	C5H6O4	Citraconic acid	Organic acids	498-23-7	121830	63808	92819	14599	16157	10118	1.22592	0.146787	-2.7682	down
mws1587	C6H13NO2	α-Aminocaproic acid	Amino acids and derivatives	327-57-1	9817800	8462200	9140000	3050600	6214700	4226900	1.10299	0.492057	-1.0231	down
pme0274	C6H13NO2	6-Aminocaproic acid	Organic acids	60-32-2	749700	595530	672615	115490	343700	244250	1.09877	0.34861	-1.52032	down
mws0473	C5H8O4	2-Methylsuccinic acid	Organic acids	498-21-5	417390	594090	505740	63217	107770	105490	1.22508	0.182226	-2.4562	down
mws0001	C4H8N2O3	L-Asparagine	Amino acids and derivatives	70-47-3	1293700	3131800	2212750	5348100	7675300	19078000	1.07313	4.83582	2.27376	up
mws0275	C4H6O5	L-(-)-Malic acid	Organic acids	636-61-3	1091400	759170	925285	249420	509900	270220	1.13844	0.370891	-1.43093	down
pmb0374	C5H5N5	Aminopurine	Alkaloids	452-06-2	109270	72390	90830	13239	29461	40416	1.11407	0.305024	-1.71301	down
pme0040	C5H5N5	Adenine	Nucleotides and derivatives	73-24-5	976160	608440	792300	184170	211330	242760	1.23226	0.268526	-1.89687	down
pme2268	C7H7NO2	Trigonelline	Alkaloids	535-83-1	1179700	2560400	1870050	361220	396140	492100	1.189	0.222714	-2.16673	down
Rfmb318	C7H14NO2+	Proline betaine(ProBet)	Amino acids and derivatives	1195-94-4	612730	438870	525800	30211	85694	119780	1.17092	0.149414	-2.74262	down
mws0103	C9H7NO	Indole-3-carboxaldehyde	Alkaloids	487-89-8	27880	24618	26249	12492	10853	10474	1.24555	0.429464	-1.21939	down
pme0295	C6H11NO3	4-Acetamidobutyric acid	Organic acids	3025-96-5	44385	28575	36480	9	9	9	1.25975	0.000246711	-11.9849	down
mws0567	C5H11N3O2	4-Guanidinobutyric acid	Organic acids	463-00-3	1015300	930960	973130	143720	393600	309390	1.14834	0.29003	-1.78573	down
mws0924	C6H10O4	2-Methylglutaric acid	Organic acids	617-62-9	93353	102750	98051.5	27353	46563	30442	1.20062	0.354773	-1.49503	down
pme0193	C5H10N2O3	L-Glutamine	Amino acids and derivatives	56-85-9	13556	30973	22264.5	4599.7	2968	10426	1.06458	0.269393	-1.89222	down
pme0026	C6H14N2O2	L-(+)-Lysine	Amino acids and derivatives	56-87-1	17875	32956	25415.5	3450	6165.6	5981.1	1.19405	0.204556	-2.28943	down
mws1024	C9H8O2	p-Coumaraldehyde	Phenolic acids	2538-87-6	432050	329410	380730	7400	23276	11271	1.23613	0.0367251	-4.76709	down
mws2213	C9H8O2	Cinnamic acid	Phenolic acids	140-10-3	5918.5	14194	10056.2	3459.7	3032	3601.6	1.1142	0.334561	-1.57966	down
mws0262	C4H6O6	L-(+)-Tartaric acid	Organic acids	87-69-4	127240	83052	105146	15040	16475	12867	1.24873	0.1407	-2.82931	down
mws1499	C5H10O5	D-(-)-Arabinose	Others	10323-20-3	81507	41377	61442	9	9	9	1.25953	0.00014648	-12.737	down
mws0921	C9H10O2	p-Coumaryl alcohol	Phenolic acids	3690/5/9	578750	347670	463210	26206	49780	47003	1.23887	0.0885049	-3.4981	down
pme1109	C5H5N5O	Guanine	Nucleotides and derivatives	73-40-5	223680	121310	172495	68116	68207	87606	1.15038	0.432726	-1.20848	down
pme0183	C5H5N5O	2-Hydroxy-6-aminopurine	Nucleotides and derivatives	3373-53-3	107050	68042	87546	28566	30529	34248	1.2232	0.355406	-1.49246	down
mws0458	C8H8O3	Vanillin	Phenolic acids	121-33-5	8397200	5304000	6850600	1379100	1369200	1799000	1.2391	0.22126	-2.17618	down
mws0437	C5H12O5	D-Arabitol	Others	488-82-4	24844	57956	41400	4329.7	20757	3098.2	1.01505	0.226932	-2.13967	down
mws0213	C5H12O5	Ribitol	Others	488-81-3	499330	683650	591490	150610	153320	170650	1.24245	0.267449	-1.90266	down
mws0639	C7H6O4	2,3-Dihydroxybenzoic Acid	Organic acids	303-38-8	7702200	7216900	7459550	2497800	3731300	3020400	1.22033	0.413318	-1.27468	down
mws0183	C7H6O4	Protocatechuic acid*	Phenolic acids	99-50-3	7537900	6791200	7164550	2357100	3550300	2708800	1.21867	0.400872	-1.31879	down
mws0180	C7H6O4	2,5-Dihydroxybenzoic acid*	Phenolic acids	490-79-9	1780400	1658700	1719550	561220	817420	699110	1.22694	0.40277	-1.31197	down
pmb3099	C4H11O4P	Diethyl phosphate	Organic acids	598-02-7	15846	12535	14190.5	9	9	9	1.25974	0.000634227	-10.6227	down
mws0102	C9H7NO2	Indole-5-carboxylic acid	Alkaloids	1670-81-1	29124	42151	35637.5	5411.2	4705.7	4547.1	1.24633	0.137159	-2.86608	down
mws1417	C9H7NO2	Indole-3-carboxylic acid	Alkaloids	771-50-6	31568	54012	42790	4315.7	7190.1	7034.5	1.22343	0.144429	-2.79157	down
mws0344	C5H10O6	D-Xylonic acid	Organic acids	526-91-0	17649000	7794400	12721700	481570	1120000	1226800	1.21808	0.0741088	-3.75421	down
mws0028	C8H8O4	Vanillic acid	Phenolic acids	121-34-6	1143700	834080	988890	31878	32332	18729	1.25122	0.0279569	-5.16065	down
pme0181	C7H11N3O2	1-Methylhistidine	Amino acids and derivatives	368-16-1	32966	18493	25729.5	1081.5	4462.4	394.03	1.13219	0.0769277	-3.70035	down
mws0024	C7H6O5	Gallic acid	Tannins	149-91-7	2944700	2488500	2716600	610130	986470	187920	1.08496	0.218965	-2.19123	down
pme3009	C6H6O6	Trans-Citridic acid	Organic acids	4023-65-8	643520	763380	703450	1348800	1383600	1576300	1.23794	2.0417	1.02977	up
mws0154	C7H10O5	Shikimic acid	Organic acids	138-59-0	1515500	1945200	1730350	441570	939510	626090	1.14011	0.38666	-1.37086	down
mws1500	C11H12O2	Ethyl cinnamate	Phenolic acids	103-36-6	178160	891480	534820	9	9	9	1.25216	1.68281e-05	-15.8588	down
pme2253	C6H10O6	L-Gulonic-γ-lactone	Others	1128-23-0	46776	24787	35781.5	8124.2	6565.1	7853.7	1.22776	0.210006	-2.2515	down
mws0009	C10H10O3	Coniferaldehyde	Phenolic acids	20649-42-7	305910	267180	286545	81727	102260	73590	1.24115	0.299635	-1.73872	down
pmf0284	C10H10O3	Riboprine	Phenolic acids	7724-76-7	7394100	4732300	6063200	1041600	1211200	1067100	1.24749	0.182516	-2.4539	down
mws0981	C6H5N5O2	Isoxanthopterin	Nucleotides and derivatives	529-69-1	7121.9	5344.5	6233.2	17878	9171.6	12027	1.07781	2.0897	1.0633	up
pme2596	C8H9NO4	4-Pyridoxic acid	Others	82-82-6	4851.3	8568.5	6709.9	1817.6	1980.9	3578.8	1.11379	0.366488	-1.44816	down
pme0309	C8H8O5	Methyl gallate	Tannins	99-24-1	104620	54856	79738	17333	29443	3893.5	1.02767	0.211817	-2.23911	down
mws0237	C9H16O4	Anchoic Acid	Organic acids	123-99-9	1165600	1257100	1211350	246520	382410	173380	1.20349	0.220776	-2.17935	down
pme3388	C7H16N4O2	H-HomoArg-OH	Amino acids and derivatives	156-86-5	201680	310300	255990	129570	18321	39128	1.03493	0.243524	-2.03787	down
pme2244	C11H11NO2	3-Indolepropionic acid	Alkaloids	830-96-6	6901.3	3984.6	5442.95	9	9	9	1.25937	0.00165352	-9.24025	down
mws0281	C6H8O7	Citric Acid	Organic acids	77-92-9	33622000	15154000	24388000	3360700	4990200	1289000	1.15384	0.131757	-2.92404	down
mws0277	C7H12O6	Quinic Acid	Organic acids	77-95-2	18976000	7444000	13210000	3210400	4148300	733200	1.03476	0.204186	-2.29204	down
mws1189	C6H10O7	D-Galacturonic acid(Gal A)	Organic acids	685-73-4	1215700	1486900	1351300	320110	403090	465440	1.23521	0.293209	-1.77	down
pme3705	C6H10O7	D-Glucoronic acid	Others	6556/12/3	1393700	1689200	1541450	323850	468090	490460	1.23034	0.277315	-1.8504	down
mws0014	C10H10O4	Ferulic acid	Phenolic acids	537-98-4	600870	535870	568370	96183	192020	93814	1.20379	0.224042	-2.15816	down
mws2104	C7H14O6	D-Pinitol	Others	10284-63-6	813840	275780	544810	120170	127980	119070	1.16019	0.224678	-2.15407	down
pme0534	C6H12O7	Gluconic acid	Others	526-95-4	6838600	6237000	6537800	2446900	3476400	2367600	1.21017	0.422716	-1.24224	down
mws0282	C11H12N2O2	L-Tryptophan	Amino acids and derivatives	73-22-3	7506000	3866300	5686150	179780	179070	100950	1.24664	0.0269544	-5.21334	down
mws1014	C10H8O5	Fraxetin	Lignans and Coumarins	574-84-5	13544	8116.2	10830.1	43153	53858	36995	1.21524	4.12449	2.04422	up
mws1512	C10H12O5	Propyl gallate	Flavonoids	121-79-9	4398	4495.5	4446.75	9	9	9	1.25933	0.00202395	-8.94861	down
mws1509	C13H10O3	Phenyl salicylate	Phenolic acids	118-55-8	5342.9	9366.1	7354.5	9	9	9	1.25649	0.00122374	-9.67449	down
mws5045	C12H24O3	12-Hydroxydodecanoic acid	Lipids	505-95-3	134350	28073	81211.5	2384	1687.7	1927.4	1.22423	0.0246234	-5.34383	down
mws1337	C9H17NO5	D-Pantothenic Acid	Others	79-83-4	955530	565570	760550	184830	166100	280460	1.20273	0.276725	-1.85347	down
pme2773	C7H14N2O4S	L-Cystathionine	Amino acids and derivatives	56-88-2	2756.6	9801.8	6279.2	15690	24060	12888	1.02956	2.79431	1.48249	up
mws0474	C12H22O4	Dodecanedioic aicd	Organic acids	693-23-2	7576.5	2796.3	5186.4	1846.4	2159.6	1612.4	1.07514	0.361098	-1.46954	down
mws0221	C6H12N2O4S2	L-(-)-Cystine	Amino acids and derivatives	56-89-3	26278	24470	25374	57315	62903	56533	1.25313	2.32194	1.21533	up
VCmsp10137	C16H16O2	Pinosylvin dimethyl ether	Others	-	627700	872800	750250	12587	55044	14410	1.2127	0.0364505	-4.77792	down
pme0264	C10H14N2O5	Thymidine	Nucleotides and derivatives	50-89-5	143660	163490	153575	12636	53672	23052	1.14192	0.193955	-2.3662	down
pme3732	C9H13N3O5	Cytidine	Nucleotides and derivatives	65-46-3	1066100	834290	950195	272170	289470	582840	1.12823	0.40149	-1.31657	down
mws0248	C9H12N2O6	Uridine	Nucleotides and derivatives	58-96-8	646770	599320	623045	111670	163670	375570	1.08881	0.348241	-1.52184	down
mws0976	C9H12N2O6	β-Pseudouridine	Nucleotides and derivatives	1445-07-4	71079	66866	68972.5	16060	24452	42305	1.10661	0.400242	-1.32106	down
mws1715	C10H13N5O3	Cordycepin	Nucleotides and derivatives	73-03-0	19778	20338	20058	2961.5	10906	9099.7	1.01912	0.38168	-1.38957	down
mws0040	C15H10O4	Chrysin	Flavonoids	480-40-0	24916	149210	87063	9	9	9	1.24746	0.000103373	-13.2398	down
VCmsp08500	C16H16O3	Dihydropinosylvin-O-methyl ether	Others	-	153480	108850	131165	9233.8	30538	13240	1.19259	0.13472	-2.89196	down
pme1187	C10H14N2O6	5-Methyluridine	Nucleotides and derivatives	1463-10-1	7527.7	5657.7	6592.7	2089.7	3459.1	1838.6	1.16533	0.373514	-1.42077	down
mws0866	C6H13O9P	D-Glucose 6-phosphate	Others	56-73-5	1351400	1135700	1243550	9	9	9	1.25961	7.23734e-06	-17.0761	down
pme0230	C10H13N5O4	Adenosine	Nucleotides and derivatives	58-61-7	31499000	23008000	27253500	5486500	5426700	13397000	1.14671	0.297334	-1.74984	down
pmp000571	C15H10O5	Apigenin	Flavonoids	520-36-5	28433	27864	28148.5	9	9	9	1.25944	0.000319733	-11.6108	down
pmf0525	C16H14O4	Imperatorin	Lignans and Coumarins	482-44-0	54297	49655	51976	127280	259050	104210	1.12049	3.14594	1.65349	up
mws1175	C16H14O4	Pinostrobin	Flavonoids	480-37-5	574430	781090	677760	6046.6	24253	3929.1	1.21717	0.0168342	-5.89246	down
mws0914	C15H12O5	Pinobanksin	Flavonoids	548-82-3	31278	24339	27808.5	4131.5	5743	4515.8	1.24981	0.172493	-2.53539	down
pme0376	C15H12O5	Naringenin	Flavonoids	480-41-1	29669	27517	28593	3679.5	7996.8	5797.7	1.2163	0.20371	-2.29541	down
pme2960	C15H12O5	Naringenin chalcone	Flavonoids	73692-50-9	30382	43926	37154	3340.4	7692.4	6693.9	1.20724	0.159038	-2.65256	down
pme3475	C15H12O5	Butin	Flavonoids	492-14-8	28779	44021	36400	4093.6	4693.7	4447.1	1.24675	0.121194	-3.04461	down
pme1201	C15H14O5	Phloretin	Flavonoids	60-82-2	125330	145200	135265	35662	64252	36595	1.18503	0.336399	-1.57176	down
pme3285	C15H14O5	Afzelechin(3,5,7,4'-Tetrahydroxyflavan)*	Flavonoids	2545-00-8	508850	303270	406060	112670	135170	76346	1.19512	0.266123	-1.90983	down
mws0367	C18H30O2	α-Linolenic Acid*	Lipids	463-40-1	7859.7	8394.6	8127.15	1838.8	5038.4	1629.6	1.07387	0.348905	-1.5191	down
mws0366	C18H30O2	γ-Linolenic Acid*	Lipids	506-26-3	7235900	8205200	7720550	1672700	4120100	1179000	1.09337	0.301006	-1.73213	down
pmb0889	C18H30O2	Punicic acid	Lipids	544-72-9	908430	1445200	1176815	156210	482020	232280	1.13213	0.246572	-2.01992	down
pme3350	C10H13N5O5	8-Hydroxy-2-deoxyguanosine	Nucleotides and derivatives	88847-89-6	3937.9	3198.4	3568.15	1350.7	1470.8	1671.1	1.24209	0.419695	-1.25259	down
pme1178	C10H13N5O5	Guanosine	Nucleotides and derivatives	118-00-3	2723600	1961900	2342750	564770	782760	1311300	1.1336	0.378306	-1.40237	down
mws0129	C16H12O5	Genkwanin	Flavonoids	437-64-9	2561.5	1820.5	2191	9	9	9	1.25968	0.00410771	-7.92745	down
mws0668	C10H12N4O6	Xanthosine	Nucleotides and derivatives	146-80-5	253840	213640	233740	126900	94419	71658	1.17247	0.41781	-1.25908	down
mws1068	C15H10O6	Kaempferol	Flavonoids	520-18-3	64754	45687	55220.5	9	9	1876.4	1.12954	0.0114354	-6.45035	down
pme0088	C15H10O6	Luteolin	Flavonoids	491-70-3	396670	304310	350490	2622.7	25640	5661.2	1.19061	0.0322633	-4.95396	down
pme3609	C15H11O6+	Cyanidin	Flavonoids	13306-05-3	89436	100050	94743	9	9	9	1.25916	9.49938e-05	-13.3618	down
mws1094	C15H12O6	Dihydrokaempferol	Flavonoids	480-20-6	256250	323450	289850	43161	80232	40652	1.21304	0.188655	-2.40618	down
mws0064	C15H12O6	Eriodictyol	Flavonoids	552-58-9	10657000	10429000	10543000	88070	357420	47404	1.21476	0.0155836	-6.00383	down
pmn001686	C16H32O4	10,16-Dihydroxy-palmitic acid	Lipids	3233-90-7	98399	51356	74877.5	9	9	9	1.25959	0.000120196	-13.0223	down
pmb2787	C18H30O3	9-KODE	Lipids	54232-59-6	12334	11587	11960.5	2191.8	9	9	1.03266	0.0615861	-4.02125	down
pmb2786	C18H30O3	9-HOTrE	Lipids	89886-42-0	191020	186620	188820	15144	62009	34198	1.14722	0.196573	-2.34686	down
pmb2778	C18H32O3	9,10-EODE	Lipids	65167-83-1	1415700	1887900	1651800	212970	731060	341620	1.12365	0.259444	-1.9465	down
pmb2799	C18H32O3	12,13-EODE	Lipids	6799-85-5	92401	57309	74855	18306	16218	14596	1.23817	0.218734	-2.19275	down
pmn001688	C18H32O3	9S-Hyroxy-10E,12E-octadecadienoic acid	Lipids	-	510510	668070	589290	61828	276730	83193	1.09353	0.238564	-2.06755	down
Rfmb090	C18H32O3	13-Hydroxy-9,11-octadecadienoic acid	Lipids	5204-88-6	569760	735630	652695	71597	292870	94667	1.10815	0.234481	-2.09246	down
Rfmb091	C18H32O3	9-Hydroxy-10,12-octadecadienoic acid	Lipids	15514-85-9	545990	711990	628990	73918	292110	95258	1.10478	0.244459	-2.03234	down
pme1474	C11H15N5O3S	5'-Deoxy-5'-(methylthio)adenosine	Nucleotides and derivatives	2457-80-9	1977100	1884700	1930900	320700	348900	365490	1.25924	0.178689	-2.48448	down
pmp000548	C16H12O6	Pratensein	Flavonoids	2284-31-3	104250	185740	144995	9977.9	34368	14432	1.17225	0.135126	-2.88762	down
Zmxn001997	C13H16O8	Isosalicylic acid O-glycoside	Phenolic acids	-	916660	905380	911020	1782300	3613000	2200000	1.15748	2.77905	1.47459	up
Zmhn001926	C13H16O8	Salicylic acid O-glycoside	Phenolic acids	-	894690	1015600	955145	1630000	3886200	2110500	1.09615	2.66162	1.4123	up
Hmtn001302	C13H16O8	Glucosyloxybenzoic acid	Phenolic acids	-	673480	705420	689450	1419100	2964700	1580000	1.14698	2.88336	1.52775	up
mws1564	C17H16O5	Farrerol	Flavonoids	24211-30-1	127080	60553	93816.5	11835	26232	12245	1.18058	0.17876	-2.4839	down
pme2816	C20H28O2	4-Oxoretinol	Others	62702-55-0	138060	127260	132660	62382	51201	32805	1.17555	0.367828	-1.4429	down
pme2246	C14H6O8	Ellagic acid	Tannins	476-66-4	924460	339350	631905	5102.1	23327	6793.1	1.22071	0.0185799	-5.75011	down
mws0397	C20H30O2	Cis-5,8,11,14,17-Eicosapentaenoic Acid	Lipids	10417-94-4	458340	672580	565460	1420000	1471300	745270	1.05954	2.14372	1.10012	up
mws1375	C12H21N3O6	Nicotianamine	Amino acids and derivatives	34441-14-0	1929500	2622800	2276150	300720	708230	763230	1.1552	0.259529	-1.94603	down
mws0044	C15H12O7	Dihydroquercetin(Taxifolin)	Flavonoids	480-18-2	211610	403100	307355	13620	79629	13259	1.12116	0.11551	-3.11391	down
pmn001610	C20H36O2	Eicosadienoic acid	Lipids	5598-38-9	1159400	1120400	1139900	108730	329990	219390	1.18316	0.192447	-2.37747	down
pmn001606	C20H38O2	Eicosenoic acid	Lipids	26764-41-0	634440	486070	560255	206170	325970	184230	1.15661	0.426217	-1.23034	down
pme3967	C12H17N5O5	2-(Dimethylamino)guanosine	Nucleotides and derivatives	2140-67-2	957600	1911500	1434550	258250	596500	740570	1.01865	0.37069	-1.43171	down
pmn001689	C18H32O4	9-Hydroxy-12-oxo-10-octadecenoic acid	Lipids	-	18754	21085	19919.5	1736.5	3491.8	1551.3	1.22504	0.11345	-3.13987	down
Rfmb087	C18H32O4	13-Oxo-9-hydroxy-10-octadecenoic acid	Lipids	-	218420	191730	205075	45851	77991	58376	1.22274	0.296181	-1.75545	down
Rfmb089	C18H34O4	9,10-Dihydroxy-12-octadecenoic acid	Lipids	263399-34-4	9352.5	8864.8	9108.65	1223.5	6136.6	2243.2	1.01245	0.351435	-1.50867	down
pmp000003	C16H12O7	Nepetin	Flavonoids	520-11-6	65097	76748	70922.5	2503	14867	4298.4	1.16303	0.101841	-3.29561	down
mws0066	C16H12O7	Isorhamnetin	Flavonoids	480-19-3	129710	235170	182440	9668.7	21199	11177	1.22353	0.0768192	-3.70239	down
pmn001367	C13H16O9	Protocatechuic acid-4-glucoside*	Phenolic acids	-	8080300	9371100	8725700	22137000	20404000	21740000	1.25457	2.45562	1.29609	up
mws0032	C15H10O8	Myricetin	Flavonoids	529-44-2	11581000	15772000	13676500	94834	1236900	43284	1.13642	0.0335129	-4.89914	down
mws0744	C15H12O8	Dihydromyricetin(Ampelopsin)	Flavonoids	27200-12-0	3803900	8442600	6123250	26549	229390	10565	1.17158	0.0145078	-6.10703	down
VCmsp10182	C20H32O3	(-)-Isocupressic acid	Terpenoids	1909-91-7	3137100	3406400	3271750	87761	91296	24647	1.22721	0.0207538	-5.59048	down
mws0959	C20H32O3	20-Hydroxyeicosatetraenoic acid(20-HETE)	Lipids	79551-86-3	1192.4	608.23	900.32	9	9	9	1.25746	0.00999648	-6.64436	down
mws0983	C20H39NO2	N-Oleoylethanolamine	Others	111-58-0	227480	423830	325655	38180	103120	97618	1.12328	0.244551	-2.03179	down
Zmhn002301	C15H18O8	p-Coumaric acid-O-glycoside	Phenolic acids	-	4412400	4069400	4240900	552700	396380	981860	1.2203	0.151771	-2.72003	down
pmn001419	C15H18O8	1-O-[(E)-p-Cumaroyl]-β-D-glucopyranose	Phenolic acids	-	8354300	7668300	8011300	1202300	857000	1956700	1.22341	0.167097	-2.58124	down
pmn001691	C18H32O5	9,12,13-Trihyroxy-10,15-octadecadienoic acid	Lipids	-	3705300	2523100	3114200	194750	1111900	233730	1.11243	0.164877	-2.60054	down
mws0884	C10H12N5O6P	Cyclic AMP	Nucleotides and derivatives	60-92-4	41742	28493	35117.5	2200.6	2944.9	10904	1.14901	0.152341	-2.71462	down
mws0917	C17H14O7	3,7-Di-O-methylquercetin	Flavonoids	2068/2/2	249870	191650	220760	4667.6	28504	11897	1.18795	0.0680507	-3.87725	down
pmp000004	C17H14O7	Jaceosidin	Flavonoids	18085-97-7	29972	60354	45163	3204.8	19538	5050.9	1.06124	0.205136	-2.28535	down
Lmtn002565	C14H18O9	1'-O-vanilloyl-β-D-glucoside	Phenolic acids	-	3669400	2316200	2992800	6630800	4095800	8071000	1.0302	2.09365	1.06602	up
pmn001694	C18H34O5	9,10,13-Trihyroxy-11-octadecadienoic acid	Lipids	-	2518800	1847900	2183350	251370	551420	768850	1.15752	0.239943	-2.05924	down
mws1003	C16H12O8	Laricitrin	Flavonoids	53472-37-0	1034800	908010	971405	13874	25301	6454.5	1.23617	0.0156576	-5.997	down
pmn001627	C13H16O10	Glucogallin	Phenolic acids	58511-73-2	1483300	2795400	2139350	54690	67625	155400	1.22822	0.0432709	-4.53046	down
HmLn000873	C13H16O10	2-O-Galloyl-β-D-glucose	Tannins	-	357980	214600	286290	59637	70118	33075	1.19925	0.189586	-2.39907	down
mws0675	C11H15N2O8P	β-Nicotinamide mononucleotide	Nucleotides and derivatives	1094-61-7	92846	128210	110528	5958.2	10580	15918	1.2235	0.0978823	-3.35281	down
mws1015	C15H16O9	Esculin(6,7-DihydroxyCoumarin-6-glucoside)	Lignans and Coumarins	531-75-9	61089	20141	40615	7017.3	6678.2	5721.3	1.1875	0.159357	-2.64967	down
mws5039	C15H16O9	Esculin Hydrate	Lignans and Coumarins	66778-17-4	69787	13143	41465	9	9	9	1.25422	0.000217051	-12.1697	down
mws0906	C16H22O8	Coniferin	Phenolic acids	531-29-3	10227000	21008000	15617500	5551000	5598500	4445600	1.14911	0.332855	-1.58703	down
pmb2211	C19H38N2O3	Cocamidopropyl betaine	Alkaloids	4292/10/8	12664	10932	11798	24578	48009	18851	1.06115	2.58343	1.36929	up
Zmhp004065	C18H16O7	7,8-Dihydroxy-5,6,4'-trimethoxyflavone	Flavonoids	-	84608	38117	61362.5	9	9	9	1.25929	0.000146669	-12.7351	down
pmp000786	C18H16O7	Eupatorin	Flavonoids	855-96-9	68233	36433	52333	9	9	9	1.25959	0.000171976	-12.5055	down
mws0609	C10H12N5O7P	Guanosine 3',5'-cyclic monophosphate	Nucleotides and derivatives	7665-99-8	122180	47667	84923.5	8278.8	27577	18371	1.10988	0.212846	-2.23212	down
mws1002	C17H14O8	Syringetin	Flavonoids	4423-37-4	27446	17994	22720	9	9	1801.5	1.09783	0.0266945	-5.22731	down
mws0178	C16H18O9	Chlorogenic acid	Phenolic acids	327-97-9	29024	12972	20998	4905.5	10763	7059	1.07377	0.360788	-1.47078	down
mws1077	C16H18O9	Scopolin	Lignans and Coumarins	531-44-2	79650	76524	78087	17554	38235	53780	1.0081	0.467722	-1.09628	down
pmb0890	C21H38O4	MAG(18:2)	Lipids	-	695210	587970	641590	1785000	2134100	868240	1.05772	2.48723	1.31454	up
Zmhn002422	C16H20O9	Feruloyl glucose	Phenolic acids	-	1833300	1670100	1751700	207860	121100	204750	1.24609	0.10156	-3.29959	down
mws0096	C20H20O6	Piperitol	Lignans and Coumarins	52151-92-5	308440	365320	336880	6440.5	37016	3278.1	1.16342	0.0462426	-4.43463	down
mws0097	C20H22O6	Pinoresinol	Lignans and Coumarins	487-36-5	1310200	1897900	1604050	291000	451440	372220	1.22493	0.231635	-2.11008	down
mws0179	C17H20O9	Chlorogenic acid methyl ester	Phenolic acids	29708-87-0	39284	38904	39094	11243	20109	17689	1.17642	0.418146	-1.25792	down
pmb0752	C17H20O9	3-O-Feruloyl quinic acid	Phenolic acids	1899-29-2	1375000	417270	896135	107700	55003	180970	1.15067	0.127835	-2.96764	down
Hmgn004139	C20H22O7	isohydroxymatairesinol	Lignans and Coumarins	-	39492	17219	28355.5	6976	6703.6	14343	1.09039	0.32942	-1.602	down
mws0232	C17H20N4O6	Riboflavin	Others	83-88-5	195580	206770	201175	15849	42729	26229	1.21311	0.140519	-2.83116	down
Zmhn002227	C17H22O10	Sinapic acid-glycoside	Phenolic acids	-	371810	145920	258865	9	9	9	1.25927	3.47672e-05	-14.8119	down
mws4168	C21H22O7	Praeruptorin A	Lignans and Coumarins	73069-25-7	3899.6	4584.8	4242.2	9	9	9	1.2588	0.00212154	-8.88067	down
mws0043	C21H22O8	Nobiletin	Flavonoids	478-01-3	58964	30814	44889	116350	154390	368830	1.09353	4.74927	2.24771	up
Lmyp004617	C21H22O9	Pinocembrin 7-O-β-D-glucoside(Pinocembroside)	Flavonoids	75829-43-5	9	9	9	8614.5	12215	8978.6	1.25891	1104	10.1085	up
Smlp002532	C20H19O10+	Cyanidin-3-O-arabinoside	Flavonoids	27214-72-8	10639	18775	14707	45081	42871	99671	1.14474	4.25246	2.0883	up
mws0072	C21H20O10	Apigenin 5-O-glucoside	Flavonoids	28757-27-9	135520	312120	223820	19134	46359	43519	1.16247	0.162351	-2.62281	down
Lmdp003509	C20H18O11	Quercetin 3-O-β-D-xylopyranoside	Flavonoids	549-32-6	1588800	2693300	2141050	680700	1018800	1347800	1.05004	0.474425	-1.07575	down
Smlp001915	C20H19O11+	Delphinidin-3-O-arabinoside	Flavonoids	-	9	9	9	8187.4	7223.8	7858.6	1.25932	861.844	9.75128	up
Hmpp003270	C21H20O11	Luteolin-4'-O-β-D-glucoside	Flavonoids	6920-38-3	513200	960170	736685	2477400	2363400	4550800	1.17547	4.24949	2.08729	up
mws2209	C21H20O11	Kaempferol-3-O-glucoside (Astragalin)	Flavonoids	480-10-4	9091500	14963000	12027250	3967800	2974500	2489500	1.19827	0.261401	-1.93566	down
mws0089	C21H20O11	Kaempferol-7-O-glucoside	Flavonoids	16290-07-6	1701100	2346100	2023600	925960	880690	512140	1.14594	0.381958	-1.38851	down
Lmlp003531	C21H20O11	Luteolin 3'-O-β-D-glucoside	Flavonoids	5154-41-6	817470	1145800	981635	372310	448180	568680	1.16226	0.47172	-1.084	down
pmn001640	C20H18O12	Myricetin-3-O-arabinoside	Flavonoids	132679-85-7	464180	320130	392155	9172.3	3872.2	4696.8	1.24882	0.0150802	-6.0512	down
mws0057	C21H22O11	Eriodictyol 7-O-glucoside	Flavonoids	38965-51-4	534810	231870	383340	197990	139080	130810	1.07197	0.406845	-1.29745	down
Lmtn002796	C21H22O11	Aromadendrin 7-glucoside	Terpenoids	-	10403000	11484000	10943500	31725000	42504000	38639000	1.24621	3.4379	1.78153	up
pmb0478	C21H26O11	Coumarin O-rutinoside	Phenolic acids	-	9	9	9	4326.2	1980.6	3160.3	1.25569	350.633	8.45382	up
Lmzn001894	C21H18O12	Kaempferol-3-O-β-D-glucuronide	Flavonoids	-	1193100	1977200	1585150	592200	922730	589160	1.1104	0.442459	-1.17639	down
Lmzn001903	C21H18O12	Scutellarein-7-O-glucuronide	Flavonoids	27740-01-8	1186300	1920300	1553300	586020	1036500	538370	1.05506	0.46372	-1.10867	down
pmn001702	C21H18O12	Tetahydroxy-flavone-7-O-β-D-glucuronide	Flavonoids	-	1228500	2177000	1702750	596010	821470	552620	1.14247	0.38567	-1.37456	down
Lmmp002795	C22H22O11	Pratensein 7-O-glucopyranoside	Flavonoids	36191-03-4	9	9	9	35305	36872	17596	1.2583	3324.93	11.6991	up
Hmcp002539	C22H22O11	Isorhamnetin-3-O-rhamnoside	Flavonoids	-	88949	57295	73122	49532	26658	16488	1.01681	0.422481	-1.24304	down
Lmdn003094	C22H22O11	Azalein (Azaleatin-3-O-rhamnoside)	Flavonoids	29028-02-2	47259	37549	42404	9	9	9	1.25972	0.000212244	-12.202	down
pmb2999	C22H22O11	Chrysoeriol-5-O-hexoside	Flavonoids	-	1395800	638750	1017275	264680	88836	162610	1.16468	0.16912	-2.56388	down
Hmdn001667	C20H16O13	Ellagicacid-4-O-β-D-galloyl-β-Dglucopyranoside	Tannins	-	202180	225210	213695	9	9	9	1.25919	4.21161e-05	-14.5353	down
mws0061	C21H20O12	Quercetin-3-O-β-D-Galactoside (Hyperin)	Flavonoids	482-36-0	2756600	2963800	2860200	1182000	911100	568890	1.17969	0.310234	-1.68857	down
Lmdp003286	C21H20O12	isohyperoside	Flavonoids	35589-21-0	30755000	30505000	30630000	11938000	8327100	5331600	1.18242	0.278558	-1.84395	down
mws0091	C21H20O12	Quercetin-3-O-β-D-glucoside(Isoquercitrin)	Flavonoids	482-35-9	25239000	25427000	25333000	8172900	9955300	5388100	1.2011	0.309429	-1.69232	down
mws0056	C21H20O12	Myricetin-3-O-rhamnoside (Myricitrin)	Flavonoids	17912-87-7	52455000	46775000	49615000	1788200	1114500	579390	1.23884	0.0233941	-5.41771	down
pmp000172	C23H24O11	5,2'-Dihydroxy-7,8-dimethoxyflavone glycosides	Flavonoids	-	958410	160360	559385	9	9	9	1.25649	1.60891e-05	-15.9236	down
pma0214	C22H22O12	Methylquercetin O-hexoside	Flavonoids	-	549130	438400	493765	49849	71825	78730	1.249	0.13529	-2.88588	down
Hmpp003242	C22H22O12	Isorhamnetin-3-O-glucoside	Flavonoids	-	17006000	33543000	25274500	9163200	8069800	9360000	1.15966	0.350722	-1.5116	down
Hmcp002298	C22H22O12	Limocitrin-O-arabinoside	Flavonoids	-	1855000	3856800	2855900	171790	282810	54869	1.17752	0.0594639	-4.07184	down
Hmcp002207	C22H22O12	Isorhamnetin-7-O-glucoside	Flavonoids	-	16793000	32680000	24736500	10139000	7722000	9245300	1.14738	0.365267	-1.45298	down
pmn001525	C23H26O11	3,5-Di-O-galloylshikimic acid	Phenolic acids	95753-52-9	88367	124770	106568	375440	360750	541560	1.22619	3.99665	1.99879	up
Hmln001933	C21H20O13	Myricetin-3-O-galactoside	Flavonoids	15648-86-9	42773000	24159000	33466000	515060	269610	128240	1.23848	0.00909291	-6.78104	down
pmn001526	C20H20O14	1,6-Di-O-Galloyl-D-Glucose	Phenolic acids	-	288890	605450	447170	9	6851.2	9	1.11352	0.0051205	-7.6095	down
Lmmp003903	C23H22O12	Kaempferol-acetylglucoside	Flavonoids	-	677410	356940	517175	9	13018	9	1.09108	0.00840206	-6.89504	down
Hmln002582	C23H22O12	Kaempferol-3-O-(6''-acetyl)-glucoside	Flavonoids	-	199820	71774	135797	9	9	9	1.2589	6.62754e-05	-13.8812	down
Hmcp002268	C23H24O12	Limocitrin 3-rhamnoside	Flavonoids	-	2007300	2486800	2247050	226490	569840	352180	1.20597	0.170373	-2.55323	down
pmp001164	C23H24O12	Iristectorin B	Flavonoids	94396-09-5	42723	53715	48219	4563.2	9550.9	6091	1.22742	0.139676	-2.83984	down
pmp001270	C24H48NO7P	LysoPC 16:1	Lipids	-	108190	54566	81378	38476	42655	24322	1.06953	0.431947	-1.21107	down
pmb3064	C22H28O13	3-O-p-coumaroyl quinic acid O-hexoside*	Phenolic acids	-	1677700	676380	1177040	43379	20167	15698	1.23395	0.0224416	-5.47768	down
pmb3061	C22H28O13	5-O-p-Coumaroyl quinic acid O-hexoside*	Phenolic acids	-	13421000	4221900	8821450	310850	111080	117000	1.22693	0.0203644	-5.61781	down
Hmln002199	C23H22O13	Quercetin-3-O-(6''-O-acetyl)-galactoside	Flavonoids	-	9	9	9	3127.3	46846	16022	1.22979	2444.27	11.2552	up
Hmcp002399	C23H24O13	Limocitrin 3-glucoside	Flavonoids	-	3842400	5317900	4580150	286740	217900	80331	1.21771	0.0425729	-4.55392	down
Hmqp006235	C21H46N3O9P	LysoPC 18:4	Lipids	-	70438	40916	55677	259730	378240	167060	1.18045	4.81964	2.26893	up
pmb0854	C26H48NO7P	LysoPC 18:3	Lipids	-	2457400	1667600	2062500	4424600	6395200	2970600	1.05654	2.22875	1.15624	up
pma0791	C24H24O13	Naringenin O-malonylhexoside	Flavonoids	-	9	9	9	9821	14382	6350.4	1.25755	1131.61	10.1442	up
pmn001378	C26H32O11	Terpineol monO-glucoside	Lignans and Coumarins	-	825080	642130	733605	197480	321290	319570	1.19338	0.380923	-1.39243	down
pmb2833	C23H30O14	3-O-Feruloyl quinic acid glucoside	Phenolic acids	-	2815.9	1865	2340.45	9	9	9	1.25955	0.00384541	-8.02265	down
pmn001375	C26H32O12	1-Hydroxyterpinin monO-glucoside	Lignans and Coumarins	-	216650	197580	207115	35338	25053	12175	1.20767	0.116789	-3.09803	down
pmp000273	C30H26O11	Gambiriin B3	Tannins	76236-90-3	228300	515890	372095	1162800	951560	2506600	1.10651	4.13959	2.04949	up
pmb3114	C30H26O11	Epicatechin-epiafzelechin	Flavonoids	-	20772	24930	22851	50875	58326	133340	1.10972	3.53801	1.82294	up
pmn001667	C30H26O12	Procyanidin B4	Tannins	29106-51-2	1368400	1787600	1578000	610580	992420	724760	1.14429	0.491711	-1.02412	down
Lmmp003305	C30H26O13	Kaempferol 7-O-β-d-(6''-O-(E)-p-coumaroyl) glucopyranoside*	Flavonoids	-	1262500	617590	940045	9	9	9	1.2597	9.57401e-06	-16.6724	down
Lmyp004407	C30H26O13	Kaempferol 3-O-(2''-trans-p-Coumaroyl)-β-D-galactopyranoside*	Flavonoids	-	924990	491810	708400	9	9	9	1.25974	1.27047e-05	-16.2643	down
Lmyp004318	C30H26O13	Kaempferol 3-O-(6''-trans-p-Coumaroyl)-β-D-galactopyranoside*	Flavonoids	-	897480	469540	683510	9	9	9	1.25973	1.31673e-05	-16.2127	down
mws1290	C30H26O13	Tiliroside	Flavonoids	20316-62-5	3963300	2350700	3157000	17746	37723	20775	1.25307	0.00805026	-6.95675	down
Lmyp004889	C30H26O13	Kaempferol 3-O-(2''-trans-p-Coumaroyl)-β-D-glucopyranoside*	Flavonoids	137018-32-7	2673400	1184500	1928950	9	9	9	1.25966	4.66575e-06	-17.7095	down
Lmmp004326	C30H26O13	Kaempferol-7-O-β-D-(6''-O-(E)-p-coumaroyl)galactoside*	Flavonoids	-	953490	517200	735345	9	9	9	1.25975	1.22392e-05	-16.3181	down
Lmyp004635	C30H26O13	Kaempferol 3-O-(6''-trans-p-Coumaroyl)-β-D-glucopyranoside*	Flavonoids	68170-52-5	1222100	604160	913130	9	9	9	1.25971	9.85621e-06	-16.6305	down
Hmjn004446	C30H26O13	Luteolin-caffeoyl-O-rhamnoside	Flavonoids	-	1752700	1044100	1398400	10360	23994	8045.8	1.2451	0.0101067	-6.62854	down
Hmjp003008	C27H28O16	Luteolin-O-glucuronate-O-rhamnoside	Flavonoids	-	77697	51273	64485	14143	12264	26202	1.1844	0.271944	-1.87862	down
pmp000594	C28H32O15	Diosmetin-7-O-rutinoside	Flavonoids	-	39076	38356	38716	16338	22783	14597	1.18976	0.462496	-1.11249	down
Lmyp004052	C30H26O14	Quercetin 3-O-(6''-trans-p-Coumaroyl)-β-D-galactopyranoside	Flavonoids	-	50629	29683	40156	9	9	9	1.25968	0.000224126	-12.1234	down
Hmmp002336	C30H26O14	Quercetin-O-feruloyl-Pentoside	Flavonoids	-	363630	233420	298525	98055	80759	37253	1.15294	0.241261	-2.05134	down
pmb0711	C27H30O16	Quercetin-7-O-rutinoside	Flavonoids	147714-62-3	246620	397000	321810	127970	160420	119820	1.16444	0.422827	-1.24186	down
Li512117	C27H30O16	Quercetin-3-O-neohesperidoside	Flavonoids	117611-67-3	314230	195790	255010	65516	81850	42319	1.19508	0.247945	-2.01191	down
Lmbp002336	C27H30O16	Quercetin-3-O-(2-O-α-L-rhamnopyranosyl)-β-D-galactopyranoside	Flavonoids	-	948660	576810	762735	132830	317290	271060	1.13389	0.315173	-1.66579	down
Lmbp002592	C27H30O16	Kaempferol-3,7-di-O-β-D-glucopyranoside	Flavonoids	-	104610	64730	84670	10111	17075	25156	1.19282	0.206063	-2.27884	down
mws4134	C20H32N6O12S2	Oxidized Glutathione	Amino acids and derivatives	121-24-4	48583	42242	45412.5	5456.5	6083.2	13938	1.20059	0.187009	-2.41882	down
Lmyp003873	C28H24O16	Quercetin 3-O-(2″-galloyl)-β-D-glucopyranoside	Flavonoids	69624-79-9	20086	13588	16837	26334	47742	56830	1.08243	2.59163	1.37386	up
pme1540	C28H32O16	Isorhamnetin-3-O-neohesperidoside	Flavonoids	55033-90-4	532140	378110	455125	93416	114380	263630	1.10653	0.345272	-1.53419	down
Lmmp002963	C28H32O16	methylquercetin glu-rha	Flavonoids	-	29026	22485	25755.5	11667	11143	10346	1.24003	0.429112	-1.22057	down
pma2088	C27H30O17	Quercetin-3,4'-O-di-β-glucoside	Flavonoids	29125-80-2	32026	73672	52849	9	9	9	1.25581	0.000170297	-12.5197	down
pmb0530	C21H27N7O14P2	Nicotinic acid adenine dinucleotide	Nucleotides and derivatives	53-84-9	47073	48376	47724.5	19789	10880	29422	1.0813	0.419708	-1.25254	down
pmn001370	C32H42O16	Pinoresinol diglucoside	Lignans and Coumarins	63902-38-5	6619.2	19676	13147.6	9	9	9	1.25202	0.000684536	-10.5126	down
pmp000102	C60H50O24	Arecatannin A1	Tannins	-	377160	537760	457460	1675400	1505100	1801500	1.24358	3.63019	1.86005	up

## Sheet: ST_vs_SP
Supplementary Table 9-7 The classification, fold change, and VIP information of DAMs identified between ST and SP
Index	Formula	Compounds	Class	CAS	ST1	ST2	ST3	SP1	SP2	SP3	VIP	Fold_Change	Log2FC	Type
pmb0484	C5H13NO	Choline	Alkaloids	62-49-7	32235000	32330000	32282500	13187000	11918000	17114000	1.2459	0.435933	-1.19782	down
mws0574	C4H8O3	α-Hydroxyisobutyric acid	Organic acids	594-61-6	15303	16164	15733.5	5001.4	3394.3	9008.3	1.13652	0.368725	-1.43938	down
pme2049	C4H8O3	2-Hydroxybutanoic acid*	Organic acids	600-15-7	51090	45377	48233.5	16963	13754	27988	1.17162	0.4057	-1.30151	down
pmb1096	C8H7N	Indole	Alkaloids	120-72-9	50406	32301	41353.5	13668	2902.9	4438.8	1.15643	0.16935	-2.56192	down
mws0191	C5H11NO2	Betaine	Alkaloids	107-43-7	7366300	4441400	5903850	819990	588470	1084200	1.25278	0.140736	-2.82893	down
mws0256	C5H11NO2	L-Valine	Amino acids and derivatives	72-18-4	9879800	8658600	9269200	17616000	13736000	34552000	1.05266	2.37	1.24489	up
mws0628	C7H6O2	4-Hydroxybenzaldehyde	Phenolic acids	123-08-0	4385200	2668200	3526700	344220	163380	193010	1.2627	0.0662196	-3.9166	down
mws0263	C5H7NO3	L-PyroglutamicAcid	Amino acids and derivatives	98-79-3	5038	2822.4	3930.2	10607	5797	8261.5	1.0766	2.09196	1.06486	up
Rfmb319	C6H11NO2	Pipecolic acid	Amino acids and derivatives	4043-87-2	894080	1200000	1047040	2566000	2012400	2389500	1.2409	2.21829	1.14944	up
mws0425	C5H6O4	Citraconic acid	Organic acids	498-23-7	121830	63808	92819	39830	13426	5978.8	1.08234	0.212725	-2.23294	down
mws0227	C6H13NO2	L-Leucine*	Amino acids and derivatives	61-90-5	5673400	6138600	5906000	15155000	11341000	18354000	1.23064	2.53132	1.33989	up
mws0258	C6H13NO2	L-Isoleucine*	Amino acids and derivatives	73-32-5	5824400	6288500	6056450	15063000	11359000	17514000	1.23564	2.41814	1.2739	up
mws0001	C4H8N2O3	L-Asparagine	Amino acids and derivatives	70-47-3	1293700	3131800	2212750	6226700	7995200	21690000	1.11584	5.40984	2.43559	up
mws0275	C4H6O5	L-(-)-Malic acid	Organic acids	636-61-3	1091400	759170	925285	304690	274940	610650	1.10119	0.428798	-1.22163	down
pmb0374	C5H5N5	Aminopurine	Alkaloids	452-06-2	109270	72390	90830	62636	43262	28481	1.05897	0.493152	-1.0199	down
mws1336	C7H7NO2	4-Aminobenzoic acid	Phenolic acids	150-13-0	4498.4	7931.8	6215.1	9212.9	17107	20153	1.07662	2.49247	1.31758	up
pme2268	C7H7NO2	Trigonelline	Alkaloids	535-83-1	1179700	2560400	1870050	507870	510260	533070	1.20944	0.276499	-1.85465	down
Rfmb318	C7H14NO2+	Proline betaine(ProBet)	Amino acids and derivatives	1195-94-4	612730	438870	525800	107630	97424	97613	1.2773	0.191877	-2.38175	down
pme0295	C6H11NO3	4-Acetamidobutyric acid	Organic acids	3025-96-5	44385	28575	36480	9	9	9	1.28659	0.000246711	-11.9849	down
mws0567	C5H11N3O2	4-Guanidinobutyric acid	Organic acids	463-00-3	1015300	930960	973130	113150	137840	444100	1.13899	0.238094	-2.0704	down
mws1024	C9H8O2	p-Coumaraldehyde	Phenolic acids	2538-87-6	432050	329410	380730	48547	40355	36127	1.28002	0.109464	-3.19147	down
mws0262	C4H6O6	L-(+)-Tartaric acid	Organic acids	87-69-4	127240	83052	105146	17921	29191	23541	1.25	0.223984	-2.15853	down
mws0921	C9H10O2	p-Coumaryl alcohol	Phenolic acids	3690/5/9	578750	347670	463210	33437	22835	23508	1.27541	0.057411	-4.12253	down
pme0183	C5H5N5O	2-Hydroxy-6-aminopurine	Nucleotides and derivatives	3373-53-3	107050	68042	87546	62849	34119	25861	1.04349	0.467674	-1.09642	down
mws0458	C8H8O3	Vanillin	Phenolic acids	121-33-5	8397200	5304000	6850600	2212800	2050900	1873200	1.25266	0.298606	-1.74368	down
pme0513	C5H12O5	Xylitol	Others	87-99-0	12025	28679	20352	52675	49303	60008	1.15059	2.65307	1.40766	up
mws0254	C6H9N3O2	L-Histidine	Amino acids and derivatives	71-00-1	434020	404460	419240	2102800	583940	2005400	1.04962	3.73067	1.89944	up
Hmcp000233	C9H19NO	Dihydro-N-methylisopelletierine	Alkaloids	-	97364	105790	101577	63179	36903	35514	1.17519	0.444969	-1.16822	down
pme2914	C6H10O5	3-Hydroxy-3-methylpentane-1,5-dioic acid	Amino acids and derivatives	503-49-1	9	9	9	34928	50763	40779	1.28659	4684.07	12.1935	up
pme0282	C8H6O4	Phthalic acid	Organic acids	88-99-3	11023	11643	11333	9	9	9	1.28716	0.000794141	-10.2983	down
mws0344	C5H10O6	D-Xylonic acid	Organic acids	526-91-0	17649000	7794400	12721700	1678600	1406800	1873300	1.24781	0.129928	-2.94422	down
mws1686	C9H10O3	Paeonol	Phenolic acids	552-41-0	49945	26653	38299	5780.5	10011	12307	1.19311	0.244554	-2.03178	down
mws0028	C8H8O4	Vanillic acid	Phenolic acids	121-34-6	1143700	834080	988890	177620	71874	139420	1.24014	0.131094	-2.93132	down
pme1383	C8H11NO3	Pyridoxine	Others	65-23-6	357200	563160	460180	3409900	2044600	2262000	1.25281	5.58948	2.48271	up
pme0181	C7H11N3O2	1-Methylhistidine	Amino acids and derivatives	368-16-1	32966	18493	25729.5	3020.7	5249.6	2373.6	1.23879	0.137895	-2.85836	down
pme2253	C6H10O6	L-Gulonic-γ-lactone	Others	1128-23-0	46776	24787	35781.5	7965.4	7615.7	9972.7	1.23715	0.238054	-2.07064	down
mws0009	C10H10O3	Coniferaldehyde	Phenolic acids	20649-42-7	305910	267180	286545	109940	146090	145110	1.24557	0.46664	-1.09962	down
pmf0284	C10H10O3	Riboprine	Phenolic acids	7724-76-7	7394100	4732300	6063200	1774000	1946000	2240100	1.24466	0.327665	-1.60971	down
pme3255	C11H14O2	Methyleugenol	Phenolic acids	93-15-2	15998	65624	40811	15622	9085	7961.7	1.02261	0.266829	-1.90601	down
mws0250	C9H11NO3	L-(-)-Tyrosine	Amino acids and derivatives	60-18-4	1497100	1309400	1403250	3833800	1719900	4571900	1.02854	2.40527	1.2662	up
pme2237	C6H14O6	Dulcitol	Others	608-66-2	89254	133400	111327	45479	50873	45172	1.23715	0.423749	-1.23872	down
mws1155	C6H14O6	Mannitol	Others	69-65-8	26683	41490	34086.5	7948.3	14146	12598	1.19765	0.339257	-1.55955	down
pme2244	C11H11NO2	3-Indolepropionic acid	Alkaloids	830-96-6	6901.3	3984.6	5442.95	9	9	9	1.28562	0.00165352	-9.24025	down
mws0281	C6H8O7	Citric Acid	Organic acids	77-92-9	33622000	15154000	24388000	3212800	3713500	2849500	1.25007	0.133615	-2.90385	down
mws0277	C7H12O6	Quinic Acid	Organic acids	77-95-2	18976000	7444000	13210000	2383800	1377100	1282300	1.22196	0.127257	-2.97418	down
mws1189	C6H10O7	D-Galacturonic acid(Gal A)	Organic acids	685-73-4	1215700	1486900	1351300	367650	395230	443440	1.27615	0.29757	-1.7487	down
pme3705	C6H10O7	D-Glucoronic acid	Others	6556/12/3	1393700	1689200	1541450	503660	396560	531330	1.26594	0.309568	-1.69167	down
mws0014	C10H10O4	Ferulic acid	Phenolic acids	537-98-4	600870	535870	568370	2345700	1376400	2739500	1.22553	3.78955	1.92203	up
mws2104	C7H14O6	D-Pinitol	Others	10284-63-6	813840	275780	544810	225530	176590	187470	1.05669	0.360731	-1.471	down
pmb2640	C12H24O2	Lauric acid	Lipids	143-07-7	8044.1	4317.7	6180.9	2493.4	2814.5	2519.5	1.17774	0.422128	-1.24425	down
mws0282	C11H12N2O2	L-Tryptophan	Amino acids and derivatives	73-22-3	7506000	3866300	5686150	1487100	318060	373900	1.16721	0.127741	-2.96871	down
mws1014	C10H8O5	Fraxetin	Lignans and Coumarins	574-84-5	13544	8116.2	10830.1	28336	19498	55582	1.09184	3.18298	1.67038	up
pmb2620	C11H12O4	3,4-Dimethoxycinnamic acid	Phenolic acids	14737-89-4	21834	29064	25449	863160	354230	943730	1.26383	28.3065	4.82306	up
mws1509	C13H10O3	Phenyl salicylate	Phenolic acids	118-55-8	5342.9	9366.1	7354.5	9	9	9	1.28567	0.00122374	-9.67449	down
mws5045	C12H24O3	12-Hydroxydodecanoic acid	Lipids	505-95-3	134350	28073	81211.5	9	908.74	1575.4	1.10528	0.0102331	-6.61061	down
mws0677	C12H14N2O2	N-Acetyl-5-hydroxytryptamine	Alkaloids	1210-83-9	42413	24822	33617.5	15182	15936	13470	1.19184	0.442111	-1.17752	down
mws1337	C9H17NO5	D-Pantothenic Acid	Others	79-83-4	955530	565570	760550	295720	112860	399510	1.04225	0.354169	-1.49749	down
pme2773	C7H14N2O4S	L-Cystathionine	Amino acids and derivatives	56-88-2	2756.6	9801.8	6279.2	1502.4	2511.7	1308.9	1.04964	0.282573	-1.8233	down
pme1194	C9H13N3O4	Deoxycytidine	Nucleotides and derivatives	951-77-9	38224	24908	31566	7378.7	10197	14425	1.18915	0.337924	-1.56523	down
mws0119	C14H28O2	Myristic Acid	Lipids	544-63-8	1219700	1040700	1130200	1567900	3518100	3179000	1.09203	2.43762	1.28547	up
mws0474	C12H22O4	Dodecanedioic aicd	Organic acids	693-23-2	7576.5	2796.3	5186.4	1183.2	1516.3	1682.1	1.14524	0.281608	-1.82824	down
VCmsp10137	C16H16O2	Pinosylvin dimethyl ether	Others	-	627700	872800	750250	79450	32105	54544	1.2585	0.0737972	-3.76029	down
pme0264	C10H14N2O5	Thymidine	Nucleotides and derivatives	50-89-5	143660	163490	153575	68900	65481	45893	1.24015	0.391283	-1.35371	down
mws2103	C14H12O4	Piceatannol	Phenolic acids	10083-24-6	1053000	1078500	1065750	8676900	25384000	35099000	1.23576	21.6311	4.43503	up
pme3961	C10H13N5O3	Deoxyadenosine	Nucleotides and derivatives	958-09-8	1566600	1541700	1554150	121870	218790	187310	1.2721	0.113239	-3.14256	down
mws0789	C15H12O4	Pinocembrin(Dihydrochrysin)	Flavonoids	480-39-7	3533000	16564000	10048500	667600	607020	14805	1.05792	0.0427734	-4.54714	down
VCmsp08500	C16H16O3	Dihydropinosylvin-O-methyl ether	Others	-	153480	108850	131165	44207	30170	15175	1.18682	0.227581	-2.13555	down
mws0866	C6H13O9P	D-Glucose 6-phosphate	Others	56-73-5	1351400	1135700	1243550	9	9	9	1.28713	7.23734e-06	-17.0761	down
pme1184	C10H13N5O4	Deoxyguanosine	Nucleotides and derivatives	961-07-9	443130	391750	417440	71523	159870	124150	1.2105	0.283907	-1.81651	down
mws1175	C16H14O4	Pinostrobin	Flavonoids	480-37-5	574430	781090	677760	14105	10955	4650.1	1.27105	0.0146119	-6.09671	down
mws1173	C15H12O5	Garbanzol	Flavonoids	1226-22-8	27811	27907	27859	72812	57688	98731	1.22888	2.74275	1.45562	up
pme2960	C15H12O5	Naringenin chalcone	Flavonoids	73692-50-9	30382	43926	37154	17635	17854	9548.3	1.15354	0.40406	-1.30736	down
pme3475	C15H12O5	Butin	Flavonoids	492-14-8	28779	44021	36400	19445	21066	10570	1.08861	0.467775	-1.09611	down
pme1201	C15H14O5	Phloretin	Flavonoids	60-82-2	125330	145200	135265	965750	1096700	643920	1.26675	6.6693	2.73754	up
pme3285	C15H14O5	Afzelechin(3,5,7,4'-Tetrahydroxyflavan)*	Flavonoids	2545-00-8	508850	303270	406060	68623	128140	92255	1.2263	0.237254	-2.0755	down
mws0366	C18H30O2	γ-Linolenic Acid*	Lipids	506-26-3	7235900	8205200	7720550	2967100	4507300	3659700	1.22125	0.480713	-1.05675	down
mws0129	C16H12O5	Genkwanin	Flavonoids	437-64-9	2561.5	1820.5	2191	9	9	9	1.28637	0.00410771	-7.92745	down
mws1489	C18H36O2	Stearic Acid	Lipids	1957/11/4	20533000	25368000	22950500	41486000	54914000	49479000	1.24053	2.11875	1.08321	up
mws1068	C15H10O6	Kaempferol	Flavonoids	520-18-3	64754	45687	55220.5	11253	5696.3	5520.7	1.24866	0.135638	-2.88217	down
mws1436	C18H38O2	1,18-Octadecanediol	Lipids	3155-43-9	30674	16211	23442.5	15729	6865.8	6815.6	1.04089	0.418192	-1.25776	down
pme3609	C15H11O6+	Cyanidin	Flavonoids	13306-05-3	89436	100050	94743	324970	447360	405200	1.27381	4.14289	2.05064	up
mws0064	C15H12O6	Eriodictyol	Flavonoids	552-58-9	10657000	10429000	10543000	26279000	50239000	29211000	1.21466	3.34279	1.74105	up
pmn001686	C16H32O4	10,16-Dihydroxy-palmitic acid	Lipids	3233-90-7	98399	51356	74877.5	9	9	9	1.28609	0.000120196	-13.0223	down
pmb2787	C18H30O3	9-KODE	Lipids	54232-59-6	12334	11587	11960.5	9	9	9	1.28716	0.000752477	-10.3761	down
pmb2786	C18H30O3	9-HOTrE	Lipids	89886-42-0	191020	186620	188820	78463	48665	97498	1.18196	0.396543	-1.33445	down
pmb2799	C18H32O3	12,13-EODE	Lipids	6799-85-5	92401	57309	74855	25772	53286	27261	1.0632	0.473444	-1.07873	down
pmp001204	C17H14O5	Apigenin-7,4'-dimethylether	Flavonoids	5128-44-9	29337	37313	33325	3211.4	4019.7	1579.4	1.25468	0.088127	-3.50427	down
pmp000548	C16H12O6	Pratensein	Flavonoids	2284-31-3	104250	185740	144995	841050	1017900	436740	1.20383	5.27763	2.39989	up
mws0058	C16H12O6	Diosmetin	Flavonoids	520-34-3	7554.9	46517	27036	9	9	9	1.27518	0.00033289	-11.5527	down
mws1316	C16H12O6	Hydroxygenkwanin	Flavonoids	20243-59-8	3588.2	2608.8	3098.5	9	9	9	1.28655	0.00290463	-8.42743	down
mws1564	C17H16O5	Farrerol	Flavonoids	24211-30-1	127080	60553	93816.5	10157	5308.3	5952.4	1.25434	0.0760978	-3.716	down
pme2816	C20H28O2	4-Oxoretinol	Others	62702-55-0	138060	127260	132660	17733	14038	10124	1.27398	0.105269	-3.24785	down
mws1349	C18H39NO2	D-erythro-sphinganine	Alkaloids	764-22-7	404650	228020	316335	92809	76679	76754	1.24311	0.259474	-1.94634	down
pme2246	C14H6O8	Ellagic acid	Tannins	476-66-4	924460	339350	631905	54468	79249	18706	1.19623	0.080404	-3.63659	down
Hmcn002875	C15H10O7	6-Hydroxyluteolin	Flavonoids	18003-33-3	636020	776960	706490	1747700	1265500	1316000	1.22321	2.04259	1.0304	up
pme2954	C15H10O7	Quercetin	Flavonoids	117-39-5	2711600	3762800	3237200	13597000	9240400	7918000	1.22337	3.16687	1.66306	up
mws1375	C12H21N3O6	Nicotianamine	Amino acids and derivatives	34441-14-0	1929500	2622800	2276150	1235400	1002300	870810	1.21771	0.455229	-1.13533	down
mws0044	C15H12O7	Dihydroquercetin(Taxifolin)	Flavonoids	480-18-2	211610	403100	307355	2478500	3987500	2787900	1.26059	10.0361	3.32712	up
pmn001606	C20H38O2	Eicosenoic acid	Lipids	26764-41-0	634440	486070	560255	3470100	2052900	1822500	1.23534	4.37033	2.12774	up
mws1174	C17H14O6	3-O-Acetylpinobanksin	Flavonoids	52117-69-8	10633000	48997000	29815000	2695500	1815600	54241	1.04521	0.0510408	-4.29221	down
Rfmb089	C18H34O4	9,10-Dihydroxy-12-octadecenoic acid	Lipids	263399-34-4	9352.5	8864.8	9108.65	61761	47031	14353	1.06819	4.50652	2.17201	up
pmp000003	C16H12O7	Nepetin	Flavonoids	520-11-6	65097	76748	70922.5	146640	189490	160650	1.25849	2.33485	1.22333	up
pme3459	C20H28O3	Caffeyl alcohol	Phenolic acids	469-83-0	9669400	6408100	8038750	1070800	1431300	1157100	1.27236	0.151732	-2.72041	down
mws0744	C15H12O8	Dihydromyricetin(Ampelopsin)	Flavonoids	27200-12-0	3803900	8442600	6123250	24290000	32143000	21454000	1.21307	4.23996	2.08405	up
mws0879	C20H32O3	12(S)-HETE	Lipids	54397-83-0	180650	131240	155945	36338	21286	24841	1.25891	0.176269	-2.50415	down
mws0959	C20H32O3	20-Hydroxyeicosatetraenoic acid(20-HETE)	Lipids	79551-86-3	1192.4	608.23	900.32	15540	12469	2807.7	1.14559	11.4096	3.51217	up
pme3188	C9H13N2O9P	Uridine 5'-monophosphate	Nucleotides and derivatives	58-97-9	30249	29692	29970.5	175720	222430	204140	1.28336	6.6987	2.74388	up
Zmhn002301	C15H18O8	p-Coumaric acid-O-glycoside	Phenolic acids	-	4412400	4069400	4240900	631800	626760	1131700	1.25375	0.187874	-2.41217	down
pmn001419	C15H18O8	1-O-[(E)-p-Cumaroyl]-β-D-glucopyranose	Phenolic acids	-	8354300	7668300	8011300	952400	982100	1949900	1.24808	0.161622	-2.62931	down
pmn001691	C18H32O5	9,12,13-Trihyroxy-10,15-octadecadienoic acid	Lipids	-	3705300	2523100	3114200	529390	496510	567400	1.27567	0.170541	-2.55181	down
mws0884	C10H12N5O6P	Cyclic AMP	Nucleotides and derivatives	60-92-4	41742	28493	35117.5	24275	18769	9294.2	1.00301	0.496791	-1.00929	down
mws0917	C17H14O7	3,7-Di-O-methylquercetin	Flavonoids	2068/2/2	249870	191650	220760	80074	86020	162250	1.08651	0.495778	-1.01223	down
pmp000004	C17H14O7	Jaceosidin	Flavonoids	18085-97-7	29972	60354	45163	89331	106800	86718	1.12539	2.08762	1.06186	up
Zmhn001883	C14H18O9	Vanillic acid glycoside	Phenolic acids	-	93507	43101	68304	27223	12699	27234	1.09994	0.327731	-1.60942	down
pmn001694	C18H34O5	9,10,13-Trihyroxy-11-octadecadienoic acid	Lipids	-	2518800	1847900	2183350	6555400	5686100	3873800	1.19101	2.46033	1.29885	up
mws1003	C16H12O8	Laricitrin	Flavonoids	53472-37-0	1034800	908010	971405	248680	199520	209920	1.28002	0.225831	-2.14668	down
pmn001627	C13H16O10	Glucogallin	Phenolic acids	58511-73-2	1483300	2795400	2139350	114910	210120	131960	1.26414	0.0712039	-3.8119	down
HmLn000873	C13H16O10	2-O-Galloyl-β-D-glucose	Tannins	-	357980	214600	286290	153090	83481	90511	1.15409	0.380828	-1.39279	down
mws0675	C11H15N2O8P	β-Nicotinamide mononucleotide	Nucleotides and derivatives	1094-61-7	92846	128210	110528	12359	33232	21805	1.21208	0.203255	-2.29864	down
pmb1207	C19H14O6	O-Feruloyl 3-hydroxylcoumarin	Lignans and Coumarins	-	14889	13988	14438.5	6395.2	3693.2	6950	1.18811	0.393356	-1.34609	down
pmp000231	C16H18O8	Trans-3-O-p-coumaric quinic acid*	Phenolic acids	-	276320	177690	227005	1531400	913680	938570	1.24485	4.96854	2.31282	up
mws1015	C15H16O9	Esculin(6,7-DihydroxyCoumarin-6-glucoside)	Lignans and Coumarins	531-75-9	61089	20141	40615	9	9	9	1.28341	0.000221593	-12.1398	down
pmn001420	C15H18O9	1-O-[(E)-Caffeoyl]-β-D-glucopyranose	Phenolic acids	-	4264900	3673300	3969100	1330900	758780	840160	1.24797	0.246054	-2.02295	down
Zmhp004065	C18H16O7	7,8-Dihydroxy-5,6,4'-trimethoxyflavone	Flavonoids	-	84608	38117	61362.5	9	9	9	1.28545	0.000146669	-12.7351	down
pmp000786	C18H16O7	Eupatorin	Flavonoids	855-96-9	68233	36433	52333	9	9	9	1.28608	0.000171976	-12.5055	down
mws0609	C10H12N5O7P	Guanosine 3',5'-cyclic monophosphate	Nucleotides and derivatives	7665-99-8	122180	47667	84923.5	19097	9445.3	8231.4	1.19853	0.14434	-2.79245	down
pmb0981	C10H14N5O7P	Adenosine 5'-monophosphate	Nucleotides and derivatives	61-19-8	81353	38997	60175	118190	122120	166030	1.11943	2.25088	1.17049	up
mws0967	C20H32O5	5(S),6(R)-Lipoxin A4	Lipids	89663-86-5	221840	82523	152182	9805.9	31285	42280	1.10884	0.182613	-2.45314	down
mws1077	C16H18O9	Scopolin	Lignans and Coumarins	531-44-2	79650	76524	78087	26517	23106	51315	1.12878	0.430878	-1.21465	down
Zmhn002422	C16H20O9	Feruloyl glucose	Phenolic acids	-	1833300	1670100	1751700	297310	325660	339400	1.28528	0.183131	-2.44905	down
mws0096	C20H20O6	Piperitol	Lignans and Coumarins	52151-92-5	308440	365320	336880	214900	56206	58405	1.06824	0.326042	-1.61687	down
mws1526	C16H22O9	Sweroside	Terpenoids	14215-86-2	328350	843060	585705	90204	184240	19475	1.06076	0.167274	-2.57972	down
mws0097	C20H22O6	Pinoresinol	Lignans and Coumarins	487-36-5	1310200	1897900	1604050	418670	796250	271410	1.14284	0.30887	-1.69493	down
mws0179	C17H20O9	Chlorogenic acid methyl ester	Phenolic acids	29708-87-0	39284	38904	39094	12830	5539.4	11046	1.2095	0.250809	-1.99534	down
mws4101	C21H20O6	Licoarylcoumarin	Lignans and Coumarins	125709-31-1	12136	4769.6	8452.8	9	9	9	1.28316	0.00106474	-9.87529	down
mws0011	C17H24O9	Syringin	Phenolic acids	118-34-3	606880	880460	743670	94571	40867	50526	1.25725	0.0833542	-3.5846	down
mws0232	C17H20N4O6	Riboflavin	Others	83-88-5	195580	206770	201175	78319	68371	66726	1.28041	0.353616	-1.49975	down
Zmhn002227	C17H22O10	Sinapic acid-glycoside	Phenolic acids	-	371810	145920	258865	21260	33367	83147	1.13672	0.177408	-2.49486	down
mws4168	C21H22O7	Praeruptorin A	Lignans and Coumarins	73069-25-7	3899.6	4584.8	4242.2	9	9	9	1.28702	0.00212154	-8.88067	down
pmn001394	C20H22O9	2,3,5,4'-Tetrahydroxy-stilbene-2-O-D-glucopyranoside*	Others	-	306590	300650	303620	46123	61287	152260	1.14249	0.285082	-1.81055	down
Smlp002532	C20H19O10+	Cyanidin-3-O-arabinoside	Flavonoids	27214-72-8	10639	18775	14707	28549	40216	108260	1.05877	4.01226	2.00442	up
pmb0864	C19H40NO7P	LysoPE 14:0	Lipids	-	39598	27151	33374.5	9670.2	11786	10306	1.25868	0.31723	-1.6564	down
mws0072	C21H20O10	Apigenin 5-O-glucoside	Flavonoids	28757-27-9	135520	312120	223820	30039	77407	49385	1.15493	0.233567	-2.09809	down
pmb3006	C21H20O10	Apigenin 7-O-glucoside(Cosmosiin)*	Flavonoids	578-74-5	112800	186730	149765	41251	75767	91520	1.05445	0.464145	-1.10735	down
Smlp001915	C20H19O11+	Delphinidin-3-O-arabinoside	Flavonoids	-	9	9	9	3208.2	4388.4	7757.4	1.28286	568.667	9.15144	up
pmp000091	C23H24O9	Glyceryl 1,3-diferulate	Phenolic acids	83008-46-2	2014.9	5254.4	3634.65	20575	18543	20132	1.22652	5.43381	2.44196	up
Hmpp003270	C21H20O11	Luteolin-4'-O-β-D-glucoside	Flavonoids	6920-38-3	513200	960170	736685	2584800	3505000	3591200	1.23876	4.38043	2.13107	up
Hmcp002316	C21H20O11	Isorhamnetin-3-O-arabinoside	Flavonoids	-	1001900	2350100	1676000	4225200	2897600	6445000	1.06685	2.69845	1.43213	up
mws0913	C21H20O11	Kaempferol-3-O-galactoside (Trifolin)	Flavonoids	23627-87-4	290060	100260	195160	70417	71953	87111	1.03272	0.391954	-1.35125	down
mws2209	C21H20O11	Kaempferol-3-O-glucoside (Astragalin)	Flavonoids	480-10-4	9091500	14963000	12027250	1397000	725590	1673300	1.24596	0.105202	-3.24876	down
mws0089	C21H20O11	Kaempferol-7-O-glucoside	Flavonoids	16290-07-6	1701100	2346100	2023600	128470	46986	169230	1.24181	0.0567777	-4.13853	down
pmn001640	C20H18O12	Myricetin-3-O-arabinoside	Flavonoids	132679-85-7	464180	320130	392155	100620	69222	140100	1.21802	0.263452	-1.92439	down
pmb0876	C21H44NO7P	LysoPE 16:0	Lipids	53862-35-4	5322900	3721700	4522300	1635500	1873100	1757800	1.2534	0.38818	-1.3652	down
Lmzn001894	C21H18O12	Kaempferol-3-O-β-D-glucuronide	Flavonoids	-	1193100	1977200	1585150	327820	184570	249520	1.2504	0.160218	-2.64189	down
Lmzn001903	C21H18O12	Scutellarein-7-O-glucuronide	Flavonoids	27740-01-8	1186300	1920300	1553300	320740	229160	252810	1.26261	0.172259	-2.53735	down
pmn001702	C21H18O12	Tetahydroxy-flavone-7-O-β-D-glucuronide	Flavonoids	-	1228500	2177000	1702750	356460	224010	242410	1.25073	0.161088	-2.63408	down
Lmmp002795	C22H22O11	Pratensein 7-O-glucopyranoside	Flavonoids	36191-03-4	9	9	9	18568	13715	18545	1.28689	1882.52	10.8784	up
Lmdn003094	C22H22O11	Azalein (Azaleatin-3-O-rhamnoside)	Flavonoids	29028-02-2	47259	37549	42404	9	9	9	1.28702	0.000212244	-12.202	down
pmb2999	C22H22O11	Chrysoeriol-5-O-hexoside	Flavonoids	-	1395800	638750	1017275	273900	120880	222690	1.18649	0.202328	-2.30523	down
Hmdn001667	C20H16O13	Ellagicacid-4-O-β-D-galloyl-β-Dglucopyranoside	Tannins	-	202180	225210	213695	9	9	9	1.28715	4.21161e-05	-14.5353	down
mws0061	C21H20O12	Quercetin-3-O-β-D-Galactoside (Hyperin)	Flavonoids	482-36-0	2756600	2963800	2860200	1271700	1246200	966190	1.26261	0.406043	-1.3003	down
mws0091	C21H20O12	Quercetin-3-O-β-D-glucoside(Isoquercitrin)	Flavonoids	482-35-9	25239000	25427000	25333000	12139000	9607200	8974200	1.26162	0.404221	-1.30678	down
mws0056	C21H20O12	Myricetin-3-O-rhamnoside (Myricitrin)	Flavonoids	17912-87-7	52455000	46775000	49615000	8504500	7277200	9130000	1.28227	0.167367	-2.57892	down
pmb2957	C24H19O10+	Cyanidin-O-syringic acid	Flavonoids	-	45913	47129	46521	150410	120060	110950	1.26648	2.73296	1.45046	up
pmp000172	C23H24O11	5,2'-Dihydroxy-7,8-dimethoxyflavone glycosides	Flavonoids	-	958410	160360	559385	9	9	9	1.28124	1.60891e-05	-15.9236	down
pma0214	C22H22O12	Methylquercetin O-hexoside	Flavonoids	-	549130	438400	493765	128120	171280	105340	1.25382	0.273234	-1.87179	down
Hmcp002298	C22H22O12	Limocitrin-O-arabinoside	Flavonoids	-	1855000	3856800	2855900	743020	835740	833140	1.21444	0.281511	-1.82874	down
pmn001525	C23H26O11	3,5-Di-O-galloylshikimic acid	Phenolic acids	95753-52-9	88367	124770	106568	3812900	2796400	5462200	1.27844	37.7582	5.23872	up
Hmln001933	C21H20O13	Myricetin-3-O-galactoside	Flavonoids	15648-86-9	42773000	24159000	33466000	549380	274340	750200	1.2699	0.0156768	-5.99522	down
pmn001526	C20H20O14	1,6-Di-O-Galloyl-D-Glucose	Phenolic acids	-	288890	605450	447170	18852	28789	7504.8	1.24237	0.0411073	-4.60446	down
Lmmp003903	C23H22O12	Kaempferol-acetylglucoside	Flavonoids	-	677410	356940	517175	9	9	9	1.28647	1.74022e-05	-15.8104	down
Hmln002582	C23H22O12	Kaempferol-3-O-(6''-acetyl)-glucoside	Flavonoids	-	199820	71774	135797	9	9	9	1.28475	6.62754e-05	-13.8812	down
Hmcp002268	C23H24O12	Limocitrin 3-rhamnoside	Flavonoids	-	2007300	2486800	2247050	433500	902400	688910	1.21346	0.300366	-1.73521	down
pme0443	C23H25O12+	Malvidin-3-O-galactoside (Primulin)	Flavonoids	30113-37-2	31240	35637	33438.5	9	9	9430.6	1.01041	0.0941888	-3.4083	down
pmp001270	C24H48NO7P	LysoPC 16:1	Lipids	-	108190	54566	81378	33913	44069	37370	1.10881	0.472495	-1.08163	down
pmb0855	C24H50NO7P	LysoPC 16:0	Lipids	17364-16-8	25873000	19726000	22799500	9672600	11916000	10495000	1.24606	0.469069	-1.09213	down
pmb3064	C22H28O13	3-O-p-coumaroyl quinic acid O-hexoside*	Phenolic acids	-	1677700	676380	1177040	90141	85968	39286	1.24339	0.0609991	-4.03507	down
pmb3061	C22H28O13	5-O-p-Coumaroyl quinic acid O-hexoside*	Phenolic acids	-	13421000	4221900	8821450	401520	154700	180070	1.24778	0.027822	-5.16763	down
pmb3000	C24H24O12	Chrysoeriol-O-acetylhexoside	Flavonoids	-	95650	159030	127340	307040	235240	271950	1.18345	2.13138	1.09179	up
Hmcp002399	C23H24O13	Limocitrin 3-glucoside	Flavonoids	-	3842400	5317900	4580150	974880	774200	727250	1.27244	0.180222	-2.47215	down
Hmqp006235	C21H46N3O9P	LysoPC 18:4	Lipids	-	70438	40916	55677	18409	18107	26374	1.18967	0.376517	-1.40921	down
pma0791	C24H24O13	Naringenin O-malonylhexoside	Flavonoids	-	9	9	9	9472.7	10610	6956.7	1.28616	1001.46	9.96789	up
pmn001378	C26H32O11	Terpineol monO-glucoside	Lignans and Coumarins	-	825080	642130	733605	96903	71902	95832	1.27823	0.120245	-3.05595	down
mws0126	C26H54NO7P	LysoPC 18:0	Lipids	19420-57-6	833590	667570	750580	307360	313390	292130	1.27319	0.405411	-1.30254	down
VCmsn01914	C25H34O12	7R,8S-erythro-3′,4,9,9′-tetrahydroxy-3-methoxy-8-O-4′-neolignan-7-O-β-D-glucopyr-anoside,	Lignans and Coumarins	-	3553500	5977600	4765550	1469300	731490	138590	1.07525	0.163631	-2.61148	down
pmb2833	C23H30O14	3-O-Feruloyl quinic acid glucoside	Phenolic acids	-	2815.9	1865	2340.45	9	9	9	1.28602	0.00384541	-8.02265	down
pmn001375	C26H32O12	1-Hydroxyterpinin monO-glucoside	Lignans and Coumarins	-	216650	197580	207115	19623	13605	24385	1.27334	0.092723	-3.43093	down
pmp000273	C30H26O11	Gambiriin B3	Tannins	76236-90-3	228300	515890	372095	3408900	3686600	3275500	1.25941	9.29064	3.21578	up
pmb3114	C30H26O11	Epicatechin-epiafzelechin	Flavonoids	-	20772	24930	22851	53579	99756	82520	1.22535	3.44048	1.78261	up
pmp000275	C30H28O12	Gambiriin A1	Tannins	76250-49-2	2220600	2813700	2517150	6421600	7786800	7041400	1.26827	2.814	1.49262	up
mws1066	C27H32O14	Naringenin-7-O-Rutinoside(Narirutin)	Flavonoids	14259-46-2	56044	8149.2	32096.6	5932.8	9	9	1.01335	0.0618009	-4.01623	down
Rfmb26203	C28H36O13	Syringaresinol-Hex	Lignans and Coumarins	-	6799.9	12835	9817.45	193690	153960	265760	1.27156	20.8272	4.3804	up
Lmmp003305	C30H26O13	Kaempferol 7-O-β-d-(6''-O-(E)-p-coumaroyl) glucopyranoside*	Flavonoids	-	1262500	617590	940045	9	9	9	1.28638	9.57401e-06	-16.6724	down
Lmyp004407	C30H26O13	Kaempferol 3-O-(2''-trans-p-Coumaroyl)-β-D-galactopyranoside*	Flavonoids	-	924990	491810	708400	9	13470	9	1.12868	0.0063467	-7.29978	down
Lmyp004318	C30H26O13	Kaempferol 3-O-(6''-trans-p-Coumaroyl)-β-D-galactopyranoside*	Flavonoids	-	897480	469540	683510	9	9	9	1.28649	1.31673e-05	-16.2127	down
mws1290	C30H26O13	Tiliroside	Flavonoids	20316-62-5	3963300	2350700	3157000	13322	13953	17820	1.28437	0.00476138	-7.71441	down
Lmyp004889	C30H26O13	Kaempferol 3-O-(2''-trans-p-Coumaroyl)-β-D-glucopyranoside*	Flavonoids	137018-32-7	2673400	1184500	1928950	9	9	9	1.28626	4.66575e-06	-17.7095	down
Lmmp004326	C30H26O13	Kaempferol-7-O-β-D-(6''-O-(E)-p-coumaroyl)galactoside*	Flavonoids	-	953490	517200	735345	9	10389	9	1.14148	0.00471751	-7.72776	down
Lmyp004635	C30H26O13	Kaempferol 3-O-(6''-trans-p-Coumaroyl)-β-D-glucopyranoside*	Flavonoids	68170-52-5	1222100	604160	913130	9	9	9	1.2864	9.85621e-06	-16.6305	down
Hmjn004446	C30H26O13	Luteolin-caffeoyl-O-rhamnoside	Flavonoids	-	1752700	1044100	1398400	3233.1	5039	9786.7	1.27674	0.00430463	-7.85989	down
pme1773	C27H31O15+	Cyanidin-3-O-rutinoside (Keracyanin)	Flavonoids	28338-59-2	537000	407450	472225	133070	202210	105190	1.21853	0.310918	-1.68539	down
Hmjp003008	C27H28O16	Luteolin-O-glucuronate-O-rhamnoside	Flavonoids	-	77697	51273	64485	9	9	9	1.28672	0.000139567	-12.8068	down
pmp000594	C28H32O15	Diosmetin-7-O-rutinoside	Flavonoids	-	39076	38356	38716	23026	17840	14108	1.20742	0.47331	-1.07914	down
Lmyp004052	C30H26O14	Quercetin 3-O-(6''-trans-p-Coumaroyl)-β-D-galactopyranoside	Flavonoids	-	50629	29683	40156	9	9	9	1.28633	0.000224126	-12.1234	down
Lmyp004516	C30H26O14	Quercetin 3-O-(6''-trans-p-Coumaroyl)-β-D-glucopyranoside	Flavonoids	-	368140	303030	335585	9	14189	4781	1.02377	0.0188517	-5.72916	down
Hmmp002336	C30H26O14	Quercetin-O-feruloyl-Pentoside	Flavonoids	-	363630	233420	298525	1296900	637660	513700	1.07795	2.73373	1.45087	up
Li512117	C27H30O16	Quercetin-3-O-neohesperidoside	Flavonoids	117611-67-3	314230	195790	255010	958560	440140	443600	1.05272	2.40814	1.26792	up
Lmbp002336	C27H30O16	Quercetin-3-O-(2-O-α-L-rhamnopyranosyl)-β-D-galactopyranoside	Flavonoids	-	948660	576810	762735	27291	53143	26370	1.26915	0.0466759	-4.42118	down
Lmbp002592	C27H30O16	Kaempferol-3,7-di-O-β-D-glucopyranoside	Flavonoids	-	104610	64730	84670	9	9	9	1.28661	0.000106295	-13.1996	down
Smsp001640	C27H31O16+	Petunidin-3-O-glucoside-O-arabinoside	Flavonoids	-	222050	206650	214350	986010	1526400	1616000	1.2681	6.42005	2.68258	up
pme1777	C27H31O16+	Cyanidin-3,5-O-diglucoside (Cyanin)	Flavonoids	2611-67-8	140630	164380	152505	1176800	1765800	1887900	1.2757	10.5581	3.40028	up
Lmyp003873	C28H24O16	Quercetin 3-O-(2″-galloyl)-β-D-glucopyranoside	Flavonoids	69624-79-9	20086	13588	16837	34299	28132	49918	1.14481	2.22425	1.15332	up
pme1540	C28H32O16	Isorhamnetin-3-O-neohesperidoside	Flavonoids	55033-90-4	532140	378110	455125	63659	94857	86408	1.2674	0.179382	-2.47889	down
Lmhp002613	C27H30O17	Myricetin-O-glucoside-rhamnoside	Flavonoids	-	473200	282940	378070	68334	51770	26988	1.23344	0.129687	-2.9469	down
pma2088	C27H30O17	Quercetin-3,4'-O-di-β-glucoside	Flavonoids	29125-80-2	32026	73672	52849	9	9	9	1.28519	0.000170297	-12.5197	down
pmn001588	C24H42O21	Nystose	Others	13133-07-8	507100	688060	597580	870370	1442600	1467000	1.13543	2.10849	1.07621	up
pmp001275	C31H61O14N	3-Hydroxypropyl palmitate glc-glucosamine	Alkaloids	-	310810	357190	334000	120950	211450	118720	1.17026	0.45022	-1.1513	down
pmn001369	C32H42O17	1-Hydroxypineolin Diglucoside	Lignans and Coumarins	-	6836.1	9625.4	8230.75	20052	17727	19029	1.24927	2.30064	1.20204	up

## Sheet: ST_vs_SY
Supplementary Table 9-8 The classification, fold change, and VIP information of DAMs identified between ST and SY
Index	Formula	Compounds	Class	CAS	ST1	ST2	ST3	SY1	SY2	SY3	VIP	Fold_Change	Log2FC	Type
pme3033	C4H9NO2	N,N-Dimethylglycine	Amino acids and derivatives	1118-68-9	2089300	2271500	2180400	830930	694920	637050	1.339	0.330658	-1.59659	down
pme3011	C4H9NO2	γ-Aminobutyric acid	Organic acids	1956/12/2	2730900	2633600	2682250	846660	726570	535350	1.32689	0.262041	-1.93213	down
pme2049	C4H8O3	2-Hydroxybutanoic acid*	Organic acids	600-15-7	51090	45377	48233.5	62996	202450	157590	1.08914	2.92353	1.54771	up
mws0890	C3H7NO3	D-Serine	Amino acids and derivatives	312-84-5	123170	132120	127645	38543	50333	48380	1.33281	0.358432	-1.48023	down
pme2433	C4H11NO2	Diethanolamine	Others	111-42-2	229670	512010	370840	91431	103180	74190	1.28061	0.241615	-2.04922	down
pme0006	C5H9NO2	L-Proline	Amino acids and derivatives	147-85-3	392690	810310	601500	1350100	3553500	1409800	1.12452	3.4987	1.80682	up
mws0147	C5H10O3	3-Hydroxy-3-methyl butyric acid	Organic acids	625-08-1	32591	29053	30822	79611	353800	232370	1.21299	7.20028	2.84805	up
mws0230	C4H9NO3	L-(-)-Threonine	Amino acids and derivatives	72-19-5	1697800	2273500	1985650	997250	909260	863690	1.3189	0.465037	-1.10458	down
mws0671	C4H9NO3	L-Homoserine	Organic acids	672-15-1	1788600	2383700	2086150	1135900	1003000	894010	1.30329	0.48461	-1.0451	down
pmp001287	C8H9N	N-Benzylmethylene isomethylamine	Alkaloids	-	882850	1158100	1020475	1872700	2391700	2151000	1.29207	2.09556	1.06734	up
mws0263	C5H7NO3	L-PyroglutamicAcid	Amino acids and derivatives	98-79-3	5038	2822.4	3930.2	7316.5	10314	8970.2	1.23366	2.25609	1.17383	up
pme2693	C6H14N2O	N-Acetylputrescine	Alkaloids	18233-70-0	5740.6	9391.6	7566.1	9	9	9	1.35062	0.00118952	-9.71541	down
mws0473	C5H8O4	2-Methylsuccinic acid	Organic acids	498-21-5	417390	594090	505740	2976800	3711700	1164300	1.20717	5.17578	2.37178	up
mws0001	C4H8N2O3	L-Asparagine	Amino acids and derivatives	70-47-3	1293700	3131800	2212750	431690	461400	432590	1.29162	0.199703	-2.32407	down
mws0219	C4H7NO4	L-AsparticAcid	Amino acids and derivatives	56-84-8	12331000	25733000	19032000	3317300	2980900	4575500	1.29708	0.190446	-2.39255	down
pme0040	C5H5N5	Adenine	Nucleotides and derivatives	73-24-5	976160	608440	792300	1946500	5340700	1924300	1.16733	3.87543	1.95435	up
pme2268	C7H7NO2	Trigonelline	Alkaloids	535-83-1	1179700	2560400	1870050	9586200	20284000	5045100	1.17661	6.22359	2.63775	up
pme1738	C7H9N2O	3-Carbamyl-1-methylpyridinium(1-Methylnicotinamide)	Others	1005-24-9	18589	12916	15752.5	51890	49140	24113	1.16806	2.64811	1.40496	up
Rfmb318	C7H14NO2+	Proline betaine(ProBet)	Amino acids and derivatives	1195-94-4	612730	438870	525800	3929100	2527000	2469900	1.32421	5.65868	2.50047	up
pme0295	C6H11NO3	4-Acetamidobutyric acid	Organic acids	3025-96-5	44385	28575	36480	194000	90559	54893	1.07055	3.10172	1.63307	up
mws0924	C6H10O4	2-Methylglutaric acid	Organic acids	617-62-9	93353	102750	98051.5	305000	357850	250840	1.32254	3.10616	1.63513	up
pme0014	C5H9NO4	L-Glutamic acid	Amino acids and derivatives	56-86-0	2533400	3673200	3103300	1084200	902460	1025600	1.3258	0.323554	-1.62792	down
mws0262	C4H6O6	L-(+)-Tartaric acid	Organic acids	87-69-4	127240	83052	105146	243460	230260	389560	1.25834	2.73677	1.45247	up
mws1499	C5H10O5	D-(-)-Arabinose	Others	10323-20-3	81507	41377	61442	125530	207350	126890	1.18823	2.49433	1.31865	up
mws0437	C5H12O5	D-Arabitol	Others	488-82-4	24844	57956	41400	7909	13362	8530.7	1.25593	0.239949	-2.0592	down
mws0596	C7H7NO3	3-Hydroxyanthranilic acid	Organic acids	548-93-6	16489	11726	14107.5	9	9	9	1.34915	0.000637959	-10.6142	down
mws4002	C8H11NO2	Dopamine hydrochloride	Alkaloids	62-31-7	282160	474860	378510	101940	109540	144320	1.29131	0.313334	-1.67423	down
mws0639	C7H6O4	2,3-Dihydroxybenzoic Acid	Organic acids	303-38-8	7702200	7216900	7459550	3722400	2594500	4854800	1.19869	0.499212	-1.00227	down
mws0183	C7H6O4	Protocatechuic acid*	Phenolic acids	99-50-3	7537900	6791200	7164550	3282500	2471000	4795900	1.18874	0.490815	-1.02675	down
mws0180	C7H6O4	2,5-Dihydroxybenzoic acid*	Phenolic acids	490-79-9	1780400	1658700	1719550	848550	552620	1130200	1.17251	0.490704	-1.02708	down
Hmcp000233	C9H19NO	Dihydro-N-methylisopelletierine	Alkaloids	-	97364	105790	101577	40438	35792	52903	1.30114	0.423761	-1.23868	down
pme2914	C6H10O5	3-Hydroxy-3-methylpentane-1,5-dioic acid	Amino acids and derivatives	503-49-1	9	9	9	325830	220300	304400	1.35029	31501.1	14.9431	up
pme2758	C5H9NO5	4-Hydroxy-L-glutamic acid	Amino acids and derivatives	3913-68-6	37299	72619	54959	17172	9213.8	16746	1.25198	0.2616	-1.93457	down
pme0282	C8H6O4	Phthalic acid	Organic acids	88-99-3	11023	11643	11333	27417	39406	60073	1.27499	3.73235	1.90008	up
pme1266	C6H6N4O2	3-Methylxanthine	Nucleotides and derivatives	1076-22-8	32019	17796	24907.5	14603	6179.9	6646.6	1.14489	0.367085	-1.44581	down
Hmbp001276	C8H8O4	Gallacetophenone	Others	528-21-2	584870	398810	491840	236660	132150	219080	1.21966	0.398429	-1.32761	down
pme0181	C7H11N3O2	1-Methylhistidine	Amino acids and derivatives	368-16-1	32966	18493	25729.5	50044	128460	63897	1.16163	3.14038	1.65094	up
mws0260	C6H14N4O2	L-(+)-Arginine	Amino acids and derivatives	74-79-3	13303000	18170000	15736500	35411000	77692000	114030000	1.21687	4.81117	2.26639	up
pme0008	C6H13N3O3	L-Citrulline	Amino acids and derivatives	372-75-8	297890	379090	338490	377890	809940	1143600	1.00342	2.29591	1.19907	up
pme2253	C6H10O6	L-Gulonic-γ-lactone	Others	1128-23-0	46776	24787	35781.5	13298	17219	14609	1.20881	0.420385	-1.25022	down
mws2212	C9H8O4	Caffeic acid	Phenolic acids	331-39-5	191410	78755	135082	360330	270080	1088600	1.09591	4.24188	2.0847	up
pme0516	C6H12O6	Inositol	Others	87-89-8	3488200	4443500	3965850	1367100	1138900	1760100	1.30146	0.35857	-1.47967	down
mws4170	C6H12O6	D-Glucose	Others	14431-43-7	9487000	10568000	10027500	4914400	4675200	5028300	1.34502	0.485927	-1.04119	down
mws0250	C9H11NO3	L-(-)-Tyrosine	Amino acids and derivatives	60-18-4	1497100	1309400	1403250	3428400	3237000	3163400	1.34505	2.33477	1.22328	up
pme2237	C6H14O6	Dulcitol	Others	608-66-2	89254	133400	111327	56805	27697	46685	1.20963	0.392798	-1.34814	down
mws0214	C6H14O6	D-Sorbitol	Others	50-70-4	90668	142290	116479	64903	37847	55343	1.20772	0.452422	-1.14426	down
mws1155	C6H14O6	Mannitol	Others	69-65-8	26683	41490	34086.5	15563	7895.4	18023	1.1589	0.405648	-1.3017	down
pme0122	C8H16N2O3	N6-Acetyl-L-lysine	Amino acids and derivatives	692-04-6	15678	25732	20705	36532	69621	28552	1.01796	2.16864	1.11679	up
pme3388	C7H16N4O2	H-HomoArg-OH	Amino acids and derivatives	156-86-5	201680	310300	255990	474680	987810	1293200	1.18917	3.58828	1.84329	up
pme0534	C6H12O7	Gluconic acid	Others	526-95-4	6838600	6237000	6537800	3874400	2773400	2821100	1.29208	0.482777	-1.05057	down
pmb2640	C12H24O2	Lauric acid	Lipids	143-07-7	8044.1	4317.7	6180.9	29877	10657	22266	1.16356	3.38678	1.75991	up
pme1261	C9H19NO4	Pantothenol	Others	16485-10-2	9540.8	5619.6	7580.2	1791.8	642.45	2475	1.1848	0.21588	-2.2117	down
pmb2620	C11H12O4	3,4-Dimethoxycinnamic acid	Phenolic acids	14737-89-4	21834	29064	25449	3878.1	2899.2	3601.7	1.34286	0.135945	-2.8789	down
mws1512	C10H12O5	Propyl gallate	Flavonoids	121-79-9	4398	4495.5	4446.75	9	9	9	1.35054	0.00202395	-8.94861	down
mws1509	C13H10O3	Phenyl salicylate	Phenolic acids	118-55-8	5342.9	9366.1	7354.5	115630	128100	74654	1.32462	14.4303	3.85103	up
mws1337	C9H17NO5	D-Pantothenic Acid	Others	79-83-4	955530	565570	760550	1936100	2050100	1246900	1.1993	2.29356	1.19759	up
pme2773	C7H14N2O4S	L-Cystathionine	Amino acids and derivatives	56-88-2	2756.6	9801.8	6279.2	380.46	1815.1	1769.5	1.07643	0.210486	-2.2482	down
mws0520	C11H13NO4	N-Acetyl-L-tyrosine	Amino acids and derivatives	537-55-3	281460	132000	206730	88868	66347	51029	1.1984	0.33255	-1.58836	down
mws0221	C6H12N2O4S2	L-(-)-Cystine	Amino acids and derivatives	56-89-3	26278	24470	25374	9947.4	11382	4746.5	1.22396	0.342554	-1.5456	down
VCmsp10137	C16H16O2	Pinosylvin dimethyl ether	Others	-	627700	872800	750250	268380	96833	225080	1.22592	0.262265	-1.9309	down
pme3961	C10H13N5O3	Deoxyadenosine	Nucleotides and derivatives	958-09-8	1566600	1541700	1554150	755810	685890	712290	1.34642	0.461987	-1.11408	down
mws1715	C10H13N5O3	Cordycepin	Nucleotides and derivatives	73-03-0	19778	20338	20058	6892.9	10157	10018	1.28776	0.449827	-1.15256	down
VCmsp08500	C16H16O3	Dihydropinosylvin-O-methyl ether	Others	-	153480	108850	131165	52415	54037	59519	1.30206	0.421787	-1.24541	down
mws0120	C8H20NO6P	Choline alfoscerate	Lipids	28319-77-9	6526500	11643000	9084750	1662500	1062800	1264300	1.32387	0.146385	-2.77217	down
mws0866	C6H13O9P	D-Glucose 6-phosphate	Others	56-73-5	1351400	1135700	1243550	724010	629470	495100	1.27785	0.495512	-1.01301	down
mws1090	C6H13O9P	Glucose-1-phosphate	Others	59-56-3	535840	2254900	1395370	348890	238700	256330	1.17388	0.2016	-2.31043	down
mws1175	C16H14O4	Pinostrobin	Flavonoids	480-37-5	574430	781090	677760	299540	134540	271030	1.21793	0.346785	-1.52789	down
mws0914	C15H12O5	Pinobanksin	Flavonoids	548-82-3	31278	24339	27808.5	223920	567340	150200	1.27095	11.285	3.49634	up
pme0376	C15H12O5	Naringenin	Flavonoids	480-41-1	29669	27517	28593	229910	548570	149790	1.27366	10.8216	3.43585	up
pme2960	C15H12O5	Naringenin chalcone	Flavonoids	73692-50-9	30382	43926	37154	154550	359310	97123	1.19375	5.48154	2.45458	up
pme3475	C15H12O5	Butin	Flavonoids	492-14-8	28779	44021	36400	149590	360950	94945	1.186	5.54473	2.47112	up
pme1201	C15H14O5	Phloretin	Flavonoids	60-82-2	125330	145200	135265	523650	1066500	512310	1.28582	5.18109	2.37326	up
pme3285	C15H14O5	Afzelechin(3,5,7,4'-Tetrahydroxyflavan)*	Flavonoids	2545-00-8	508850	303270	406060	191480	105920	112360	1.23201	0.336371	-1.57188	down
YC512118	C18H35NO	Octadecenoic amide	Others	-	49859	59320	54589.5	17208	10932	28961	1.20052	0.348669	-1.52007	down
mws1521	C13H18O7	Salicin	Phenolic acids	138-52-3	11204	9588.1	10396	9	9	9	1.34997	0.000865713	-10.1738	down
mws1436	C18H38O2	1,18-Octadecanediol	Lipids	3155-43-9	30674	16211	23442.5	52248	49309	49386	1.23654	2.14629	1.10184	up
pme3609	C15H11O6+	Cyanidin	Flavonoids	13306-05-3	89436	100050	94743	226590	164590	181900	1.29447	2.01626	1.01168	up
pmb3081	C6H11PO11	Glucarate O-Phosphoric acid	Others	-	8398000	5381600	6889800	12287000	15587000	16742000	1.26151	2.15855	1.11006	up
pmb2786	C18H30O3	9-HOTrE	Lipids	89886-42-0	191020	186620	188820	105220	88292	65156	1.27935	0.456639	-1.13087	down
pmn001687	C13H12O8	Cis-Coutaric acid	Phenolic acids	27174-07-8	9	9	9	23398	35511	37442	1.34988	3568.56	11.8011	up
pmp000548	C16H12O6	Pratensein	Flavonoids	2284-31-3	104250	185740	144995	184230	445630	380070	1.04857	2.32176	1.21522	up
mws0058	C16H12O6	Diosmetin	Flavonoids	520-34-3	7554.9	46517	27036	46203	131780	142710	1.00727	3.95391	1.98328	up
Zmxn001997	C13H16O8	Isosalicylic acid O-glycoside	Phenolic acids	-	916660	905380	911020	84584	81610	197450	1.29791	0.133054	-2.90992	down
Zmhn001926	C13H16O8	Salicylic acid O-glycoside	Phenolic acids	-	894690	1015600	955145	109840	85307	225180	1.29284	0.146689	-2.76917	down
Hmtn001302	C13H16O8	Glucosyloxybenzoic acid	Phenolic acids	-	673480	705420	689450	73072	58001	142290	1.30437	0.132165	-2.91959	down
pme2246	C14H6O8	Ellagic acid	Tannins	476-66-4	924460	339350	631905	83568	17861	249470	1.0485	0.185101	-2.43361	down
mws0369	C20H32O2	Arachidonic Acid	Lipids	506-32-1	23732	21325	22528.5	15807	5197.9	9010.2	1.09952	0.444106	-1.17103	down
mws0042	C15H14O7	Epigallocatechin*	Flavonoids	970-74-1	8198900	6557400	7378150	29163000	35777000	25719000	1.3334	4.09583	2.03416	up
mws0049	C15H14O7	Gallocatechin*	Flavonoids	970-73-0	8257800	7142800	7700300	32798000	41096000	27885000	1.33244	4.40585	2.13942	up
pme1086	C10H17N3O6S	Glutathione reduced form	Amino acids and derivatives	70-18-8	9	6322.7	3165.85	354470	448390	20684	1.01815	86.7112	6.43815	up
pmn001689	C18H32O4	9-Hydroxy-12-oxo-10-octadecenoic acid	Lipids	-	18754	21085	19919.5	85215	198910	35709	1.10334	5.35211	2.42011	up
mws1174	C17H14O6	3-O-Acetylpinobanksin	Flavonoids	52117-69-8	10633000	48997000	29815000	1498300	6460100	5969300	1.11611	0.155712	-2.68304	down
pmp000003	C16H12O7	Nepetin	Flavonoids	520-11-6	65097	76748	70922.5	154940	259540	200450	1.29013	2.89015	1.53114	up
mws0066	C16H12O7	Isorhamnetin	Flavonoids	480-19-3	129710	235170	182440	71295	87357	104270	1.18284	0.480381	-1.05775	down
mws0988	C16H12O7	Rhamnetin(7-O-Methxyl Quercetin)	Flavonoids	90-19-7	9	9	9	6352.2	8515.2	4850.9	1.34808	730.307	9.51236	up
pmb2871	C13H16O9	2,5-Dihydroxy benzoic acid O-hexside*	Phenolic acids	-	24129000	19429000	21779000	9931700	10734000	7782400	1.30109	0.435406	-1.19957	down
pmn001367	C13H16O9	Protocatechuic acid-4-glucoside*	Phenolic acids	-	8080300	9371100	8725700	3398100	4046600	3423700	1.33738	0.415187	-1.26817	down
pme3459	C20H28O3	Caffeyl alcohol	Phenolic acids	469-83-0	9669400	6408100	8038750	12105000	23362000	14811000	1.14248	2.08482	1.05992	up
mws0959	C20H32O3	20-Hydroxyeicosatetraenoic acid(20-HETE)	Lipids	79551-86-3	1192.4	608.23	900.32	1914.2	2978.1	2551.5	1.24097	2.75599	1.46257	up
mws0582	C11H19N3O6S	S-(methyl)glutathione	Amino acids and derivatives	2922-56-7	21214	11289	16251.5	108350	118380	107990	1.33226	6.86542	2.77935	up
pmn001515	C14H14O9	3-Galloylshikimic acid	Phenolic acids	110082-91-2	11439	13588	12513.5	4206.8	3760.6	1737.9	1.26286	0.258529	-1.9516	down
mws0917	C17H14O7	3,7-Di-O-methylquercetin	Flavonoids	2068/2/2	249870	191650	220760	395870	855080	436530	1.17017	2.54799	1.34936	up
pmp000004	C17H14O7	Jaceosidin	Flavonoids	18085-97-7	29972	60354	45163	85470	113940	92796	1.16788	2.15668	1.10881	up
pmn001627	C13H16O10	Glucogallin	Phenolic acids	58511-73-2	1483300	2795400	2139350	58394	77299	57697	1.34496	0.0301322	-5.05255	down
HmLn000873	C13H16O10	2-O-Galloyl-β-D-glucose	Tannins	-	357980	214600	286290	104300	59895	184930	1.07593	0.406493	-1.2987	down
mws0675	C11H15N2O8P	β-Nicotinamide mononucleotide	Nucleotides and derivatives	1094-61-7	92846	128210	110528	49226	28319	34382	1.28453	0.337552	-1.56682	down
pmb1207	C19H14O6	O-Feruloyl 3-hydroxylcoumarin	Lignans and Coumarins	-	14889	13988	14438.5	48444	55868	73737	1.33291	4.11051	2.03932	up
mws1015	C15H16O9	Esculin(6,7-DihydroxyCoumarin-6-glucoside)	Lignans and Coumarins	531-75-9	61089	20141	40615	16869	10628	9400.5	1.11808	0.302823	-1.72345	down
mws5039	C15H16O9	Esculin Hydrate	Lignans and Coumarins	66778-17-4	69787	13143	41465	9	9	9	1.33739	0.000217051	-12.1697	down
pme0519	C12H22O11	D-(+)-Sucrose	Others	57-50-1	9929500	14096000	12012750	5041100	4687500	5439800	1.31389	0.420897	-1.24846	down
mws1333	C12H22O11	Melibiose	Others	585-99-9	2956900	5192200	4074550	1719000	1518400	2112300	1.23155	0.437652	-1.19215	down
mws1080	C12H22O11	Galactinol	Others	3687-64-7	16443000	21809000	19126000	9716500	8749000	9486300	1.31807	0.487152	-1.03756	down
mws0264	C12H22O11	D-(+)-TrehaloseAnhydrous	Others	99-20-7	4782300	6330800	5556550	2409600	1825700	2716900	1.28679	0.417057	-1.26168	down
mws5038	C12H22O11	Isomaltulose	Others	13718-94-0	6338100	10121000	8229550	4383400	3799700	3970500	1.26147	0.492275	-1.02246	down
pmp000786	C18H16O7	Eupatorin	Flavonoids	855-96-9	68233	36433	52333	80509	182230	83996	1.03084	2.20852	1.14308	up
mws0967	C20H32O5	5(S),6(R)-Lipoxin A4	Lipids	89663-86-5	221840	82523	152182	248940	492690	577080	1.11406	2.88846	1.5303	up
pme1816	C16H18O9	Neochlorogenic acid(5-O-Caffeoylquinic acid)	Phenolic acids	906-33-2	265290	74138	169714	1144800	496710	563380	1.17024	4.3306	2.11457	up
Zmhn002422	C16H20O9	Feruloyl glucose	Phenolic acids	-	1833300	1670100	1751700	3628400	3831800	4449400	1.33712	2.26629	1.18033	up
mws0096	C20H20O6	Piperitol	Lignans and Coumarins	52151-92-5	308440	365320	336880	138430	111880	118150	1.33706	0.364581	-1.45569	down
mws0097	C20H22O6	Pinoresinol	Lignans and Coumarins	487-36-5	1310200	1897900	1604050	2079700	7014900	3394600	1.00576	2.59535	1.37593	up
Hmlp003129	C20H22O6	Matairesinol	Lignans and Coumarins	580-72-3	451130	656830	553980	2483300	1059400	4265400	1.16289	4.69818	2.2321	up
pmb3107	C15H20O10	Glucosyringic Acid	Phenolic acids	-	60866	35438	48152	17427	15448	26105	1.19461	0.40829	-1.29233	down
mws4168	C21H22O7	Praeruptorin A	Lignans and Coumarins	73069-25-7	3899.6	4584.8	4242.2	90275	265020	9241.9	1.0724	28.6437	4.84015	up
pme3007	C9H14N2O12P2	Uridine 5'-diphosphate	Nucleotides and derivatives	27821-45-0	40969	37675	39322	94965	80410	64328	1.27975	2.03197	1.02288	up
Smlp002532	C20H19O10+	Cyanidin-3-O-arabinoside	Flavonoids	27214-72-8	10639	18775	14707	9	9	6942.1	1.01375	0.15775	-2.66429	down
mws2523	C12H23O14P	Trehalose 6-phosphate	Others	4484-88-2	250100	350350	300225	116380	110840	143410	1.3032	0.411502	-1.28103	down
pmp000091	C23H24O9	Glyceryl 1,3-diferulate	Phenolic acids	83008-46-2	2014.9	5254.4	3634.65	9	9	1420.6	1.04423	0.131934	-2.92211	down
mws0913	C21H20O11	Kaempferol-3-O-galactoside (Trifolin)	Flavonoids	23627-87-4	290060	100260	195160	299180	2071800	692030	1.01751	5.23162	2.38726	up
Smlp002277	C21H21O11+	Petunidin-3-O-arabinoside	Flavonoids	-	8136.1	17632	12884	9	9	9	1.34988	0.000698538	-10.4834	down
Lmzn001894	C21H18O12	Kaempferol-3-O-β-D-glucuronide	Flavonoids	-	1193100	1977200	1585150	679570	536140	394180	1.26754	0.338536	-1.56262	down
Lmzn001903	C21H18O12	Scutellarein-7-O-glucuronide	Flavonoids	27740-01-8	1186300	1920300	1553300	595100	571480	400510	1.28767	0.336293	-1.57221	down
pmn001702	C21H18O12	Tetahydroxy-flavone-7-O-β-D-glucuronide	Flavonoids	-	1228500	2177000	1702750	608510	587140	423170	1.28425	0.316903	-1.65789	down
Lmmp002795	C22H22O11	Pratensein 7-O-glucopyranoside	Flavonoids	36191-03-4	9	9	9	56792	54661	26258	1.34714	5100.41	12.3164	up
Lmdn003094	C22H22O11	Azalein (Azaleatin-3-O-rhamnoside)	Flavonoids	29028-02-2	47259	37549	42404	21885	7533.9	18452	1.13477	0.376308	-1.41001	down
pmb2999	C22H22O11	Chrysoeriol-5-O-hexoside	Flavonoids	-	1395800	638750	1017275	162500	36949	40997	1.25689	0.0787876	-3.66589	down
Hmdn001667	C20H16O13	Ellagicacid-4-O-β-D-galloyl-β-Dglucopyranoside	Tannins	-	202180	225210	213695	9	9	9	1.35065	4.21161e-05	-14.5353	down
pmp001309	C21H20O12	6-Hydroxykaempferol-7-O-glucoside	Flavonoids	-	219740	255940	237840	94422	151840	32149	1.05558	0.390194	-1.35774	down
pmb2957	C24H19O10+	Cyanidin-O-syringic acid	Flavonoids	-	45913	47129	46521	14262	10655	14080	1.33478	0.279422	-1.83948	down
Hmcp002298	C22H22O12	Limocitrin-O-arabinoside	Flavonoids	-	1855000	3856800	2855900	1037500	1281200	347750	1.11183	0.311221	-1.68399	down
pmn001525	C23H26O11	3,5-Di-O-galloylshikimic acid	Phenolic acids	95753-52-9	88367	124770	106568	11986	5996.7	16383	1.30238	0.107492	-3.2177	down
Hmln001933	C21H20O13	Myricetin-3-O-galactoside	Flavonoids	15648-86-9	42773000	24159000	33466000	11969000	18485000	19315000	1.1191	0.495717	-1.01241	down
pmn001526	C20H20O14	1,6-Di-O-Galloyl-D-Glucose	Phenolic acids	-	288890	605450	447170	71471	22931	136270	1.16933	0.17195	-2.53994	down
Lmmp003903	C23H22O12	Kaempferol-acetylglucoside	Flavonoids	-	677410	356940	517175	3078000	12041000	6790100	1.28094	14.121	3.81977	up
Hmln002582	C23H22O12	Kaempferol-3-O-(6''-acetyl)-glucoside	Flavonoids	-	199820	71774	135797	792360	3966600	1265000	1.23882	14.7867	3.88623	up
pmb3042	C23H24O12	Tricin 5-O-Glucoside	Flavonoids	32769-00-9	3762900	3991500	3877200	864050	701160	671160	1.34573	0.192267	-2.37882	down
VCmsn02371	C25H32O10	(+)-Isolariciresinol-9-O-β-D-xylopyranoside	Lignans and Coumarins	-	2360400	2849200	2604800	1107600	1288800	1341100	1.32317	0.478284	-1.06406	down
pme0444	C23H25O12+	Malvidin-3-O-glucoside (Oenin)	Flavonoids	18470-06-9	34302	44891	39596.5	9293.5	9909.6	17471	1.27141	0.308732	-1.69557	down
pme0443	C23H25O12+	Malvidin-3-O-galactoside (Primulin)	Flavonoids	30113-37-2	31240	35637	33438.5	7857.3	13191	21827	1.13407	0.427405	-1.22633	down
pmb3064	C22H28O13	3-O-p-coumaroyl quinic acid O-hexoside*	Phenolic acids	-	1677700	676380	1177040	619270	357340	259240	1.09892	0.349988	-1.51462	down
mws1589	C18H32O16	Panose	Others	33401-87-5	373680	705890	539785	149050	72809	122870	1.27508	0.21288	-2.23188	down
pme0500	C18H32O16	D-(+)-Melezitose	Others	597-12-6	153590	258650	206120	43630	34483	54091	1.31093	0.213798	-2.22568	down
Hmln002199	C23H22O13	Quercetin-3-O-(6''-O-acetyl)-galactoside	Flavonoids	-	9	9	9	5860.2	20293	9405.2	1.34298	1316.98	10.363	up
Hmcp002399	C23H24O13	Limocitrin 3-glucoside	Flavonoids	-	3842400	5317900	4580150	554410	669640	1510000	1.26165	0.198978	-2.32932	down
VCmsp05051	C26H34O11	(+)-Isolariciresinol-9-O-β-D-glucopyranoside	Lignans and Coumarins	-	2080900	1424600	1752750	970760	508870	1068200	1.10603	0.48454	-1.04531	down
pmp000273	C30H26O11	Gambiriin B3	Tannins	76236-90-3	228300	515890	372095	62595	68364	87566	1.29196	0.195761	-2.35284	down
pme0432	C30H24O12	Procyanidin A2	Tannins	41743-41-3	342010	275570	308790	128290	166210	141740	1.30303	0.470913	-1.08647	down
pme0434	C30H26O12	Procyanidin B2	Tannins	29106-49-8	811880	842050	826965	319410	459040	425900	1.29254	0.48545	-1.04261	down
pmn001667	C30H26O12	Procyanidin B4	Tannins	29106-51-2	1368400	1787600	1578000	582400	692920	1009300	1.21777	0.482598	-1.05111	down
Smlp003276	C26H27O15+	Malvidin-3-O-malonylglucoside	Flavonoids	-	57451	50969	54210	16450	34846	20109	1.1991	0.439064	-1.1875	down
pmp000275	C30H28O12	Gambiriin A1	Tannins	76250-49-2	2220600	2813700	2517150	614580	636680	891230	1.32057	0.283719	-1.81747	down
Rfmb26203	C28H36O13	Syringaresinol-Hex	Lignans and Coumarins	-	6799.9	12835	9817.45	9	9	9	1.35029	0.000916735	-10.0912	down
GQ512005	C27H30O15	Kaempferol-3-O-glucoside-7-O-rhamnoside	Flavonoids	-	30317	78983	54650	13766	34976	10130	1.04879	0.359085	-1.4776	down
pme1773	C27H31O15+	Cyanidin-3-O-rutinoside (Keracyanin)	Flavonoids	28338-59-2	537000	407450	472225	1241900	1072700	1050800	1.32358	2.37556	1.24827	up
Hmjp003008	C27H28O16	Luteolin-O-glucuronate-O-rhamnoside	Flavonoids	-	77697	51273	64485	17420	9	9	1.05944	0.0901398	-3.47169	down
Lmyp004052	C30H26O14	Quercetin 3-O-(6''-trans-p-Coumaroyl)-β-D-galactopyranoside	Flavonoids	-	50629	29683	40156	229960	1393500	350740	1.23204	16.3878	4.03455	up
pmb0665	C27H30O16	Luteolin-8-C-hexosyl-O-hexoside	Flavonoids	-	152270	156400	154335	38298	38211	54150	1.32618	0.282198	-1.82522	down
mws0059	C27H30O16	Quercetin-3-O-rutinoside (Rutin)	Flavonoids	153-18-4	331640	371410	351525	93464	214900	152130	1.18474	0.436663	-1.19541	down
Lmbp002336	C27H30O16	Quercetin-3-O-(2-O-α-L-rhamnopyranosyl)-β-D-galactopyranoside	Flavonoids	-	948660	576810	762735	42948	4566.7	62654	1.21152	0.0481463	-4.37643	down
Lmbp002592	C27H30O16	Kaempferol-3,7-di-O-β-D-glucopyranoside	Flavonoids	-	104610	64730	84670	9	9	9	1.34891	0.000106295	-13.1996	down
Lmyn001269	C27H30O16	Kaempferol 3-O-β-D-sophoroside	Flavonoids	19895-95-5	42854	16600	29727	83522	111040	72255	1.20483	2.99186	1.58104	up
Smsp001640	C27H31O16+	Petunidin-3-O-glucoside-O-arabinoside	Flavonoids	-	222050	206650	214350	2426900	4957600	1771200	1.31104	14.2379	3.83167	up
pme1777	C27H31O16+	Cyanidin-3,5-O-diglucoside (Cyanin)	Flavonoids	2611-67-8	140630	164380	152505	2909100	5871800	1950700	1.31697	23.4563	4.5519	up
mws4134	C20H32N6O12S2	Oxidized Glutathione	Amino acids and derivatives	121-24-4	48583	42242	45412.5	295750	337820	64095	1.06734	5.12095	2.35641	up
Lmyp003349	C28H24O16	Quercetin 3-O-(6″-galloyl)-β-D-glucopyranoside	Flavonoids	56316-75-7	68459	44476	56467.5	8905.6	7081.3	16612	1.27203	0.192435	-2.37756	down
pme1540	C28H32O16	Isorhamnetin-3-O-neohesperidoside	Flavonoids	55033-90-4	532140	378110	455125	8061.5	9	15512	1.05453	0.0172718	-5.85544	down
Lmmp002963	C28H32O16	methylquercetin glu-rha	Flavonoids	-	29026	22485	25755.5	9	9	9	1.34966	0.00034944	-11.4827	down
pmb2653	C24H42O20	D(+)-Melezitose O-rhamnoside	Others	-	286160	446420	366290	89271	49003	163360	1.19085	0.274495	-1.86515	down
pmn001646	C45H38O18	Procyanidin C1	Tannins	37064-30-5	6544300	8385000	7464650	3156100	4051900	3500100	1.30842	0.478169	-1.06441	down
pmb2947	C45H38O18	Catechin-catechin-catechin	Flavonoids	-	1625700	1839600	1732650	650330	894690	794260	1.31357	0.450039	-1.15188	down
pmp000102	C60H50O24	Arecatannin A1	Tannins	-	377160	537760	457460	86924	116290	80739	1.33207	0.206906	-2.27296	down

## Sheet: ST_vs_SZ
Supplementary Table 9-9 The classification, fold change, and VIP information of DAMs identified between ST and SZ
Index	Formula	Compounds	Class	CAS	ST1	ST2	ST3	SZ1	SZ2	SZ3	VIP	Fold_Change	Log2FC	Type
pme3033	C4H9NO2	N,N-Dimethylglycine	Amino acids and derivatives	1118-68-9	2089300	2271500	2180400	212040	222520	250190	1.25783	0.104683	-3.25591	down
pme3017	C4H9NO2	2-Aminoisobutyric acid	Amino acids and derivatives	62-57-7	4399300	4522400	4460850	1592000	2112200	1678600	1.23767	0.402225	-1.31392	down
pme3011	C4H9NO2	γ-Aminobutyric acid	Organic acids	1956/12/2	2730900	2633600	2682250	149030	108720	180380	1.25268	0.0544481	-4.19898	down
mws0890	C3H7NO3	D-Serine	Amino acids and derivatives	312-84-5	123170	132120	127645	7734.8	12247	22236	1.21534	0.110248	-3.18118	down
pme2433	C4H11NO2	Diethanolamine	Others	111-42-2	229670	512010	370840	96931	113920	178460	1.09201	0.349936	-1.51484	down
mws0255	C4H5N3O	Cytosine	Nucleotides and derivatives	71-30-7	443590	521100	482345	279930	209900	166590	1.17709	0.453631	-1.14041	down
pme2122	C5H9N3	Histamine	Amino acids and derivatives	51-45-6	318530	402290	360410	209850	164930	135430	1.18156	0.471879	-1.08351	down
pme0120	C5H11NO2	5-Aminovaleric acid	Amino acids and derivatives	660-88-8	13622	10327	11974.5	1613.2	2006.1	3815.6	1.1935	0.206965	-2.27254	down
mws0256	C5H11NO2	L-Valine	Amino acids and derivatives	72-18-4	9879800	8658600	9269200	2840800	4273000	5959700	1.10233	0.470141	-1.08883	down
mws0628	C7H6O2	4-Hydroxybenzaldehyde	Phenolic acids	123-08-0	4385200	2668200	3526700	445660	356460	116470	1.19339	0.0868224	-3.52579	down
mws0572	C5H7N3O	5-Methylcytosine	Nucleotides and derivatives	554-01-8	8792.4	7234.5	8013.45	28976	23792	19152	1.22274	2.99164	1.58094	up
mws0263	C5H7NO3	L-PyroglutamicAcid	Amino acids and derivatives	98-79-3	5038	2822.4	3930.2	9	9	9	1.25731	0.00228996	-8.77046	down
Rfmb319	C6H11NO2	Pipecolic acid	Amino acids and derivatives	4043-87-2	894080	1200000	1047040	335290	208020	307110	1.22024	0.270738	-1.88503	down
mws0425	C5H6O4	Citraconic acid	Organic acids	498-23-7	121830	63808	92819	57109	36429	24588	1.0347	0.424216	-1.23713	down
pme2693	C6H14N2O	N-Acetylputrescine	Alkaloids	18233-70-0	5740.6	9391.6	7566.1	39361	26622	93392	1.15667	7.02145	2.81177	up
pmb0501	C5H14N4	Agmatine	Alkaloids	306-60-5	11814	9187.9	10501	49958	24497	153230	1.06746	7.22744	2.85348	up
mws1587	C6H13NO2	α-Aminocaproic acid	Amino acids and derivatives	327-57-1	9817800	8462200	9140000	2746000	2509300	2475000	1.25494	0.281922	-1.82663	down
pme0274	C6H13NO2	6-Aminocaproic acid	Organic acids	60-32-2	749700	595530	672615	120210	199840	165010	1.22782	0.240385	-2.05658	down
mws0001	C4H8N2O3	L-Asparagine	Amino acids and derivatives	70-47-3	1293700	3131800	2212750	126910	163280	396210	1.1804	0.103401	-3.27368	down
mws0219	C4H7NO4	L-AsparticAcid	Amino acids and derivatives	56-84-8	12331000	25733000	19032000	2097900	1770100	2473900	1.23124	0.111074	-3.1704	down
mws1336	C7H7NO2	4-Aminobenzoic acid	Phenolic acids	150-13-0	4498.4	7931.8	6215.1	38407	38369	42220	1.23955	6.38209	2.67403	up
pme2482	C7H6O3	Protocatechuic aldehyde	Phenolic acids	139-85-5	580530	519840	550185	68964	114570	112910	1.23521	0.179603	-2.47712	down
Lmgn001670	C7H6O3	Salicylic acid	Phenolic acids	69-72-7	639980	449940	544960	52205	45619	41101	1.25322	0.0849757	-3.55681	down
mws0749	C7H6O3	4-Hydroxybenzoic acid	Phenolic acids	99-96-7	152140	101770	126955	12419	27630	41718	1.14288	0.214688	-2.21969	down
pme0295	C6H11NO3	4-Acetamidobutyric acid	Organic acids	3025-96-5	44385	28575	36480	114570	120560	361820	1.12672	5.45459	2.44747	up
mws0567	C5H11N3O2	4-Guanidinobutyric acid	Organic acids	463-00-3	1015300	930960	973130	451960	197980	382000	1.14325	0.353478	-1.50031	down
mws0208	C6H10O4	Adipic Acid	Organic acids	124-04-9	53139	62241	57690	33356	35917	16644	1.05423	0.496429	-1.01034	down
pme0193	C5H10N2O3	L-Glutamine	Amino acids and derivatives	56-85-9	13556	30973	22264.5	6267.7	6979.8	6154.3	1.16633	0.290474	-1.78352	down
pme0026	C6H14N2O2	L-(+)-Lysine	Amino acids and derivatives	56-87-1	17875	32956	25415.5	6367.2	9487.5	3079	1.12451	0.248322	-2.00971	down
mws1024	C9H8O2	p-Coumaraldehyde	Phenolic acids	2538-87-6	432050	329410	380730	2584.1	5118.1	4968.8	1.25214	0.0110936	-6.49413	down
mws0921	C9H10O2	p-Coumaryl alcohol	Phenolic acids	3690/5/9	578750	347670	463210	15681	33776	9514.4	1.22463	0.0424368	-4.55854	down
pme1109	C5H5N5O	Guanine	Nucleotides and derivatives	73-40-5	223680	121310	172495	70416	97056	68088	1.10393	0.455202	-1.13542	down
mws0458	C8H8O3	Vanillin	Phenolic acids	121-33-5	8397200	5304000	6850600	948490	1541800	340120	1.15688	0.137721	-2.86018	down
mws0596	C7H7NO3	3-Hydroxyanthranilic acid	Organic acids	548-93-6	16489	11726	14107.5	49092	38509	48144	1.23241	3.2074	1.6814	up
mws0639	C7H6O4	2,3-Dihydroxybenzoic Acid	Organic acids	303-38-8	7702200	7216900	7459550	567760	436130	253520	1.24427	0.0561879	-4.1536	down
mws0183	C7H6O4	Protocatechuic acid*	Phenolic acids	99-50-3	7537900	6791200	7164550	549170	396380	257390	1.24626	0.0559672	-4.15927	down
mws0180	C7H6O4	2,5-Dihydroxybenzoic acid*	Phenolic acids	490-79-9	1780400	1658700	1719550	124690	92785	57331	1.24608	0.0532709	-4.23051	down
pmb3099	C4H11O4P	Diethyl phosphate	Organic acids	598-02-7	15846	12535	14190.5	9	9	9	1.25922	0.000634227	-10.6227	down
mws0254	C6H9N3O2	L-Histidine	Amino acids and derivatives	71-00-1	434020	404460	419240	127040	141620	216020	1.19268	0.385364	-1.37571	down
mws0102	C9H7NO2	Indole-5-carboxylic acid	Alkaloids	1670-81-1	29124	42151	35637.5	15453	19737	14586	1.18256	0.465577	-1.10291	down
mws1417	C9H7NO2	Indole-3-carboxylic acid	Alkaloids	771-50-6	31568	54012	42790	19627	17933	19419	1.17058	0.443865	-1.17181	down
mws1346	C6H11NO4	DL-2-Aminoadipic acid	Alkaloids	542-32-5	628920	596730	612825	153780	170140	464490	1.01772	0.428839	-1.22149	down
pme2758	C5H9NO5	4-Hydroxy-L-glutamic acid	Amino acids and derivatives	3913-68-6	37299	72619	54959	9	9	9	1.25844	0.000163758	-12.5761	down
pme1439	C9H8O3	p-Coumaric acid	Phenolic acids	501-98-4	39210	36954	38082	9	9	9	1.25949	0.000236332	-12.0469	down
pme0282	C8H6O4	Phthalic acid	Organic acids	88-99-3	11023	11643	11333	94421	25865	27941	1.05145	4.35975	2.12424	up
mws1686	C9H10O3	Paeonol	Phenolic acids	552-41-0	49945	26653	38299	19722	5141.2	13200	1.01991	0.331281	-1.59387	down
Hmbp001276	C8H8O4	Gallacetophenone	Others	528-21-2	584870	398810	491840	204440	173600	158920	1.21737	0.363912	-1.45834	down
mws0028	C8H8O4	Vanillic acid	Phenolic acids	121-34-6	1143700	834080	988890	98113	39199	22984	1.21411	0.0540323	-4.21003	down
mws0024	C7H6O5	Gallic acid	Tannins	149-91-7	2944700	2488500	2716600	777720	383560	281860	1.19629	0.177077	-2.49755	down
pme3009	C6H6O6	Trans-Citridic acid	Organic acids	4023-65-8	643520	763380	703450	1976500	2035000	3533900	1.20286	3.57543	1.83812	up
mws0260	C6H14N4O2	L-(+)-Arginine	Amino acids and derivatives	74-79-3	13303000	18170000	15736500	1481400	633410	482520	1.2284	0.0550171	-4.18398	down
pme0008	C6H13N3O3	L-Citrulline	Amino acids and derivatives	372-75-8	297890	379090	338490	75266	51328	57787	1.24539	0.181572	-2.46139	down
mws0009	C10H10O3	Coniferaldehyde	Phenolic acids	20649-42-7	305910	267180	286545	47316	52321	43977	1.2564	0.167064	-2.58153	down
pmf0284	C10H10O3	Riboprine	Phenolic acids	7724-76-7	7394100	4732300	6063200	367390	609290	223050	1.22859	0.0659569	-3.92233	down
mws2212	C9H8O4	Caffeic acid	Phenolic acids	331-39-5	191410	78755	135082	41374	24135	37041	1.14301	0.253055	-1.98248	down
mws4170	C6H12O6	D-Glucose	Others	14431-43-7	9487000	10568000	10027500	2377400	1622700	3076900	1.21962	0.235253	-2.08771	down
mws0093	C10H12O3	Coniferyl alcohol	Phenolic acids	458-35-5	345220	210830	278025	65958	106090	38016	1.14716	0.251853	-1.98935	down
pme2596	C8H9NO4	4-Pyridoxic acid	Others	82-82-6	4851.3	8568.5	6709.9	10859	31558	43995	1.04311	4.29276	2.10191	up
pme0309	C8H8O5	Methyl gallate	Tannins	99-24-1	104620	54856	79738	27099	20622	38971	1.11517	0.362404	-1.46433	down
mws0237	C9H16O4	Anchoic Acid	Organic acids	123-99-9	1165600	1257100	1211350	259330	164000	143380	1.23829	0.155944	-2.6809	down
pme0122	C8H16N2O3	N6-Acetyl-L-lysine	Amino acids and derivatives	692-04-6	15678	25732	20705	9	9	9	1.2588	0.000434678	-11.1678	down
mws0281	C6H8O7	Citric Acid	Organic acids	77-92-9	33622000	15154000	24388000	5790500	1978500	10219000	1.03471	0.245859	-2.0241	down
mws1189	C6H10O7	D-Galacturonic acid(Gal A)	Organic acids	685-73-4	1215700	1486900	1351300	521440	422360	448500	1.24454	0.343447	-1.54184	down
pme3705	C6H10O7	D-Glucoronic acid	Others	6556/12/3	1393700	1689200	1541450	731490	718070	606670	1.23644	0.444653	-1.16925	down
mws0014	C10H10O4	Ferulic acid	Phenolic acids	537-98-4	600870	535870	568370	104960	29838	35112	1.20051	0.0996475	-3.32702	down
pme3827	C9H11NO4	3,4-Dihydroxy-DL-phenylalanine	Amino acids and derivatives	63-84-3	35138	9831	22484.5	84817	104130	122280	1.14217	4.61395	2.206	up
pmb2640	C12H24O2	Lauric acid	Lipids	143-07-7	8044.1	4317.7	6180.9	34128	22646	25365	1.21046	4.42972	2.14722	up
mws1014	C10H8O5	Fraxetin	Lignans and Coumarins	574-84-5	13544	8116.2	10830.1	76066	41130	60277	1.21498	5.46234	2.44952	up
pmb2620	C11H12O4	3,4-Dimethoxycinnamic acid	Phenolic acids	14737-89-4	21834	29064	25449	2074.4	2586.2	7005.7	1.17553	0.152806	-2.71022	down
mws1512	C10H12O5	Propyl gallate	Flavonoids	121-79-9	4398	4495.5	4446.75	9	9	9	1.25952	0.00202395	-8.94861	down
mws1509	C13H10O3	Phenyl salicylate	Phenolic acids	118-55-8	5342.9	9366.1	7354.5	9	9	9	1.25822	0.00122374	-9.67449	down
mws1337	C9H17NO5	D-Pantothenic Acid	Others	79-83-4	955530	565570	760550	1729200	2057700	2430900	1.18907	2.72513	1.44633	up
VCmsp08655	C15H14O2	Trans-Pinosylvin methyl ether	Others	-	34680	181040	107860	227800	2428300	4484400	1.00776	22.0672	4.46383	up
pme1194	C9H13N3O4	Deoxycytidine	Nucleotides and derivatives	951-77-9	38224	24908	31566	9	9	9	1.25879	0.000285117	-11.7762	down
pme0264	C10H14N2O5	Thymidine	Nucleotides and derivatives	50-89-5	143660	163490	153575	6587.8	4650.9	3589.3	1.25353	0.0321841	-4.95751	down
mws0248	C9H12N2O6	Uridine	Nucleotides and derivatives	58-96-8	646770	599320	623045	404740	151090	133430	1.07168	0.368759	-1.43925	down
mws0976	C9H12N2O6	β-Pseudouridine	Nucleotides and derivatives	1445-07-4	71079	66866	68972.5	40902	23304	16810	1.12138	0.391538	-1.35278	down
mws2103	C14H12O4	Piceatannol	Phenolic acids	10083-24-6	1053000	1078500	1065750	16230	26005	29626	1.25328	0.0224759	-5.47548	down
pme2266	C10H16N2O3S	Biotin	Others	58-85-5	130730	93197	111964	9	9	9	1.25915	8.03833e-05	-13.6027	down
pme3961	C10H13N5O3	Deoxyadenosine	Nucleotides and derivatives	958-09-8	1566600	1541700	1554150	103510	63950	45552	1.24624	0.0456867	-4.45208	down
mws1715	C10H13N5O3	Cordycepin	Nucleotides and derivatives	73-03-0	19778	20338	20058	9	9	9	1.25952	0.000448699	-11.122	down
VCmsp08500	C16H16O3	Dihydropinosylvin-O-methyl ether	Others	-	153480	108850	131165	190710	1262300	1066600	1.00062	6.40316	2.67878	up
mws0866	C6H13O9P	D-Glucose 6-phosphate	Others	56-73-5	1351400	1135700	1243550	269600	230710	101600	1.20062	0.161342	-2.63181	down
mws1090	C6H13O9P	Glucose-1-phosphate	Others	59-56-3	535840	2254900	1395370	109490	99861	64445	1.1909	0.0654058	-3.93444	down
pme1184	C10H13N5O4	Deoxyguanosine	Nucleotides and derivatives	961-07-9	443130	391750	417440	29633	24433	32975	1.25597	0.0695038	-3.84676	down
mws1175	C16H14O4	Pinostrobin	Flavonoids	480-37-5	574430	781090	677760	104850	33547	185560	1.12571	0.159327	-2.64993	down
Lmmp005125	C16H14O4	Pinostrobin Chalcone	Flavonoids	18956-15-5	9	7995.7	4002.35	133000	381350	944460	1.02863	121.496	6.92477	up
pmp000565	C16H14O4	Alpinetin	Flavonoids	1090-65-9	9	4665.8	2337.4	2388400	3837800	10759000	1.15276	2422.24	11.2421	up
mws1173	C15H12O5	Garbanzol	Flavonoids	1226-22-8	27811	27907	27859	9	9	6623.3	1.00169	0.0794632	-3.65357	down
mws0914	C15H12O5	Pinobanksin	Flavonoids	548-82-3	31278	24339	27808.5	490590	377380	284180	1.24796	13.8105	3.7877	up
pme0376	C15H12O5	Naringenin	Flavonoids	480-41-1	29669	27517	28593	489480	364930	288070	1.24975	13.3189	3.7354	up
pme2960	C15H12O5	Naringenin chalcone	Flavonoids	73692-50-9	30382	43926	37154	385190	327490	297570	1.25	9.06363	3.18009	up
pme3475	C15H12O5	Butin	Flavonoids	492-14-8	28779	44021	36400	385050	340810	278000	1.24638	9.19286	3.20051	up
mws1422	C15H14O5	Epiafzelechin*	Flavonoids	24808-04-6	123320	72176	97748	346350	170430	221880	1.09367	2.51893	1.33281	up
pme1201	C15H14O5	Phloretin	Flavonoids	60-82-2	125330	145200	135265	44233	24459	37793	1.21714	0.262411	-1.9301	down
pme3285	C15H14O5	Afzelechin(3,5,7,4'-Tetrahydroxyflavan)*	Flavonoids	2545-00-8	508850	303270	406060	19070	26221	30424	1.24506	0.0621542	-4.008	down
pmb0889	C18H30O2	Punicic acid	Lipids	544-72-9	908430	1445200	1176815	99307	111610	204220	1.22393	0.117588	-3.08819	down
mws2623	C18H34O2	11-Octadecanoic acid(Vaccenic acid)	Lipids	506-17-2	11483000	12400000	11941500	2232400	2177400	7446800	1.06056	0.330963	-1.59526	down
mws0396	C18H34O2	Elaidic Acid	Lipids	112-79-8	37243000	39984000	38613500	8905200	8744800	25680000	1.05874	0.374049	-1.4187	down
mws0129	C16H12O5	Genkwanin	Flavonoids	437-64-9	2561.5	1820.5	2191	21355	7871	232620	1.01911	39.8366	5.31602	up
mws1068	C15H10O6	Kaempferol	Flavonoids	520-18-3	64754	45687	55220.5	19061	18826	21589	1.22958	0.359021	-1.47786	down
pme0088	C15H10O6	Luteolin	Flavonoids	491-70-3	396670	304310	350490	11723	21067	39726	1.21754	0.0689663	-3.85796	down
mws1521	C13H18O7	Salicin	Phenolic acids	138-52-3	11204	9588.1	10396	36814	22836	57168	1.15988	3.74559	1.90519	up
pme3609	C15H11O6+	Cyanidin	Flavonoids	13306-05-3	89436	100050	94743	9	9	9	1.25952	9.49938e-05	-13.3618	down
mws0064	C15H12O6	Eriodictyol	Flavonoids	552-58-9	10657000	10429000	10543000	146120	546360	841580	1.19656	0.0485017	-4.36582	down
pme0460	C15H14O6	Epicatechin*	Flavonoids	490-46-0	305220	334760	319990	14627	8821.9	15527	1.25145	0.0406012	-4.62234	down
mws0054	C15H14O6	Catechin*	Flavonoids	154-23-4	3411000	3407400	3409200	890740	829360	1424000	1.211	0.307413	-1.70175	down
mws2120	C13H8O8	Brevifolin carboxylic acid	Phenolic acids	18490-95-4	3051800	2939200	2995500	807380	863100	1262100	1.22165	0.326332	-1.61559	down
pmb2786	C18H30O3	9-HOTrE	Lipids	89886-42-0	191020	186620	188820	19417	16467	25739	1.25032	0.108786	-3.20043	down
pmn001687	C13H12O8	Cis-Coutaric acid	Phenolic acids	27174-07-8	9	9	9	57452	44304	48287	1.25927	5557.15	12.4401	up
pmb2778	C18H32O3	9,10-EODE	Lipids	65167-83-1	1415700	1887900	1651800	93489	129050	207970	1.23455	0.0868767	-3.52489	down
pmb2799	C18H32O3	12,13-EODE	Lipids	6799-85-5	92401	57309	74855	17352	11122	8267.6	1.21408	0.163612	-2.61165	down
pmn001688	C18H32O3	9S-Hyroxy-10E,12E-octadecadienoic acid	Lipids	-	510510	668070	589290	54045	55206	91151	1.24086	0.113358	-3.14104	down
Rfmb090	C18H32O3	13-Hydroxy-9,11-octadecadienoic acid	Lipids	5204-88-6	569760	735630	652695	52393	62886	98502	1.23884	0.109179	-3.19524	down
Rfmb091	C18H32O3	9-Hydroxy-10,12-octadecadienoic acid	Lipids	15514-85-9	545990	711990	628990	51550	64381	94235	1.24029	0.111377	-3.16647	down
pmp001204	C17H14O5	Apigenin-7,4'-dimethylether	Flavonoids	5128-44-9	29337	37313	33325	5512	9	9	1.03231	0.0553138	-4.17622	down
mws0058	C16H12O6	Diosmetin	Flavonoids	520-34-3	7554.9	46517	27036	9	9	9	1.24797	0.00033289	-11.5527	down
mws1316	C16H12O6	Hydroxygenkwanin	Flavonoids	20243-59-8	3588.2	2608.8	3098.5	6428.6	21025	16012	1.12194	4.67598	2.22527	up
Zmxn001997	C13H16O8	Isosalicylic acid O-glycoside	Phenolic acids	-	916660	905380	911020	98669	358650	283360	1.10141	0.271007	-1.8836	down
Zmhn001926	C13H16O8	Salicylic acid O-glycoside	Phenolic acids	-	894690	1015600	955145	96831	360060	322830	1.08603	0.272113	-1.87772	down
Hmtn001302	C13H16O8	Glucosyloxybenzoic acid	Phenolic acids	-	673480	705420	689450	79868	269960	220130	1.1093	0.275562	-1.85955	down
mws1564	C17H16O5	Farrerol	Flavonoids	24211-30-1	127080	60553	93816.5	9	9	9	1.25791	9.5932e-05	-13.3476	down
mws2367	C14H20O7	Salidroside	Phenolic acids	10338-51-9	21488	24689	23088.5	178230	120010	93171	1.2266	5.65088	2.49848	up
pme2816	C20H28O2	4-Oxoretinol	Others	62702-55-0	138060	127260	132660	26602	38722	41686	1.23089	0.268883	-1.89495	down
mws1349	C18H39NO2	D-erythro-sphinganine	Alkaloids	764-22-7	404650	228020	316335	43026	18843	15663	1.2157	0.0816982	-3.61355	down
pme2246	C14H6O8	Ellagic acid	Tannins	476-66-4	924460	339350	631905	21532	9557	11671	1.23426	0.0225561	-5.47034	down
Hmcn002875	C15H10O7	6-Hydroxyluteolin	Flavonoids	18003-33-3	636020	776960	706490	89503	108660	129110	1.24877	0.154413	-2.69514	down
pme2954	C15H10O7	Quercetin	Flavonoids	117-39-5	2711600	3762800	3237200	9	9	9	1.25944	2.78018e-06	-18.4564	down
mws1375	C12H21N3O6	Nicotianamine	Amino acids and derivatives	34441-14-0	1929500	2622800	2276150	1320300	984670	919710	1.18132	0.472242	-1.0824	down
mws0044	C15H12O7	Dihydroquercetin(Taxifolin)	Flavonoids	480-18-2	211610	403100	307355	47092	70321	90560	1.18524	0.225551	-2.14847	down
mws0042	C15H14O7	Epigallocatechin*	Flavonoids	970-74-1	8198900	6557400	7378150	33428000	24698000	30468000	1.24421	4.00254	2.00092	up
mws0049	C15H14O7	Gallocatechin*	Flavonoids	970-73-0	8257800	7142800	7700300	34674000	25152000	25675000	1.24084	3.7012	1.88799	up
pme1373	C9H14N3O7P	2'-Deoxycytidine-5'-monophosphate	Nucleotides and derivatives	1032-65-1	5787.6	6288.6	6038.1	32393	25161	12846	1.15411	3.88643	1.95845	up
pme1086	C10H17N3O6S	Glutathione reduced form	Amino acids and derivatives	70-18-8	9	6322.7	3165.85	3918200	3193900	317390	1.09621	782.253	9.61149	up
pmn001610	C20H36O2	Eicosadienoic acid	Lipids	5598-38-9	1159400	1120400	1139900	163820	247730	494600	1.14577	0.264979	-1.91605	down
pmn001606	C20H38O2	Eicosenoic acid	Lipids	26764-41-0	634440	486070	560255	176570	119350	142110	1.23423	0.260613	-1.94002	down
pmn001689	C18H32O4	9-Hydroxy-12-oxo-10-octadecenoic acid	Lipids	-	18754	21085	19919.5	7893	3727.2	3555.3	1.18628	0.253947	-1.9774	down
Rfmb087	C18H32O4	13-Oxo-9-hydroxy-10-octadecenoic acid	Lipids	-	218420	191730	205075	9912.6	7629.8	9464.7	1.25733	0.0438979	-4.5097	down
pmp000002	C17H14O6	Ladanein	Flavonoids	10176-71-3	36568	83541	60054.5	438850	284000	1182900	1.15604	10.5779	3.40298	up
Rfmb089	C18H34O4	9,10-Dihydroxy-12-octadecenoic acid	Lipids	263399-34-4	9352.5	8864.8	9108.65	9	9	9	1.25948	0.000988072	-9.9831	down
mws0066	C16H12O7	Isorhamnetin	Flavonoids	480-19-3	129710	235170	182440	18249	28659	40794	1.20138	0.160239	-2.6417	down
mws0988	C16H12O7	Rhamnetin(7-O-Methxyl Quercetin)	Flavonoids	90-19-7	9	9	9	33195	44653	106080	1.25605	6812.15	12.7339	up
mws0032	C15H10O8	Myricetin	Flavonoids	529-44-2	11581000	15772000	13676500	79367	58113	219390	1.24136	0.00869789	-6.84512	down
mws0744	C15H12O8	Dihydromyricetin(Ampelopsin)	Flavonoids	27200-12-0	3803900	8442600	6123250	1101200	274300	336840	1.17556	0.0932152	-3.42329	down
VCmsp10182	C20H32O3	(-)-Isocupressic acid	Terpenoids	1909-91-7	3137100	3406400	3271750	22907000	9921100	21028000	1.19795	5.48698	2.45601	up
mws0959	C20H32O3	20-Hydroxyeicosatetraenoic acid(20-HETE)	Lipids	79551-86-3	1192.4	608.23	900.32	9	9	9	1.25451	0.00999648	-6.64436	down
mws0582	C11H19N3O6S	S-(methyl)glutathione	Amino acids and derivatives	2922-56-7	21214	11289	16251.5	9	9	9	1.25777	0.000553795	-10.8184	down
mws0983	C20H39NO2	N-Oleoylethanolamine	Others	111-58-0	227480	423830	325655	78370	62179	135270	1.14573	0.282322	-1.82459	down
pmn001515	C14H14O9	3-Galloylshikimic acid	Phenolic acids	110082-91-2	11439	13588	12513.5	6478.1	4398.1	5052.4	1.21239	0.424304	-1.23683	down
Zmhn002301	C15H18O8	p-Coumaric acid-O-glycoside	Phenolic acids	-	4412400	4069400	4240900	27423000	28502000	21933000	1.25351	6.11961	2.61344	up
pmn001419	C15H18O8	1-O-[(E)-p-Cumaroyl]-β-D-glucopyranose	Phenolic acids	-	8354300	7668300	8011300	43541000	44591000	37303000	1.25576	5.21909	2.3838	up
pmn001691	C18H32O5	9,12,13-Trihyroxy-10,15-octadecadienoic acid	Lipids	-	3705300	2523100	3114200	327730	120210	150130	1.22824	0.0640154	-3.96544	down
mws0917	C17H14O7	3,7-Di-O-methylquercetin	Flavonoids	2068/2/2	249870	191650	220760	32822000	35289000	14737000	1.24966	125.095	6.96688	up
pmp000004	C17H14O7	Jaceosidin	Flavonoids	18085-97-7	29972	60354	45163	362450	248060	248560	1.21887	6.34051	2.6646	up
Lmtn002565	C14H18O9	1'-O-vanilloyl-β-D-glucoside	Phenolic acids	-	3669400	2316200	2992800	14341000	9485700	10752000	1.21706	3.85132	1.94535	up
pmn001694	C18H34O5	9,10,13-Trihyroxy-11-octadecadienoic acid	Lipids	-	2518800	1847900	2183350	20347	24057	32724	1.25544	0.0117752	-6.40811	down
pme3184	C10H14N5O6P	2'-Deoxyadenosine-5'-monophosphate	Nucleotides and derivatives	653-63-4	11073	13887	12480	371340	443600	1716700	1.22456	67.6186	6.07935	up
mws1003	C16H12O8	Laricitrin	Flavonoids	53472-37-0	1034800	908010	971405	19555	14743	40131	1.24268	0.02554	-5.2911	down
pmn001627	C13H16O10	Glucogallin	Phenolic acids	58511-73-2	1483300	2795400	2139350	9	9	9	1.25908	4.20689e-06	-17.8588	down
HmLn000873	C13H16O10	2-O-Galloyl-β-D-glucose	Tannins	-	357980	214600	286290	690670	481760	1291700	1.05816	2.86904	1.52057	up
pmb1207	C19H14O6	O-Feruloyl 3-hydroxylcoumarin	Lignans and Coumarins	-	14889	13988	14438.5	9	9	9	1.25948	0.000623333	-10.6477	down
pmp000231	C16H18O8	Trans-3-O-p-coumaric quinic acid*	Phenolic acids	-	276320	177690	227005	22365	9	9	1.03707	0.0328671	-4.92721	down
mws1015	C15H16O9	Esculin(6,7-DihydroxyCoumarin-6-glucoside)	Lignans and Coumarins	531-75-9	61089	20141	40615	984890	1047000	1863800	1.23251	31.9725	4.99876	up
mws5039	C15H16O9	Esculin Hydrate	Lignans and Coumarins	66778-17-4	69787	13143	41465	212600	250110	422600	1.12872	7.11693	2.83125	up
pme0519	C12H22O11	D-(+)-Sucrose	Others	57-50-1	9929500	14096000	12012750	1853900	1886200	5032700	1.14455	0.24343	-2.03842	down
mws1333	C12H22O11	Melibiose	Others	585-99-9	2956900	5192200	4074550	706390	638590	1401900	1.17364	0.224718	-2.15381	down
mws1080	C12H22O11	Galactinol	Others	3687-64-7	16443000	21809000	19126000	2949000	2967800	10392000	1.08077	0.284234	-1.81485	down
mws0264	C12H22O11	D-(+)-TrehaloseAnhydrous	Others	99-20-7	4782300	6330800	5556550	506990	748330	1495700	1.1891	0.165032	-2.59919	down
mws5038	C12H22O11	Isomaltulose	Others	13718-94-0	6338100	10121000	8229550	994910	889200	3364000	1.11606	0.212572	-2.23398	down
Zmhp004065	C18H16O7	7,8-Dihydroxy-5,6,4'-trimethoxyflavone	Flavonoids	-	84608	38117	61362.5	674710	2560100	996030	1.20599	22.9828	4.52248	up
pmp000786	C18H16O7	Eupatorin	Flavonoids	855-96-9	68233	36433	52333	666400	2322400	964910	1.21812	25.183	4.65438	up
mws0609	C10H12N5O7P	Guanosine 3',5'-cyclic monophosphate	Nucleotides and derivatives	7665-99-8	122180	47667	84923.5	9	9443.4	9	1.03728	0.037137	-4.751	down
mws1002	C17H14O8	Syringetin	Flavonoids	4423-37-4	27446	17994	22720	295970	291720	150180	1.23013	10.8256	3.43637	up
mws0967	C20H32O5	5(S),6(R)-Lipoxin A4	Lipids	89663-86-5	221840	82523	152182	19526	32955	9466.6	1.14775	0.135688	-2.88164	down
mws0178	C16H18O9	Chlorogenic acid	Phenolic acids	327-97-9	29024	12972	20998	107580	115840	55333	1.15021	4.42507	2.1457	up
mws1077	C16H18O9	Scopolin	Lignans and Coumarins	531-44-2	79650	76524	78087	775510	145670	399870	1.0601	5.63922	2.4955	up
Zmhn002422	C16H20O9	Feruloyl glucose	Phenolic acids	-	1833300	1670100	1751700	12952000	12692000	4477400	1.15504	5.73184	2.519	up
mws0096	C20H20O6	Piperitol	Lignans and Coumarins	52151-92-5	308440	365320	336880	11729	13888	31345	1.23215	0.0563623	-4.14913	down
mws1526	C16H22O9	Sweroside	Terpenoids	14215-86-2	328350	843060	585705	5735400	12555000	4438100	1.19478	12.9351	3.69322	up
mws0097	C20H22O6	Pinoresinol	Lignans and Coumarins	487-36-5	1310200	1897900	1604050	3627400	4450700	5032500	1.21136	2.72448	1.44598	up
Hmlp003129	C20H22O6	Matairesinol	Lignans and Coumarins	580-72-3	451130	656830	553980	2182900	2185800	12903000	1.07864	10.3925	3.37747	up
Hmlp002744	C20H22O7	Nortrachelogenin	Lignans and Coumarins	-	97744	72862	85303	898930	3068700	2328700	1.22384	24.6038	4.62081	up
pme3337	C14H17N5O8	N6-Succinyl Adenosine	Nucleotides and derivatives	4542-23-8	156610	111340	133975	503310	208210	410920	1.08783	2.79266	1.48164	up
Zmhn002227	C17H22O10	Sinapic acid-glycoside	Phenolic acids	-	371810	145920	258865	61524	17024	28362	1.14797	0.137665	-2.86077	down
mws4168	C21H22O7	Praeruptorin A	Lignans and Coumarins	73069-25-7	3899.6	4584.8	4242.2	9	9	9	1.25944	0.00212154	-8.88067	down
Zmhn101746	C20H22O9	Tetrahydroxy-stilbene-O-glucoside	Others	-	1278300	1326500	1302400	76964	78491	58228	1.25721	0.0546895	-4.19259	down
pmn001399	C20H22O9	2,4,6,4'-Tetrahydroxy-stilbene-2-O-D-glucopyranoside*	Others	-	1218100	1303400	1260750	75314	86981	79890	1.25885	0.064032	-3.96506	down
Zmhn001746	C20H22O9	Piceatannol-O-glucoside	Others	-	1087600	1283600	1185600	80789	84986	68988	1.25784	0.066004	-3.9213	down
Lmyp004617	C21H22O9	Pinocembrin 7-O-β-D-glucoside(Pinocembroside)	Flavonoids	75829-43-5	9	9	9	160440	27219	1097700	1.23195	47605.9	15.5389	up
mws2523	C12H23O14P	Trehalose 6-phosphate	Others	4484-88-2	250100	350350	300225	84527	93028	69139	1.23587	0.273899	-1.86828	down
pme3392	C21H21O10+	Pelargonidin-3-O-glucoside	Flavonoids	47684-27-5	48807	41136	44971.5	271680	126110	169410	1.19569	4.20414	2.07181	up
pmp000091	C23H24O9	Glyceryl 1,3-diferulate	Phenolic acids	83008-46-2	2014.9	5254.4	3634.65	9	9	9	1.25431	0.00247617	-8.65768	down
mws0913	C21H20O11	Kaempferol-3-O-galactoside (Trifolin)	Flavonoids	23627-87-4	290060	100260	195160	799890	1031700	1249700	1.17716	5.26284	2.39584	up
mws2209	C21H20O11	Kaempferol-3-O-glucoside (Astragalin)	Flavonoids	480-10-4	9091500	14963000	12027250	21764000	28408000	36204000	1.13971	2.3939	1.25936	up
mws0045	C21H20O11	Quercetin-3-O-α-L-rhamnoside(Quercitrin )	Flavonoids	522-12-3	12669000	14134000	13401500	705610	1144000	862180	1.25253	0.0674499	-3.89004	down
mws0089	C21H20O11	Kaempferol-7-O-glucoside	Flavonoids	16290-07-6	1701100	2346100	2023600	8066800	9051500	11501000	1.23989	4.71426	2.23703	up
mws0057	C21H22O11	Eriodictyol 7-O-glucoside	Flavonoids	38965-51-4	534810	231870	383340	48980	116830	99261	1.12875	0.230493	-2.11721	down
pmb0478	C21H26O11	Coumarin O-rutinoside	Phenolic acids	-	9	9	9	9186.4	13030	21087	1.25724	1603.83	10.6473	up
Lmmp002795	C22H22O11	Pratensein 7-O-glucopyranoside	Flavonoids	36191-03-4	9	9	9	746510	1221600	3573400	1.25633	205241	17.647	up
Lmdn003094	C22H22O11	Azalein (Azaleatin-3-O-rhamnoside)	Flavonoids	29028-02-2	47259	37549	42404	9	9	9	1.25929	0.000212244	-12.202	down
Hmdn001667	C20H16O13	Ellagicacid-4-O-β-D-galloyl-β-Dglucopyranoside	Tannins	-	202180	225210	213695	953870	1350900	1373200	1.24758	5.7371	2.52032	up
pmp001309	C21H20O12	6-Hydroxykaempferol-7-O-glucoside	Flavonoids	-	219740	255940	237840	1239700	1551800	2860900	1.22256	7.92185	2.98584	up
mws0056	C21H20O12	Myricetin-3-O-rhamnoside (Myricitrin)	Flavonoids	17912-87-7	52455000	46775000	49615000	6384400	5350900	1304000	1.17896	0.0876032	-3.51287	down
pmb2957	C24H19O10+	Cyanidin-O-syringic acid	Flavonoids	-	45913	47129	46521	11782	16086	11077	1.24032	0.27905	-1.84141	down
pmb1912	C20H23N7O7	10-Formyl-THF	Alkaloids	2800-34-2	649090	607320	628205	428800	136160	116040	1.04097	0.361347	-1.46854	down
pmp000172	C23H24O11	5,2'-Dihydroxy-7,8-dimethoxyflavone glycosides	Flavonoids	-	958410	160360	559385	19273000	26450000	26338000	1.21741	42.9406	5.42427	up
pma0214	C22H22O12	Methylquercetin O-hexoside	Flavonoids	-	549130	438400	493765	1254100	1392300	616050	1.01916	2.20243	1.1391	up
Hmcp002298	C22H22O12	Limocitrin-O-arabinoside	Flavonoids	-	1855000	3856800	2855900	1266000	783580	1183300	1.10662	0.377333	-1.40609	down
pmb2260	C23H46NO7P	LysoPC 15:1	Lipids	-	79680	43313	61496.5	8469.6	12923	26993	1.10607	0.262268	-1.93089	down
Hmln001933	C21H20O13	Myricetin-3-O-galactoside	Flavonoids	15648-86-9	42773000	24159000	33466000	7033700	2194900	2774500	1.18863	0.119555	-3.06425	down
pmb2319	C23H48NO7P	LysoPC 15:0	Lipids	-	102270	58842	80556	6690.5	10751	37887	1.06275	0.228944	-2.12693	down
pmn001526	C20H20O14	1,6-Di-O-Galloyl-D-Glucose	Phenolic acids	-	288890	605450	447170	3675.9	5658.3	6034.9	1.25065	0.0114566	-6.44768	down
Hmyn007168	C22H45O9P	LysoPG(16:0)	Lipids	-	601910	462750	532330	1000000	1956400	1419700	1.15997	2.74022	1.45429	up
Lmmp003903	C23H22O12	Kaempferol-acetylglucoside	Flavonoids	-	677410	356940	517175	2859500	3261800	4070300	1.23101	6.56876	2.71562	up
Hmln002582	C23H22O12	Kaempferol-3-O-(6''-acetyl)-glucoside	Flavonoids	-	199820	71774	135797	1075000	1100200	1043700	1.21483	7.90125	2.98208	up
Hmcp002268	C23H24O12	Limocitrin 3-rhamnoside	Flavonoids	-	2007300	2486800	2247050	21992000	21544000	21360000	1.25733	9.62684	3.26706	up
pmp001164	C23H24O12	Iristectorin B	Flavonoids	94396-09-5	42723	53715	48219	403680	356130	331090	1.25415	7.54129	2.91481	up
VCmsp04305	C25H32O10	(7S,8R-Threo-3′,4,9′-trihydroxy-3-methoxy-4′,7-epoxy-neolignan-9-O-α-L-rhamnopyranoside	Lignans and Coumarins	-	858680	433640	646160	2938200	2272500	1615400	1.16294	3.52137	1.81614	up
VCmsn02067	C25H32O10	7S,8R-threo-3′,9,9′-trihydroxy-3-methoxy-4′,7-epoxy-neolignan-4-O-α-L-rhamnopyranoside	Lignans and Coumarins	-	1249400	1349900	1299650	3281700	3402500	1613800	1.03045	2.12827	1.08968	up
pmn001642	C23H20O13	Kaempferol-3-O-β-(2''-O-acetyl-β-D-glucuronide)	Flavonoids	-	22494	29933	26213.5	9	9	9	1.25933	0.000343335	-11.5081	down
mws1589	C18H32O16	Panose	Others	33401-87-5	373680	705890	539785	46121	55304	86472	1.22329	0.116032	-3.10741	down
pme0500	C18H32O16	D-(+)-Melezitose	Others	597-12-6	153590	258650	206120	23360	30265	46943	1.21326	0.162637	-2.62028	down
Hmln002199	C23H22O13	Quercetin-3-O-(6''-O-acetyl)-galactoside	Flavonoids	-	9	9	9	10179	18798	7846.8	1.25594	1363.84	10.4135	up
pmn001643	C26H34O10	Aviculin [(+)-isolariciresinol-9'-rhamnopyranoside]	Lignans and Coumarins	156765-33-2	149100	229700	189400	414200	1650300	901450	1.10289	5.2199	2.38402	up
Smpp002028	C25H31O11+	Malvidin-3-O-glucuronic acid	Flavonoids	-	27037	28114	27575.5	92232	66139	70603	1.23347	2.76784	1.46876	up
pmb2406	C25H52NO7P	LysoPC 17:0	Lipids	50930-23-9	477360	275940	376650	20573	25187	127330	1.10354	0.153184	-2.70666	down
VCmsn02383	C25H34O11	(7S,8S-Threo-3′,4,7,9-tetrahydroxy-3-methoxy-8-O-4′-neolignan-9′-O-α-L-rhamnopyranoside	Lignans and Coumarins	-	21883000	2635400	12259200	60492000	51297000	40766000	1.01396	4.14804	2.05243	up
pma0791	C24H24O13	Naringenin O-malonylhexoside	Flavonoids	-	9	9	9	10856	7534	3187.7	1.25111	799.174	9.64237	up
pmn001378	C26H32O11	Terpineol monO-glucoside	Lignans and Coumarins	-	825080	642130	733605	2011800	2804000	3226200	1.22486	3.6541	1.86952	up
VCmsn01914	C25H34O12	7R,8S-erythro-3′,4,9,9′-tetrahydroxy-3-methoxy-8-O-4′-neolignan-7-O-β-D-glucopyr-anoside,	Lignans and Coumarins	-	3553500	5977600	4765550	35779000	29318000	17420000	1.20319	5.77177	2.52901	up
pmb2833	C23H30O14	3-O-Feruloyl quinic acid glucoside	Phenolic acids	-	2815.9	1865	2340.45	22208	17186	14795	1.24264	7.71775	2.94818	up
Hmln002100	C26H32O12	Nortrachelogenin 4-O-β-D-glucoside	Lignans and Coumarins	-	735790	510870	623330	2235900	15973000	7162900	1.12888	13.5679	3.76212	up
pmn001375	C26H32O12	1-Hydroxyterpinin monO-glucoside	Lignans and Coumarins	-	216650	197580	207115	987140	844390	315720	1.06064	3.45581	1.78902	up
pmb3114	C30H26O11	Epicatechin-epiafzelechin	Flavonoids	-	20772	24930	22851	9	9	9	1.25946	0.000393856	-11.31	down
pmb2922	C15H24N2O17P2	Uridine 5'-diphospho-D-glucose	Nucleotides and derivatives	133-89-1	4372300	4613600	4492950	1481000	1493300	1183900	1.24976	0.308498	-1.69667	down
pme0430	C30H24O12	Procyanidin A1	Tannins	103883-03-0	29006	30821	29913.5	9	9	9	1.25953	0.000300868	-11.6986	down
pme0432	C30H24O12	Procyanidin A2	Tannins	41743-41-3	342010	275570	308790	9	9	9	1.25937	2.9146e-05	-15.0663	down
pme0434	C30H26O12	Procyanidin B2	Tannins	29106-49-8	811880	842050	826965	66438	88859	284230	1.14232	0.177165	-2.49684	down
pme0436	C30H26O12	Procyanidin B3	Tannins	23567-23-9	824340	720300	772320	80353	112910	242140	1.17908	0.18792	-2.41181	down
mws0836	C30H26O12	Procyanidin B1	Tannins	20315-25-7	3062500	3476400	3269450	427010	742050	1027700	1.1934	0.223968	-2.15863	down
pmn001667	C30H26O12	Procyanidin B4	Tannins	29106-51-2	1368400	1787600	1578000	72343	130540	72535	1.2467	0.0581787	-4.10336	down
pme2493	C27H30O14	Kaempferol-3,7-O-dirhamnoside(Kaempferitrin)	Flavonoids	482-38-2	4058300	4283200	4170750	296020	454000	266130	1.2496	0.0812124	-3.62216	down
pme3227	C27H30O14	Vitexin 2''-O-rhamnoside	Flavonoids	64820-99-1	119020	105940	112480	9240.5	5436	4148.7	1.24427	0.0557883	-4.16389	down
Smlp003276	C26H27O15+	Malvidin-3-O-malonylglucoside	Flavonoids	-	57451	50969	54210	9	9	9	1.25944	0.000166021	-12.5563	down
Smsp002643	C27H31O14+	Pelargonidin-3-O-rutinoside	Flavonoids	-	16263000	18362000	17312500	2311800	4213200	5058400	1.20214	0.223026	-2.16472	down
pmp000275	C30H28O12	Gambiriin A1	Tannins	76250-49-2	2220600	2813700	2517150	54282	117180	347790	1.1801	0.0687619	-3.86225	down
Rfmb26203	C28H36O13	Syringaresinol-Hex	Lignans and Coumarins	-	6799.9	12835	9817.45	9	9	9	1.25797	0.000916735	-10.0912	down
Lmyp004889	C30H26O13	Kaempferol 3-O-(2''-trans-p-Coumaroyl)-β-D-glucopyranoside*	Flavonoids	137018-32-7	2673400	1184500	1928950	4489300	4760200	5222000	1.13075	2.50076	1.32236	up
Hmjp003008	C27H28O16	Luteolin-O-glucuronate-O-rhamnoside	Flavonoids	-	77697	51273	64485	9	9	9	1.25892	0.000139567	-12.8068	down
pmp000594	C28H32O15	Diosmetin-7-O-rutinoside	Flavonoids	-	39076	38356	38716	1738000	2594000	814870	1.23762	44.313	5.46966	up
pmp001080	C28H32O15	Neodiosmin (Diosmetin-7-O-Neohesperidoside)	Flavonoids	38665-01-9	44774	22493	33633.5	1842000	2347400	762310	1.23284	49.0752	5.61692	up
Lmyp004052	C30H26O14	Quercetin 3-O-(6''-trans-p-Coumaroyl)-β-D-galactopyranoside	Flavonoids	-	50629	29683	40156	1189400	1140200	1977100	1.24981	35.7497	5.15986	up
Lmyp004516	C30H26O14	Quercetin 3-O-(6''-trans-p-Coumaroyl)-β-D-glucopyranoside	Flavonoids	-	368140	303030	335585	10347000	7825300	8976900	1.25736	26.967	4.75313	up
Hmpp002612	C27H30O16	Luteolin-7-O-β-D-gentiobioside	Flavonoids	-	24568	86066	55317	9	9	9	1.25524	0.000162699	-12.5855	down
Hmmp002336	C30H26O14	Quercetin-O-feruloyl-Pentoside	Flavonoids	-	363630	233420	298525	9	9	9	1.25902	3.01482e-05	-15.0176	down
Li512117	C27H30O16	Quercetin-3-O-neohesperidoside	Flavonoids	117611-67-3	314230	195790	255010	15446	22379	28141	1.23811	0.0862267	-3.53572	down
Lmbp002336	C27H30O16	Quercetin-3-O-(2-O-α-L-rhamnopyranosyl)-β-D-galactopyranoside	Flavonoids	-	948660	576810	762735	29147	60396	86957	1.21492	0.0771347	-3.69648	down
Lmyn001269	C27H30O16	Kaempferol 3-O-β-D-sophoroside	Flavonoids	19895-95-5	42854	16600	29727	79161	55834	64960	1.04559	2.24213	1.16487	up
Smsp001640	C27H31O16+	Petunidin-3-O-glucoside-O-arabinoside	Flavonoids	-	222050	206650	214350	1050500	723890	1179500	1.23639	4.59356	2.19961	up
pme1777	C27H31O16+	Cyanidin-3,5-O-diglucoside (Cyanin)	Flavonoids	2611-67-8	140630	164380	152505	1184100	789980	1074900	1.24754	6.66422	2.73644	up
mws4134	C20H32N6O12S2	Oxidized Glutathione	Amino acids and derivatives	121-24-4	48583	42242	45412.5	363890	733660	1086300	1.22617	16.0297	4.00268	up
Lmyp003349	C28H24O16	Quercetin 3-O-(6″-galloyl)-β-D-glucopyranoside	Flavonoids	56316-75-7	68459	44476	56467.5	6359	11533	35683	1.00444	0.316259	-1.66082	down
Lmyp003873	C28H24O16	Quercetin 3-O-(2″-galloyl)-β-D-glucopyranoside	Flavonoids	69624-79-9	20086	13588	16837	9	9	9	1.25881	0.000534537	-10.8694	down
pme1540	C28H32O16	Isorhamnetin-3-O-neohesperidoside	Flavonoids	55033-90-4	532140	378110	455125	133710	294620	185730	1.08226	0.449737	-1.15285	down
Lmmp002963	C28H32O16	methylquercetin glu-rha	Flavonoids	-	29026	22485	25755.5	135200	205660	71724	1.16958	5.33975	2.41677	up
Smsp001641	C28H33O16+	Petunidin-3-O-rutinoside	Flavonoids	-	9566.3	12481	11023.6	56416	49672	78062	1.23976	5.56833	2.47725	up
Lmhp002613	C27H30O17	Myricetin-O-glucoside-rhamnoside	Flavonoids	-	473200	282940	378070	9	9	9	1.25889	2.38051e-05	-15.3584	down
pma2088	C27H30O17	Quercetin-3,4'-O-di-β-glucoside	Flavonoids	29125-80-2	32026	73672	52849	79938	197890	287140	1.00867	3.56341	1.83326	up
pmb2653	C24H42O20	D(+)-Melezitose O-rhamnoside	Others	-	286160	446420	366290	11360	19452	23349	1.24211	0.0492879	-4.34262	down
pmb0530	C21H27N7O14P2	Nicotinic acid adenine dinucleotide	Nucleotides and derivatives	53-84-9	47073	48376	47724.5	135260	132390	137900	1.2591	2.83258	1.50212	up
mws1593	C24H42O21	Maltotetraose	Others	34612-38-9	21110	27582	24346	1573.5	6399.8	9327.7	1.0513	0.236877	-2.07779	down
pmp001275	C31H61O14N	3-Hydroxypropyl palmitate glc-glucosamine	Alkaloids	-	310810	357190	334000	1677900	1558700	1362300	1.25298	4.58972	2.19841	up
pmn001370	C32H42O16	Pinoresinol diglucoside	Lignans and Coumarins	63902-38-5	6619.2	19676	13147.6	151850	299550	26506	1.01703	12.1164	3.59889	up
pmn001369	C32H42O17	1-Hydroxypineolin Diglucoside	Lignans and Coumarins	-	6836.1	9625.4	8230.75	9	9	9	1.25911	0.00109346	-9.83688	down
pmn001646	C45H38O18	Procyanidin C1	Tannins	37064-30-5	6544300	8385000	7464650	309550	468840	424080	1.2534	0.0536962	-4.21904	down
pmn001647	C45H38O18	Procyanidin C2	Tannins	37064-31-6	13568000	14726000	14147000	717370	1317200	1265800	1.24451	0.0777637	-3.68476	down
pmp000101	C45H38O18	Arecatannin C1	Tannins	87727-69-3	613490	450610	532050	25144	67462	38126	1.22625	0.0819046	-3.60991	down
pmb2947	C45H38O18	Catechin-catechin-catechin	Flavonoids	-	1625700	1839600	1732650	64417	82642	135620	1.24471	0.0543828	-4.20071	down
pmp000100	C45H38O18	Arecatannin B1	Tannins	79763-28-3	2828200	2460800	2644500	172220	274930	202020	1.25131	0.0818264	-3.61129	down
pmp000103	C60H50O24	Arecatannin A2	Tannins	79763-29-4	1252700	1441800	1347250	19605	63123	62136	1.22777	0.0358419	-4.80221	down
pmp000102	C60H50O24	Arecatannin A1	Tannins	-	377160	537760	457460	4816.6	13039	9310.4	1.24441	0.0197948	-5.65873	down
pmn001650	C60H50O24	Cinnamtannin B2	Tannins	88038-12-4	2063800	2495700	2279750	101760	133320	128390	1.2565	0.0531447	-4.23393	down

## Sheet: SZ_vs_SY
Supplementary Table 9-10 The classification, fold change, and VIP information of DAMs identified between SZ and SY
Index	Formula	Compounds	Class	CAS	SZ1	SZ2	SZ3	SY1	SY2	SY3	VIP	Fold_Change	Log2FC	Type
pme3033	C4H9NO2	N,N-Dimethylglycine	Amino acids and derivatives	1118-68-9	212040	222520	250190	830930	694920	637050	1.27126	3.15867	1.65932	up
pme3017	C4H9NO2	2-Aminoisobutyric acid	Amino acids and derivatives	62-57-7	1592000	2112200	1678600	3944100	3388000	4237200	1.23982	2.14931	1.10387	up
pme3011	C4H9NO2	γ-Aminobutyric acid	Organic acids	1956/12/2	149030	108720	180380	846660	726570	535350	1.24834	4.81268	2.26684	up
mws0576	C4H8O3	3-Hydroxybutyrate*	Organic acids	300-85-6	19100	20079	22276	57256	45272	32629	1.17354	2.19928	1.13703	up
mws0574	C4H8O3	α-Hydroxyisobutyric acid	Organic acids	594-61-6	10909	9062.3	6753.8	16954	58527	47282	1.11997	4.59355	2.19961	up
pme2049	C4H8O3	2-Hydroxybutanoic acid*	Organic acids	600-15-7	43049	20657	23301	62996	202450	157590	1.13062	4.86209	2.28158	up
mws0890	C3H7NO3	D-Serine	Amino acids and derivatives	312-84-5	7734.8	12247	22236	38543	50333	48380	1.1576	3.25114	1.70095	up
pme0006	C5H9NO2	L-Proline	Amino acids and derivatives	147-85-3	885530	639250	605130	1350100	3553500	1409800	1.0638	2.96416	1.56762	up
pme0120	C5H11NO2	5-Aminovaleric acid	Amino acids and derivatives	660-88-8	1613.2	2006.1	3815.6	23150	10080	4792.8	1.05322	5.1141	2.35448	up
mws0256	C5H11NO2	L-Valine	Amino acids and derivatives	72-18-4	2840800	4273000	5959700	14435000	18340000	15026000	1.2228	3.65633	1.8704	up
mws0147	C5H10O3	3-Hydroxy-3-methyl butyric acid	Organic acids	625-08-1	44487	41130	30978	79611	353800	232370	1.11815	5.7102	2.51354	up
pmp001287	C8H9N	N-Benzylmethylene isomethylamine	Alkaloids	-	649600	1000700	1134600	1872700	2391700	2151000	1.18807	2.30364	1.20391	up
mws0628	C7H6O2	4-Hydroxybenzaldehyde	Phenolic acids	123-08-0	445660	356460	116470	3219500	1877200	8625700	1.17094	14.9385	3.90097	up
mws0263	C5H7NO3	L-PyroglutamicAcid	Amino acids and derivatives	98-79-3	9	9	9	7316.5	10314	8970.2	1.28824	985.211	9.94429	up
Rfmb319	C6H11NO2	Pipecolic acid	Amino acids and derivatives	4043-87-2	335290	208020	307110	902550	493450	597400	1.12822	2.34402	1.22898	up
mws0425	C5H6O4	Citraconic acid	Organic acids	498-23-7	57109	36429	24588	87215	95931	129440	1.13667	2.64621	1.40393	up
pme2693	C6H14N2O	N-Acetylputrescine	Alkaloids	18233-70-0	39361	26622	93392	9	9	9	1.28278	0.000169412	-12.5272	down
pmb0501	C5H14N4	Agmatine	Alkaloids	306-60-5	49958	24497	153230	15835	11225	12678	1.03156	0.174531	-2.51845	down
mws0227	C6H13NO2	L-Leucine*	Amino acids and derivatives	61-90-5	1233200	2862200	4443300	8420700	11230000	11545000	1.13394	3.65345	1.86926	up
mws1587	C6H13NO2	α-Aminocaproic acid	Amino acids and derivatives	327-57-1	2746000	2509300	2475000	9430800	12972000	9691800	1.2735	4.15179	2.05373	up
mws0258	C6H13NO2	L-Isoleucine*	Amino acids and derivatives	73-32-5	1236700	2874300	4513400	8309000	11002000	11764000	1.12863	3.60315	1.84926	up
pme0274	C6H13NO2	6-Aminocaproic acid	Organic acids	60-32-2	120210	199840	165010	713590	904470	648910	1.25514	4.67359	2.22453	up
mws0473	C5H8O4	2-Methylsuccinic acid	Organic acids	498-21-5	321310	324650	211940	2976800	3711700	1164300	1.20673	9.15351	3.19433	up
mws0275	C4H6O5	L-(-)-Malic acid	Organic acids	636-61-3	331980	405010	1138000	1332800	1485800	1341600	1.0101	2.21879	1.14977	up
mws1336	C7H7NO2	4-Aminobenzoic acid	Phenolic acids	150-13-0	38407	38369	42220	10094	10521	9548.5	1.28608	0.253483	-1.98004	down
pme2268	C7H7NO2	Trigonelline	Alkaloids	535-83-1	1442500	1797200	3435900	9586200	20284000	5045100	1.09825	5.23029	2.38689	up
pme1738	C7H9N2O	3-Carbamyl-1-methylpyridinium(1-Methylnicotinamide)	Others	1005-24-9	13399	20254	7255.9	51890	49140	24113	1.05803	3.05907	1.61309	up
pme2482	C7H6O3	Protocatechuic aldehyde	Phenolic acids	139-85-5	68964	114570	112910	358920	353750	312040	1.24316	3.45667	1.78938	up
Lmgn001670	C7H6O3	Salicylic acid	Phenolic acids	69-72-7	52205	45619	41101	269100	292270	427250	1.27343	7.11621	2.83111	up
mws0749	C7H6O3	4-Hydroxybenzoic acid	Phenolic acids	99-96-7	12419	27630	41718	61987	86482	93200	1.09304	2.95558	1.56344	up
Rfmb318	C7H14NO2+	Proline betaine(ProBet)	Amino acids and derivatives	1195-94-4	631570	414500	1048000	3929100	2527000	2469900	1.19337	4.26251	2.0917	up
mws0567	C5H11N3O2	4-Guanidinobutyric acid	Organic acids	463-00-3	451960	197980	382000	871550	790340	733560	1.11974	2.32131	1.21494	up
mws0924	C6H10O4	2-Methylglutaric acid	Organic acids	617-62-9	67931	62397	49230	305000	357850	250840	1.26708	5.08855	2.34725	up
pme0193	C5H10N2O3	L-Glutamine	Amino acids and derivatives	56-85-9	6267.7	6979.8	6154.3	26472	60634	101030	1.21398	9.69683	3.27751	up
pme0026	C6H14N2O2	L-(+)-Lysine	Amino acids and derivatives	56-87-1	6367.2	9487.5	3079	26467	58197	105880	1.17238	10.0637	3.3311	up
pme1691	C7H16NO2	Acetylcholine	Alkaloids	60-31-1	801740	571900	283180	1276400	1189900	1022200	1.01888	2.10554	1.07419	up
mws1050	C5H9NO4	O-Acetylserine	Amino acids and derivatives	5147-00-2	389110	247130	273850	1046300	701740	790220	1.21336	2.78902	1.47976	up
mws1024	C9H8O2	p-Coumaraldehyde	Phenolic acids	2538-87-6	2584.1	5118.1	4968.8	233720	221260	359530	1.27938	64.2814	6.00633	up
mws0921	C9H10O2	p-Coumaryl alcohol	Phenolic acids	3690/5/9	15681	33776	9514.4	776950	1311000	520740	1.25096	44.2365	5.46717	up
pme1109	C5H5N5O	Guanine	Nucleotides and derivatives	73-40-5	70416	97056	68088	123930	379080	358980	1.09107	3.65932	1.87158	up
mws0458	C8H8O3	Vanillin	Phenolic acids	121-33-5	948490	1541800	340120	8494800	5723400	10614000	1.18719	8.77336	3.13313	up
mws0596	C7H7NO3	3-Hydroxyanthranilic acid	Organic acids	548-93-6	49092	38509	48144	9	9	9	1.28828	0.000198902	-12.2957	down
mws4002	C8H11NO2	Dopamine hydrochloride	Alkaloids	62-31-7	637300	533950	511350	101940	109540	144320	1.27079	0.211458	-2.24155	down
mws0639	C7H6O4	2,3-Dihydroxybenzoic Acid	Organic acids	303-38-8	567760	436130	253520	3722400	2594500	4854800	1.24303	8.88469	3.15132	up
mws0183	C7H6O4	Protocatechuic acid*	Phenolic acids	99-50-3	549170	396380	257390	3282500	2471000	4795900	1.24483	8.76968	3.13252	up
mws0180	C7H6O4	2,5-Dihydroxybenzoic acid*	Phenolic acids	490-79-9	124690	92785	57331	848550	552620	1130200	1.24179	9.21148	3.20343	up
pmb3099	C4H11O4P	Diethyl phosphate	Organic acids	598-02-7	9	9	9	11512	7096.8	31608	1.28086	1859.88	10.861	up
mws0254	C6H9N3O2	L-Histidine	Amino acids and derivatives	71-00-1	127040	141620	216020	502120	734380	1552700	1.18537	5.75472	2.52475	up
mws0102	C9H7NO2	Indole-5-carboxylic acid	Alkaloids	1670-81-1	15453	19737	14586	37702	48333	46132	1.25136	2.65524	1.40884	up
mws1417	C9H7NO2	Indole-3-carboxylic acid	Alkaloids	771-50-6	19627	17933	19419	45737	57042	54887	1.27672	2.76709	1.46837	up
mws1346	C6H11NO4	DL-2-Aminoadipic acid	Alkaloids	542-32-5	153780	170140	464490	920470	862250	646070	1.1122	3.08062	1.62322	up
pme2914	C6H10O5	3-Hydroxy-3-methylpentane-1,5-dioic acid	Amino acids and derivatives	503-49-1	9	23069	9	325830	220300	304400	1.06271	36.8402	5.20321	up
pme2758	C5H9NO5	4-Hydroxy-L-glutamic acid	Amino acids and derivatives	3913-68-6	9	9	9	17172	9213.8	16746	1.28679	1597.47	10.6416	up
pme1439	C9H8O3	p-Coumaric acid	Phenolic acids	501-98-4	9	9	9	38370	275170	50580	1.27679	13485.9	13.7192	up
pme1266	C6H6N4O2	3-Methylxanthine	Nucleotides and derivatives	1076-22-8	63557	38165	29944	14603	6179.9	6646.6	1.18365	0.208326	-2.26308	down
mws1686	C9H10O3	Paeonol	Phenolic acids	552-41-0	19722	5141.2	13200	33375	35476	93937	1.05949	4.27678	2.09653	up
mws0028	C8H8O4	Vanillic acid	Phenolic acids	121-34-6	98113	39199	22984	1405800	1678100	1129300	1.24591	26.2839	4.71611	up
pme1383	C8H11NO3	Pyridoxine	Others	65-23-6	1976100	2560600	593260	315310	555250	326270	1.04451	0.233302	-2.09973	down
mws0024	C7H6O5	Gallic acid	Tannins	149-91-7	777720	383560	281860	3092300	2417400	2795600	1.21901	5.75502	2.52482	up
pme3009	C6H6O6	Trans-Citridic acid	Organic acids	4023-65-8	1976500	2035000	3533900	329850	407930	352850	1.25889	0.144542	-2.79044	down
mws0260	C6H14N4O2	L-(+)-Arginine	Amino acids and derivatives	74-79-3	1481400	633410	482520	35411000	77692000	114030000	1.26083	87.4486	6.45036	up
pme0008	C6H13N3O3	L-Citrulline	Amino acids and derivatives	372-75-8	75266	51328	57787	377890	809940	1143600	1.24354	12.6446	3.66045	up
pme2253	C6H10O6	L-Gulonic-γ-lactone	Others	1128-23-0	31430	35704	94902	13298	17219	14609	1.08952	0.278494	-1.84428	down
mws0009	C10H10O3	Coniferaldehyde	Phenolic acids	20649-42-7	47316	52321	43977	149140	136010	213020	1.25574	3.46881	1.79444	up
pmf0284	C10H10O3	Riboprine	Phenolic acids	7724-76-7	367390	609290	223050	4030500	3065100	4544800	1.24314	9.70252	3.27836	up
mws2212	C9H8O4	Caffeic acid	Phenolic acids	331-39-5	41374	24135	37041	360330	270080	1088600	1.22337	16.7627	4.06718	up
mws4170	C6H12O6	D-Glucose	Others	14431-43-7	2377400	1622700	3076900	4914400	4675200	5028300	1.16051	2.06555	1.04653	up
mws0093	C10H12O3	Coniferyl alcohol	Phenolic acids	458-35-5	65958	106090	38016	504870	556200	436580	1.23109	7.12949	2.8338	up
mws0250	C9H11NO3	L-(-)-Tyrosine	Amino acids and derivatives	60-18-4	862420	1314600	2201400	3428400	3237000	3163400	1.1009	2.24483	1.1666	up
pme2596	C8H9NO4	4-Pyridoxic acid	Others	82-82-6	10859	31558	43995	4819.4	6044.8	5913.1	1.1132	0.194155	-2.36472	down
pme0309	C8H8O5	Methyl gallate	Tannins	99-24-1	27099	20622	38971	97322	91855	105740	1.23793	3.40189	1.76634	up
mws0237	C9H16O4	Anchoic Acid	Organic acids	123-99-9	259330	164000	143380	1298900	1260800	1625300	1.26495	7.38473	2.88455	up
pme0122	C8H16N2O3	N6-Acetyl-L-lysine	Amino acids and derivatives	692-04-6	9	9	9	36532	69621	28552	1.28561	4989.07	12.2846	up
pme3388	C7H16N4O2	H-HomoArg-OH	Amino acids and derivatives	156-86-5	28916	35343	292180	474680	987810	1293200	1.09916	7.73117	2.95069	up
mws0281	C6H8O7	Citric Acid	Organic acids	77-92-9	5790500	1978500	10219000	49176000	47688000	38006000	1.18175	7.49778	2.90646	up
mws1189	C6H10O7	D-Galacturonic acid(Gal A)	Organic acids	685-73-4	521440	422360	448500	1057100	1179000	1115000	1.2727	2.40688	1.26716	up
pme3705	C6H10O7	D-Glucoronic acid	Others	6556/12/3	731490	718070	606670	1326100	1394500	1500600	1.26495	2.05288	1.03765	up
mws0014	C10H10O4	Ferulic acid	Phenolic acids	537-98-4	104960	29838	35112	357430	3513000	840300	1.14949	27.7249	4.79311	up
pme0534	C6H12O7	Gluconic acid	Others	526-95-4	6111900	5995900	10879000	3874400	2773400	2821100	1.14056	0.411928	-1.27954	down
pme3827	C9H11NO4	3,4-Dihydroxy-DL-phenylalanine	Amino acids and derivatives	63-84-3	84817	104130	122280	42723	49399	41478	1.23823	0.429269	-1.22005	down
pme1261	C9H19NO4	Pantothenol	Others	16485-10-2	6929.4	4398.7	5746	1791.8	642.45	2475	1.09013	0.287526	-1.79823	down
mws1014	C10H8O5	Fraxetin	Lignans and Coumarins	574-84-5	76066	41130	60277	10260	13208	12316	1.24966	0.201631	-2.31021	down
mws1509	C13H10O3	Phenyl salicylate	Phenolic acids	118-55-8	9	9	9	115630	128100	74654	1.28733	11792	13.5255	up
mws5045	C12H24O3	12-Hydroxydodecanoic acid	Lipids	505-95-3	38505	24673	17850	339720	69829	267890	1.12921	8.36055	3.0636	up
pme2773	C7H14N2O4S	L-Cystathionine	Amino acids and derivatives	56-88-2	4266.1	4444.1	6662.3	380.46	1815.1	1769.5	1.05136	0.257932	-1.95494	down
mws0520	C11H13NO4	N-Acetyl-L-tyrosine	Amino acids and derivatives	537-55-3	207800	125560	417580	88868	66347	51029	1.08267	0.274648	-1.86435	down
VCmsp08655	C15H14O2	Trans-Pinosylvin methyl ether	Others	-	227800	2428300	4484400	27876	57600	89892	1.10077	0.0245596	-5.34757	down
pme1194	C9H13N3O4	Deoxycytidine	Nucleotides and derivatives	951-77-9	9	9	9	57438	58973	52356	1.28846	6250.63	12.6098	up
mws0474	C12H22O4	Dodecanedioic aicd	Organic acids	693-23-2	1965.9	2219.8	2500.8	11894	3214.4	10107	1.05633	3.77109	1.91498	up
mws0221	C6H12N2O4S2	L-(-)-Cystine	Amino acids and derivatives	56-89-3	28607	35037	68894	9947.4	11382	4746.5	1.16721	0.196743	-2.34562	down
pme0264	C10H14N2O5	Thymidine	Nucleotides and derivatives	50-89-5	6587.8	4650.9	3589.3	144900	152440	317980	1.27206	41.4972	5.37494	up
mws2103	C14H12O4	Piceatannol	Phenolic acids	10083-24-6	16230	26005	29626	444500	491220	1216900	1.26142	29.9553	4.90474	up
pme2266	C10H16N2O3S	Biotin	Others	58-85-5	9	9	9	74348	88467	94836	1.28866	9542.63	13.2202	up
pme3961	C10H13N5O3	Deoxyadenosine	Nucleotides and derivatives	958-09-8	103510	63950	45552	755810	685890	712290	1.2612	10.1121	3.338	up
mws1715	C10H13N5O3	Cordycepin	Nucleotides and derivatives	73-03-0	9	9	9	6892.9	10157	10018	1.28813	1002.51	9.96941	up
mws0789	C15H12O4	Pinocembrin(Dihydrochrysin)	Flavonoids	480-39-7	18301000	13426000	36810000	1413600	7883100	2847000	1.09226	0.177185	-2.49667	down
VCmsp08500	C16H16O3	Dihydropinosylvin-O-methyl ether	Others	-	190710	1262300	1066600	52415	54037	59519	1.15269	0.0658717	-3.9242	down
mws0120	C8H20NO6P	Choline alfoscerate	Lipids	28319-77-9	2863400	4897500	21817000	1662500	1062800	1264300	1.02147	0.134884	-2.8902	down
pme1187	C10H14N2O6	5-Methyluridine	Nucleotides and derivatives	1463-10-1	6610.6	4533.4	2985.8	9559.2	10726	8109.8	1.0709	2.00958	1.0069	up
mws0866	C6H13O9P	D-Glucose 6-phosphate	Others	56-73-5	269600	230710	101600	724010	629470	495100	1.12591	3.07119	1.6188	up
mws1090	C6H13O9P	Glucose-1-phosphate	Others	59-56-3	109490	99861	64445	348890	238700	256330	1.21031	3.08229	1.624	up
pme1184	C10H13N5O4	Deoxyguanosine	Nucleotides and derivatives	961-07-9	29633	24433	32975	544440	331010	309520	1.2727	13.6139	3.76701	up
Lmmp005125	C16H14O4	Pinostrobin Chalcone	Flavonoids	18956-15-5	133000	381350	944460	9	8528.9	9	1.12212	0.00585882	-7.41518	down
pmp000565	C16H14O4	Alpinetin	Flavonoids	1090-65-9	2388400	3837800	10759000	7727.8	59383	9	1.07355	0.00395166	-7.98332	down
pme1201	C15H14O5	Phloretin	Flavonoids	60-82-2	44233	24459	37793	523650	1066500	512310	1.26288	19.7442	4.30336	up
pme3285	C15H14O5	Afzelechin(3,5,7,4'-Tetrahydroxyflavan)*	Flavonoids	2545-00-8	19070	26221	30424	191480	105920	112360	1.24008	5.41187	2.43613	up
pmb0889	C18H30O2	Punicic acid	Lipids	544-72-9	99307	111610	204220	825780	753270	922400	1.25332	6.0256	2.59111	up
YC512118	C18H35NO	Octadecenoic amide	Others	-	53553	113700	38767	17208	10932	28961	1.06713	0.277162	-1.8512	down
mws1489	C18H36O2	Stearic Acid	Lipids	1957/11/4	39851000	54747000	41306000	14652000	12486000	15645000	1.26133	0.314803	-1.66748	down
pme0088	C15H10O6	Luteolin	Flavonoids	491-70-3	11723	21067	39726	367040	177450	537110	1.21976	14.9153	3.89872	up
mws1521	C13H18O7	Salicin	Phenolic acids	138-52-3	36814	22836	57168	9	9	9	1.28531	0.000231129	-12.079	down
pme3609	C15H11O6+	Cyanidin	Flavonoids	13306-05-3	9	9	9	226590	164590	181900	1.28824	21225.2	14.3735	up
mws0064	C15H12O6	Eriodictyol	Flavonoids	552-58-9	146120	546360	841580	31508000	11103000	24675000	1.23154	43.8614	5.45488	up
pmb3081	C6H11PO11	Glucarate O-Phosphoric acid	Others	-	4414700	3768700	1383200	12287000	15587000	16742000	1.16928	4.66373	2.22148	up
pme0460	C15H14O6	Epicatechin*	Flavonoids	490-46-0	14627	8821.9	15527	173870	134320	207710	1.27254	13.2364	3.72644	up
mws0054	C15H14O6	Catechin*	Flavonoids	154-23-4	890740	829360	1424000	2220400	2087200	2315300	1.18264	2.10645	1.07482	up
mws2120	C13H8O8	Brevifolin carboxylic acid	Phenolic acids	18490-95-4	807380	863100	1262100	1958800	2243000	2020500	1.20979	2.12178	1.08528	up
pmb2786	C18H30O3	9-HOTrE	Lipids	89886-42-0	19417	16467	25739	105220	88292	65156	1.24413	4.19759	2.06956	up
pmb2778	C18H32O3	9,10-EODE	Lipids	65167-83-1	93489	129050	207970	1232200	1405700	1295900	1.26373	9.13756	3.19181	up
pmb2799	C18H32O3	12,13-EODE	Lipids	6799-85-5	17352	11122	8267.6	108000	71067	62384	1.235	6.5716	2.71624	up
pmn001688	C18H32O3	9S-Hyroxy-10E,12E-octadecadienoic acid	Lipids	-	54045	55206	91151	550240	526260	576480	1.27418	8.24832	3.0441	up
Rfmb090	C18H32O3	13-Hydroxy-9,11-octadecadienoic acid	Lipids	5204-88-6	52393	62886	98502	583190	560040	620220	1.27103	8.24886	3.0442	up
Rfmb091	C18H32O3	9-Hydroxy-10,12-octadecadienoic acid	Lipids	15514-85-9	51550	64381	94235	583970	553790	615160	1.27311	8.34065	3.06016	up
pmp001204	C17H14O5	Apigenin-7,4'-dimethylether	Flavonoids	5128-44-9	5512	9	9	30852	36692	38126	1.0542	19.1085	4.25614	up
mws0724	C10H13N5O6	8-Hydroxyguanosine	Nucleotides and derivatives	3868-31-3	18389	31335	34643	9	9	9	1.28677	0.00032003	-11.6095	down
mws0058	C16H12O6	Diosmetin	Flavonoids	520-34-3	9	9	9	46203	131780	142710	1.28557	11877.5	13.5359	up
mws1316	C16H12O6	Hydroxygenkwanin	Flavonoids	20243-59-8	6428.6	21025	16012	4169.4	5420.7	2425	1.05804	0.276428	-1.85503	down
mws1564	C17H16O5	Farrerol	Flavonoids	24211-30-1	9	9	9	134840	173150	103100	1.28766	15225.6	13.8942	up
mws2367	C14H20O7	Salidroside	Phenolic acids	10338-51-9	178230	120010	93171	14438	20230	18227	1.26033	0.135139	-2.88748	down
pme2816	C20H28O2	4-Oxoretinol	Others	62702-55-0	26602	38722	41686	184420	127250	128060	1.2459	4.10924	2.03887	up
mws1349	C18H39NO2	D-erythro-sphinganine	Alkaloids	764-22-7	43026	18843	15663	269410	336860	250190	1.24549	11.0465	3.46552	up
Hmcn002875	C15H10O7	6-Hydroxyluteolin	Flavonoids	18003-33-3	89503	108660	129110	598400	216340	1079000	1.1041	5.78642	2.53267	up
pme2954	C15H10O7	Quercetin	Flavonoids	117-39-5	9	9	9	2292200	685360	4216700	1.28443	266454	18.0235	up
mws0044	C15H12O7	Dihydroquercetin(Taxifolin)	Flavonoids	480-18-2	47092	70321	90560	412470	381060	781370	1.24019	7.57262	2.92079	up
mws0369	C20H32O2	Arachidonic Acid	Lipids	506-32-1	28936	60642	111180	15807	5197.9	9010.2	1.13052	0.149509	-2.7417	down
pmn001610	C20H36O2	Eicosadienoic acid	Lipids	5598-38-9	163820	247730	494600	1096600	790890	1098100	1.14404	3.29481	1.72019	up
pmn001606	C20H38O2	Eicosenoic acid	Lipids	26764-41-0	176570	119350	142110	565620	307030	632100	1.19053	3.43527	1.78042	up
Lmhn001477	C13H12O9	Caffeoyltartaric acid (Caftaric acid)	Phenolic acids	67879-58-7	9	3280	9	9118.8	9268	8895.8	1.0047	8.27247	3.04832	up
pmn001689	C18H32O4	9-Hydroxy-12-oxo-10-octadecenoic acid	Lipids	-	7893	3727.2	3555.3	85215	198910	35709	1.19756	21.0757	4.39751	up
Rfmb087	C18H32O4	13-Oxo-9-hydroxy-10-octadecenoic acid	Lipids	-	9912.6	7629.8	9464.7	194060	223920	191620	1.28638	22.5718	4.49645	up
pmp000002	C17H14O6	Ladanein	Flavonoids	10176-71-3	438850	284000	1182900	58660	85073	220680	1.04093	0.191218	-2.38671	down
Rfmb089	C18H34O4	9,10-Dihydroxy-12-octadecenoic acid	Lipids	263399-34-4	9	9	9	10406	9913	13744	1.28847	1261.59	10.301	up
mws0066	C16H12O7	Isorhamnetin	Flavonoids	480-19-3	18249	28659	40794	71295	87357	104270	1.17995	2.9979	1.58395	up
mws0988	C16H12O7	Rhamnetin(7-O-Methxyl Quercetin)	Flavonoids	90-19-7	33195	44653	106080	6352.2	8515.2	4850.9	1.21024	0.107207	-3.22153	down
pmn001367	C13H16O9	Protocatechuic acid-4-glucoside*	Phenolic acids	-	8159100	11504000	10513000	3398100	4046600	3423700	1.25529	0.360166	-1.47327	down
mws0032	C15H10O8	Myricetin	Flavonoids	529-44-2	79367	58113	219390	15862000	5109400	27207000	1.25015	135.003	7.07684	up
mws0744	C15H12O8	Dihydromyricetin(Ampelopsin)	Flavonoids	27200-12-0	1101200	274300	336840	8995400	5822300	10859000	1.22472	14.9951	3.90642	up
VCmsp10182	C20H32O3	(-)-Isocupressic acid	Terpenoids	1909-91-7	22907000	9921100	21028000	5290900	3515800	4479900	1.18144	0.246706	-2.01914	down
mws0959	C20H32O3	20-Hydroxyeicosatetraenoic acid(20-HETE)	Lipids	79551-86-3	9	9	9	1914.2	2978.1	2551.5	1.28755	275.696	8.10694	up
mws0582	C11H19N3O6S	S-(methyl)glutathione	Amino acids and derivatives	2922-56-7	9	9	9	108350	118380	107990	1.28856	12397	13.5977	up
mws0983	C20H39NO2	N-Oleoylethanolamine	Others	111-58-0	78370	62179	135270	290030	425550	382090	1.21661	3.97968	1.99265	up
Zmhn002301	C15H18O8	p-Coumaric acid-O-glycoside	Phenolic acids	-	27423000	28502000	21933000	5593900	5870300	10131000	1.22628	0.277366	-1.85013	down
pmn001419	C15H18O8	1-O-[(E)-p-Cumaroyl]-β-D-glucopyranose	Phenolic acids	-	43541000	44591000	37303000	11241000	10480000	18166000	1.22819	0.317989	-1.65295	down
pmn001691	C18H32O5	9,12,13-Trihyroxy-10,15-octadecadienoic acid	Lipids	-	327730	120210	150130	3632800	5481500	5625400	1.26311	24.6454	4.62325	up
mws0917	C17H14O7	3,7-Di-O-methylquercetin	Flavonoids	2068/2/2	32822000	35289000	14737000	395870	855080	436530	1.2677	0.0203684	-5.61752	down
pmp000004	C17H14O7	Jaceosidin	Flavonoids	18085-97-7	362450	248060	248560	85470	113940	92796	1.24016	0.340142	-1.55579	down
Lmtn002565	C14H18O9	1'-O-vanilloyl-β-D-glucoside	Phenolic acids	-	14341000	9485700	10752000	4131600	6011100	4357400	1.20104	0.419336	-1.25382	down
pmn001694	C18H34O5	9,10,13-Trihyroxy-11-octadecadienoic acid	Lipids	-	20347	24057	32724	1757500	1548900	2815800	1.2833	79.3771	6.31065	up
pme3184	C10H14N5O6P	2'-Deoxyadenosine-5'-monophosphate	Nucleotides and derivatives	653-63-4	371340	443600	1716700	8450.7	15508	14494	1.24293	0.0151888	-6.04084	down
mws1003	C16H12O8	Laricitrin	Flavonoids	53472-37-0	19555	14743	40131	557330	251700	1076300	1.22959	25.3306	4.66281	up
pmn001627	C13H16O10	Glucogallin	Phenolic acids	58511-73-2	9	9	9	58394	77299	57697	1.28823	7162.59	12.8063	up
HmLn000873	C13H16O10	2-O-Galloyl-β-D-glucose	Tannins	-	690670	481760	1291700	104300	59895	184930	1.17308	0.141683	-2.81926	down
mws0675	C11H15N2O8P	β-Nicotinamide mononucleotide	Nucleotides and derivatives	1094-61-7	112910	117560	205830	49226	28319	34382	1.2051	0.256537	-1.96276	down
pmb1207	C19H14O6	O-Feruloyl 3-hydroxylcoumarin	Lignans and Coumarins	-	9	9	9	48444	55868	73737	1.28852	6594.41	12.687	up
pmp000231	C16H18O8	Trans-3-O-p-coumaric quinic acid*	Phenolic acids	-	22365	9	9	267390	179600	157100	1.04909	26.9888	4.75429	up
pmp000232	C16H18O8	Cis-3-p-coumaric quinic acid*	Phenolic acids	-	1490800	817730	74029	19427000	4949800	7846400	1.06571	13.5246	3.75752	up
mws1015	C15H16O9	Esculin(6,7-DihydroxyCoumarin-6-glucoside)	Lignans and Coumarins	531-75-9	984890	1047000	1863800	16869	10628	9400.5	1.27998	0.00947136	-6.72221	down
mws5039	C15H16O9	Esculin Hydrate	Lignans and Coumarins	66778-17-4	212600	250110	422600	9	9	9	1.28714	3.04978e-05	-15.0009	down
mws0264	C12H22O11	D-(+)-TrehaloseAnhydrous	Others	99-20-7	506990	748330	1495700	2409600	1825700	2716900	1.07997	2.52714	1.3375	up
Zmhp004065	C18H16O7	7,8-Dihydroxy-5,6,4'-trimethoxyflavone	Flavonoids	-	674710	2560100	996030	93404	220970	97873	1.18534	0.0974386	-3.35936	down
pmp000786	C18H16O7	Eupatorin	Flavonoids	855-96-9	666400	2322400	964910	80509	182230	83996	1.20432	0.0876986	-3.5113	down
mws0609	C10H12N5O7P	Guanosine 3',5'-cyclic monophosphate	Nucleotides and derivatives	7665-99-8	9	9443.4	9	40852	84837	37655	1.03212	17.2643	4.10972	up
mws1002	C17H14O8	Syringetin	Flavonoids	4423-37-4	295970	291720	150180	18800	14999	16254	1.27132	0.0678344	-3.88184	down
mws0967	C20H32O5	5(S),6(R)-Lipoxin A4	Lipids	89663-86-5	19526	32955	9466.6	248940	492690	577080	1.23887	21.2875	4.41194	up
mws0178	C16H18O9	Chlorogenic acid	Phenolic acids	327-97-9	107580	115840	55333	22798	18817	27943	1.204	0.249533	-2.0027	down
mws1077	C16H18O9	Scopolin	Lignans and Coumarins	531-44-2	775510	145670	399870	65415	76680	64205	1.10669	0.156164	-2.67887	down
mws0096	C20H20O6	Piperitol	Lignans and Coumarins	52151-92-5	11729	13888	31345	138430	111880	118150	1.23139	6.46852	2.69344	up
mws1526	C16H22O9	Sweroside	Terpenoids	14215-86-2	5735400	12555000	4438100	545140	1410200	94670	1.1083	0.0901956	-3.4708	down
pmb3107	C15H20O10	Glucosyringic Acid	Phenolic acids	-	46073	43494	52088	17427	15448	26105	1.20215	0.416364	-1.26408	down
pmb0752	C17H20O9	3-O-Feruloyl quinic acid	Phenolic acids	1899-29-2	416060	347180	56019	8856300	1973100	1653300	1.09116	15.2366	3.92947	up
Hmlp002744	C20H22O7	Nortrachelogenin	Lignans and Coumarins	-	898930	3068700	2328700	208120	120410	66474	1.21482	0.0627356	-3.99457	down
Zmhn002227	C17H22O10	Sinapic acid-glycoside	Phenolic acids	-	61524	17024	28362	533050	82283	309780	1.07748	8.65319	3.11323	up
mws4168	C21H22O7	Praeruptorin A	Lignans and Coumarins	73069-25-7	9	9	9	90275	265020	9241.9	1.25462	13501.4	13.7208	up
pme3007	C9H14N2O12P2	Uridine 5'-diphosphate	Nucleotides and derivatives	27821-45-0	30298	25253	5931.1	94965	80410	64328	1.05935	3.89874	1.96301	up
Zmhn101746	C20H22O9	Tetrahydroxy-stilbene-O-glucoside	Others	-	76964	78491	58228	671100	688300	861050	1.2814	10.3913	3.37731	up
pmn001399	C20H22O9	2,4,6,4'-Tetrahydroxy-stilbene-2-O-D-glucopyranoside*	Others	-	75314	86981	79890	595930	787220	821420	1.28334	9.10283	3.18632	up
Zmhn001746	C20H22O9	Piceatannol-O-glucoside	Others	-	80789	84986	68988	619360	637910	721330	1.28512	8.42807	3.0752	up
Lmyp004617	C21H22O9	Pinocembrin 7-O-β-D-glucoside(Pinocembroside)	Flavonoids	75829-43-5	160440	27219	1097700	9	9	9	1.25697	2.10058e-05	-15.5389	down
Smlp002532	C20H19O10+	Cyanidin-3-O-arabinoside	Flavonoids	27214-72-8	21590	24225	54930	9	9	6942.1	1.01866	0.0690863	-3.85546	down
pme3392	C21H21O10+	Pelargonidin-3-O-glucoside	Flavonoids	47684-27-5	271680	126110	169410	38762	37003	24251	1.23149	0.176333	-2.50363	down
mws0045	C21H20O11	Quercetin-3-O-α-L-rhamnoside(Quercitrin )	Flavonoids	522-12-3	705610	1144000	862180	4852900	2422900	12151000	1.1341	7.16383	2.84073	up
pmb0478	C21H26O11	Coumarin O-rutinoside	Phenolic acids	-	9186.4	13030	21087	9	9	9	1.28518	0.000623508	-10.6473	down
Lmzn001903	C21H18O12	Scutellarein-7-O-glucuronide	Flavonoids	27740-01-8	1087300	1310000	757110	595100	571480	400510	1.11786	0.496793	-1.00928	down
Lmmp002795	C22H22O11	Pratensein 7-O-glucopyranoside	Flavonoids	36191-03-4	746510	1221600	3573400	56792	54661	26258	1.23433	0.0248508	-5.33056	down
Hmcp002539	C22H22O11	Isorhamnetin-3-O-rhamnoside	Flavonoids	-	552820	1282900	103800	36953	53612	33230	1.09027	0.0638276	-3.96967	down
Lmdn003094	C22H22O11	Azalein (Azaleatin-3-O-rhamnoside)	Flavonoids	29028-02-2	9	9	9	21885	7533.9	18452	1.28356	1773	10.792	up
pmb2999	C22H22O11	Chrysoeriol-5-O-hexoside	Flavonoids	-	2009500	4318200	415470	162500	36949	40997	1.1483	0.0356577	-4.80964	down
Hmdn001667	C20H16O13	Ellagicacid-4-O-β-D-galloyl-β-Dglucopyranoside	Tannins	-	953870	1350900	1373200	9	9	9	1.28825	7.34101e-06	-17.0556	down
pmp001309	C21H20O12	6-Hydroxykaempferol-7-O-glucoside	Flavonoids	-	1239700	1551800	2860900	94422	151840	32149	1.22398	0.0492554	-4.34358	down
pmp000172	C23H24O11	5,2'-Dihydroxy-7,8-dimethoxyflavone glycosides	Flavonoids	-	19273000	26450000	26338000	283280	397040	113620	1.27263	0.0110176	-6.50404	down
pma0214	C22H22O12	Methylquercetin O-hexoside	Flavonoids	-	1254100	1392300	616050	587730	584180	408840	1.00055	0.484528	-1.04535	down
Hmpp003242	C22H22O12	Isorhamnetin-3-O-glucoside	Flavonoids	-	26405000	44422000	57639000	8205200	17656000	19668000	1.05814	0.354407	-1.49652	down
Hmcp002207	C22H22O12	Isorhamnetin-7-O-glucoside	Flavonoids	-	25704000	43472000	57037000	9243800	17444000	19619000	1.06726	0.366894	-1.44656	down
pmn001525	C23H26O11	3,5-Di-O-galloylshikimic acid	Phenolic acids	95753-52-9	221370	100740	114320	11986	5996.7	16383	1.23298	0.0787428	-3.66671	down
pmb2260	C23H46NO7P	LysoPC 15:1	Lipids	-	8469.6	12923	26993	42059	37656	41739	1.08247	2.51013	1.32776	up
Hmln001933	C21H20O13	Myricetin-3-O-galactoside	Flavonoids	15648-86-9	7033700	2194900	2774500	11969000	18485000	19315000	1.15162	4.14635	2.05184	up
pmn001526	C20H20O14	1,6-Di-O-Galloyl-D-Glucose	Phenolic acids	-	3675.9	5658.3	6034.9	71471	22931	136270	1.18511	15.0088	3.90774	up
Hmyn007168	C22H45O9P	LysoPG(16:0)	Lipids	-	1000000	1956400	1419700	453180	406040	431120	1.22377	0.294861	-1.76189	down
Hmcp002268	C23H24O12	Limocitrin 3-rhamnoside	Flavonoids	-	21992000	21544000	21360000	1509100	1563000	1179200	1.28681	0.0655094	-3.93215	down
pmp001164	C23H24O12	Iristectorin B	Flavonoids	94396-09-5	403680	356130	331090	39757	35859	23063	1.27755	0.0904565	-3.46663	down
pmb3042	C23H24O12	Tricin 5-O-Glucoside	Flavonoids	32769-00-9	7710400	6492700	3911600	864050	701160	671160	1.26365	0.123456	-3.01793	down
VCmsp04305	C25H32O10	(7S,8R-Threo-3′,4,9′-trihydroxy-3-methoxy-4′,7-epoxy-neolignan-9-O-α-L-rhamnopyranoside	Lignans and Coumarins	-	2938200	2272500	1615400	573840	382470	574190	1.23707	0.224213	-2.15706	down
VCmsn02067	C25H32O10	7S,8R-threo-3′,9,9′-trihydroxy-3-methoxy-4′,7-epoxy-neolignan-4-O-α-L-rhamnopyranoside	Lignans and Coumarins	-	3281700	3402500	1613800	1056800	922570	533690	1.14168	0.302851	-1.72332	down
VCmsn02371	C25H32O10	(+)-Isolariciresinol-9-O-β-D-xylopyranoside	Lignans and Coumarins	-	5796000	4954800	1980900	1107600	1288800	1341100	1.10896	0.293559	-1.76828	down
pme0444	C23H25O12+	Malvidin-3-O-glucoside (Oenin)	Flavonoids	18470-06-9	55343	43249	38803	9293.5	9909.6	17471	1.21886	0.266925	-1.9055	down
pme0443	C23H25O12+	Malvidin-3-O-galactoside (Primulin)	Flavonoids	30113-37-2	34526	46455	29661	7857.3	13191	21827	1.08215	0.387514	-1.36768	down
pmn001643	C26H34O10	Aviculin [(+)-isolariciresinol-9'-rhamnopyranoside]	Lignans and Coumarins	156765-33-2	414200	1650300	901450	66645	373040	126010	1.04005	0.19073	-2.3904	down
Smpp002028	C25H31O11+	Malvidin-3-O-glucuronic acid	Flavonoids	-	92232	66139	70603	19872	30731	10793	1.17568	0.268135	-1.89897	down
VCmsn02383	C25H34O11	(7S,8S-Threo-3′,4,7,9-tetrahydroxy-3-methoxy-8-O-4′-neolignan-9′-O-α-L-rhamnopyranoside	Lignans and Coumarins	-	60492000	51297000	40766000	16373000	1324200	11988000	1.0182	0.194587	-2.36151	down
pma0791	C24H24O13	Naringenin O-malonylhexoside	Flavonoids	-	10856	7534	3187.7	9	9	9	1.28195	0.00125129	-9.64237	down
Li512111	C24H24O13	Isorhamnetin-acetyl hexoside	Flavonoids	-	31865	38324	37666	9	9	9	1.28843	0.000250336	-11.9638	down
pmn001378	C26H32O11	Terpineol monO-glucoside	Lignans and Coumarins	-	2011800	2804000	3226200	793980	1314500	863480	1.18712	0.369555	-1.43614	down
VCmsp05051	C26H34O11	(+)-Isolariciresinol-9-O-β-D-glucopyranoside	Lignans and Coumarins	-	3900800	1819800	1461900	970760	508870	1068200	1.02679	0.354727	-1.49522	down
VCmsn02480	C26H36O11	secoisolariciresinol 9-O-β-D-glucopyranoside	Lignans and Coumarins	63320-67-2	63153000	53475000	27188000	15322000	2686200	6773800	1.11661	0.172317	-2.53686	down
VCmsn01914	C25H34O12	7R,8S-erythro-3′,4,9,9′-tetrahydroxy-3-methoxy-8-O-4′-neolignan-7-O-β-D-glucopyr-anoside,	Lignans and Coumarins	-	35779000	29318000	17420000	4983100	4021200	3901600	1.25335	0.156403	-2.67666	down
Hmln002100	C26H32O12	Nortrachelogenin 4-O-β-D-glucoside	Lignans and Coumarins	-	2235900	15973000	7162900	270390	562230	177280	1.18374	0.039804	-4.65094	down
pmn001375	C26H32O12	1-Hydroxyterpinin monO-glucoside	Lignans and Coumarins	-	987140	844390	315720	172740	315500	97206	1.03648	0.272649	-1.87488	down
pmb3114	C30H26O11	Epicatechin-epiafzelechin	Flavonoids	-	9	9	9	23990	29279	43037	1.2881	3566.89	11.8005	up
pmb2922	C15H24N2O17P2	Uridine 5'-diphospho-D-glucose	Nucleotides and derivatives	133-89-1	1481000	1493300	1183900	3878300	5204600	4078900	1.26043	3.16526	1.66233	up
pme0430	C30H24O12	Procyanidin A1	Tannins	103883-03-0	9	9	9	20977	18478	27500	1.28839	2479.81	11.276	up
pme0432	C30H24O12	Procyanidin A2	Tannins	41743-41-3	9	9	9	128290	166210	141740	1.28849	16157	13.9799	up
pme0434	C30H26O12	Procyanidin B2	Tannins	29106-49-8	66438	88859	284230	319410	459040	425900	1.03413	2.7401	1.45423	up
pme0436	C30H26O12	Procyanidin B3	Tannins	23567-23-9	80353	112910	242140	311160	393620	456760	1.0937	2.66774	1.41562	up
mws0836	C30H26O12	Procyanidin B1	Tannins	20315-25-7	427010	742050	1027700	2179300	2272900	2465100	1.18839	3.14886	1.65483	up
pmn001667	C30H26O12	Procyanidin B4	Tannins	29106-51-2	72343	130540	72535	582400	692920	1009300	1.2542	8.2951	3.05226	up
pme2493	C27H30O14	Kaempferol-3,7-O-dirhamnoside(Kaempferitrin)	Flavonoids	482-38-2	296020	454000	266130	2961900	2606900	2585700	1.27055	8.0249	3.00448	up
pme3227	C27H30O14	Vitexin 2''-O-rhamnoside	Flavonoids	64820-99-1	9240.5	5436	4148.7	68796	68996	85803	1.26418	11.8774	3.57015	up
Smlp003276	C26H27O15+	Malvidin-3-O-malonylglucoside	Flavonoids	-	9	9	9	16450	34846	20109	1.28653	2644.63	11.3688	up
Smsp002643	C27H31O14+	Pelargonidin-3-O-rutinoside	Flavonoids	-	2311800	4213200	5058400	12310000	14084000	11905000	1.20296	3.30637	1.72525	up
pmp000275	C30H28O12	Gambiriin A1	Tannins	76250-49-2	54282	117180	347790	614580	636680	891230	1.0854	4.12611	2.04478	up
Lmyp004889	C30H26O13	Kaempferol 3-O-(2''-trans-p-Coumaroyl)-β-D-glucopyranoside*	Flavonoids	137018-32-7	4489300	4760200	5222000	1258900	1772000	2531400	1.18385	0.384362	-1.37946	down
GQ512005	C27H30O15	Kaempferol-3-O-glucoside-7-O-rhamnoside	Flavonoids	-	73533	117120	64879	13766	34976	10130	1.1462	0.23039	-2.11785	down
pme0369	C27H30O15	Kaempferol-3-O-rutinoside(Nicotiflorin)	Flavonoids	17650-84-9	53225	78595	30691	15098	25140	8081.3	1.07151	0.297329	-1.74987	down
pmp000593	C27H30O15	Luteolin-7-O-rutinoside	Flavonoids	3563-98-2	117220	178860	82758	14684	48574	9301	1.11869	0.19153	-2.38435	down
pmp000594	C28H32O15	Diosmetin-7-O-rutinoside	Flavonoids	-	1738000	2594000	814870	22277	51971	17098	1.25707	0.0177479	-5.81621	down
pmp001080	C28H32O15	Neodiosmin (Diosmetin-7-O-Neohesperidoside)	Flavonoids	38665-01-9	1842000	2347400	762310	12088	35848	15753	1.26107	0.012862	-6.28074	down
Lmyp004516	C30H26O14	Quercetin 3-O-(6''-trans-p-Coumaroyl)-β-D-glucopyranoside	Flavonoids	-	10347000	7825300	8976900	178300	726220	232560	1.24708	0.0418826	-4.5775	down
Hmpp002612	C27H30O16	Luteolin-7-O-β-D-gentiobioside	Flavonoids	-	9	9	9	23625	93778	30638	1.28208	5483	12.4207	up
Hmmp002336	C30H26O14	Quercetin-O-feruloyl-Pentoside	Flavonoids	-	9	9	9	392170	113610	389340	1.28474	33152.6	15.0168	up
pmb0665	C27H30O16	Luteolin-8-C-hexosyl-O-hexoside	Flavonoids	-	80610	92244	89796	38298	38211	54150	1.21308	0.497464	-1.00734	down
mws0059	C27H30O16	Quercetin-3-O-rutinoside (Rutin)	Flavonoids	153-18-4	287440	465780	412470	93464	214900	152130	1.10985	0.39504	-1.33993	down
Li512117	C27H30O16	Quercetin-3-O-neohesperidoside	Flavonoids	117611-67-3	15446	22379	28141	337500	88457	270600	1.19736	10.5593	3.40045	up
Lmbp002592	C27H30O16	Kaempferol-3,7-di-O-β-D-glucopyranoside	Flavonoids	-	118890	153570	730460	9	9	9	1.27943	2.69214e-05	-15.1809	down
Smsp001640	C27H31O16+	Petunidin-3-O-glucoside-O-arabinoside	Flavonoids	-	1050500	723890	1179500	2426900	4957600	1771200	1.08352	3.09954	1.63205	up
pme1777	C27H31O16+	Cyanidin-3,5-O-diglucoside (Cyanin)	Flavonoids	2611-67-8	1184100	789980	1074900	2909100	5871800	1950700	1.10659	3.51973	1.81547	up
Lmyp003873	C28H24O16	Quercetin 3-O-(2″-galloyl)-β-D-glucopyranoside	Flavonoids	69624-79-9	9	9	9	7922.9	14403	11794	1.28739	1263.7	10.3034	up
Lmmp002963	C28H32O16	methylquercetin glu-rha	Flavonoids	-	135200	205660	71724	9	9	9	1.28668	6.54412e-05	-13.8994	down
Smsp001641	C28H33O16+	Petunidin-3-O-rutinoside	Flavonoids	-	56416	49672	78062	13369	11286	12237	1.26661	0.200337	-2.3195	down
Lmhp002613	C27H30O17	Myricetin-O-glucoside-rhamnoside	Flavonoids	-	9	9	9	392240	279160	339550	1.28832	37442.6	15.1924	up
pmb2653	C24H42O20	D(+)-Melezitose O-rhamnoside	Others	-	11360	19452	23349	89271	49003	163360	1.15893	5.56921	2.47747	up
pmb0530	C21H27N7O14P2	Nicotinic acid adenine dinucleotide	Nucleotides and derivatives	53-84-9	135260	132390	137900	72476	67641	43266	1.20311	0.452183	-1.14502	down
pmp001275	C31H61O14N	3-Hydroxypropyl palmitate glc-glucosamine	Alkaloids	-	1677900	1558700	1362300	596370	399800	284700	1.22659	0.278517	-1.84416	down
pmn001370	C32H42O16	Pinoresinol diglucoside	Lignans and Coumarins	63902-38-5	151850	299550	26506	9104.7	10017	11088	1.10372	0.0632126	-3.98364	down
pmn001369	C32H42O17	1-Hydroxypineolin Diglucoside	Lignans and Coumarins	-	9	9	9	10908	14337	10659	1.28804	1329.78	10.377	up
pmn001646	C45H38O18	Procyanidin C1	Tannins	37064-30-5	309550	468840	424080	3156100	4051900	3500100	1.27799	8.90509	3.15463	up
pmn001647	C45H38O18	Procyanidin C2	Tannins	37064-31-6	717370	1317200	1265800	7319600	10501000	9390300	1.26268	8.2448	3.04348	up
pmp000101	C45H38O18	Arecatannin C1	Tannins	87727-69-3	25144	67462	38126	491930	479450	466690	1.25478	11.0001	3.45945	up
pmb2947	C45H38O18	Catechin-catechin-catechin	Flavonoids	-	64417	82642	135620	650330	894690	794260	1.26091	8.27539	3.04883	up
pmp000100	C45H38O18	Arecatannin B1	Tannins	79763-28-3	172220	274930	202020	1933200	1936800	2086000	1.27856	9.17479	3.19768	up
pmp000103	C60H50O24	Arecatannin A2	Tannins	79763-29-4	19605	63123	62136	612980	817580	797230	1.24294	15.3785	3.94284	up
pmp000102	C60H50O24	Arecatannin A1	Tannins	-	4816.6	13039	9310.4	86924	116290	80739	1.24696	10.4525	3.38578	up
pmn001650	C60H50O24	Cinnamtannin B2	Tannins	88038-12-4	101760	133320	128390	1145300	1534700	1396400	1.28295	11.2152	3.48739	up
